# Supplementary material for: Comparative transcript profiling by SuperSAGE identifies novel candidate genes for controlling potato quantitative resistance to late blight not compromised by late maturity
Source: Front Plant Sci. 2013 Nov 14;4:423. doi: 10.3389/fpls.2013.00423 (PMC3827546; doi:10.3389/fpls.2013.00423)
Supplement: Supplementary Table S2 — Tags matching to the potato genome with maximum 3 mismatches. (Sheet 2). [file DataSheet2.XLSX]

## Sheet: 3 mismatches
Tag sequence or reverse complement_1	Tag sequence or reverse complement_2	chromosome	Position (v2.1.11)[bp]	Locus	Annotation
CATGAAAAAAAAAAAAACTGCTGGGA	TCCCAGCAGTTTTTTTTTTTTTCATG	chr03	4066947	PGSC0003DMG400024248	Oxidoreductase
CATGAAAAAAAAAAAAATTCCCTACA	TGTAGGGAATTTTTTTTTTTTTCATG	chr11	2415471	intergenic
CATGAAAAAAAAAACTGCTGGGATGC	GCATCCCAGCAGTTTTTTTTTTCATG	chr07	38497978	PGSC0003DMG400013573	Kinesin NACK2
TTCTCATCAGTTCTTTTTTTTTCATG	CATGAAAAAAAAAGAACTGATGAGAA	chr02	39455813	PGSC0003DMG400003523	Conserved gene of unknown function
TTCAGCACATTGATTTTTTTTTCATG	CATGAAAAAAAAATCAATGTGCTGAA	chr02	27132928	intergenic
CATGAAAAAAAACTCTAATGAACTCC	GGAGTTCATTAGAGTTTTTTTTCATG	chr09	47288925	PGSC0003DMG400006085	Conserved gene of unknown function
CATGAAAAAAAAGAACTGATGAAAAA	TTTTTCATCAGTTCTTTTTTTTCATG	chr07	865366	PGSC0003DMG401011220	Cytosolic purine 5-nucleotidase
CATGAAAAAAAAGAACTGATGAGAAA	TTTCTCATCAGTTCTTTTTTTTCATG	chr07	865366	PGSC0003DMG401011220	Cytosolic purine 5-nucleotidase
CATTTCTTCTCTTCTTTTTTTTCATG	CATGAAAAAAAAGAAGAGAAGAAATG	chr01	77037787	PGSC0003DMG400025868	D-type cyclin family 3 subgroup 2
CATTTCTTCTCTCCTTTTTTTTCATG	CATGAAAAAAAAGGAGAGAAGAAATG	chr01	77037787	PGSC0003DMG400025868	D-type cyclin family 3 subgroup 2
CATGAAAAAAAAGTTGAAAAACATTT	AAATGTTTTTCAACTTTTTTTTCATG	chr11	6629214	PGSC0003DMG400023984	Gene of unknown function
TTAAAATTCACATATTTTTTTTCATG	CATGAAAAAAAATATGTGAATTTTAA	chr01	59733435	PGSC0003DMG400006311	Homeobox-leucine zipper protein HAT14
CATGAAAAAAAATCCCTGTCGTGTTT	AAACACGACAGGGATTTTTTTTCATG	chr04	21024066	intergenic
GTATAAGCTAAGCATTTTTTTTCATG	CATGAAAAAAAATGCTTAGCTTATAC	chr06	34112978	intergenic
CATGAAAAAAACTATTCCTTTTTGTT	AACAAAAAGGAATAGTTTTTTTCATG	chr05	7287913	PGSC0003DMG400004127	NHL repeat-containing protein
CATGAAAAAAACTCTAATGAACTCCC	GGGAGTTCATTAGAGTTTTTTTCATG	chr09	47288925	PGSC0003DMG400006085	Conserved gene of unknown function
GAGTTTTTTTCCTTCTTTTTTTCATG	CATGAAAAAAAGAAGGAAAAAAACTC	chr04	63084426	PGSC0003DMG400009941	Receptor protein kinase CLAVATA1
CGAAAAGTAAATATCTTTTTTTCATG	CATGAAAAAAAGATATTTACTTTTCG	chr01	1228276	PGSC0003DMG400032197	Restricted tev movement 1
GAGTTTTTTTCCATCTTTTTTTCATG	CATGAAAAAAAGATGGAAAAAAACTC	chr04	63084426	PGSC0003DMG400009941	Receptor protein kinase CLAVATA1
TTGGTTCTTTTTCCCTTTTTTTCATG	CATGAAAAAAAGGGAAAAAGAACCAA	chr09	50336362	PGSC0003DMG400029660	Cyclin dependent kinase inhibitor
CATGAAAAAAAGTTGATATGTGTAGT	ACTACACATATCAACTTTTTTTCATG	chr03	21675155	PGSC0003DMG400016920	Splicing factor
CATGAAAAAAAGTTGGTAAAAGAAAA	TTTTCTTTTACCAACTTTTTTTCATG	chr04	63364001	PGSC0003DMG400009886	Tetracycline transporter
GTATACAGCCTTTTATTTTTTTCATG	CATGAAAAAAATAAAAGGCTGTATAC	chr05	45052920	PGSC0003DMG400023436	IBR3 (IBA-RESPONSE 3)
CATGAAAAAAATGGAGTTGGAGATTT	AAATCTCCAACTCCATTTTTTTCATG	chr07	7706169	intergenic
CATGAAAAAAATGGTATATTATCAAA	TTTGATAATATACCATTTTTTTCATG	chr06	3433686	intergenic
CGTCAACCGTACTAATTTTTTTCATG	CATGAAAAAAATTAGTACGGTTGACG	chr08	25064429	intergenic
ATTTTTAAACATAAATTTTTTTCATG	CATGAAAAAAATTTATGTTTAAAAAT	chr02	32316178	intergenic
CATGAAAAAAATTTCTCTTCAAAAAA	TTTTTTGAAGAGAAATTTTTTTCATG	chr09	6688853	intergenic
TTTTAAGAAGAGAAATTTTTTTCATG	CATGAAAAAAATTTCTCTTCTTAAAA	chr07	47069314	intergenic
CATGAAAAAAATTTCTCTTCTTTGTG	CACAAAGAAGAGAAATTTTTTTCATG	chr03	6730891	PGSC0003DMG400022578	Transcription factor bHLH63
CATGAAAAAACAAAAGTGAACAGAAA	TTTCTGTTCACTTTTGTTTTTTCATG	chr03	974989	intergenic
CATGAAAAAACAAAGGACAAGAAAAA	TTTTTCTTGTCCTTTGTTTTTTCATG	chr06	46931530	PGSC0003DMG400033067	Ubiquitin thiolesterase/ zinc ion binding
AATGCAAGGCCCTTTGTTTTTTCATG	CATGAAAAAACAAAGGGCCTTGCATT	chr06	53810994	PGSC0003DMG400020080	Glutaredoxin S12
CATGAAAAAACACCCAGGAAGAAGGT	ACCTTCTTCCTGGGTGTTTTTTCATG	chr07	49599311	intergenic
TCAAACCTGAAAAGTGTTTTTTCATG	CATGAAAAAACACTTTTCAGGTTTGA	chr04	59248075	PGSC0003DMG400021524	CUE domain containing protein
CATGAAAAAACCAACTTTGTTTTTAC	GTAAAAACAAAGTTGGTTTTTTCATG	chr03	9527929	intergenic
AACAGCAGTCTCATCGTTTTTTCATG	CATGAAAAAACGATGAGACTGCTGTT	chr03	40748865	PGSC0003DMG400024631	SP1L
CATGAAAAAACTTCAAGATATCTACA	TGTAGATATCTTGAAGTTTTTTCATG	chr08	1663678	PGSC0003DMG400024139	Alcohol acyl transferase
CATGAAAAAACTTGCAATTGTTTTTT	AAAAAACAATTGCAAGTTTTTTCATG	chr12	229498	PGSC0003DMG400015387	Peptide N-glycanase
CATGAAAAAAGAAAAAAGCTAAATGT	ACATTTAGCTTTTTTCTTTTTTCATG	chr06	2875435	PGSC0003DMG400010897	Myosin XI
TTACTGAGACTTTTTCTTTTTTCATG	CATGAAAAAAGAAAAAGTCTCAGTAA	chr02	26226925	intergenic
AACTAATTAATTCTTCTTTTTTCATG	CATGAAAAAAGAAGAATTAATTAGTT	chr09	45168391	intergenic
CTAACTGTAATTCTTCTTTTTTCATG	CATGAAAAAAGAAGAATTACAGTTAG	chr01	65968249	intergenic
CATGAAAAAAGACGGAAGAAATGTGC	GCACATTTCTTCCGTCTTTTTTCATG	chr01	72121227	PGSC0003DMG400018228	Conserved gene of unknown function
CATGAAAAAAGAGTGATATCTAACAA	TTGTTAGATATCACTCTTTTTTCATG	chr03	42055742	PGSC0003DMG400000608	Polygalacturonase
TGTCTGAGAAGTTTGCTTTTTTCATG	CATGAAAAAAGCAAACTTCTCAGACA	chr09	6408971	PGSC0003DMG400008927	Pentatricopeptide repeat-containing protein, chloroplastic
CATGAAAAAAGCAAATATGTATGCTC	GAGCATACATATTTGCTTTTTTCATG	chr06	14386799	intergenic
CATGAAAAAAGCATTATCCATCTTGA	TCAAGATGGATAATGCTTTTTTCATG	chr09	49826804	PGSC0003DMG401029613	Gene of unknown function
CATGAAAAAAGCCTATGCATACGCTG	CAGCGTATGCATAGGCTTTTTTCATG	chr08	18940545	intergenic
CATGAAAAAAGCCTATGCCTACGCTG	CAGCGTAGGCATAGGCTTTTTTCATG	chr08	18940545	intergenic
TCTCTAATCCCCTCCCTTTTTTCATG	CATGAAAAAAGGGAGGGGATTAGAGA	chr07	48686577	PGSC0003DMG400012415	Acetylglucosaminyltransferase
GTCATCTTTTAGCCCCTTTTTTCATG	CATGAAAAAAGGGGCTAAAAGATGAC	chr06	47654514	PGSC0003DMG402027023	Nam 1
GCAATACAATAACACCTTTTTTCATG	CATGAAAAAAGGTGTTATTGTATTGC	chr02	35510500	intergenic
CTTCCACGCCAGATACTTTTTTCATG	CATGAAAAAAGTATCTGGCGTGGAAG	chr06	34113930	intergenic
CATGAAAAAAGTGTTGGTATTTGTCT	AGACAAATACCAACACTTTTTTCATG	chr02	24336809	PGSC0003DMG400006633	Conserved gene of unknown function
CCTCTTAAAGGGGAACTTTTTTCATG	CATGAAAAAAGTTCCCCTTTAAGAGG	chr01	48118767	PGSC0003DMG400001211	Hydrolase, hydrolyzing O-glycosyl compounds
CATGAAAAAAGTTTACCCTTCAGTAA	TTACTGAAGGGTAAACTTTTTTCATG	chr08	40299421	intergenic
TTTTTTTTGACCAAACTTTTTTCATG	CATGAAAAAAGTTTGGTCAAAAAAAA	chr04	5611212	intergenic
AACAGATGGACCAAACTTTTTTCATG	CATGAAAAAAGTTTGGTCCATCTGTT	chr08	42161501	intergenic
GGTATACATCCTTTTATTTTTTCATG	CATGAAAAAATAAAAGGATGTATACC	chr05	45052919	PGSC0003DMG400023436	IBR3 (IBA-RESPONSE 3)
GGTATAGAGCCTTTTATTTTTTCATG	CATGAAAAAATAAAAGGCTCTATACC	chr05	45052919	PGSC0003DMG400023436	IBR3 (IBA-RESPONSE 3)
GGTATACAGCCTTTTATTTTTTCATG	CATGAAAAAATAAAAGGCTGTATACC	chr05	45052919	PGSC0003DMG400023436	IBR3 (IBA-RESPONSE 3)
CATGAAAAAATAGGAATAGCTGAATA	TATTCAGCTATTCCTATTTTTTCATG	chr07	13737184	intergenic
AAAAGAATTATACTGATTTTTTCATG	CATGAAAAAATCAGTATAATTCTTTT	chr10	44444612	PGSC0003DMG400008168	Conserved gene of unknown function
CATGAAAAAATCTACCTCCTTAAGTG	CACTTAAGGAGGTAGATTTTTTCATG	chr07	33507643	PGSC0003DMG400014102	Conserved gene of unknown function
ATATTTTTTTTCTAGATTTTTTCATG	CATGAAAAAATCTAGAAAAAAAATAT	chr03	43171634	PGSC0003DMG400014224	Amino acid binding protein
TCCTAAACCAAGTCCATTTTTTCATG	CATGAAAAAATGGACTTGGTTTAGGA	chr09	26465095	intergenic
TCATAAACCAAGTCCATTTTTTCATG	CATGAAAAAATGGACTTGGTTTATGA	chr09	26465095	intergenic
CATGAAAAAATGGAGTTGGAGATTCA	TGAATCTCCAACTCCATTTTTTCATG	chr07	7706169	intergenic
CATGAAAAAATGGAGTTGGAGATTTA	TAAATCTCCAACTCCATTTTTTCATG	chr07	7706169	intergenic
CATGAAAAAATGGAGTTGGGAGATTT	AAATCTCCCAACTCCATTTTTTCATG	chr07	7706169	intergenic
CATGAAAAAATTGAAAGTCTTGATAA	TTATCAAGACTTTCAATTTTTTCATG	chr01	4193782	PGSC0003DMG400010493	Nucleic acid binding protein
CATGAAAAAATTGAAAGTCTTGATAG	CTATCAAGACTTTCAATTTTTTCATG	chr01	4193782	PGSC0003DMG400010493	Nucleic acid binding protein
CATGAAAAAATTGTGGTTGATTTGAG	CTCAAATCAACCACAATTTTTTCATG	chr04	5845796	PGSC0003DMG400006346	Gene of unknown function
CATGAAAAAATTTGAAGTTTTCAACT	AGTTGAAAACTTCAAATTTTTTCATG	chr01	78228792	intergenic
CATGAAAAACAACTTGTATTTTTCTT	AAGAAAAATACAAGTTGTTTTTCATG	chr03	44863035	PGSC0003DMG400005705	TCP transcription factor
TTTTTTTCAATCACTTGTTTTTCATG	CATGAAAAACAAGTGATTGAAAAAAA	chr02	45828201	intergenic
TTTTCTTCAATCACTTGTTTTTCATG	CATGAAAAACAAGTGATTGAAGAAAA	chr02	45828201	intergenic
TTCTCTTCAATCACTTGTTTTTCATG	CATGAAAAACAAGTGATTGAAGAGAA	chr02	45828201	intergenic
CATGAAAAACAAGTGCAAAGAATTAA	TTAATTCTTTGCACTTGTTTTTCATG	chr04	7802132	PGSC0003DMG400027283	AT-HSFB3 (Arabidopsis thaliana heat shock transcription factor B3)
AGGCGAATTTACTATTGTTTTTCATG	CATGAAAAACAATAGTAAATTCGCCT	chr04	13163249	intergenic
CATGAAAAACACCTATACACGTGCCG	CGGCACGTGTATAGGTGTTTTTCATG	chr01	76457606	intergenic
TAGAAATTTCATTGATGTTTTTCATG	CATGAAAAACATCAATGAAATTTCTA	chr01	77247063	intergenic
AGAGCTACAAAGAGATGTTTTTCATG	CATGAAAAACATCTCTTTGTAGCTCT	chr07	38068750	intergenic
CATGAAAAACCAACGTGAAGGACTTT	AAAGTCCTTCACGTTGGTTTTTCATG	chr02	15955832	intergenic
AAACCTCAACAACTTGGTTTTTCATG	CATGAAAAACCAAGTTGTTGAGGTTT	chr03	33849713	intergenic
TTTTTTTCAATAATTGGTTTTTCATG	CATGAAAAACCAATTATTGAAAAAAA	chr02	45836656	intergenic
TTCTCTTCAATAATTGGTTTTTCATG	CATGAAAAACCAATTATTGAAGAGAA	chr02	45836656	intergenic
CATGAAAAACCAGTAAGAATACTTAA	TTAAGTATTCTTACTGGTTTTTCATG	chr01	814055	PGSC0003DMG400032129	Carboxy-lyase
ATCAGTGTATATCAGCGTTTTTCATG	CATGAAAAACGCTGATATACACTGAT	chr04	3052826	intergenic
CATGAAAAACGTGATAATTACGGAAG	CTTCCGTAATTATCACGTTTTTCATG	chr01	23644687	PGSC0003DMG400002411	Conserved gene of unknown function
CATGAAAAACGTGATAATTATGGAAG	CTTCCATAATTATCACGTTTTTCATG	chr01	23644687	PGSC0003DMG400002411	Conserved gene of unknown function
CATGAAAAACGTGGAGTTCTTACACA	TGTGTAAGAACTCCACGTTTTTCATG	chr10	49390563	PGSC0003DMG400028211	Conserved gene of unknown function
CATGAAAAACGTGTTCTCTCGTCTAA	TTAGACGAGAGAACACGTTTTTCATG	chr11	40256540	intergenic
GTTCAATTTTTTTTCAGTTTTTCATG	CATGAAAAACTGAAAAAAAATTGAAC	chr02	36449883	intergenic
TCCAGAATCATCTTCAGTTTTTCATG	CATGAAAAACTGAAGATGATTCTGGA	chr04	60877443	PGSC0003DMG402008032	MAP protein kinase	PGSC0003DMG401008032	Gene of unknown function
CTTGCATCCACTGTCAGTTTTTCATG	CATGAAAAACTGACAGTGGATGCAAG	chr05	24587640	intergenic
CATGAAAAACTTAATGGTACTAGCTC	GAGCTAGTACCATTAAGTTTTTCATG	chr06	14398883	PGSC0003DMG400002427	Bacterial spot disease resistance protein 4
TTTATATCAAAGGCAAGTTTTTCATG	CATGAAAAACTTGCCTTTGATATAAA	chr07	51663016	PGSC0003DMG401022236	Peptidase, trypsin-like serine and cysteine proteases
TTTGCATCAAAGGCAAGTTTTTCATG	CATGAAAAACTTGCCTTTGATGCAAA	chr07	51663016	PGSC0003DMG401022236	Peptidase, trypsin-like serine and cysteine proteases
TTTCCATCAAAGGCAAGTTTTTCATG	CATGAAAAACTTGCCTTTGATGGAAA	chr07	51663016	PGSC0003DMG401022236	Peptidase, trypsin-like serine and cysteine proteases
TTTACATCAAAGGCAAGTTTTTCATG	CATGAAAAACTTGCCTTTGATGTAAA	chr07	51663016	PGSC0003DMG401022236	Peptidase, trypsin-like serine and cysteine proteases
TATACATCAAAGGCAAGTTTTTCATG	CATGAAAAACTTGCCTTTGATGTATA	chr07	51663016	PGSC0003DMG401022236	Peptidase, trypsin-like serine and cysteine proteases
CATGAAAAAGAAAAAAGAAAAAAAAA	TTTTTTTTTCTTTTTTCTTTTTCATG	chr01	12453535	intergenic
CATGAAAAAGAAAATTATATTTGTCC	GGACAAATATAATTTTCTTTTTCATG	chr01	76511709	intergenic
TCCACATTTTCTCTTTCTTTTTCATG	CATGAAAAAGAAAGAGAAAATGTGGA	chr03	42355359	PGSC0003DMG400019823	Conserved gene of unknown function
AGAAAATCAAGACTTTCTTTTTCATG	CATGAAAAAGAAAGTCTTGATTTTCT	chr05	735790	PGSC0003DMG400028307	Conserved gene of unknown function
CATGAAAAAGAAATGGTTTCTACAAA	TTTGTAGAAACCATTTCTTTTTCATG	chr10	47282799	intergenic
CATGAAAAAGAAATGGTTTCTACAAT	ATTGTAGAAACCATTTCTTTTTCATG	chr10	47282799	intergenic
CATGAAAAAGAAGGATAGATGATGCT	AGCATCATCTATCCTTCTTTTTCATG	chr07	49584593	PGSC0003DMG400007089	Trehalose-phosphate synthase 1
ACTTATGCAGCACCTTCTTTTTCATG	CATGAAAAAGAAGGTGCTGCATAAGT	chr01	63234199	PGSC0003DMG400025973	GRAS family transcription factor
TTAAATATTTTGGATTCTTTTTCATG	CATGAAAAAGAATCCAAAATATTTAA	chr08	30960982	intergenic
CATGAAAAAGAGCAATGACGTACAAC	GTTGTACGTCATTGCTCTTTTTCATG	chr01	77954132	PGSC0003DMG400025947	Conserved gene of unknown function
CATGAAAAAGAGGTTAAAGAAAAAAA	TTTTTTTCTTTAACCTCTTTTTCATG	chr08	38305004	PGSC0003DMG400026238	Conserved gene of unknown function
CATGAAAAAGAGGTTAAAGAAGAAGA	TCTTCTTCTTTAACCTCTTTTTCATG	chr08	38305004	PGSC0003DMG400026238	Conserved gene of unknown function
ATTTGATATCTAAACTCTTTTTCATG	CATGAAAAAGAGTTTAGATATCAAAT	chr03	43373606	PGSC0003DMG400014236	Succinate/fumarate mitochondrial transporter
CATGAAAAAGATATAGAAACTGTTTT	AAAACAGTTTCTATATCTTTTTCATG	chr06	39400696	intergenic
CATGAAAAAGATGAAGCATCTTTTAA	TTAAAAGATGCTTCATCTTTTTCATG	chr01	1282208	PGSC0003DMG400032148	NDR1
CTTTTATTCTCGGCATCTTTTTCATG	CATGAAAAAGATGCCGAGAATAAAAG	chr02	35132962	PGSC0003DMG400016435	Transcription factor jumonji domain-containing protein
TTTTTAAAATCAACATCTTTTTCATG	CATGAAAAAGATGTTGATTTTAAAAA	chr05	444939	intergenic
TAGTTTCCTCATTAATCTTTTTCATG	CATGAAAAAGATTAATGAGGAAACTA	chr05	21728222	intergenic
CGCCAACTAAGACGTGCTTTTTCATG	CATGAAAAAGCACGTCTTAGTTGGCG	chr04	7778601	PGSC0003DMG402027256	Thioredoxin reductase
CCATATCCACTTCCTGCTTTTTCATG	CATGAAAAAGCAGGAAGTGGATATGG	chr04	131327	PGSC0003DMG400035643	Drought-induced protein SDi
CATGAAAAAGCAGGGATACCTTGTGT	ACACAAGGTATCCCTGCTTTTTCATG	chr05	42097329	intergenic
CATGAAAAAGCCAAACATTAAGCTAT	ATAGCTTAATGTTTGGCTTTTTCATG	chr10	47890034	PGSC0003DMG400010473	Calmodulin binding protein
TTTTTTTTCTTTGTGGCTTTTTCATG	CATGAAAAAGCCACAAAGAAAAAAAA	chr07	745648	intergenic
TTTTCTTTCTTTGTGGCTTTTTCATG	CATGAAAAAGCCACAAAGAAAGAAAA	chr07	745648	intergenic
CATGAAAAAGCCTGTTAAACCTTACC	GGTAAGGTTTAACAGGCTTTTTCATG	chr10	23509027	intergenic
CATGAAAAAGCTAATCGCTTAGACCT	AGGTCTAAGCGATTAGCTTTTTCATG	chr04	3715815	intergenic
GTCTCTTTTTTTGTTCCTTTTTCATG	CATGAAAAAGGAACAAAAAAAGAGAC	chr03	45048931	PGSC0003DMG400005613	Signal transducer
TTTTTTTTTGCACTTCCTTTTTCATG	CATGAAAAAGGAAGTGCAAAAAAAAA	chr02	32240743	intergenic
CATGAAAAAGGAAGTTAAGCTTTTGA	TCAAAAGCTTAACTTCCTTTTTCATG	chr07	45232515	intergenic
ATATTTTATCAAATTCCTTTTTCATG	CATGAAAAAGGAATTTGATAAAATAT	chr11	29664625	intergenic
CATGAAAAAGGAGGAAGCTTATGAAG	CTTCATAAGCTTCCTCCTTTTTCATG	chr03	17504654	intergenic
CATGAAAAAGGCAATACAAATATTTA	TAAATATTTGTATTGCCTTTTTCATG	chr01	72854721	intergenic
CATGAAAAAGGCAATACAGATATTTA	TAAATATCTGTATTGCCTTTTTCATG	chr01	72854721	intergenic
CATGAAAAAGGCAATACATTTGTTTA	TAAACAAATGTATTGCCTTTTTCATG	chr01	72854721	intergenic
ATCCACATTATGAAGCCTTTTTCATG	CATGAAAAAGGCTTCATAATGTGGAT	chr04	58892569	PGSC0003DMG400004911	E3 ubiquitin ligase PUB14
CGGTCATTTCTTGGCCCTTTTTCATG	CATGAAAAAGGGCCAAGAAATGACCG	chr12	55261928	intergenic
AATCTTGCCTACTTACCTTTTTCATG	CATGAAAAAGGTAAGTAGGCAAGATT	chr04	64019324	PGSC0003DMG400009996	Small heat shock protein
CATGAAAAAGGTGAAGCATCTTTTAA	TTAAAAGATGCTTCACCTTTTTCATG	chr01	1282208	PGSC0003DMG400032148	NDR1
CATGAAAAAGGTGTTGGTATTTGTCA	TGACAAATACCAACACCTTTTTCATG	chr02	24336809	PGSC0003DMG400006633	Conserved gene of unknown function
ATTCATTTATATCATACTTTTTCATG	CATGAAAAAGTATGATATAAATGAAT	chr12	54810782	PGSC0003DMG400015458	Lrr receptor protein kinase
ATTCAATTATATCATACTTTTTCATG	CATGAAAAAGTATGATATAATTGAAT	chr12	54810782	PGSC0003DMG400015458	Lrr receptor protein kinase
TTTTTTTTGTGGAATACTTTTTCATG	CATGAAAAAGTATTCCACAAAAAAAA	chr06	3498353	intergenic
TTTTTTTTGGGGAATACTTTTTCATG	CATGAAAAAGTATTCCCCAAAAAAAA	chr06	3498353	intergenic
GCATCTTTGAGGAATACTTTTTCATG	CATGAAAAAGTATTCCTCAAAGATGC	chr07	53198621	PGSC0003DMG400022311	Conserved gene of unknown function
TTTTTCAAGTCCAAGACTTTTTCATG	CATGAAAAAGTCTTGGACTTGAAAAA	chr08	3123299	PGSC0003DMG400026283	Enhancer of rudimentary homolog
TGTCTCAAGTCCAAGACTTTTTCATG	CATGAAAAAGTCTTGGACTTGAGACA	chr08	3123299	PGSC0003DMG400026283	Enhancer of rudimentary homolog
GTATCATTCTTGATAACTTTTTCATG	CATGAAAAAGTTATCAAGAATGATAC	chr08	33895412	PGSC0003DMG400020815	Gene of unknown function
TCCTCTTAAAGGGGAACTTTTTCATG	CATGAAAAAGTTCCCCTTTAAGAGGA	chr01	48118766	PGSC0003DMG400001211	Hydrolase, hydrolyzing O-glycosyl compounds
ATTATGATTCCAAGAACTTTTTCATG	CATGAAAAAGTTCTTGGAATCATAAT	chr12	4596626	PGSC0003DMG400000273	MAPKK
CATGAAAAAGTTGGAACTGACGACAA	TTGTCGTCAGTTCCAACTTTTTCATG	chr08	29834205	intergenic
TATAACAAGCTCTAAACTTTTTCATG	CATGAAAAAGTTTAGAGCTTGTTATA	chr08	40506557	PGSC0003DMG400022731	PGR5 1A, chloroplastic
CATGAAAAAGTTTGATGAATCGTTCA	TGAACGATTCATCAAACTTTTTCATG	chr01	572755	PGSC0003DMG400032122	Binding protein
TTTTGGAAATCTAAAACTTTTTCATG	CATGAAAAAGTTTTAGATTTCCAAAA	chr12	16294472	intergenic
CATGAAAAAGTTTTAGATTTCTCAAA	TTTGAGAAATCTAAAACTTTTTCATG	chr04	45549224	intergenic
CATGAAAAAGTTTTAGATTTCTTAAA	TTTAAGAAATCTAAAACTTTTTCATG	chr04	45549224	intergenic
CATGAAAAAGTTTTAGATTTCTTACT	AGTAAGAAATCTAAAACTTTTTCATG	chr04	45549224	intergenic
CATGAAAAATAAAATATTTTGAGATA	TATCTCAAAATATTTTATTTTTCATG	chr03	40042484	PGSC0003DMG400024501	Kinesin light chain
CATGAAAAATAAATTGTTAGGTTGGA	TCCAACCTAACAATTTATTTTTCATG	chr09	20762206	PGSC0003DMG400029169	Conserved gene of unknown function
CATGAAAAATAACACTTAGCTTTACA	TGTAAAGCTAAGTGTTATTTTTCATG	chr12	52885660	PGSC0003DMG400016962	Nam 6
CATGAAAAATAACTGCCTTAATATTG	CAATATTAAGGCAGTTATTTTTCATG	chr08	31252964	PGSC0003DMG400014486	Ribosomal protein L17
AGTCATCTTGTTACTTATTTTTCATG	CATGAAAAATAAGTAACAAGATGACT	chr01	58372298	PGSC0003DMG400006854	Polyamine oxidase
CATGAAAAATAATAGAAAATGTTAGA	TCTAACATTTTCTATTATTTTTCATG	chr05	1184716	PGSC0003DMG400019653	TATA binding protein associated factor 24kDa subunit
TTGAACACTTCTGATTATTTTTCATG	CATGAAAAATAATCAGAAGTGTTCAA	chr01	1230457	PGSC0003DMG400032197	Restricted tev movement 1
ATGAACACTTCTGATTATTTTTCATG	CATGAAAAATAATCAGAAGTGTTCAT	chr01	1230457	PGSC0003DMG400032197	Restricted tev movement 1
GTAGTGAAGACAGATTATTTTTCATG	CATGAAAAATAATCTGTCTTCACTAC	chr05	43251439	PGSC0003DMG400027188	Proline transporter 2
CATGAAAAATACAATTAAGAAAGAAG	CTTCTTTCTTAATTGTATTTTTCATG	chr03	37112617	PGSC0003DMG400015203	Protein transport protein SEC61 subunit gamma	PGSC0003DMG401015259	Gene of unknown function
CATGAAAAATACATCTCTTTGCTGAT	ATCAGCAAAGAGATGTATTTTTCATG	chr08	35326993	intergenic
TTTGATGTCGTCTGGTATTTTTCATG	CATGAAAAATACCAGACGACATCAAA	chr01	60595549	PGSC0003DMG400001804	Glutathione s-transferase
TGATGCAAATACGCGTATTTTTCATG	CATGAAAAATACGCGTATTTGCATCA	chr09	40464130	PGSC0003DMG400019326	Protein AFR
TAAGGAATATTTTTCTATTTTTCATG	CATGAAAAATAGAAAAATATTCCTTA	chr08	2675856	PGSC0003DMG400009530	WRKY transcription factor 3
GGAAGGGATGGCTGCTATTTTTCATG	CATGAAAAATAGCAGCCATCCCTTCC	chr04	53141651	PGSC0003DMG400031148	Oxidoreductase
CCTCATTTATGTGGCTATTTTTCATG	CATGAAAAATAGCCACATAAATGAGG	chr04	22443651	intergenic
CATGAAAAATAGCTTAATTTTGTTGG	CCAACAAAATTAAGCTATTTTTCATG	chr02	40353334	PGSC0003DMG400030673	Gene of unknown function
CATGAAAAATAGGACTGGTATTATCT	AGATAATACCAGTCCTATTTTTCATG	chr01	54601601	intergenic
CATGAAAAATAGGACTGGTATTTTGT	ACAAAATACCAGTCCTATTTTTCATG	chr01	54601601	intergenic
CATGAAAAATAGGCGTTTTGTTGTAT	ATACAACAAAACGCCTATTTTTCATG	chr07	2126506	intergenic
CATGAAAAATAGTAGAAAACAGATAA	TTATCTGTTTTCTACTATTTTTCATG	chr04	43641833	intergenic
TCTTCAATACTTCACTATTTTTCATG	CATGAAAAATAGTGAAGTATTGAAGA	chr11	2061647	PGSC0003DMG401013284	Calcium-binding protein
CATGAAAAATAGTGAGTCGTATTACA	TGTAATACGACTCACTATTTTTCATG	chr02	40989806	intergenic
TGAAAAAGTAATAACTATTTTTCATG	CATGAAAAATAGTTATTACTTTTTCA	chr11	8643655	PGSC0003DMG400009215	MTERF family protein
GCAGCCAAAGGTTTATATTTTTCATG	CATGAAAAATATAAACCTTTGGCTGC	chr03	45750416	PGSC0003DMG400009154	26S protease regulatory subunit 7 homolog A
CATTATTAAATTCTATATTTTTCATG	CATGAAAAATATAGAATTTAATAATG	chr12	25986920	intergenic
CATGAAAAATATATTATGTGATTGAA	TTCAATCACATAATATATTTTTCATG	chr01	67015951	PGSC0003DMG400018332	DNA binding protein
GAAATATTGCAGTAATATTTTTCATG	CATGAAAAATATTACTGCAATATTTC	chr06	43846511	PGSC0003DMG400026106	Conserved gene of unknown function
TAGTTTGGTCACTAATATTTTTCATG	CATGAAAAATATTAGTGACCAAACTA	chr08	1466795	intergenic
GTAGCCACAAAGGAATATTTTTCATG	CATGAAAAATATTCCTTTGTGGCTAC	chr01	62100522	intergenic
CATGAAAAATATTGGGTATGAATATT	AATATTCATACCCAATATTTTTCATG	chr08	3772450	PGSC0003DMG400018466	Mak
GTTTTGACTCGCAAATATTTTTCATG	CATGAAAAATATTTGCGAGTCAAAAC	chr02	22494064	PGSC0003DMG400025473	CBS domain containing protein
CATGAAAAATATTTTACTTGCTTTCC	GGAAAGCAAGTAAAATATTTTTCATG	chr03	19844505	PGSC0003DMG400015789	ATP binding / microtubule motor
AAGTTTTTTATCATTGATTTTTCATG	CATGAAAAATCAATGATAAAAAACTT	chr09	2414133	intergenic
CATGAAAAATCATATATTGATTTTTT	AAAAAATCAATATATGATTTTTCATG	chr11	36643478	PGSC0003DMG400000427	ATP10 protein
GAATAGCTTGTATTGGATTTTTCATG	CATGAAAAATCCAATACAAGCTATTC	chr10	43446029	PGSC0003DMG400007178	P-coumaroyl quinate/shikimate 3'-hydroxylase
CATGAAAAATCGAAGTGCAGGTCCTT	AAGGACCTGCACTTCGATTTTTCATG	chr05	7547578	intergenic
TTTTTATTTCAACAAGATTTTTCATG	CATGAAAAATCTTGTTGAAATAAAAA	chr12	11153942	intergenic
CATGAAAAATCTTTTTGCTATGCCCA	TGGGCATAGCAAAAAGATTTTTCATG	chr04	63593862	PGSC0003DMG402009896	Lysine/histidine transporter	PGSC0003DMG400009969	Lysine/histidine transporter
CATGAAAAATGAAAAAAAGTTGCTAT	ATAGCAACTTTTTTTCATTTTTCATG	chr06	48694225	intergenic
CATGAAAAATGAAATTATTTATTTAT	ATAAATAAATAATTTCATTTTTCATG	chr01	63356480	PGSC0003DMG400026009	Kinase
CATGAAAAATGACGTCTCCTTTCTCT	AGAGAAAGGAGACGTCATTTTTCATG	chr05	43669880	intergenic
AATGCATATGCCAGTCATTTTTCATG	CATGAAAAATGACTGGCATATGCATT	chr08	1895765	intergenic
GGCTATCCTGAAAGTCATTTTTCATG	CATGAAAAATGACTTTCAGGATAGCC	chr04	33279777	PGSC0003DMG400017679	Conserved gene of unknown function
TTTACAAATTCTTCTCATTTTTCATG	CATGAAAAATGAGAAGAATTTGTAAA	chr04	63277479	intergenic
AGTACAAATTCTTCTCATTTTTCATG	CATGAAAAATGAGAAGAATTTGTACT	chr04	63277479	intergenic
AGTAAAAATTCTTCTCATTTTTCATG	CATGAAAAATGAGAAGAATTTTTACT	chr04	63277479	intergenic
CATGAAAAATGAGGAAAGAACCACGT	ACGTGGTTCTTTCCTCATTTTTCATG	chr07	38016744	PGSC0003DMG400013537	Proline-rich protein
CATGAAAAATGAGGAAAGAAGCACGT	ACGTGCTTCTTTCCTCATTTTTCATG	chr07	38016744	PGSC0003DMG400013537	Proline-rich protein
CATGAAAAATGAGGAAAGAATCACGT	ACGTGATTCTTTCCTCATTTTTCATG	chr07	38016744	PGSC0003DMG400013537	Proline-rich protein
CATGAAAAATGAGGAAAGAATTCCCT	AGGGAATTCTTTCCTCATTTTTCATG	chr04	2377621	intergenic
CATGAAAAATGAGTAATGCAAAGTCA	TGACTTTGCATTACTCATTTTTCATG	chr11	40312262	PGSC0003DMG400003013	Beta-D-glucan exohydrolase
CATGAAAAATGAGTACTGCAAAGTCA	TGACTTTGCAGTACTCATTTTTCATG	chr11	40312262	PGSC0003DMG400003013	Beta-D-glucan exohydrolase
TTTTTATTGTTATATCATTTTTCATG	CATGAAAAATGATATAACAATAAAAA	chr08	31946627	PGSC0003DMG400010841	Eukaryotic translation initiation factor 3 subunit 6-interacting protein
TATTTATTGTTATATCATTTTTCATG	CATGAAAAATGATATAACAATAAATA	chr08	31946627	PGSC0003DMG400010841	Eukaryotic translation initiation factor 3 subunit 6-interacting protein
CACTTCTCAAGACTCCATTTTTCATG	CATGAAAAATGGAGTCTTGAGAAGTG	chr02	30171695	PGSC0003DMG400028419	UNE1
TTAAATCTCCAACTCCATTTTTCATG	CATGAAAAATGGAGTTGGAGATTTAA	chr06	35178997	intergenic
CATGAAAAATGGTGCTACTGCTCAAG	CTTGAGCAGTAGCACCATTTTTCATG	chr07	6062039	PGSC0003DMG400019897	Conserved gene of unknown function
CATGAAAAATGGTGGTTTCTCTGCTG	CAGCAGAGAAACCACCATTTTTCATG	chr09	210989	PGSC0003DMG400008504	Auxin influx transport protein
TTTATAAACAAGAACCATTTTTCATG	CATGAAAAATGGTTCTTGTTTATAAA	chr02	45230311	PGSC0003DMG400000510	Conserved gene of unknown function
AGTATAAACAAGAACCATTTTTCATG	CATGAAAAATGGTTCTTGTTTATACT	chr02	45230311	PGSC0003DMG400000510	Conserved gene of unknown function
AATGCTACAATACTACATTTTTCATG	CATGAAAAATGTAGTATTGTAGCATT	chr03	39088201	PGSC0003DMG400025344	Gene of unknown function
CATGAAAAATGTAGTCACAATGCAGA	TCTGCATTGTGACTACATTTTTCATG	chr12	52719117	intergenic
CATGAAAAATGTAGTCACGATGCAGA	TCTGCATCGTGACTACATTTTTCATG	chr04	4577738	PGSC0003DMG400030187	Spliceosomal protein sap
CATGAAAAATGTATTGGTGTATTGTT	AACAATACACCAATACATTTTTCATG	chr06	30997527	intergenic
ACTTTCAAATCATAACATTTTTCATG	CATGAAAAATGTTATGATTTGAAAGT	chr05	5592980	PGSC0003DMG400017625	Serine/threonine protein kinase
CATGAAAAATGTTCCGAAAAAAAAAA	TTTTTTTTTTCGGAACATTTTTCATG	chr12	57682505	intergenic
CATGAAAAATGTTCCTAAGAAAATAA	TTATTTTCTTAGGAACATTTTTCATG	chr07	52631312	intergenic
CATGAAAAATGTTCCTAAGGAAAAAA	TTTTTTCCTTAGGAACATTTTTCATG	chr02	35338667	intergenic
CATGAAAAATGTTCCTAAGTAAAAAA	TTTTTTACTTAGGAACATTTTTCATG	chr07	1758876	intergenic
CATGAAAAATGTTCCTAGGAAAAAAA	TTTTTTTCCTAGGAACATTTTTCATG	chr07	52631312	intergenic
CATGAAAAATTAAATATTTTGAGATA	TATCTCAAAATATTTAATTTTTCATG	chr03	40042484	PGSC0003DMG400024501	Kinesin light chain
AATTAATTAAAATTTAATTTTTCATG	CATGAAAAATTAAATTTTAATTAATT	chr06	47467519	intergenic
CATGAAAAATTAATCTATCTGGAAAA	TTTTCCAGATAGATTAATTTTTCATG	chr06	39144336	PGSC0003DMG400017562	Transmembrane emp24 domain-containing protein 10
CATGAAAAATTACAATTCCTTTTAGA	TCTAAAAGGAATTGTAATTTTTCATG	chr07	52469778	PGSC0003DMG400022168	Coated vesicle membrane protein
CATGAAAAATTACAATTCCTTTTGGA	TCCAAAAGGAATTGTAATTTTTCATG	chr07	52469778	PGSC0003DMG400022168	Coated vesicle membrane protein
TTTTTTTTTACGTGTAATTTTTCATG	CATGAAAAATTACACGTAAAAAAAAA	chr04	930143	intergenic
TCTAAAAGTAAGTGTAATTTTTCATG	CATGAAAAATTACACTTACTTTTAGA	chr08	9495182	intergenic
CATGAAAAATTACACTTACTTTTGAA	TTCAAAAGTAAGTGTAATTTTTCATG	chr06	2845045	PGSC0003DMG400010891	Transcription factor jumonji family protein
CATGAAAAATTACACTTACTTTTGGA	TCCAAAAGTAAGTGTAATTTTTCATG	chr07	52469778	PGSC0003DMG400022168	Coated vesicle membrane protein
ATAATAAATATATATAATTTTTCATG	CATGAAAAATTATATATATTTATTAT	chr11	16412444	PGSC0003DMG400022933	Auxin-induced beta-glucosidase
CATGAAAAATTATCTCATTAAAAAAA	TTTTTTTAATGAGATAATTTTTCATG	chr05	107122	intergenic
CATGAAAAATTATTCATTAGAGGTAT	ATACCTCTAATGAATAATTTTTCATG	chr07	31001703	intergenic
CGAGGATGGTACAATAATTTTTCATG	CATGAAAAATTATTGTACCATCCTCG	chr06	3877955	PGSC0003DMG400014709	Myosin XI-2
CTGCTCCTCCTTCGGAATTTTTCATG	CATGAAAAATTCCGAAGGAGGAGCAG	chr07	47058577	intergenic
GATAGTACAACAAAGAATTTTTCATG	CATGAAAAATTCTTTGTTGTACTATC	chr05	46842907	PGSC0003DMG400023326	ATDGK2
TAGATAACAACAAAGAATTTTTCATG	CATGAAAAATTCTTTGTTGTTATCTA	chr05	46842905	PGSC0003DMG400023326	ATDGK2
AGAATAACAACAAAGAATTTTTCATG	CATGAAAAATTCTTTGTTGTTATTCT	chr05	46842908	PGSC0003DMG400023326	ATDGK2
CATGAAAAATTGGTTACTATAGTAAA	TTTACTATAGTAACCAATTTTTCATG	chr01	76455922	intergenic
TTATATTTTGGAACCAATTTTTCATG	CATGAAAAATTGGTTCCAAAATATAA	chr01	64181888	intergenic
CAAATACTTATATACAATTTTTCATG	CATGAAAAATTGTATATAAGTATTTG	chr04	46236844	intergenic
TAAAATCTTCAGGACAATTTTTCATG	CATGAAAAATTGTCCTGAAGATTTTA	chr10	41189538	PGSC0003DMG400025731	Zinc ion binding protein
CAACAAAGACGAGTAAATTTTTCATG	CATGAAAAATTTACTCGTCTTTGTTG	chr04	63277380	intergenic
CATGAAAAATTTCAAGTTGAAAAGGG	CCCTTTTCAACTTGAAATTTTTCATG	chr12	269995	PGSC0003DMG400015381	Purine transporter
CATGAAAACAAAAAAAGTTTGTGACA	TGTCACAAACTTTTTTTGTTTTCATG	chr10	16547364	intergenic
CATGAAAACAAAAAAAGTTTGTGACG	CGTCACAAACTTTTTTTGTTTTCATG	chr10	16547364	intergenic
CATGAAAACAAAAAAGTTTGTGACAT	ATGTCACAAACTTTTTTGTTTTCATG	chr05	6605377	PGSC0003DMG400015612	Conserved gene of unknown function
CATGAAAACAAAAAAGTTTGTGACGT	ACGTCACAAACTTTTTTGTTTTCATG	chr05	6605377	PGSC0003DMG400015612	Conserved gene of unknown function
CATGAAAACAAAAACAACAAAAAAAA	TTTTTTTTGTTGTTTTTGTTTTCATG	chr04	57996820	PGSC0003DMG400002125	DNA binding protein
CATGAAAACAAAACAGATATGAATAA	TTATTCATATCTGTTTTGTTTTCATG	chr01	61446656	intergenic
ATGAGAAACCAATGTTTGTTTTCATG	CATGAAAACAAACATTGGTTTCTCAT	chr03	45044911	PGSC0003DMG400005614	Pentatricopeptide repeat-containing protein
ATACTTAACTTCTCTTTGTTTTCATG	CATGAAAACAAAGAGAAGTTAAGTAT	chr12	57693801	PGSC0003DMG400004601	CBL-interacting protein kinase 1
CATGAAAACAAATGAAAATTTGTTAA	TTAACAAATTTTCATTTGTTTTCATG	chr04	4181432	PGSC0003DMG400032555	NAC domain protein
CATGAAAACAAATTCATCATAAAAAA	TTTTTTATGATGAATTTGTTTTCATG	chr11	7516950	intergenic
CATGAAAACAACATCATCAAGAAGAT	ATCTTCTTGATGATGTTGTTTTCATG	chr05	42504006	PGSC0003DMG400016003	Ethylene responsive element binding protein C2
CATGAAAACAAGGCCGATTTTGAGAA	TTCTCAAAATCGGCCTTGTTTTCATG	chr10	36318256	PGSC0003DMG400007733	HD domain class transcription factor
TTGTGATTATCAACCTTGTTTTCATG	CATGAAAACAAGGTTGATAATCACAA	chr01	78671321	PGSC0003DMG400025192	Dehydration-responsive protein RD22
GTTTTATTTATATACTTGTTTTCATG	CATGAAAACAAGTATATAAATAAAAC	chr12	19826996	PGSC0003DMG400004448	Anthocyanin acyltransferase
TCAGTCGCCTACTTATTGTTTTCATG	CATGAAAACAATAAGTAGGCGACTGA	chr05	46709545	intergenic
CATGAAAACAATCAACTTGGTCTATT	AATAGACCAAGTTGATTGTTTTCATG	chr01	79001793	intergenic
AGGGAAAGAAGGCGATTGTTTTCATG	CATGAAAACAATCGCCTTCTTTCCCT	chr05	5560534	PGSC0003DMG401017626	Alpha-amylase
TCAGTCGCCTACTAATTGTTTTCATG	CATGAAAACAATTAGTAGGCGACTGA	chr05	46709545	intergenic
AAAACATAAAAAGAATTGTTTTCATG	CATGAAAACAATTCTTTTTATGTTTT	chr09	37261795	intergenic
TTTATACCATAACAATTGTTTTCATG	CATGAAAACAATTGTTATGGTATAAA	chr09	22605943	intergenic
CATGAAAACACAAAAAAAAAAAAAAA	TTTTTTTTTTTTTTTGTGTTTTCATG	chr12	49363279	intergenic
CTGTTGGTTTCTGTTGTGTTTTCATG	CATGAAAACACAACAGAAACCAACAG	chr03	47474561	PGSC0003DMG400002547	30S ribosomal protein S17
CATGAAAACACATAGGGATGCTTTTG	CAAAAGCATCCCTATGTGTTTTCATG	chr01	63823868	PGSC0003DMG400012771	Cytohesin 1, 2, 3
CATGAAAACACCAAAATCTTTTTGGC	GCCAAAAAGATTTTGGTGTTTTCATG	chr04	60818179	intergenic
TTAACGATGGGTTTGGTGTTTTCATG	CATGAAAACACCAAACCCATCGTTAA	chr03	18294856	intergenic
CTAAATTAACAGCAGGTGTTTTCATG	CATGAAAACACCTGCTGTTAATTTAG	chr05	41519943	PGSC0003DMG400016802	LMBR1 integral membrane protein
GCATTAATTCAACAGGTGTTTTCATG	CATGAAAACACCTGTTGAATTAATGC	chr02	44903968	PGSC0003DMG400001412	Auxin efflux carrier component
ACTGGAATGTATAACGTGTTTTCATG	CATGAAAACACGTTATACATTCCAGT	chr04	61802091	intergenic
CATGAAAACACTAAAATCTTTTTGGC	GCCAAAAAGATTTTAGTGTTTTCATG	chr04	60818179	intergenic
CATGAAAACACTTGTTAATATTTATT	AATAAATATTAACAAGTGTTTTCATG	chr07	3690686	intergenic
CATGAAAACACTTTTTGCAGGGAGAC	GTCTCCCTGCAAAAAGTGTTTTCATG	chr04	57855473	PGSC0003DMG400002120	40S ribosomal protein S21e
GCTATTTTCTCATTTCTGTTTTCATG	CATGAAAACAGAAATGAGAAAATAGC	chr10	43969100	intergenic
TCAACTACAACTTAGCTGTTTTCATG	CATGAAAACAGCTAAGTTGTAGTTGA	chr02	43690483	PGSC0003DMG401001383	DNA-directed RNA polymerase 2B, chloroplastic/mitochondrial
ATTAATTGATTTGAGCTGTTTTCATG	CATGAAAACAGCTCAAATCAATTAAT	chr03	46520608	PGSC0003DMG400002583	Cell wall invertase
ATCAATTGATTTGAGCTGTTTTCATG	CATGAAAACAGCTCAAATCAATTGAT	chr03	46520608	PGSC0003DMG400002583	Cell wall invertase
CATGAAAACAGGACTGCTTGATTTGT	ACAAATCAAGCAGTCCTGTTTTCATG	chr06	54924279	intergenic
CATGAAAACATAATAATTTTTTGTTT	AAACAAAAAATTATTATGTTTTCATG	chr10	26991756	PGSC0003DMG400008270	Brain protein
CATGAAAACATAATGGAGTGTATAAG	CTTATACACTCCATTATGTTTTCATG	chr01	56058484	PGSC0003DMG400009031	Ctp synthase
CATGAAAACATCGCCTCCTTTATATA	TATATAAAGGAGGCGATGTTTTCATG	chr11	12381082	PGSC0003DMG400023281	Plastid Tic40
CATGAAAACATCGCCTTCTTTATATA	TATATAAAGAAGGCGATGTTTTCATG	chr11	12381082	PGSC0003DMG400023281	Plastid Tic40
CATGAAAACATTAATTTATGTGTAAA	TTTACACATAAATTAATGTTTTCATG	chr09	18095718	intergenic
CATGAAAACATTACAGGGACAACAGA	TCTGTTGTCCCTGTAATGTTTTCATG	chr06	41934459	intergenic
CATGAAAACATTACAGGGACAACTTA	TAAGTTGTCCCTGTAATGTTTTCATG	chr06	41934459	intergenic
CATGAAAACATTCAACTCATAAGGGT	ACCCTTATGAGTTGAATGTTTTCATG	chr04	395045	PGSC0003DMG400002835	Homeobox protein
CATGAAAACATTGCCTCCTTTATATA	TATATAAAGGAGGCAATGTTTTCATG	chr11	12381082	PGSC0003DMG400023281	Plastid Tic40
TTTTTTTTGGCAGAAATGTTTTCATG	CATGAAAACATTTCTGCCAAAAAAAA	chr09	6109711	intergenic
ACTACATATAGTCAAATGTTTTCATG	CATGAAAACATTTGACTATATGTAGT	chr03	6747886	intergenic
GCACGACACTGCAAAATGTTTTCATG	CATGAAAACATTTTGCAGTGTCGTGC	chr06	45991194	intergenic
CATGAAAACCAAAGATGCAGAGGTCA	TGACCTCTGCATCTTTGGTTTTCATG	chr12	55623555	intergenic
CATGAAAACCAAAGATGCAGAGGTCG	CGACCTCTGCATCTTTGGTTTTCATG	chr12	55623555	intergenic
CATGAAAACCAACTTCCTTCATTTAT	ATAAATGAAGGAAGTTGGTTTTCATG	chr09	50071923	PGSC0003DMG400029624	S-adenosyl-L-methionine: salicylic acid carboxyl methyltransferase
CTTGAAGGAAAAACTTGGTTTTCATG	CATGAAAACCAAGTTTTTCCTTCAAG	chr08	35737403	intergenic
GAGAAGCTTCAAAATTGGTTTTCATG	CATGAAAACCAATTTTGAAGCTTCTC	chr09	5760720	PGSC0003DMG402008895	Tropinone reductase 1
AAGAAGCTTCAAAATTGGTTTTCATG	CATGAAAACCAATTTTGAAGCTTCTT	chr09	5765383	PGSC0003DMG401008895	Short chain alcohol dehydrogenase
CATGAAAACCACTTGCAGAATTATGT	ACATAATTCTGCAAGTGGTTTTCATG	chr05	4809272	PGSC0003DMG400031271	AAA ATPase
TTCCTACACTTCGAATGGTTTTCATG	CATGAAAACCATTCGAAGTGTAGGAA	chr09	47729559	PGSC0003DMG400017204	Oligopeptide transporter
CACCCATTTGCAATGCGGTTTTCATG	CATGAAAACCGCATTGCAAATGGGTG	chr12	54144377	PGSC0003DMG400011557	RCG54054
CATGAAAACCTCATAATTAATGAAAA	TTTTCATTAATTATGAGGTTTTCATG	chr11	766470	intergenic
CATGAAAACCTCATATTTCGAAAAAA	TTTTTTCGAAATATGAGGTTTTCATG	chr12	29910462	intergenic
CATGAAAACCTCATATTTTGAATTTT	AAAATTCAAAATATGAGGTTTTCATG	chr11	38481790	PGSC0003DMG400008104	Protein SUA5
CATGAAAACCTTATAATTAATGAAAA	TTTTCATTAATTATAAGGTTTTCATG	chr11	766470	intergenic
CATGAAAACCTTGGAATTTTTATATA	TATATAAAAATTCCAAGGTTTTCATG	chr05	39245039	PGSC0003DMG400021658	Polygalacturonase	PGSC0003DMG400021649	Mitogen-activated protein kinase 4
CATGAAAACCTTGGTGAAGGGAGAAA	TTTCTCCCTTCACCAAGGTTTTCATG	chr01	57161841	PGSC0003DMG400017956	Protein cdcH
CATGAAAACCTTTTGTGAGGTGTGCA	TGCACACCTCACAAAAGGTTTTCATG	chr06	3499944	intergenic
CATGAAAACCTTTTGTGAGGTGTGTA	TACACACCTCACAAAAGGTTTTCATG	chr06	3499944	intergenic
GGGCCGTATTTAGGCTCGTTTTCATG	CATGAAAACGAGCCTAAATACGGCCC	chr03	20335597	intergenic
CATGAAAACGAGTCGAAATACGTATT	AATACGTATTTCGACTCGTTTTCATG	chr02	21868414	intergenic
CATGAAAACGAGTTGAAATATGTATT	AATACATATTTCAACTCGTTTTCATG	chr02	21868414	intergenic
TTTTTTGGATATAAGGCGTTTTCATG	CATGAAAACGCCTTATATCCAAAAAA	chr04	47484232	intergenic
TTTTTTAGATATAAGGCGTTTTCATG	CATGAAAACGCCTTATATCTAAAAAA	chr06	35141882	PGSC0003DMG400016284	Ethylene receptor
CATGAAAACGCCTTATATCTATTGGC	GCCAATAGATATAAGGCGTTTTCATG	chr12	2315699	PGSC0003DMG400007830	Eukaryotic translation initiation factor 5A-1/2
GTCTCTTTTTTTGTTCCGTTTTCATG	CATGAAAACGGAACAAAAAAAGAGAC	chr03	45048931	PGSC0003DMG400005613	Signal transducer
GGGATGTATATCAGTCCGTTTTCATG	CATGAAAACGGACTGATATACATCCC	chr02	46106989	intergenic
TTTTTCAAGTCCAAGACGTTTTCATG	CATGAAAACGTCTTGGACTTGAAAAA	chr08	3123299	PGSC0003DMG400026283	Enhancer of rudimentary homolog
TGTCTCAAGTCCAAGACGTTTTCATG	CATGAAAACGTCTTGGACTTGAGACA	chr08	3123299	PGSC0003DMG400026283	Enhancer of rudimentary homolog
CATGAAAACGTTGGTGAAGGGAGAAA	TTTCTCCCTTCACCAACGTTTTCATG	chr01	57161841	PGSC0003DMG400017956	Protein cdcH
AGTTGGATTAAGCTTTAGTTTTCATG	CATGAAAACTAAAGCTTAATCCAACT	chr09	39476486	PGSC0003DMG400010312	Casein kinase
CTATGAAGATTCATTTAGTTTTCATG	CATGAAAACTAAATGAATCTTCATAG	chr05	6744618	PGSC0003DMG402015580	Conserved gene of unknown function
CTACGAAGATTCATTTAGTTTTCATG	CATGAAAACTAAATGAATCTTCGTAG	chr05	6744618	PGSC0003DMG402015580	Conserved gene of unknown function
ACAATAGACTTTTCTTAGTTTTCATG	CATGAAAACTAAGAAAAGTCTATTGT	chr01	56523967	intergenic
TTTTACTTCTGGTCTTAGTTTTCATG	CATGAAAACTAAGACCAGAAGTAAAA	chr06	50016943	PGSC0003DMG401007138	Conserved gene of unknown function
GAACCCCTTAAACTGTAGTTTTCATG	CATGAAAACTACAGTTTAAGGGGTTC	chr01	61947520	PGSC0003DMG401031172	PRA1 family protein F3
CATGAAAACTACTACTGTTGTATTGA	TCAATACAACAGTAGTAGTTTTCATG	chr09	9486673	intergenic
CATGAAAACTATTTACTTGCTTGATG	CATCAAGCAAGTAAATAGTTTTCATG	chr11	7100395	PGSC0003DMG400007432	Amine oxidase
CATGAAAACTATTTACTTGGCTTGAT	ATCAAGCCAAGTAAATAGTTTTCATG	chr11	7100395	PGSC0003DMG400007432	Amine oxidase
CATGAAAACTCAAGTTTCTACTAAAA	TTTTAGTAGAAACTTGAGTTTTCATG	chr08	5234418	PGSC0003DMG402005827	Transcription factor
CATGAAAACTCAGATTTCTACAAAAA	TTTTTGTAGAAATCTGAGTTTTCATG	chr08	5234418	PGSC0003DMG402005827	Transcription factor
CATGAAAACTCAGATTTCTACCAAAA	TTTTGGTAGAAATCTGAGTTTTCATG	chr08	5234418	PGSC0003DMG402005827	Transcription factor
CATGAAAACTCAGATTTCTACGAAAA	TTTTCGTAGAAATCTGAGTTTTCATG	chr08	5234418	PGSC0003DMG402005827	Transcription factor
CATGAAAACTCAGATTTCTACTAAAA	TTTTAGTAGAAATCTGAGTTTTCATG	chr08	5234418	PGSC0003DMG402005827	Transcription factor
CATGAAAACTCAGATTTCTACTGAAA	TTTCAGTAGAAATCTGAGTTTTCATG	chr08	5234418	PGSC0003DMG402005827	Transcription factor
CATGAAAACTCAGATTTCTACTTAAA	TTTAAGTAGAAATCTGAGTTTTCATG	chr08	5234418	PGSC0003DMG402005827	Transcription factor
CAACTTTAATTTCCTGAGTTTTCATG	CATGAAAACTCAGGAAATTAAAGTTG	chr04	63378959	PGSC0003DMG400009887	Phospholipase D delta
CATGAAAACTCAGGTTTCTACAAAAA	TTTTTGTAGAAACCTGAGTTTTCATG	chr08	5234418	PGSC0003DMG402005827	Transcription factor
CATGAAAACTCAGGTTTCTACTAAAA	TTTTAGTAGAAACCTGAGTTTTCATG	chr08	5234418	PGSC0003DMG402005827	Transcription factor
CATGAAAACTCCCTTGCCACCTCCTA	TAGGAGGTGGCAAGGGAGTTTTCATG	chr04	3378970	PGSC0003DMG400025300	Conserved gene of unknown function
CATGAAAACTCCTGGACATTTGAATG	CATTCAAATGTCCAGGAGTTTTCATG	chr08	5290188	PGSC0003DMG400005822	Potassium channel tetramerization domain-containing protein
CATGAAAACTGAAGAGAGATTGAATA	TATTCAATCTCTCTTCAGTTTTCATG	chr06	42016706	intergenic
CATGAAAACTGAAGAGATTAAAGAGA	TCTCTTTAATCTCTTCAGTTTTCATG	chr08	28317548	PGSC0003DMG400004311	9-cis-epoxycarotenoid dioxygenase
TCAGAGCCATTTATTCAGTTTTCATG	CATGAAAACTGAATAAATGGCTCTGA	chr06	41586299	PGSC0003DMG400004886	Threonine synthase, chloroplastic
CATGAAAACTGAGTGAAACTGGATAC	GTATCCAGTTTCACTCAGTTTTCATG	chr09	52956209	intergenic
CTGGTTCAACATCTGCAGTTTTCATG	CATGAAAACTGCAGATGTTGAACCAG	chr06	53116104	PGSC0003DMG400030467	Transcription factor
CATGAAAACTGGACAAGTTAAAGAGA	TCTCTTTAACTTGTCCAGTTTTCATG	chr08	28346653	PGSC0003DMG400004312	9-cis-epoxycarotenoid dioxygenase
CATGAAAACTGGAGAGATTAAAGAGA	TCTCTTTAATCTCTCCAGTTTTCATG	chr08	28317548	PGSC0003DMG400004311	9-cis-epoxycarotenoid dioxygenase
CATGAAAACTGGTTGTTTGCAGTGCA	TGCACTGCAAACAACCAGTTTTCATG	chr07	1291517	PGSC0003DMG400011199	Pentatricopeptide repeat-containing protein
CATGAAAACTGTTACATTTTGCTGCA	TGCAGCAAAATGTAACAGTTTTCATG	chr01	72827834	PGSC0003DMG400024872	Conserved gene of unknown function
AAGACAATTAGTGAACAGTTTTCATG	CATGAAAACTGTTCACTAATTGTCTT	chr10	4838726	PGSC0003DMG400019398	Ubiquitin carrier protein
CATGAAAACTTAAATTAAGGGTTCAT	ATGAACCCTTAATTTAAGTTTTCATG	chr11	42092387	PGSC0003DMG401015537	Ptpla domain protein
TTTTTTTTTCAAGAGAAGTTTTCATG	CATGAAAACTTCTCTTGAAAAAAAAA	chr10	48395184	PGSC0003DMG400028174	Brix domain containing protein
TTGCTTTTTCAAGAGAAGTTTTCATG	CATGAAAACTTCTCTTGAAAAAGCAA	chr10	48395184	PGSC0003DMG400028174	Brix domain containing protein
TCGCTTTTTCAAGAGAAGTTTTCATG	CATGAAAACTTCTCTTGAAAAAGCGA	chr10	48395184	PGSC0003DMG400028174	Brix domain containing protein
CATGAAAACTTCTCTTTGACTTCTAT	ATAGAAGTCAAAGAGAAGTTTTCATG	chr04	38313677	intergenic
CATGAAAACTTGATAGCAAAAAAAAA	TTTTTTTTTGCTATCAAGTTTTCATG	chr02	23810263	PGSC0003DMG400026565	Protein COBRA
CATGAAAACTTGGAATACTTATATTT	AAATATAAGTATTCCAAGTTTTCATG	chr03	18639643	PGSC0003DMG400014340	Cytochrome B561
CATGAAAACTTGGAATACTTCTATTT	AAATAGAAGTATTCCAAGTTTTCATG	chr03	18639643	PGSC0003DMG400014340	Cytochrome B561
CATGAAAACTTGGAATATTTCTATTT	AAATAGAAATATTCCAAGTTTTCATG	chr03	18639643	PGSC0003DMG400014340	Cytochrome B561
TGTATTGATGATGCAAAGTTTTCATG	CATGAAAACTTTGCATCATCAATACA	chr03	5052484	PGSC0003DMG400005080	Non-intrinsic ABC protein
CATGAAAACTTTTATGCTACTTTTGA	TCAAAAGTAGCATAAAAGTTTTCATG	chr04	57251920	PGSC0003DMG402009338	Serine/threonine-protein kinase bri1
AAGACATACGAGTTTTTCTTTTCATG	CATGAAAAGAAAAACTCGTATGTCTT	chr02	20694550	PGSC0003DMG400015468	Sugar transporter
AAGACATACAAGTTTTTCTTTTCATG	CATGAAAAGAAAAACTTGTATGTCTT	chr02	20694550	PGSC0003DMG400015468	Sugar transporter
GGTTTAACAATATTTTTCTTTTCATG	CATGAAAAGAAAAATATTGTTAAACC	chr04	56300274	intergenic
CATGAAAAGAAAACTTATGATATACT	AGTATATCATAAGTTTTCTTTTCATG	chr01	59383446	PGSC0003DMG400025257	Eukaryotic translation initiation factor 3 subunit
CATGAAAAGAAAAGACTAGCCTTCTG	CAGAAGGCTAGTCTTTTCTTTTCATG	chr02	46824095	intergenic
TCGCAGATGACTCTTTTCTTTTCATG	CATGAAAAGAAAAGAGTCATCTGCGA	chr12	28621242	PGSC0003DMG400025652	ATPase
CATGAAAAGAAAATCAATTCATTTTA	TAAAATGAATTGATTTTCTTTTCATG	chr06	54659960	PGSC0003DMG400024037	Aminotransferase ybdL
CATGAAAAGAAAATCAATTCATTTTC	GAAAATGAATTGATTTTCTTTTCATG	chr06	54659960	PGSC0003DMG400024037	Aminotransferase ybdL
CATGAAAAGAAACTAAGAAGTTAGAC	GTCTAACTTCTTAGTTTCTTTTCATG	chr03	25269575	PGSC0003DMG400022910	Patatin 3
TTTCCTTTTAGCAGTTTCTTTTCATG	CATGAAAAGAAACTGCTAAAAGGAAA	chr11	37929861	PGSC0003DMG400026355	RhoGAP1
CATGAAAAGAAAGATTATCAATAGGA	TCCTATTGATAATCTTTCTTTTCATG	chr10	41530669	PGSC0003DMG400027698	Conserved gene of unknown function
ACACAATCAGGCAATTTCTTTTCATG	CATGAAAAGAAATTGCCTGATTGTGT	chr02	43427713	PGSC0003DMG400010095	Conserved gene of unknown function
ATTATTTATTGGAAGTTCTTTTCATG	CATGAAAAGAACTTCCAATAAATAAT	chr09	49096477	intergenic
CATGAAAAGAAGAAAGATTGCAGTAG	CTACTGCAATCTTTCTTCTTTTCATG	chr09	24675769	PGSC0003DMG400004412	Conserved gene of unknown function
CCCTAACATTAACTCTTCTTTTCATG	CATGAAAAGAAGAGTTAATGTTAGGG	chr11	36399971	PGSC0003DMG400000417	Superoxide dismutase [Cu-Zn]
ATTCCAATCACATCATTCTTTTCATG	CATGAAAAGAATGATGTGATTGGAAT	chr09	17708139	intergenic
CCAAATGGATGGCCATTCTTTTCATG	CATGAAAAGAATGGCCATCCATTTGG	chr07	4385479	PGSC0003DMG400027936	Sucrose-phosphate-synthase
CATGAAAAGACAAAGGACAAAAAAAA	TTTTTTTTGTCCTTTGTCTTTTCATG	chr06	46931530	PGSC0003DMG400033067	Ubiquitin thiolesterase/ zinc ion binding
CATGAAAAGACAAAGGACAAGAAAAA	TTTTTCTTGTCCTTTGTCTTTTCATG	chr06	46931530	PGSC0003DMG400033067	Ubiquitin thiolesterase/ zinc ion binding
CATGAAAAGACAATAATGTAAATTTG	CAAATTTACATTATTGTCTTTTCATG	chr09	44280653	PGSC0003DMG400011358	DNAJ heat shock N-terminal domain-containing protein
CATGAAAAGACGAGCTGAGAATTGTT	AACAATTCTCAGCTCGTCTTTTCATG	chr02	39450129	PGSC0003DMG400012675	TCP domain class transcription factor
AAAATTGGAATCATCGTCTTTTCATG	CATGAAAAGACGATGATTCCAATTTT	chr11	42020259	PGSC0003DMG400015558	ZPT2-13
TATGATTATATACAAGTCTTTTCATG	CATGAAAAGACTTGTATATAATCATA	chr10	41618301	PGSC0003DMG400027711	Leucine-rich repeat transmembrane protein kinase
CATGAAAAGAGAGGAAACGCAGAGAG	CTCTCTGCGTTTCCTCTCTTTTCATG	chr01	72392841	PGSC0003DMG402018257	Leucine-rich repeat-containing protein
CATGAAAAGAGGAAAGCCGAAATGGA	TCCATTTCGGCTTTCCTCTTTTCATG	chr05	11695368	PGSC0003DMG400017445	DNA binding protein
CATGAAAAGAGGAAAGCTGAAATGGA	TCCATTTCAGCTTTCCTCTTTTCATG	chr05	11695368	PGSC0003DMG400017445	DNA binding protein
CATGAAAAGAGTCTATGCACACGCTG	CAGCGTGTGCATAGACTCTTTTCATG	chr07	50836056	intergenic
AAATGTTGGTCCACACTCTTTTCATG	CATGAAAAGAGTGTGGACCAACATTT	chr03	38021599	PGSC0003DMG400018154	Conserved gene of unknown function
CATGAAAAGATAGAAAATGTTACTCC	GGAGTAACATTTTCTATCTTTTCATG	chr10	52038052	PGSC0003DMG400017602	Chloroplast-targeted copper chaperone
CATGAAAAGATATGATGTGTGTGTAT	ATACACACACATCATATCTTTTCATG	chr08	40501420	PGSC0003DMG400022730	Glycerate dehydrogenase	PGSC0003DMG400022746	Anthocyanin synthase
CATTATAAGCCAGTCATCTTTTCATG	CATGAAAAGATGACTGGCTTATAATG	chr09	22453838	intergenic
ATATGCTTCATAATAATCTTTTCATG	CATGAAAAGATTATTATGAAGCATAT	chr01	61244861	intergenic
TCATTCCCCTTTTGAATCTTTTCATG	CATGAAAAGATTCAAAAGGGGAATGA	chr03	47521177	intergenic
TATATTTCGCCCTGAATCTTTTCATG	CATGAAAAGATTCAGGGCGAAATATA	chr01	60718219	PGSC0003DMG400001809	Xyloglucan endotransglucosylase-hydrolase XTH5
TCAAGTTTACTCTAAATCTTTTCATG	CATGAAAAGATTTAGAGTAAACTTGA	chr01	41462362	intergenic
CATGAAAAGCAAAGTTCATCTGATGT	ACATCAGATGAACTTTGCTTTTCATG	chr11	38757714	PGSC0003DMG400008082	GATA-1 zinc finger protein
CATGAAAAGCAACGTCATTCGTAACC	GGTTACGAATGACGTTGCTTTTCATG	chr12	56059169	PGSC0003DMG400029367	C2H2L domain class transcription factor
TGGCATATAATTCCTTGCTTTTCATG	CATGAAAAGCAAGGAATTATATGCCA	chr12	33520501	intergenic
GGGCATATAATTCCTTGCTTTTCATG	CATGAAAAGCAAGGAATTATATGCCC	chr12	33520501	intergenic
CATGAAAAGCAAGGGAAGAAACCAAA	TTTGGTTTCTTCCCTTGCTTTTCATG	chr05	9643832	intergenic
CATGAAAAGCAAGGGAAGAAACCACA	TGTGGTTTCTTCCCTTGCTTTTCATG	chr05	9643832	intergenic
CATGAAAAGCAATGTCATTCGTAACC	GGTTACGAATGACATTGCTTTTCATG	chr12	56059169	PGSC0003DMG400029367	C2H2L domain class transcription factor
CATGAAAAGCAGTTGGTGTTGAGGAG	CTCCTCAACACCAACTGCTTTTCATG	chr03	35419299	intergenic
TCAGATTTTTCATAATGCTTTTCATG	CATGAAAAGCATTATGAAAAATCTGA	chr11	1294435	intergenic
CATGAAAAGCATTATGTGAAGAGGGA	TCCCTCTTCACATAATGCTTTTCATG	chr01	55426821	PGSC0003DMG400009053	RNA binding protein
CATGAAAAGCATTGTGGAAAGGATAA	TTATCCTTTCCACAATGCTTTTCATG	chr11	8591537	PGSC0003DMG400009234	C2H2L domain class transcription factor
CATGAAAAGCGCCGATATACACGCTG	CAGCGTGTATATCGGCGCTTTTCATG	chr08	33641508	intergenic
CTAATCTCTCCAAGGCGCTTTTCATG	CATGAAAAGCGCCTTGGAGAGATTAG	chr06	42062413	PGSC0003DMG400026506	Metal tolerance protein
CATGAAAAGCGGTTGGTGTTGAGGAG	CTCCTCAACACCAACCGCTTTTCATG	chr03	35419299	intergenic
CATGAAAAGCTAGGGAAGAAACCACA	TGTGGTTTCTTCCCTAGCTTTTCATG	chr05	9643832	intergenic
CATGAAAAGCTCAGAGGCAATTGGGC	GCCCAATTGCCTCTGAGCTTTTCATG	chr03	47584926	PGSC0003DMG400002632	Conserved gene of unknown function	PGSC0003DMG400002550	Auxin-regulated protein
CATGAAAAGCTCGGAAGGAGAGCGAA	TTCGCTCTCCTTCCGAGCTTTTCATG	chr01	78173379	intergenic
CATGAAAAGCTCTATGTTTCATTACC	GGTAATGAAACATAGAGCTTTTCATG	chr05	1622899	PGSC0003DMG400025104	AGP19 (ARABINOGALACTAN-PROTEIN 19)
GTAAAGTATGGCAGCAGCTTTTCATG	CATGAAAAGCTGCTGCCATACTTTAC	chr05	2223735	PGSC0003DMG400012971	Protein phosphatase 2A
CATGAAAAGCTGGGAAGGAGAACGAA	TTCGTTCTCCTTCCCAGCTTTTCATG	chr01	78173379	intergenic
CATGAAAAGCTGGGAAGGAGAGCGAA	TTCGCTCTCCTTCCCAGCTTTTCATG	chr01	78173379	intergenic
CATGAAAAGCTTAACATAACCGTAAA	TTTACGGTTATGTTAAGCTTTTCATG	chr07	50114979	PGSC0003DMG400027654	Glycolate oxidase
TTAAACAAGTTAGCAAGCTTTTCATG	CATGAAAAGCTTGCTAACTTGTTTAA	chr06	2016143	PGSC0003DMG400020560	Protein phosphatase 2c
GAGTATAAAACTACAAGCTTTTCATG	CATGAAAAGCTTGTAGTTTTATACTC	chr02	39897248	PGSC0003DMG401026387	Cgi67 serine protease	PGSC0003DMG402026387	NT4	PGSC0003DMG400014895	ISWI chromatin remodeling complex ATPase ISW1
TTTTTTTTTGACAAAAGCTTTTCATG	CATGAAAAGCTTTTGTCAAAAAAAAA	chr04	55510062	intergenic
CATGAAAAGGAAAAAAATTGAATTCT	AGAATTCAATTTTTTTCCTTTTCATG	chr11	7943942	intergenic
TAATGCTTTTAATTTTCCTTTTCATG	CATGAAAAGGAAAATTAAAAGCATTA	chr09	13805551	intergenic
CATGAAAAGGAAATGTGATTTAAAGT	ACTTTAAATCACATTTCCTTTTCATG	chr08	19026485	PGSC0003DMG400008211	Conserved gene of unknown function
AAAAAGGTTTATTCTTCCTTTTCATG	CATGAAAAGGAAGAATAAACCTTTTT	chr01	35788638	PGSC0003DMG400025699	Conserved gene of unknown function
AAAAAGGTTTATTATTCCTTTTCATG	CATGAAAAGGAATAATAAACCTTTTT	chr01	35788638	PGSC0003DMG400025699	Conserved gene of unknown function
AAAAAGGATTATTATTCCTTTTCATG	CATGAAAAGGAATAATAATCCTTTTT	chr01	35788638	PGSC0003DMG400025699	Conserved gene of unknown function
TACTCCAGTTTGGAGTCCTTTTCATG	CATGAAAAGGACTCCAAACTGGAGTA	chr04	46319733	intergenic
TACTCCAGCTTGGAGTCCTTTTCATG	CATGAAAAGGACTCCAAGCTGGAGTA	chr04	46319733	intergenic
TCTTACTTGCTTACCTCCTTTTCATG	CATGAAAAGGAGGTAAGCAAGTAAGA	chr06	2333080	PGSC0003DMG400020654	Conserved gene of unknown function
CATGAAAAGGAGTTGGGTGTGGGAAA	TTTCCCACACCCAACTCCTTTTCATG	chr07	1281735	PGSC0003DMG400011200	Conserved gene of unknown function
CATGAAAAGGATGTTGTTTGTCTAAA	TTTAGACAAACAACATCCTTTTCATG	chr07	48194064	PGSC0003DMG400031087	UPF0497 membrane protein 11
CATGAAAAGGATGTTGTTTGTCTTGA	TCAAGACAAACAACATCCTTTTCATG	chr07	48194064	PGSC0003DMG400031087	UPF0497 membrane protein 11
CATGAAAAGGCAAAGCTACACTGTGC	GCACAGTGTAGCTTTGCCTTTTCATG	chr03	17020185	PGSC0003DMG401018530	Carboxylesterase np
CATGAAAAGGGAAAAAAAAAAACTTG	CAAGTTTTTTTTTTTCCCTTTTCATG	chr03	19916339	PGSC0003DMG402015792	Short-chain dehydrogenase
CCAAGTTTTTTTTTTCCCTTTTCATG	CATGAAAAGGGAAAAAAAAAACTTGG	chr01	51305505	intergenic
TGTTTGGAATATTTTCCCTTTTCATG	CATGAAAAGGGAAAATATTCCAAACA	chr07	47707404	PGSC0003DMG400017341	Glycosyltransferase QUASIMODO1
CATGAAAAGGGAGAGAAGAATTTGTT	AACAAATTCTTCTCTCCCTTTTCATG	chr10	46897651	PGSC0003DMG400011087	NtEIG-E80 protein
CATGAAAAGGGAGAGGAGAATTTGTT	AACAAATTCTCCTCTCCCTTTTCATG	chr10	46897651	PGSC0003DMG400011087	NtEIG-E80 protein
ATCTATGATTTTCCTCCCTTTTCATG	CATGAAAAGGGAGGAAAATCATAGAT	chr02	23643480	PGSC0003DMG401026555	Conserved gene of unknown function
ATCTATGACTTTCCTCCCTTTTCATG	CATGAAAAGGGAGGAAAGTCATAGAT	chr02	23643480	PGSC0003DMG401026555	Conserved gene of unknown function
CATGAAAAGGGGTTGAAATAATACTT	AAGTATTATTTCAACCCCTTTTCATG	chr03	39649400	PGSC0003DMG400024586	PBng143	PGSC0003DMG402024480	Gene of unknown function
CATGAAAAGGGTAGGATTAAGTTGTG	CACAACTTAATCCTACCCTTTTCATG	chr05	37978889	intergenic
AAATCTTGCCTACTTACCTTTTCATG	CATGAAAAGGTAAGTAGGCAAGATTT	chr04	64019323	PGSC0003DMG400009996	Small heat shock protein
TTCAGTTCAGTAGGTACCTTTTCATG	CATGAAAAGGTACCTACTGAACTGAA	chr12	216876	PGSC0003DMG400015336	Multiprotein bridging factor 1b
ACATTTTAAAGCTCTACCTTTTCATG	CATGAAAAGGTAGAGCTTTAAAATGT	chr08	21636144	intergenic
AAGCTCAAAGAAACGACCTTTTCATG	CATGAAAAGGTCGTTTCTTTGAGCTT	chr07	44433253	PGSC0003DMG400018350	Riboflavin synthase alpha chain
CATGAAAAGGTGCAGTAGTTTTTTTG	CAAAAAAACTACTGCACCTTTTCATG	chr01	65587719	PGSC0003DMG400000062	Mads box protein
AAGCTCAAAGAAACAACCTTTTCATG	CATGAAAAGGTTGTTTCTTTGAGCTT	chr07	44433253	PGSC0003DMG400018350	Riboflavin synthase alpha chain
AAGCACAAAGAAACAACCTTTTCATG	CATGAAAAGGTTGTTTCTTTGTGCTT	chr07	44433253	PGSC0003DMG400018350	Riboflavin synthase alpha chain
CATGAAAAGTAAAAAAAAAAAAAAAA	TTTTTTTTTTTTTTTTACTTTTCATG	chr01	53798973	intergenic
AAAGTAATTTGGTTTTACTTTTCATG	CATGAAAAGTAAAACCAAATTACTTT	chr08	2410599	intergenic
CATGAAAAGTACAATTAAGAAAGAAA	TTTCTTTCTTAATTGTACTTTTCATG	chr03	37112617	PGSC0003DMG400015203	Protein transport protein SEC61 subunit gamma	PGSC0003DMG401015259	Gene of unknown function
CATGAAAAGTACAATTAAGAAAGAAG	CTTCTTTCTTAATTGTACTTTTCATG	chr03	37112617	PGSC0003DMG400015203	Protein transport protein SEC61 subunit gamma	PGSC0003DMG401015259	Gene of unknown function
CATGAAAAGTATAGTTTAATTTGTGT	ACACAAATTAAACTATACTTTTCATG	chr01	74429384	PGSC0003DMG400029773	Ethylene-responsive transcriptional coactivator
AAAGTAAAAACAACATACTTTTCATG	CATGAAAAGTATGTTGTTTTTACTTT	chr10	48234873	PGSC0003DMG400028177	Pyruvate kinase
CATGAAAAGTCAAATCTTGGAGAAAC	GTTTCTCCAAGATTTGACTTTTCATG	chr09	40646548	PGSC0003DMG400019351	ATP binding protein
CATGAAAAGTCATAGTGAGATTGATA	TATCAATCTCACTATGACTTTTCATG	chr06	53483395	PGSC0003DMG400020170	Cytochrome P450
TAAACTAGAGTTAATGACTTTTCATG	CATGAAAAGTCATTAACTCTAGTTTA	chr06	34094484	PGSC0003DMG402028895	Ornithine cyclodeaminase	PGSC0003DMG401028895	Conserved gene of unknown function
CATGAAAAGTCTAATATTTCCCTCTG	CAGAGGGAAATATTAGACTTTTCATG	chr01	73749958	PGSC0003DMG400023793	Phosphatidylinositol-4-phosphate 5-kinase
CATGAAAAGTCTCAGTGGTCAGTTCA	TGAACTGACCACTGAGACTTTTCATG	chr02	22026214	intergenic
CATGAAAAGTCTCATCATATTTTCCA	TGGAAAATATGATGAGACTTTTCATG	chr02	44455065	intergenic
CATGAAAAGTCTTGCAAATATTTTCC	GGAAAATATTTGCAAGACTTTTCATG	chr04	660732	intergenic
AACAAAACTAGAGAGCACTTTTCATG	CATGAAAAGTGCTCTCTAGTTTTGTT	chr02	25162185	PGSC0003DMG400006955	Conserved gene of unknown function
AGAAGAAGCATAACCCACTTTTCATG	CATGAAAAGTGGGTTATGCTTCTTCT	chr02	45327881	intergenic
TTATTGAAGAATTTACACTTTTCATG	CATGAAAAGTGTAAATTCTTCAATAA	chr10	45484741	intergenic
AAATCTTGCCTACTTAACTTTTCATG	CATGAAAAGTTAAGTAGGCAAGATTT	chr04	64019323	PGSC0003DMG400009996	Small heat shock protein
CATGAAAAGTTCAGAGGCTGTTGGGC	GCCCAACAGCCTCTGAACTTTTCATG	chr03	47584926	PGSC0003DMG400002632	Conserved gene of unknown function	PGSC0003DMG400002550	Auxin-regulated protein
TTATTAACATAGTGGAACTTTTCATG	CATGAAAAGTTCCACTATGTTAATAA	chr12	47175776	intergenic
CATGAAAAGTTGAAATTGCAATTGGA	TCCAATTGCAATTTCAACTTTTCATG	chr06	12372763	PGSC0003DMG400024388	XH/XS domain-containing protein
TTTTTTTTTTAACTCAACTTTTCATG	CATGAAAAGTTGAGTTAAAAAAAAAA	chr03	3882768	PGSC0003DMG400024249	Gibberellin 20-oxidase-1
CTTTTTTTTTAACTCAACTTTTCATG	CATGAAAAGTTGAGTTAAAAAAAAAG	chr03	3882768	PGSC0003DMG400024249	Gibberellin 20-oxidase-1
CATGAAAAGTTGTTAAACACTGTTAT	ATAACAGTGTTTAACAACTTTTCATG	chr06	33167321	PGSC0003DMG400029926	Tubulin beta chain	PGSC0003DMG400029915	Acyl-CoA synthetase
CATGAAAAGTTTAAGGAGCAGAATGA	TCATTCTGCTCCTTAAACTTTTCATG	chr07	40321353	PGSC0003DMG401000923	NIM1 2
TCCCTGGGCTCTGGAAACTTTTCATG	CATGAAAAGTTTCCAGAGCCCAGGGA	chr03	43429957	PGSC0003DMG400014239	Glycyl-tRNA synthetase
CATGAAAAGTTTCGTTGTGTTTTTCT	AGAAAAACACAACGAAACTTTTCATG	chr01	62592162	intergenic
CATGAAAAGTTTGTAGTCCAAAAAAA	TTTTTTTGGACTACAAACTTTTCATG	chr08	34351998	intergenic
CACAAGTGGACTACAAACTTTTCATG	CATGAAAAGTTTGTAGTCCACTTGTG	chr08	9033611	PGSC0003DMG400014831	Heat shock protein DnaJ N-terminal domain-containing protein
CATGAAAAGTTTGTCCCTAAAAAAAA	TTTTTTTTAGGGACAAACTTTTCATG	chr08	34351998	intergenic
ATACATATAGGGACAAACTTTTCATG	CATGAAAAGTTTGTCCCTATATGTAT	chr06	47790406	PGSC0003DMG401027033	ADP-ribosylation factor
CATGAAAATAAAAAAAAAGCAGTACT	AGTACTGCTTTTTTTTTATTTTCATG	chr12	13487576	intergenic
CATGAAAATAAAAAAAAGCAGAACTA	TAGTTCTGCTTTTTTTTATTTTCATG	chr04	3722053	PGSC0003DMG400011530	Glyceraldehyde-3-phosphate dehydrogenase A, chloroplastic
CATGAAAATAAAAAAAAGCAGTGCTA	TAGCACTGCTTTTTTTTATTTTCATG	chr04	3722053	PGSC0003DMG400011530	Glyceraldehyde-3-phosphate dehydrogenase A, chloroplastic
CATGAAAATAAAAAAAAGCAGTTCTA	TAGAACTGCTTTTTTTTATTTTCATG	chr04	3722053	PGSC0003DMG400011530	Glyceraldehyde-3-phosphate dehydrogenase A, chloroplastic
CATGAAAATAAAAAAAGCAGTACTAC	GTAGTACTGCTTTTTTTATTTTCATG	chr04	3722053	PGSC0003DMG400011530	Glyceraldehyde-3-phosphate dehydrogenase A, chloroplastic
CATGAAAATAAAAGAAAGCAGAACTA	TAGTTCTGCTTTCTTTTATTTTCATG	chr04	3722053	PGSC0003DMG400011530	Glyceraldehyde-3-phosphate dehydrogenase A, chloroplastic
TACTAATTATTGCTTTTATTTTCATG	CATGAAAATAAAAGCAATAATTAGTA	chr09	51259533	intergenic
CATGAAAATAAAATAAAGCAGAACGA	TCGTTCTGCTTTATTTTATTTTCATG	chr04	3722053	PGSC0003DMG400011530	Glyceraldehyde-3-phosphate dehydrogenase A, chloroplastic
CATGAAAATAAAATAAAGCAGAACTA	TAGTTCTGCTTTATTTTATTTTCATG	chr04	3722053	PGSC0003DMG400011530	Glyceraldehyde-3-phosphate dehydrogenase A, chloroplastic
CATGAAAATAAAATAAAGCAGACCTA	TAGGTCTGCTTTATTTTATTTTCATG	chr04	3722053	PGSC0003DMG400011530	Glyceraldehyde-3-phosphate dehydrogenase A, chloroplastic
CATGAAAATAAAATAAAGCAGAGCTA	TAGCTCTGCTTTATTTTATTTTCATG	chr04	3722053	PGSC0003DMG400011530	Glyceraldehyde-3-phosphate dehydrogenase A, chloroplastic
CATGAAAATAAAATAAAGCAGATCTA	TAGATCTGCTTTATTTTATTTTCATG	chr04	3722053	PGSC0003DMG400011530	Glyceraldehyde-3-phosphate dehydrogenase A, chloroplastic
CATGAAAATAAAATAAAGCAGTACTA	TAGTACTGCTTTATTTTATTTTCATG	chr04	3722053	PGSC0003DMG400011530	Glyceraldehyde-3-phosphate dehydrogenase A, chloroplastic
CATGAAAATAAAATAAAGTAGAACTA	TAGTTCTACTTTATTTTATTTTCATG	chr04	3722053	PGSC0003DMG400011530	Glyceraldehyde-3-phosphate dehydrogenase A, chloroplastic
CATGAAAATAAAGACGAAGTCTTTTC	GAAAAGACTTCGTCTTTATTTTCATG	chr07	6151475	PGSC0003DMG400019894	Conserved gene of unknown function
ACAATACAATATTATTTATTTTCATG	CATGAAAATAAATAATATTGTATTGT	chr07	4707504	intergenic
CGGTTTAGTTAACATTTATTTTCATG	CATGAAAATAAATGTTAACTAAACCG	chr01	64117666	PGSC0003DMG400027767	Alcohol dehydrogenase
CACACTCTTCTTAATTTATTTTCATG	CATGAAAATAAATTAAGAAGAGTGTG	chr03	29902558	intergenic
CATGAAAATAAATTCAGCTTGACTAA	TTAGTCAAGCTGAATTTATTTTCATG	chr02	44462643	intergenic
CATGAAAATAAATTCAGCTTGACTAT	ATAGTCAAGCTGAATTTATTTTCATG	chr02	44462643	intergenic
CATGAAAATAAATTCTAGTATGTTGA	TCAACATACTAGAATTTATTTTCATG	chr02	45979042	PGSC0003DMG400012638	Acetylcholinesterase	PGSC0003DMG400012610	Conserved gene of unknown function
CATGAAAATAAATTCTAGTTATTTGA	TCAAATAACTAGAATTTATTTTCATG	chr02	45979042	PGSC0003DMG400012638	Acetylcholinesterase	PGSC0003DMG400012610	Conserved gene of unknown function
TTAACCAAATCTGGGTTATTTTCATG	CATGAAAATAACCCAGATTTGGTTAA	chr05	40828883	PGSC0003DMG400006990	Cleavage and polyadenylation specificity factor
CATGAAAATAACCTGTTAATGAGAAG	CTTCTCATTAACAGGTTATTTTCATG	chr09	40686714	PGSC0003DMG400019350	ATP binding protein
CATGAAAATAACTTTATCACTAAAAA	TTTTTAGTGATAAAGTTATTTTCATG	chr02	30171126	intergenic
TAAACAGTGATAAAGTTATTTTCATG	CATGAAAATAACTTTATCACTGTTTA	chr11	3925647	PGSC0003DMG400016207	Threonine endopeptidase
GAAACAGTGATAAAGTTATTTTCATG	CATGAAAATAACTTTATCACTGTTTC	chr11	3925647	PGSC0003DMG400016207	Threonine endopeptidase
AAAACAGTGATAAAGTTATTTTCATG	CATGAAAATAACTTTATCACTGTTTT	chr11	3925647	PGSC0003DMG400016207	Threonine endopeptidase
CATGAAAATAACTTTATCCTTAAAAA	TTTTTAAGGATAAAGTTATTTTCATG	chr10	3249040	PGSC0003DMG400010561	Glucosidase II beta subunit
TTAACAAGGATAAAGTTATTTTCATG	CATGAAAATAACTTTATCCTTGTTAA	chr04	26608661	intergenic
CATGAAAATAACTTTATCGAAAAAAA	TTTTTTTCGATAAAGTTATTTTCATG	chr11	37030383	PGSC0003DMG400026542	Conserved gene of unknown function
CATGAAAATAAGAGGGGAAATGCTAT	ATAGCATTTCCCCTCTTATTTTCATG	chr01	37337285	PGSC0003DMG401000859	Hydroxyproline-rich glycoprotein family protein
CATGAAAATAAGATGCCATTTTTTCT	AGAAAAAATGGCATCTTATTTTCATG	chr01	2462570	PGSC0003DMG400021323	BEL29 protein
TTTCCTTTTTGGCGCTTATTTTCATG	CATGAAAATAAGCGCCAAAAAGGAAA	chr05	3290850	intergenic
TTTCCCTTTTGGCGCTTATTTTCATG	CATGAAAATAAGCGCCAAAAGGGAAA	chr05	3290850	intergenic
CATGAAAATAAGGAGAAAATCAAGTA	TACTTGATTTTCTCCTTATTTTCATG	chr08	26798981	intergenic
TTATGAGAAAATTACTTATTTTCATG	CATGAAAATAAGTAATTTTCTCATAA	chr08	43141857	intergenic
TCTTCTTGTTCATTATTATTTTCATG	CATGAAAATAATAATGAACAAGAAGA	chr06	44865423	PGSC0003DMG400020461	Conserved gene of unknown function
ATGCAGCAAAAGATATTATTTTCATG	CATGAAAATAATATCTTTTGCTGCAT	chr10	26604617	intergenic
ATGCAACAAAAGATATTATTTTCATG	CATGAAAATAATATCTTTTGTTGCAT	chr10	26604617	intergenic
GATGTCAACTCTTGATTATTTTCATG	CATGAAAATAATCAAGAGTTGACATC	chr08	19785152	intergenic
GATGTCAACTCTAGATTATTTTCATG	CATGAAAATAATCTAGAGTTGACATC	chr08	19785152	intergenic
AGAGCAACGATAAAATTATTTTCATG	CATGAAAATAATTTTATCGTTGCTCT	chr11	38005097	intergenic
CATGAAAATACAAAGAAACACAGATT	AATCTGTGTTTCTTTGTATTTTCATG	chr02	28097464	PGSC0003DMG400021174	Protein phosphatases pp1 regulatory subunit
CATGAAAATACAAAGAAACACCGATT	AATCGGTGTTTCTTTGTATTTTCATG	chr02	28097464	PGSC0003DMG400021174	Protein phosphatases pp1 regulatory subunit
CATGAAAATACAATTTATCGAAGTTT	AAACTTCGATAAATTGTATTTTCATG	chr08	20772382	PGSC0003DMG400015629	Zinc finger protein
CATGAAAATACATCGGAAAATGAGCT	AGCTCATTTTCCGATGTATTTTCATG	chr04	13870578	PGSC0003DMG400012696	Calcium ATPase
TAGTCAAAATGAGATGTATTTTCATG	CATGAAAATACATCTCATTTTGACTA	chr01	57073782	intergenic
CATGAAAATACGCCGGAAAATGAGCT	AGCTCATTTTCCGGCGTATTTTCATG	chr04	13870578	PGSC0003DMG400012696	Calcium ATPase
GAAGTTAAATAATCAGTATTTTCATG	CATGAAAATACTGATTATTTAACTTC	chr02	32316515	PGSC0003DMG400029736	Gene of unknown function
TTTTTTTTTAATCAAGTATTTTCATG	CATGAAAATACTTGATTAAAAAAAAA	chr02	11511214	intergenic
TTTGTATCTAATCAAGTATTTTCATG	CATGAAAATACTTGATTAGATACAAA	chr04	4578253	PGSC0003DMG400030181	Esterase/lipase/thioesterase family protein
TCTGTATCTAATCAAGTATTTTCATG	CATGAAAATACTTGATTAGATACAGA	chr04	4578253	PGSC0003DMG400030181	Esterase/lipase/thioesterase family protein
TTTTTACCTAATCAAGTATTTTCATG	CATGAAAATACTTGATTAGGTAAAAA	chr04	4578253	PGSC0003DMG400030181	Esterase/lipase/thioesterase family protein
CTCAGCTTCACCCTTCTATTTTCATG	CATGAAAATAGAAGGGTGAAGCTGAG	chr01	67075118	PGSC0003DMG400018382	Phosphatidylinositol-4-phosphate 5-kinase
CATGAAAATAGACTCACCAAAGTCTA	TAGACTTTGGTGAGTCTATTTTCATG	chr10	43981289	PGSC0003DMG400008354	Conserved gene of unknown function
CATGAAAATAGATTACCAAAAAAAAC	GTTTTTTTTGGTAATCTATTTTCATG	chr11	4275491	PGSC0003DMG400016158	Poly-A binding protein
CATGAAAATAGCACATTTTGAGAATA	TATTCTCAAAATGTGCTATTTTCATG	chr03	16578687	PGSC0003DMG400019962	F-box domain containing protein
CATGAAAATAGCACATTTTGAGAATC	GATTCTCAAAATGTGCTATTTTCATG	chr03	16578687	PGSC0003DMG400019962	F-box domain containing protein
CATGAAAATAGCACATTTTGAGAATT	AATTCTCAAAATGTGCTATTTTCATG	chr03	16578687	PGSC0003DMG400019962	F-box domain containing protein
CATGAAAATAGGAATAAATATTGGTG	CACCAATATTTATTCCTATTTTCATG	chr01	55730529	intergenic
CATGAAAATAGGCAATGGTAATGAAG	CTTCATTACCATTGCCTATTTTCATG	chr11	35835580	PGSC0003DMG400000396	Spotted leaf protein
TAACAAATGTGTCACCTATTTTCATG	CATGAAAATAGGTGACACATTTGTTA	chr11	6185510	PGSC0003DMG400019480	RNA binding protein
CTGTGAAGTACACTACTATTTTCATG	CATGAAAATAGTAGTGTACTTCACAG	chr11	6907458	PGSC0003DMG400007426	Conserved gene of unknown function
CATGAAAATAGTGAGTCGTATTACAA	TTGTAATACGACTCACTATTTTCATG	chr07	43519637	intergenic
CATGAAAATAGTTATGTTCTTTGGTT	AACCAAAGAACATAACTATTTTCATG	chr01	66015708	PGSC0003DMG400000087	Atpob1
CATGAAAATAGTTATTCCTGATGGAA	TTCCATCAGGAATAACTATTTTCATG	chr01	60257269	PGSC0003DMG400031113	3-hydroxyisobutyrate dehydrogenase
TTTGAAAATAAAAAACTATTTTCATG	CATGAAAATAGTTTTTTATTTTCAAA	chr02	45327703	intergenic
CATGAAAATATAAAGGAAGGGTAGGG	CCCTACCCTTCCTTTATATTTTCATG	chr06	3587571	PGSC0003DMG400007290	Binding protein
CATGAAAATATAATAATTTTTTGTTT	AAACAAAAAATTATTATATTTTCATG	chr10	26991756	PGSC0003DMG400008270	Brain protein
TTCACTGCTCCAATTATATTTTCATG	CATGAAAATATAATTGGAGCAGTGAA	chr03	41211791	PGSC0003DMG400024658	Excision repair cross-complementing 1 ercc1
TAATGATGACGGTATATATTTTCATG	CATGAAAATATATACCGTCATCATTA	chr01	62892364	PGSC0003DMG400026030	Mitochondrial elongation factor
ATCTTTATCCTTCATATATTTTCATG	CATGAAAATATATGAAGGATAAAGAT	chr10	41795684	PGSC0003DMG400031235	Protein kinase atsik
TTTTTTTTTTGGTAGATATTTTCATG	CATGAAAATATCTACCAAAAAAAAAA	chr02	31458913	intergenic
TTTTTTTTATGGTAGATATTTTCATG	CATGAAAATATCTACCATAAAAAAAA	chr09	11850482	intergenic
GAAACAATATGGTAGATATTTTCATG	CATGAAAATATCTACCATATTGTTTC	chr01	56282114	intergenic
GAAACAATATGCTAGATATTTTCATG	CATGAAAATATCTAGCATATTGTTTC	chr01	56282114	intergenic
CATGAAAATATTAAAGCGTAAAAAAA	TTTTTTTACGCTTTAATATTTTCATG	chr02	7052331	intergenic
TCAGTAAATTCGTTAATATTTTCATG	CATGAAAATATTAACGAATTTACTGA	chr08	35513839	PGSC0003DMG400017538	Conserved gene of unknown function
CATGAAAATATTAGGTCAGAATATCA	TGATATTCTGACCTAATATTTTCATG	chr01	65755543	intergenic
TTTGTGCACCATATAATATTTTCATG	CATGAAAATATTATATGGTGCACAAA	chr03	41216483	PGSC0003DMG400024659	Conserved gene of unknown function
CATGAAAATATTCAAGGAAATAATGG	CCATTATTTCCTTGAATATTTTCATG	chr11	38357609	PGSC0003DMG400008110	Nucleic acid binding protein
CATGAAAATATTCTGTAAAGACAAGA	TCTTGTCTTTACAGAATATTTTCATG	chr01	58166992	PGSC0003DMG402006783	RNA polymerase sigma subunit SigD
CATGAAAATATTCTGTATAAGACAAG	CTTGTCTTATACAGAATATTTTCATG	chr01	58166992	PGSC0003DMG402006783	RNA polymerase sigma subunit SigD
TACTAAAGTTTAGCAATATTTTCATG	CATGAAAATATTGCTAAACTTTAGTA	chr06	29212250	PGSC0003DMG400006624	Peptidyl-prolyl cis-trans isomerase
CATGAAAATATTTAAATTTATTTTGC	GCAAAATAAATTTAAATATTTTCATG	chr08	3156593	PGSC0003DMG400026301	Tyramine N-feruloyltransferase 10/30
TCCGTATCTAATCAAATATTTTCATG	CATGAAAATATTTGATTAGATACGGA	chr04	4578253	PGSC0003DMG400030181	Esterase/lipase/thioesterase family protein
ATTCCTGCTATAAGTTGATTTTCATG	CATGAAAATCAACTTATAGCAGGAAT	chr10	24414333	PGSC0003DMG400017690	BRASSINOSTEROID INSENSITIVE 1-associated receptor kinase 1
CATGAAAATCAAGCTGATAGTGTTAG	CTAACACTATCAGCTTGATTTTCATG	chr02	26795749	PGSC0003DMG400010339	Vesicle-associated membrane protein
TTTTAAATGATACATTGATTTTCATG	CATGAAAATCAATGTATCATTTAAAA	chr09	52805928	intergenic
CATGAAAATCAATGTATCATTTCTTG	CAAGAAATGATACATTGATTTTCATG	chr05	11365872	intergenic
ATCGAAATCGTTTTGTGATTTTCATG	CATGAAAATCACAAAACGATTTCGAT	chr06	35082450	PGSC0003DMG400016323	Serine/threonine protein kinase
CAACCGGATGTTGTATGATTTTCATG	CATGAAAATCATACAACATCCGGTTG	chr03	44624702	PGSC0003DMG400005632	LysM domain GPI-anchored protein 1
TTTCACTTTGGCCTATGATTTTCATG	CATGAAAATCATAGGCCAAAGTGAAA	chr12	55210232	PGSC0003DMG400029325	PS60 protein
TTTTGTTGTTACATATGATTTTCATG	CATGAAAATCATATGTAACAACAAAA	chr02	39931896	PGSC0003DMG400014908	Conserved gene of unknown function	PGSC0003DMG400026384	Serine/threonine protein kinase family protein
TATTGTTGTTACATATGATTTTCATG	CATGAAAATCATATGTAACAACAATA	chr02	39931896	PGSC0003DMG400014908	Conserved gene of unknown function	PGSC0003DMG400026384	Serine/threonine protein kinase family protein
CGGGTAGTTAACCAATGATTTTCATG	CATGAAAATCATTGGTTAACTACCCG	chr05	3894943	PGSC0003DMG400030503	Conserved gene of unknown function
CATGAAAATCCACCAAACAGATTAGG	CCTAATCTGTTTGGTGGATTTTCATG	chr05	2003914	PGSC0003DMG400000810	Serine-threonine protein kinase, plant-type
CATGAAAATCCATCAAAGTTAAGTAC	GTACTTAACTTTGATGGATTTTCATG	chr02	22589802	PGSC0003DMG400025477	EF hand family protein
CATGAAAATCCATCACCATTCGGCGT	ACGCCGAATGGTGATGGATTTTCATG	chr02	26080624	PGSC0003DMG400010447	Serine-threonine protein kinase, plant-type
CATGAAAATCCATCACCATTTGGAGT	ACTCCAAATGGTGATGGATTTTCATG	chr02	26080624	PGSC0003DMG400010447	Serine-threonine protein kinase, plant-type
CATGAAAATCGCTCCAATTTCCTTTT	AAAAGGAAATTGGAGCGATTTTCATG	chr09	44719342	PGSC0003DMG400031839	RING-H2 finger protein ATL2
GTTATATCATCTGTCCGATTTTCATG	CATGAAAATCGGACAGATGATATAAC	chr01	54051926	PGSC0003DMG400032110	Protein phosphatase 2c
CATGAAAATCTAATAGGAATTGGCTC	GAGCCAATTCCTATTAGATTTTCATG	chr10	42809890	PGSC0003DMG400018938	Mechanosensitive ion channel domain-containing protein	PGSC0003DMG400018933	Pentatricopeptide repeat-containing protein
CATGAAAATCTACAGAACTATGCAAT	ATTGCATAGTTCTGTAGATTTTCATG	chr01	73363706	PGSC0003DMG401024899	Non-imprinted in Prader-Willi/Angelman syndrome region protein	PGSC0003DMG403024899	Non-imprinted in Prader-Willi/Angelman syndrome region protein	PGSC0003DMG400024927	Conserved gene of unknown function
CATGAAAATCTATCCATAAAGTTTCA	TGAAACTTTATGGATAGATTTTCATG	chr01	73823173	PGSC0003DMG400023789	Conserved gene of unknown function
CATGAAAATCTATGTGACATAGTGAG	CTCACTATGTCACATAGATTTTCATG	chr05	6715272	intergenic
CATGAAAATCTATTGAATATTGAATT	AATTCAATATTCAATAGATTTTCATG	chr01	61451816	intergenic
CATGAAAATCTATTGAATATTGAGTT	AACTCAATATTCAATAGATTTTCATG	chr01	61451816	intergenic
CATGAAAATCTCAAAAGGGAGCTCTT	AAGAGCTCCCTTTTGAGATTTTCATG	chr08	4908888	PGSC0003DMG400005844	B2 protein
CATCAAAGTTGGAGGAGATTTTCATG	CATGAAAATCTCCTCCAACTTTGATG	chr12	3356926	intergenic
CTTCTTCGAGCAAGGAGATTTTCATG	CATGAAAATCTCCTTGCTCGAAGAAG	chr10	51478286	intergenic
CATGAAAATCTCTACCTCCTTAAGTG	CACTTAAGGAGGTAGAGATTTTCATG	chr07	33507643	PGSC0003DMG400014102	Conserved gene of unknown function
AAAGCACGTACATAGAGATTTTCATG	CATGAAAATCTCTATGTACGTGCTTT	chr07	35245090	PGSC0003DMG400027888	Cysteine proteinase 3
TTACATTTTAAATAGAGATTTTCATG	CATGAAAATCTCTATTTAAAATGTAA	chr12	47633234	intergenic
CATGAAAATCTCTCCATAAATTTGCT	AGCAAATTTATGGAGAGATTTTCATG	chr04	45845182	intergenic
CTGTGATTGGCTTACAGATTTTCATG	CATGAAAATCTGTAAGCCAATCACAG	chr09	6439177	intergenic
CATGAAAATCTGTTTTTGATTTTTTG	CAAAAAATCAAAAACAGATTTTCATG	chr01	65532478	intergenic
CATGAAAATCTTAAGACTGAAAGATT	AATCTTTCAGTCTTAAGATTTTCATG	chr12	11497635	intergenic
CATGAAAATCTTGGCGAATGAAAAAA	TTTTTTCATTCGCCAAGATTTTCATG	chr02	45276107	PGSC0003DMG402000506	Alpha-DOX2
CATGAAAATCTTGGCGAATGAATATT	AATATTCATTCGCCAAGATTTTCATG	chr01	76552596	PGSC0003DMG400025749	Zinc finger protein
CATGAAAATCTTGGCGAATGATATCC	GGATATCATTCGCCAAGATTTTCATG	chr01	76552596	PGSC0003DMG400025749	Zinc finger protein
CATGAAAATCTTTACCTCCTTAAGTG	CACTTAAGGAGGTAAAGATTTTCATG	chr07	33507643	PGSC0003DMG400014102	Conserved gene of unknown function
CTCATAAATCTATAAAGATTTTCATG	CATGAAAATCTTTATAGATTTATGAG	chr08	3131837	PGSC0003DMG400026282	Gene of unknown function
CATGAAAATCTTTTGCAGCTCCAAAA	TTTTGGAGCTGCAAAAGATTTTCATG	chr03	47795549	intergenic
CATGAAAATCTTTTTATATATTACAA	TTGTAATATATAAAAAGATTTTCATG	chr02	7275051	intergenic
CATGAAAATCTTTTTATATATTACAC	GTGTAATATATAAAAAGATTTTCATG	chr02	7275051	intergenic
CATGAAAATGAAACATAGGCAGGTTG	CAACCTGCCTATGTTTCATTTTCATG	chr09	43248328	PGSC0003DMG400003812	Hydrolase
CATGAAAATGAAATCTTACTAGTGTA	TACACTAGTAAGATTTCATTTTCATG	chr02	46543929	PGSC0003DMG400020248	Yellow stripe 1.1
CATGAAAATGAAATTCAATCGGATGT	ACATCCGATTGAATTTCATTTTCATG	chr03	46326436	PGSC0003DMG400002483	Phosphatidylcholine: Diacylglycerol Acyltransferase
CATGAAAATGAACAAAACATTCAACA	TGTTGAATGTTTTGTTCATTTTCATG	chr02	28743372	PGSC0003DMG400008296	LRR receptor-like serine/threonine-protein kinase FLS2
CATGAAAATGAACAAAATATTCAACA	TGTTGAATATTTTGTTCATTTTCATG	chr02	28743372	PGSC0003DMG400008296	LRR receptor-like serine/threonine-protein kinase FLS2
CATGAAAATGAACAACATATTCAACA	TGTTGAATATGTTGTTCATTTTCATG	chr02	28743372	PGSC0003DMG400008296	LRR receptor-like serine/threonine-protein kinase FLS2
CATGAAAATGAACACCCAATTAAGGC	GCCTTAATTGGGTGTTCATTTTCATG	chr11	3438904	intergenic
CATGAAAATGAATAATGCAGAGTTAT	ATAACTCTGCATTATTCATTTTCATG	chr06	46546742	intergenic
GACAACTCATTATTGTCATTTTCATG	CATGAAAATGACAATAATGAGTTGTC	chr08	41475145	PGSC0003DMG400012233	Conserved gene of unknown function
CACAACTCATTATTGTCATTTTCATG	CATGAAAATGACAATAATGAGTTGTG	chr08	41475145	PGSC0003DMG400012233	Conserved gene of unknown function
CATGAAAATGACACAATCCTTTTAAC	GTTAAAAGGATTGTGTCATTTTCATG	chr01	60311103	intergenic
AGATTTCTATTGTTCTCATTTTCATG	CATGAAAATGAGAACAATAGAAATCT	chr01	70522747	PGSC0003DMG400024764	MtN3/saliva family protein
CATGAAAATGAGACTCTAGGGACAAA	TTTGTCCCTAGAGTCTCATTTTCATG	chr01	78856103	PGSC0003DMG400000707	AP-3 complex subunit sigma
CATGAAAATGAGACTCTAGGGACACG	CGTGTCCCTAGAGTCTCATTTTCATG	chr01	78856103	PGSC0003DMG400000707	AP-3 complex subunit sigma
GAAGCAGATTTTCTCTCATTTTCATG	CATGAAAATGAGAGAAAATCTGCTTC	chr07	2767551	PGSC0003DMG400030722	Ring finger protein
TTTTTTTGCTTTTCCTCATTTTCATG	CATGAAAATGAGGAAAAGCAAAAAAA	chr06	4753841	intergenic
TTCTTTTGCTTTTCCTCATTTTCATG	CATGAAAATGAGGAAAAGCAAAAGAA	chr03	43483077	intergenic
CATGAAAATGAGGAAAAGCAAAAGAT	ATCTTTTGCTTTTCCTCATTTTCATG	chr09	43853254	PGSC0003DMG400011374	Multidrug resistance-associated protein 2, 6 (Mrp2, 6), abc-transoprter
CATGAAAATGAGGAAAGAATCACGTA	TACGTGATTCTTTCCTCATTTTCATG	chr07	38016744	PGSC0003DMG400013537	Proline-rich protein
TTTTTTTTTTTAGCCTCATTTTCATG	CATGAAAATGAGGCTAAAAAAAAAAA	chr07	30202362	intergenic
TTTTTTTTTTTACCCTCATTTTCATG	CATGAAAATGAGGGTAAAAAAAAAAA	chr08	15205651	intergenic
CATGAAAATGAGGTTAAAAACAAAAA	TTTTTGTTTTTAACCTCATTTTCATG	chr03	16835910	PGSC0003DMG400018517	Fad NAD binding oxidoreductases
CATGAAAATGAGGTTAAAAACACCAA	TTGGTGTTTTTAACCTCATTTTCATG	chr03	16835910	PGSC0003DMG400018517	Fad NAD binding oxidoreductases
CATGAAAATGAGGTTAAAAACACTAA	TTAGTGTTTTTAACCTCATTTTCATG	chr03	16835910	PGSC0003DMG400018517	Fad NAD binding oxidoreductases
CATGAAAATGAGGTTAAAAACACTAT	ATAGTGTTTTTAACCTCATTTTCATG	chr03	16835910	PGSC0003DMG400018517	Fad NAD binding oxidoreductases
CATGAAAATGAGGTTAAAAACACTGA	TCAGTGTTTTTAACCTCATTTTCATG	chr03	16835910	PGSC0003DMG400018517	Fad NAD binding oxidoreductases
CATGAAAATGAGGTTAAAAACAGAAA	TTTCTGTTTTTAACCTCATTTTCATG	chr03	16835910	PGSC0003DMG400018517	Fad NAD binding oxidoreductases
CATGAAAATGAGGTTAAAAACGCAAA	TTTGCGTTTTTAACCTCATTTTCATG	chr03	16835910	PGSC0003DMG400018517	Fad NAD binding oxidoreductases
TTTTTGCTTTTAACCTCATTTTCATG	CATGAAAATGAGGTTAAAAGCAAAAA	chr10	35967950	intergenic
CATGAAAATGAGGTTAGAAAAAAAAA	TTTTTTTTTCTAACCTCATTTTCATG	chr01	65478896	intergenic
CATGAAAATGATAATTGTGTCTTAAA	TTTAAGACACAATTATCATTTTCATG	chr05	46970180	PGSC0003DMG400023440	Calcium dependent protein kinase
CATGAAAATGATAGACTTACTGTTTT	AAAACAGTAAGTCTATCATTTTCATG	chr10	49216960	PGSC0003DMG400028222	KED
CATGAAAATGATGTACACCGACATAA	TTATGTCGGTGTACATCATTTTCATG	chr08	26321163	PGSC0003DMG400009599	Phospholipase D
CCTTGTAGTGTGACATCATTTTCATG	CATGAAAATGATGTCACACTACAAGG	chr10	16259825	PGSC0003DMG400004329	Nitrate transporter
TAGTTTCCTCATTAATCATTTTCATG	CATGAAAATGATTAATGAGGAAACTA	chr05	21728222	intergenic
CATGAAAATGATTCAATAAGTTAAAA	TTTTAACTTATTGAATCATTTTCATG	chr08	19381927	PGSC0003DMG400021738	UDP-glucosyltransferase 74F2
CATGAAAATGATTCAATAAGTTCCAT	ATGGAACTTATTGAATCATTTTCATG	chr08	19381927	PGSC0003DMG400021738	UDP-glucosyltransferase 74F2
CATGAAAATGATTCAATAAGTTGAAA	TTTCAACTTATTGAATCATTTTCATG	chr08	19381927	PGSC0003DMG400021738	UDP-glucosyltransferase 74F2
CATGAAAATGATTTGAGTATGCGTTA	TAACGCATACTCAAATCATTTTCATG	chr01	15451390	intergenic
AAGAGGATGATATGTGCATTTTCATG	CATGAAAATGCACATATCATCCTCTT	chr01	67409991	intergenic
GCAAACTATTGAGGTGCATTTTCATG	CATGAAAATGCACCTCAATAGTTTGC	chr05	5713529	PGSC0003DMG400017619	Transport protein
CATGAAAATGCACGGTAGATTATTAT	ATAATAATCTACCGTGCATTTTCATG	chr03	43885141	intergenic
CATGAAAATGCCCGGTAGATTATTAT	ATAATAATCTACCGGGCATTTTCATG	chr03	43885141	intergenic
CATGAAAATGCCCGGTAGATTGTTAT	ATAACAATCTACCGGGCATTTTCATG	chr03	43885141	intergenic
CATGAAAATGCGAGGCTTTACTCTCC	GGAGAGTAAAGCCTCGCATTTTCATG	chr09	1141751	PGSC0003DMG400023908	U3 small nucleolar RNA-associated protein
CGATATAATACTGTAGCATTTTCATG	CATGAAAATGCTACAGTATTATATCG	chr03	40276988	PGSC0003DMG400024609	Conserved gene of unknown function
CATGAAAATGCTTTTATCTTTTTGAA	TTCAAAAAGATAAAAGCATTTTCATG	chr12	31466943	intergenic
CATGAAAATGCTTTTTATCTTTTTGA	TCAAAAAGATAAAAAGCATTTTCATG	chr08	29865056	intergenic
CATGAAAATGGAACAAATAGGACACA	TGTGTCCTATTTGTTCCATTTTCATG	chr11	2047304	PGSC0003DMG400013352	Dopamine beta-monooxygenase
CATGAAAATGGACATTACCTGCGGAT	ATCCGCAGGTAATGTCCATTTTCATG	chr01	81395458	PGSC0003DMG400014676	Pentatricopeptide repeat-containing protein
CATGAAAATGGACTCACCAAAGTCTA	TAGACTTTGGTGAGTCCATTTTCATG	chr10	43981289	PGSC0003DMG400008354	Conserved gene of unknown function
CCATCTTCATTTTCTCCATTTTCATG	CATGAAAATGGAGAAAATGAAGATGG	chr08	1042135	PGSC0003DMG400020508	Transcription factor
CTTTGGTATTTCACTCCATTTTCATG	CATGAAAATGGAGTGAAATACCAAAG	chr03	42203463	PGSC0003DMG400000640	Conserved gene of unknown function
GAAATAGAAAACAATCCATTTTCATG	CATGAAAATGGATTGTTTTCTATTTC	chr09	46437997	intergenic
CATGAAAATGGCAGGTCTGTCATTAC	GTAATGACAGACCTGCCATTTTCATG	chr02	34442896	PGSC0003DMG400002069	Cysteine string protein
CATGAAAATGGGGCAGTACATAATAA	TTATTATGTACTGCCCCATTTTCATG	chr05	45497402	PGSC0003DMG400023513	Phosphatidylinositol n-acetylglucosaminyltransferase subunit p
CCAATGTTGCTCCGACCATTTTCATG	CATGAAAATGGTCGGAGCAACATTGG	chr04	54240242	PGSC0003DMG400009478	F-box protein
TTTTTTCAGGCAGCACCATTTTCATG	CATGAAAATGGTGCTGCCTGAAAAAA	chr10	44109169	PGSC0003DMG400008376	Conserved gene of unknown function
GATGAGTATATGCCACCATTTTCATG	CATGAAAATGGTGGCATATACTCATC	chr04	58735080	PGSC0003DMG400004920	Conserved gene of unknown function
GATAAGTATATGCCACCATTTTCATG	CATGAAAATGGTGGCATATACTTATC	chr04	58735080	PGSC0003DMG400004920	Conserved gene of unknown function
CATGAAAATGGTGGGCAAAAAAAAAA	TTTTTTTTTTGCCCACCATTTTCATG	chr05	6054369	intergenic
GTATATATATGCCCACCATTTTCATG	CATGAAAATGGTGGGCATATATATAC	chr03	41766959	intergenic
TTTTTTTTTTTGTAACCATTTTCATG	CATGAAAATGGTTACAAAAAAAAAAA	chr09	35560689	PGSC0003DMG400043463	Gene of unknown function
CATGAAAATGGTTACAAATCTTTTGT	ACAAAAGATTTGTAACCATTTTCATG	chr11	3789003	intergenic
CATGAAAATGGTTACAATTAAAAAAA	TTTTTTTAATTGTAACCATTTTCATG	chr02	43923818	intergenic
ACAAAAGAATTGTAACCATTTTCATG	CATGAAAATGGTTACAATTCTTTTGT	chr12	52431586	intergenic
TTTTTTTTTTCGTAACCATTTTCATG	CATGAAAATGGTTACGAAAAAAAAAA	chr06	3188194	PGSC0003DMG402017938	Conserved gene of unknown function
CCAATGTTGCTCCAACCATTTTCATG	CATGAAAATGGTTGGAGCAACATTGG	chr04	54240242	PGSC0003DMG400009478	F-box protein
CATGAAAATGTAAAGGTCAAGTTATT	AATAACTTGACCTTTACATTTTCATG	chr11	4064807	intergenic
CATGAAAATGTAACACATAGTGGTTT	AAACCACTATGTGTTACATTTTCATG	chr01	69456192	PGSC0003DMG400028583	Heat shock protein
CATGAAAATGTAATTCATCCAATTCG	CGAATTGGATGAATTACATTTTCATG	chr04	2650910	intergenic
CATGAAAATGTACTTAATAAAATTTT	AAAATTTTATTAAGTACATTTTCATG	chr11	1415285	PGSC0003DMG400003989	Heat shock protein binding protein
CATGAAAATGTAGTACAATCAGCAAC	GTTGCTGATTGTACTACATTTTCATG	chr10	41176359	intergenic
TTAAATTTGGAAACTACATTTTCATG	CATGAAAATGTAGTTTCCAAATTTAA	chr10	44484110	PGSC0003DMG403008136	Gene of unknown function	PGSC0003DMG401008136	Transcription initiation factor IIB-2
CATGAAAATGTGAACTTAGAAGTTGA	TCAACTTCTAAGTTCACATTTTCATG	chr01	63147195	PGSC0003DMG400026019	Gallus gallus similar to zinc finger RNA binding protein (LOC427010), mRNA.
CATGAAAATGTGCACAAAAAAAAAAA	TTTTTTTTTTTGTGCACATTTTCATG	chr05	31629992	intergenic
TGGAAGAAATTGTGCACATTTTCATG	CATGAAAATGTGCACAATTTCTTCCA	chr11	6543460	PGSC0003DMG401023974	Amino acid binding protein
CGGAAGAAATTGTGCACATTTTCATG	CATGAAAATGTGCACAATTTCTTCCG	chr11	6543460	PGSC0003DMG401023974	Amino acid binding protein
CATGAAAATGTGTAGAATCACAATAC	GTATTGTGATTCTACACATTTTCATG	chr12	6338878	PGSC0003DMG402013892	Gene of unknown function
CATGAAAATGTTACCATTACTAGAAG	CTTCTAGTAATGGTAACATTTTCATG	chr04	46243402	PGSC0003DMG400022038	Transcription factor S-II domain-containing protein
CATGAAAATGTTACCCCTACTATAAG	CTTATAGTAGGGGTAACATTTTCATG	chr04	46243402	PGSC0003DMG400022038	Transcription factor S-II domain-containing protein
CATGAAAATGTTAGACGGGTTGTTGT	ACAACAACCCGTCTAACATTTTCATG	chr05	13536439	PGSC0003DMG400034304	Binding / zinc ion binding
CATGAAAATGTTATGAAATGGCTTGA	TCAAGCCATTTCATAACATTTTCATG	chr02	35916029	PGSC0003DMG400017737	UDP-glucosyltransferase
ATATTTTAGCTATGAACATTTTCATG	CATGAAAATGTTCATAGCTAAAATAT	chr01	1234523	PGSC0003DMG400032198	Conserved gene of unknown function
CATGAAAATGTTGAACTAAAAAAAAA	TTTTTTTTTAGTTCAACATTTTCATG	chr08	35873468	intergenic
CATGAAAATGTTTTGTTAGAAGAAGT	ACTTCTTCTAACAAAACATTTTCATG	chr02	39807724	PGSC0003DMG400026406	Conserved gene of unknown function
CATGAAAATTAAACATAGGCAGGTTG	CAACCTGCCTATGTTTAATTTTCATG	chr09	43248328	PGSC0003DMG400003812	Hydrolase
CATGAAAATTAAAGAATACCTGCTCG	CGAGCAGGTATTCTTTAATTTTCATG	chr01	76862759	PGSC0003DMG402025764	Gene of unknown function
CATGAAAATTAAATATTATTCACTTC	GAAGTGAATAATATTTAATTTTCATG	chr12	46557280	intergenic
AAAATGAACAATATTTAATTTTCATG	CATGAAAATTAAATATTGTTCATTTT	chr02	22929444	PGSC0003DMG400000746	Geraniol 10-hydroxylase
TTCAAAGAATTTTCTTAATTTTCATG	CATGAAAATTAAGAAAATTCTTTGAA	chr09	24643133	intergenic
CATGAAAATTAAGCATAGGCAGATTG	CAATCTGCCTATGCTTAATTTTCATG	chr09	43248328	PGSC0003DMG400003812	Hydrolase
CATGAAAATTAAGTCAAAAAAAAAAA	TTTTTTTTTTTGACTTAATTTTCATG	chr04	49638362	intergenic
TTTAACACCTTGACTTAATTTTCATG	CATGAAAATTAAGTCAAGGTGTTAAA	chr01	64528441	intergenic
TATAACACCTTGACTTAATTTTCATG	CATGAAAATTAAGTCAAGGTGTTATA	chr01	64528441	intergenic
CATGAAAATTAAGTTTGTATGGAAGA	TCTTCCATACAAACTTAATTTTCATG	chr01	18124387	intergenic
TCCTAATTCATAGATTAATTTTCATG	CATGAAAATTAATCTATGAATTAGGA	chr04	59761414	PGSC0003DMG400003316	Tuber-specific and sucrose-responsive element binding factor
AATTCAACTACTAATTAATTTTCATG	CATGAAAATTAATTAGTAGTTGAATT	chr02	29253552	PGSC0003DMG400003094	Leucoanthocyanidin dioxygenase
CATGAAAATTACAAATGTACTATTCG	CGAATAGTACATTTGTAATTTTCATG	chr01	55174230	PGSC0003DMG400005200	Cyclase/dehydrase
CATGAAAATTACAAATGTACTATTTG	CAAATAGTACATTTGTAATTTTCATG	chr01	55174230	PGSC0003DMG400005200	Cyclase/dehydrase
TTTTTCAATACTCTGTAATTTTCATG	CATGAAAATTACAGAGTATTGAAAAA	chr07	46474686	intergenic
CATGAAAATTACCAAGACGTTCGTCG	CGACGAACGTCTTGGTAATTTTCATG	chr12	54003305	PGSC0003DMG402011539	Xylanase Xyn1
CATGAAAATTACCTTTCATTTGTGAA	TTCACAAATGAAAGGTAATTTTCATG	chr04	63989482	PGSC0003DMG400009918	Conserved gene of unknown function
CATGAAAATTACCTTTCATTTGTGTA	TACACAAATGAAAGGTAATTTTCATG	chr04	63989482	PGSC0003DMG400009918	Conserved gene of unknown function
CATGAAAATTAGGAATATCTGTAAAT	ATTTACAGATATTCCTAATTTTCATG	chr07	22517894	intergenic
CATGAAAATTAGTCTCTCTTAATGGC	GCCATTAAGAGAGACTAATTTTCATG	chr08	38065162	PGSC0003DMG400026226	Small GTP-binding protein
TGAAAAAGTAATAACTAATTTTCATG	CATGAAAATTAGTTATTACTTTTTCA	chr11	8643655	PGSC0003DMG400009215	MTERF family protein
ACATAAGCTTCCAACTAATTTTCATG	CATGAAAATTAGTTGGAAGCTTATGT	chr07	38281802	PGSC0003DMG400013566	Ribosomal pseudouridine synthase
TTTGCAAAACTCCCATAATTTTCATG	CATGAAAATTATGGGAGTTTTGCAAA	chr07	1452971	PGSC0003DMG400011141	Serine carboxypeptidase
CATGAAAATTATGTTTTTGGTTTTGC	GCAAAACCAAAAACATAATTTTCATG	chr08	4911048	PGSC0003DMG400005844	B2 protein
CTGGTGGTTAACCAATAATTTTCATG	CATGAAAATTATTGGTTAACCACCAG	chr05	3894943	PGSC0003DMG400030503	Conserved gene of unknown function
CATGAAAATTATTTACTTGGCTTGAT	ATCAAGCCAAGTAAATAATTTTCATG	chr11	7100395	PGSC0003DMG400007432	Amine oxidase
TTTACGAATAATAAATAATTTTCATG	CATGAAAATTATTTATTATTCGTAAA	chr12	58649901	intergenic
TTTCAGAATAATAAATAATTTTCATG	CATGAAAATTATTTATTATTCTGAAA	chr12	58649901	intergenic
AATAAGAATAATAAATAATTTTCATG	CATGAAAATTATTTATTATTCTTATT	chr12	58649901	intergenic
CATGAAAATTATTTGCAATTCAATGA	TCATTGAATTGCAAATAATTTTCATG	chr01	80123207	PGSC0003DMG400001631	Proline-rich protein
CATGAAAATTATTTGCAATTTAATGA	TCATTAAATTGCAAATAATTTTCATG	chr01	80123207	PGSC0003DMG400001631	Proline-rich protein
GCAGAGAATAAATTTGAATTTTCATG	CATGAAAATTCAAATTTATTCTCTGC	chr01	72752383	PGSC0003DMG400020706	Helicase
GCAGAAAATAAATTTGAATTTTCATG	CATGAAAATTCAAATTTATTTTCTGC	chr01	72752383	PGSC0003DMG400020706	Helicase
GGTACCTTTTTTCTTGAATTTTCATG	CATGAAAATTCAAGAAAAAAGGTACC	chr11	4070825	PGSC0003DMG400016217	Ring finger protein
TGAAGTGAGAAGCGTGAATTTTCATG	CATGAAAATTCACGCTTCTCACTTCA	chr04	5554746	PGSC0003DMG400006339	Sodium/potassium/calcium exchanger
TAAAGTGAGAAGCGTGAATTTTCATG	CATGAAAATTCACGCTTCTCACTTTA	chr04	5554746	PGSC0003DMG400006339	Sodium/potassium/calcium exchanger
ATTTTCAAATAAAGTGAATTTTCATG	CATGAAAATTCACTTTATTTGAAAAT	chr09	5886119	PGSC0003DMG400008825	Conserved gene of unknown function	PGSC0003DMG400008901	One helix protein
CATGAAAATTCAGTTTTTTGTTTACT	AGTAAACAAAAAACTGAATTTTCATG	chr03	4805125	PGSC0003DMG400005046	Conserved gene of unknown function
TCCCCTACTATTGATGAATTTTCATG	CATGAAAATTCATCAATAGTAGGGGA	chr02	6997045	PGSC0003DMG400014938	VQ motif-containing protein
CAACTCCAGGAAGATGAATTTTCATG	CATGAAAATTCATCTTCCTGGAGTTG	chr11	37293861	PGSC0003DMG400007405	Acyl CoA reductase
TTTTTTTTTTTTTTGGAATTTTCATG	CATGAAAATTCCAAAAAAAAAAAAAA	chr05	5244132	intergenic
CATGAAAATTCCAAGTGAAAAAAGGA	TCCTTTTTTCACTTGGAATTTTCATG	chr01	816575	PGSC0003DMG400032129	Carboxy-lyase
TTTTTTTTTTTCTGGGAATTTTCATG	CATGAAAATTCCCAGAAAAAAAAAAA	chr05	5244132	intergenic
GCTCCAAATATCTGGGAATTTTCATG	CATGAAAATTCCCAGATATTTGGAGC	chr05	4076057	PGSC0003DMG400030495	Auxin efflux carrier
CATGAAAATTCGATATGGTTTGAGAA	TTCTCAAACCATATCGAATTTTCATG	chr12	51645958	PGSC0003DMG400004987	CHCH domain containing protein
CATGAAAATTCGGTATGGTTTGAGAA	TTCTCAAACCATACCGAATTTTCATG	chr12	51645958	PGSC0003DMG400004987	CHCH domain containing protein
CATGAAAATTCTGGCTTGATGCCTTC	GAAGGCATCAAGCCAGAATTTTCATG	chr12	2334302	PGSC0003DMG400007831	Neutral leucine aminopeptidase preprotein
TTTTTCATCCAAAAAGAATTTTCATG	CATGAAAATTCTTTTTGGATGAAAAA	chr10	47921946	intergenic
TATTTCATCCAAAAAGAATTTTCATG	CATGAAAATTCTTTTTGGATGAAATA	chr10	47921946	intergenic
ACCAATTTAGATTTTCAATTTTCATG	CATGAAAATTGAAAATCTAAATTGGT	chr05	44588795	PGSC0003DMG400013081	Cysteine-rich extensin-2
AACAATTTAGATTTTCAATTTTCATG	CATGAAAATTGAAAATCTAAATTGTT	chr05	44588795	PGSC0003DMG400013081	Cysteine-rich extensin-2
CATGAAAATTGAACTAACAAATGTGA	TCACATTTGTTAGTTCAATTTTCATG	chr09	41913811	PGSC0003DMG400027985	Dead box ATP-dependent RNA helicase
AACTACAGTTAAAGTCAATTTTCATG	CATGAAAATTGACTTTAACTGTAGTT	chr06	52325983	PGSC0003DMG400030424	Serine/threonine-protein phosphatase PP1 isozyme 2
CATGAAAATTGAGGCATCTCAGTGGA	TCCACTGAGATGCCTCAATTTTCATG	chr05	28368965	PGSC0003DMG400002248	AML1
AGATTGTCTCACCCTCAATTTTCATG	CATGAAAATTGAGGGTGAGACAATCT	chr12	58477513	intergenic
AGATTCTCTCACCCTCAATTTTCATG	CATGAAAATTGAGGGTGAGAGAATCT	chr12	58477513	intergenic
AGATTATCTCACCCTCAATTTTCATG	CATGAAAATTGAGGGTGAGATAATCT	chr12	58477513	intergenic
ATACTTTGTTTCACTCAATTTTCATG	CATGAAAATTGAGTGAAACAAAGTAT	chr03	23942082	intergenic
CATGAAAATTGAGTTGTATTACAATT	AATTGTAATACAACTCAATTTTCATG	chr09	5082626	intergenic
CATGAAAATTGAGTTGTTTTCTTTCA	TGAAAGAAAACAACTCAATTTTCATG	chr09	27912845	intergenic
CTGAACTTGGAAACTCAATTTTCATG	CATGAAAATTGAGTTTCCAAGTTCAG	chr03	546039	PGSC0003DMG400013437	Sulfate adenylyltransferase
TGGAAAAGTTTGAATCAATTTTCATG	CATGAAAATTGATTCAAACTTTTCCA	chr11	9005013	intergenic
CATGAAAATTGCATTCAAAAAAAAAA	TTTTTTTTTTGAATGCAATTTTCATG	chr01	56697968	intergenic
CATGAAAATTGCATTCAAAAAGAAAA	TTTTCTTTTTGAATGCAATTTTCATG	chr01	56697968	intergenic
CATGAAAATTGCATTCAAAAAGAGAA	TTCTCTTTTTGAATGCAATTTTCATG	chr01	56735717	intergenic
CATGAAAATTGGAAGTTTTTTTTTTA	TAAAAAAAAAACTTCCAATTTTCATG	chr08	40594974	intergenic
CATGAAAATTGGAAGTTTTTTTTTTT	AAAAAAAAAAACTTCCAATTTTCATG	chr08	40594974	intergenic
TTTTACAAATTTAACCAATTTTCATG	CATGAAAATTGGTTAAATTTGTAAAA	chr01	54050629	PGSC0003DMG400032110	Protein phosphatase 2c
TTATACAAATTTAACCAATTTTCATG	CATGAAAATTGGTTAAATTTGTATAA	chr01	54050629	PGSC0003DMG400032110	Protein phosphatase 2c
CTATACAAATTTAACCAATTTTCATG	CATGAAAATTGGTTAAATTTGTATAG	chr01	54050629	PGSC0003DMG400032110	Protein phosphatase 2c
ATATACAAATTTAACCAATTTTCATG	CATGAAAATTGGTTAAATTTGTATAT	chr01	54050629	PGSC0003DMG400032110	Protein phosphatase 2c
AATTATTATTTATTACAATTTTCATG	CATGAAAATTGTAATAAATAATAATT	chr09	28927065	intergenic
TGACTCAAGGTTCTACAATTTTCATG	CATGAAAATTGTAGAACCTTGAGTCA	chr01	11065618	intergenic
CATGAAAATTGTGGAAGAGGCAAAGA	TCTTTGCCTCTTCCACAATTTTCATG	chr01	73499167	PGSC0003DMG400023803	Osmotic stress-activated protein kinase
CATGAAAATTGTGTTATATGAAAGAC	GTCTTTCATATAACACAATTTTCATG	chr03	19813869	PGSC0003DMG400015786	Conserved gene of unknown function
CATGAAAATTGTTAAATATTAAAATA	TATTTTAATATTTAACAATTTTCATG	chr07	5145235	intergenic
CATGAAAATTGTTGTTTACTTGTCTA	TAGACAAGTAAACAACAATTTTCATG	chr12	58690266	PGSC0003DMG400023854	Conserved gene of unknown function
CATGAAAATTGTTTTCATATAGGGGA	TCCCCTATATGAAAACAATTTTCATG	chr10	49176283	PGSC0003DMG400028223	Ubiquitin carboxyl-terminal hydrolase
TCATTTTCAATGTTTAAATTTTCATG	CATGAAAATTTAAACATTGAAAATGA	chr05	42055819	intergenic
CATGAAAATTTAATTCAGAACGAAAA	TTTTCGTTCTGAATTAAATTTTCATG	chr08	41044735	intergenic
CATGAAAATTTACTAAGAAAATCTAT	ATAGATTTTCTTAGTAAATTTTCATG	chr06	42745046	PGSC0003DMG400016500	Conserved gene of unknown function
TCGGTAATTTCCAGTAAATTTTCATG	CATGAAAATTTACTGGAAATTACCGA	chr11	8881159	intergenic
CATGAAAATTTAGAGTACCTGAAGGA	TCCTTCAGGTACTCTAAATTTTCATG	chr11	10208269	PGSC0003DMG400000912	Transmembrane emp24 domain-containing protein 10
CATGAAAATTTAGAGTACCTGAAGGG	CCCTTCAGGTACTCTAAATTTTCATG	chr11	10208269	PGSC0003DMG400000912	Transmembrane emp24 domain-containing protein 10
CATGAAAATTTAGTACATTTCTTTCA	TGAAAGAAATGTACTAAATTTTCATG	chr10	4492642	PGSC0003DMG402026622	Nudix hydrolase 15, mitochondrial
CATGAAAATTTCAACTACTGATAATA	TATTATCAGTAGTTGAAATTTTCATG	chr10	34920752	PGSC0003DMG400024120	Peptide transporter
CATGAAAATTTCAAGTGAAAAAAGGA	TCCTTTTTTCACTTGAAATTTTCATG	chr01	816575	PGSC0003DMG400032129	Carboxy-lyase
GGAAAAGGTTGGCTGAAATTTTCATG	CATGAAAATTTCAGCCAACCTTTTCC	chr09	47180899	PGSC0003DMG400006103	Conserved gene of unknown function
GAAACAATATGGTAGAAATTTTCATG	CATGAAAATTTCTACCATATTGTTTC	chr01	56282114	intergenic
CATGAAAATTTGAAAGAAGTTGTTGA	TCAACAACTTCTTTCAAATTTTCATG	chr11	36448748	intergenic
CATGAAAATTTGAAAGTTGTTGTTGA	TCAACAACAACTTTCAAATTTTCATG	chr11	36448748	intergenic
CATGAAAATTTGACAGTTAGCATCTG	CAGATGCTAACTGTCAAATTTTCATG	chr09	8169901	PGSC0003DMG401002683	Heat stress transcription factor A3
CATGAAAATTTGAGCGAAAAAAAAAA	TTTTTTTTTTCGCTCAAATTTTCATG	chr03	11291712	PGSC0003DMG400009765	Gene of unknown function
TTTTTTGTTTCACTCAAATTTTCATG	CATGAAAATTTGAGTGAAACAAAAAA	chr03	23942083	intergenic
TACTTTGTTTCACTCAAATTTTCATG	CATGAAAATTTGAGTGAAACAAAGTA	chr03	23942083	intergenic
CATGAAAATTTGCAGTGGAAAAAAAA	TTTTTTTTCCACTGCAAATTTTCATG	chr01	53228985	intergenic
CATGAAAATTTGCAGTTGAACAAAAA	TTTTTGTTCAACTGCAAATTTTCATG	chr03	44665999	intergenic
CATGAAAATTTGCAGTTGAATATAAA	TTTATATTCAACTGCAAATTTTCATG	chr06	1642855	PGSC0003DMG400004159	ATP binding protein
CATGAAAATTTGCAGTTGAATATCTT	AAGATATTCAACTGCAAATTTTCATG	chr06	1642855	PGSC0003DMG400004159	ATP binding protein
TTTTTACTCAACTGCAAATTTTCATG	CATGAAAATTTGCAGTTGAGTAAAAA	chr05	4423491	intergenic
TTTTTTTCCAACTGCAAATTTTCATG	CATGAAAATTTGCAGTTGGAAAAAAA	chr12	3534914	intergenic
GAATACAAAATTCCCAAATTTTCATG	CATGAAAATTTGGGAATTTTGTATTC	chr11	37709910	intergenic
TTTTTTGACAAAGACAAATTTTCATG	CATGAAAATTTGTCTTTGTCAAAAAA	chr10	11634207	intergenic
TTTTGTAACAAAGACAAATTTTCATG	CATGAAAATTTGTCTTTGTTACAAAA	chr04	44775221	intergenic
CATGAAAATTTGTCTTTGTTACGATG	CATCGTAACAAAGACAAATTTTCATG	chr05	45279463	intergenic
CATGAAAATTTGTCTTTGTTACTATG	CATAGTAACAAAGACAAATTTTCATG	chr05	45279463	intergenic
CATGAAAATTTGTTGATAAGTCTGAT	ATCAGACTTATCAACAAATTTTCATG	chr07	37507308	PGSC0003DMG401002421	Integral membrane Yip1 family protein	PGSC0003DMG402002421	Yip1 domain family member 6
CATGAAAATTTGTTGATAATTCTGAA	TTCAGAATTATCAACAAATTTTCATG	chr07	37507308	PGSC0003DMG401002421	Integral membrane Yip1 family protein	PGSC0003DMG402002421	Yip1 domain family member 6
CATGAAAATTTGTTGATAATTCTGAT	ATCAGAATTATCAACAAATTTTCATG	chr07	37507308	PGSC0003DMG401002421	Integral membrane Yip1 family protein	PGSC0003DMG402002421	Yip1 domain family member 6
TTTTTTTTTACCAACAAATTTTCATG	CATGAAAATTTGTTGGTAAAAAAAAA	chr06	647906	PGSC0003DMG400020825	RNApol24
AAAGTCATATTGTTAAAATTTTCATG	CATGAAAATTTTAACAATATGACTTT	chr07	49400417	PGSC0003DMG400007097	NHL repeat-containing protein
CATGAAAATTTTACAAAGTCATACTG	CAGTATGACTTTGTAAAATTTTCATG	chr05	9596860	PGSC0003DMG400018618	Multidrug resistance pump
CTTTTCTCTTTTATAAAATTTTCATG	CATGAAAATTTTATAAAAGAGAAAAG	chr06	54943257	intergenic
CATGAAAATTTTCATATATAACTTTT	AAAAGTTATATATGAAAATTTTCATG	chr11	695709	PGSC0003DMG400028677	Conserved gene of unknown function
CATGAAAATTTTCATCTATAACTTTT	AAAAGTTATAGATGAAAATTTTCATG	chr11	695709	PGSC0003DMG400028677	Conserved gene of unknown function
CATGAAAATTTTGATGTTATTAACTT	AAGTTAATAACATCAAAATTTTCATG	chr09	1079150	PGSC0003DMG402023904	Transposon MuDR mudrA
CATGAAAATTTTGATTCATTCTGTAT	ATACAGAATGAATCAAAATTTTCATG	chr05	1498654	PGSC0003DMG400025098	All-trans-retinol 13,14-reductase
CATTTCGTGGAGCCAAAATTTTCATG	CATGAAAATTTTGGCTCCACGAAATG	chr03	26820359	PGSC0003DMG400021688	Gene of unknown function
ACGGTGCCTTATACAAAATTTTCATG	CATGAAAATTTTGTATAAGGCACCGT	chr01	26146464	intergenic
CATGAAAATTTTTATGCTACTTTTGT	ACAAAAGTAGCATAAAAATTTTCATG	chr04	57251920	PGSC0003DMG402009338	Serine/threonine-protein kinase bri1
AAATGAAATATTATTTTTGTTTCATG	CATGAAACAAAAATAATATTTCATTT	chr08	37060118	PGSC0003DMG400001841	Ubiquitin-protein ligase
CATGAAACAAAAATCAACATTAACAA	TTGTTAATGTTGATTTTTGTTTCATG	chr11	10548014	PGSC0003DMG400000890	Calcium-dependent protein kinase
TCTGTTCTTAAGCGTTTTGTTTCATG	CATGAAACAAAACGCTTAAGAACAGA	chr04	8428963	PGSC0003DMG400027234	Conserved gene of unknown function
CATGAAACAAAATGAAGTGTTGTTTT	AAAACAACACTTCATTTTGTTTCATG	chr10	12266418	intergenic
TCCCCAATTACACTCTTTGTTTCATG	CATGAAACAAAGAGTGTAATTGGGGA	chr02	42178027	intergenic
CATGAAACAAATATAGGTCCTTTTGT	ACAAAAGGACCTATATTTGTTTCATG	chr08	43340209	PGSC0003DMG400012205	GMP synthase
CATGAAACAAATGGGATGGGAAGAAG	CTTCTTCCCATCCCATTTGTTTCATG	chr05	28140061	intergenic
CATGAAACAACATTTTTTCGTCTTCT	AGAAGACGAAAAAATGTTGTTTCATG	chr02	23723771	PGSC0003DMG400026550	Phytoene dehydrogenase
CATGAAACAACCAAAAATAGTGCTGC	GCAGCACTATTTTTGGTTGTTTCATG	chr01	30463094	intergenic
CATGAAACAACTAAAGAAACACTATT	AATAGTGTTTCTTTAGTTGTTTCATG	chr06	27041866	PGSC0003DMG400015646	Gene of unknown function
CATGAAACAACTACACCTTGTAAGGT	ACCTTACAAGGTGTAGTTGTTTCATG	chr01	57973441	PGSC0003DMG400006777	Silencing group B protein
CATGAAACAACTCAGAAAATCTTTAC	GTAAAGATTTTCTGAGTTGTTTCATG	chr04	17475930	intergenic
CATGAAACAACTCATCAATCTTTACT	AGTAAAGATTGATGAGTTGTTTCATG	chr04	17475930	intergenic
CATGAAACAACTCTTAAGCTGCTAAA	TTTAGCAGCTTAAGAGTTGTTTCATG	chr04	59685227	PGSC0003DMG400003305	Cytochrome P450
CATGAAACAACTCTTAAGCTGTCAAA	TTTGACAGCTTAAGAGTTGTTTCATG	chr04	59685227	PGSC0003DMG400003305	Cytochrome P450
CATGAAACAACTCTTAAGCTGTTAAA	TTTAACAGCTTAAGAGTTGTTTCATG	chr04	59685227	PGSC0003DMG400003305	Cytochrome P450
CATGAAACAACTCTTAAGCTGTTATT	AATAACAGCTTAAGAGTTGTTTCATG	chr04	59685227	PGSC0003DMG400003305	Cytochrome P450
CATGAAACAACTCTTAATCTGTTATT	AATAACAGATTAAGAGTTGTTTCATG	chr04	59685227	PGSC0003DMG400003305	Cytochrome P450
CAACTAAACCACACAGTTGTTTCATG	CATGAAACAACTGTGTGGTTTAGTTG	chr10	661726	PGSC0003DMG400011270	Conserved gene of unknown function
TTTCCAAGTAACCAAGTTGTTTCATG	CATGAAACAACTTGGTTACTTGGAAA	chr02	42167363	intergenic
CTCCTAAGTCAAGCTCTTGTTTCATG	CATGAAACAAGAGCTTGACTTAGGAG	chr04	14211815	PGSC0003DMG400012725	Conserved gene of unknown function
CTCCTAAATCAAGCTCTTGTTTCATG	CATGAAACAAGAGCTTGATTTAGGAG	chr04	14211815	PGSC0003DMG400012725	Conserved gene of unknown function
TAATTTCAGCATTTGCTTGTTTCATG	CATGAAACAAGCAAATGCTGAAATTA	chr02	22146138	PGSC0003DMG401013013	Conserved gene of unknown function
AACTTTTTAACCCCGCTTGTTTCATG	CATGAAACAAGCGGGGTTAAAAAGTT	chr03	16753986	intergenic
AGGCATTAGAACTTACTTGTTTCATG	CATGAAACAAGTAAGTTCTAATGCCT	chr05	44660947	intergenic
TTAATTTACCAGCTACTTGTTTCATG	CATGAAACAAGTAGCTGGTAAATTAA	chr06	28218961	PGSC0003DMG400008476	ATP synthase subunit alpha, chloroplastic
GGTCTTGATTATTGACTTGTTTCATG	CATGAAACAAGTCAATAATCAAGACC	chr07	45451037	PGSC0003DMG400026159	Ccd1
CATGAAACAAGTCCTCAATTTTCTCC	GGAGAAAATTGAGGACTTGTTTCATG	chr08	993398	PGSC0003DMG400020489	Transferase
TTGTAATACGACTCACTTGTTTCATG	CATGAAACAAGTGAGTCGTATTACAA	chr07	52126199	PGSC0003DMG401022253	Transporter
ATTAACATATAAACACTTGTTTCATG	CATGAAACAAGTGTTTATATGTTAAT	chr01	53992487	PGSC0003DMG400032107	Pyruvate, phosphate dikinase, chloroplastic
TTAAGATTGTTGTTTATTGTTTCATG	CATGAAACAATAAACAACAATCTTAA	chr11	37713812	intergenic
CTAAGATTGTTGTTTATTGTTTCATG	CATGAAACAATAAACAACAATCTTAG	chr11	37713812	intergenic
TGCAAAATCGACAGTATTGTTTCATG	CATGAAACAATACTGTCGATTTTGCA	chr04	63260804	PGSC0003DMG400009948	Lupus la ribonucleoprotein
TTGTAATACGACAGTATTGTTTCATG	CATGAAACAATACTGTCGTATTACAA	chr04	63260803	PGSC0003DMG400009948	Lupus la ribonucleoprotein
CCTCTTCAGGAATTGATTGTTTCATG	CATGAAACAATCAATTCCTGAAGAGG	chr02	39844395	PGSC0003DMG402026390	Conserved gene of unknown function
CATGAAACAATGGGAGCTCTTGAAGC	GCTTCAAGAGCTCCCATTGTTTCATG	chr02	39528453	PGSC0003DMG400012671	Dolichyl pyrophosphate Man9GlcNAc2 alpha-1,3-glucosyltransferase
CATGAAACAATGTCAGGAACGATTGA	TCAATCGTTCCTGACATTGTTTCATG	chr06	41983578	intergenic
CATGAAACAATGTCAGGCACAATTGA	TCAATTGTGCCTGACATTGTTTCATG	chr06	41952948	intergenic
CATGAAACACAAACATCATTTCCATA	TATGGAAATGATGTTTGTGTTTCATG	chr02	39829423	PGSC0003DMG400026404	Fragment
TGTGATTCTACTTCTTGTGTTTCATG	CATGAAACACAAGAAGTAGAATCACA	chr09	50537596	PGSC0003DMG400041311	Conserved gene of unknown function
TTCCAGCTATAGTCTTGTGTTTCATG	CATGAAACACAAGACTATAGCTGGAA	chr02	29418464	PGSC0003DMG400007227	Nodulin MtN3 family protein
CATGAAACACACTCAAATATTATTGG	CCAATAATATTTGAGTGTGTTTCATG	chr05	46569110	PGSC0003DMG400023343	Conserved gene of unknown function	PGSC0003DMG400023461	Chlorophyll a-b binding protein 6A, chloroplastic
AGCCCAGTGGAAGACTGTGTTTCATG	CATGAAACACAGTCTTCCACTGGGCT	chr06	46309894	PGSC0003DMG400033055	Conserved gene of unknown function
CATGAAACACATTCTATTGTAATACT	AGTATTACAATAGAATGTGTTTCATG	chr05	5433040	PGSC0003DMG400025613	Protein kinase APK1B, chloroplast
CATGAAACACATTGAATGCAAGTCAA	TTGACTTGCATTCAATGTGTTTCATG	chr05	16846019	PGSC0003DMG400027761	Conserved gene of unknown function
CATGAAACACATTTAATCAAAAAAAA	TTTTTTTTGATTAAATGTGTTTCATG	chr10	24040239	intergenic
AGATGATTGATTAAATGTGTTTCATG	CATGAAACACATTTAATCAATCATCT	chr05	33689697	intergenic
CATGAAACACCAAAGGAATATTTGTG	CACAAATATTCCTTTGGTGTTTCATG	chr05	24363593	PGSC0003DMG400016896	NAC domain protein
CATGAAACACCATAGGAATATTTGTG	CACAAATATTCCTATGGTGTTTCATG	chr05	24363593	PGSC0003DMG400016896	NAC domain protein
CAGCTATTCTCCATCGGTGTTTCATG	CATGAAACACCGATGGAGAATAGCTG	chr08	39662162	PGSC0003DMG400004738	Elongation factor G
CAGCTATTCTCCATAGGTGTTTCATG	CATGAAACACCTATGGAGAATAGCTG	chr08	39662162	PGSC0003DMG400004738	Elongation factor G
AGAATGTGAACTATTAGTGTTTCATG	CATGAAACACTAATAGTTCACATTCT	chr05	46522151	PGSC0003DMG400023345	ARF domain class transcription factor
TAGTGCTAAAATTTGAGTGTTTCATG	CATGAAACACTCAAATTTTAGCACTA	chr05	4809213	PGSC0003DMG400031271	AAA ATPase
AGGCACTTCCATTGAAGTGTTTCATG	CATGAAACACTTCAATGGAAGTGCCT	chr09	1056713	PGSC0003DMG400023925	Ribosomal protein L25
CATGAAACACTTGAAATGGGATGAAA	TTTCATCCCATTTCAAGTGTTTCATG	chr07	49611580	intergenic
AGGCACTTCCATTAAAGTGTTTCATG	CATGAAACACTTTAATGGAAGTGCCT	chr09	1056713	PGSC0003DMG400023925	Ribosomal protein L25
AGGCACTTCAATTAAAGTGTTTCATG	CATGAAACACTTTAATTGAAGTGCCT	chr09	1056713	PGSC0003DMG400023925	Ribosomal protein L25
GGCACTTCCATTAAAAGTGTTTCATG	CATGAAACACTTTTAATGGAAGTGCC	chr09	1056714	PGSC0003DMG400023925	Ribosomal protein L25
CATGAAACAGAACCAATCAAGAACAC	GTGTTCTTGATTGGTTCTGTTTCATG	chr10	43701129	PGSC0003DMG400011446	Trichome birefringence
GGATATATAGACAATTCTGTTTCATG	CATGAAACAGAATTGTCTATATATCC	chr10	40535184	PGSC0003DMG400026667	Isoform 2 of PsbP 2, chloroplastic
GAACAGATATGAGTATCTGTTTCATG	CATGAAACAGATACTCATATCTGTTC	chr09	51040578	PGSC0003DMG400024356	RNA recognition motif (RRM)-containing protein
CATGAAACAGATACTCTGGCTGAAAA	TTTTCAGCCAGAGTATCTGTTTCATG	chr07	39360396	PGSC0003DMG400011753	Uro-adherence factor A
GAAACAACTTGATATGCTGTTTCATG	CATGAAACAGCATATCAAGTTGTTTC	chr04	51618382	intergenic
CATGAAACAGCTACTCTGGCTGAAAA	TTTTCAGCCAGAGTAGCTGTTTCATG	chr07	39360396	PGSC0003DMG400011753	Uro-adherence factor A
AGATTTTGTTGTCTAGCTGTTTCATG	CATGAAACAGCTAGACAACAAAATCT	chr12	28621133	PGSC0003DMG400025652	ATPase
GTGACTTTACTAGTTCCTGTTTCATG	CATGAAACAGGAACTAGTAAAGTCAC	chr09	44267191	PGSC0003DMG400011359	Phototropic-responsive NPH3 family protein
GTGACTTTACTAGCTCCTGTTTCATG	CATGAAACAGGAGCTAGTAAAGTCAC	chr09	44267191	PGSC0003DMG400011359	Phototropic-responsive NPH3 family protein
AGAACAGATATGAGTACTGTTTCATG	CATGAAACAGTACTCATATCTGTTCT	chr09	51040577	PGSC0003DMG400024356	RNA recognition motif (RRM)-containing protein
CATGAAACAGTTAGTGTGCCAGTATT	AATACTGGCACACTAACTGTTTCATG	chr05	39902433	PGSC0003DMG401033880	WRKY transcription factor 27
CATGAAACAGTTGACCAAAAAAAAAA	TTTTTTTTTTGGTCAACTGTTTCATG	chr08	35873468	intergenic
ATAAACAAGATTATCTATGTTTCATG	CATGAAACATAGATAATCTTGTTTAT	chr11	1246749	intergenic
CATGAAACATAGATATATATGTAGAA	TTCTACATATATATCTATGTTTCATG	chr05	38561120	PGSC0003DMG400013683	ATP binding protein	PGSC0003DMG400013697	Pentatricopeptide repeat-containing protein
CATGAAACATAGATGTTGTAAGCACT	AGTGCTTACAACATCTATGTTTCATG	chr11	36643415	PGSC0003DMG400000427	ATP10 protein
CATGAAACATATAATCACCATTTAGC	GCTAAATGGTGATTATATGTTTCATG	chr07	891814	PGSC0003DMG400011218	Conserved gene of unknown function
ATAAACAAGATTATATATGTTTCATG	CATGAAACATATATAATCTTGTTTAT	chr11	1246749	intergenic
CATGAAACATCAGTTCCCACTCCTCT	AGAGGAGTGGGAACTGATGTTTCATG	chr04	13874587	PGSC0003DMG400012696	Calcium ATPase
CATGAAACATCTCTTAAGATGTTATT	AATAACATCTTAAGAGATGTTTCATG	chr04	59685227	PGSC0003DMG400003305	Cytochrome P450
CAATATGAACATTGTAATGTTTCATG	CATGAAACATTACAATGTTCATATTG	chr02	46663353	PGSC0003DMG400020197	Histone H2A.Z-specific chaperone CHZ1
CAATATGAACATCGTAATGTTTCATG	CATGAAACATTACGATGTTCATATTG	chr02	46663353	PGSC0003DMG400020197	Histone H2A.Z-specific chaperone CHZ1
CATGAAACATTAGGTTGGATTCAACA	TGTTGAATCCAACCTAATGTTTCATG	chr07	37994799	intergenic
CATGAAACATTCATTTTTTCTTTTTG	CAAAAAGAAAAAATGAATGTTTCATG	chr08	43331982	PGSC0003DMG400012204	Conserved gene of unknown function
TGTGTCCAATTTCTCAATGTTTCATG	CATGAAACATTGAGAAATTGGACACA	chr12	34629017	PGSC0003DMG400005388	Basic helix-loop-helix protein BHLH5
TTTTTTAGTAAAAGCAATGTTTCATG	CATGAAACATTGCTTTTACTAAAAAA	chr03	15124800	intergenic
TTTAGAAGTAAAAGCAATGTTTCATG	CATGAAACATTGCTTTTACTTCTAAA	chr06	32725683	intergenic
CATGAAACATTGCTTTTACTTTTGAA	TTCAAAAGTAAAAGCAATGTTTCATG	chr01	54291060	intergenic
CATGAAACATTGCTTTTACTTTTTGA	TCAAAAAGTAAAAGCAATGTTTCATG	chr01	54291060	intergenic
TTTTTTTTACATAACAATGTTTCATG	CATGAAACATTGTTATGTAAAAAAAA	chr12	58399485	intergenic
AAATAAATACATAACAATGTTTCATG	CATGAAACATTGTTATGTATTTATTT	chr01	4326646	PGSC0003DMG400004431	Conserved gene of unknown function
CATGAAACATTGTTTTTACCTTTTGA	TCAAAAGGTAAAAACAATGTTTCATG	chr01	54291060	intergenic
TTTTTAAGTAAAAACAATGTTTCATG	CATGAAACATTGTTTTTACTTAAAAA	chr03	15124800	intergenic
CATGAAACATTGTTTTTACTTTTTGA	TCAAAAAGTAAAAACAATGTTTCATG	chr01	54291060	intergenic
CATGAAACATTTACTAGTAATATAAT	ATTATATTACTAGTAAATGTTTCATG	chr06	52201512	PGSC0003DMG400030417	Rab5-interacting protein	PGSC0003DMG401030323	Conserved gene of unknown function
TTTTTTACAAGTTGAAATGTTTCATG	CATGAAACATTTCAACTTGTAAAAAA	chr01	66129546	intergenic
CAGTTTACAAGTTGAAATGTTTCATG	CATGAAACATTTCAACTTGTAAACTG	chr12	59036100	PGSC0003DMG400004285	Chromomethylase
TTTTTTACAACTTGAAATGTTTCATG	CATGAAACATTTCAAGTTGTAAAAAA	chr12	59036100	PGSC0003DMG400004285	Chromomethylase
CAGTTTACAACTTGAAATGTTTCATG	CATGAAACATTTCAAGTTGTAAACTG	chr12	59036100	PGSC0003DMG400004285	Chromomethylase
CATGAAACATTTGGAGCAATAGTTGG	CCAACTATTGCTCCAAATGTTTCATG	chr09	45140132	PGSC0003DMG400031807	Gene of unknown function
CATGAAACATTTTTTAAATTAAAAAG	CTTTTTAATTTAAAAAATGTTTCATG	chr08	33011453	intergenic
CATGAAACATTTTTTAAATTATAAAG	CTTTATAATTTAAAAAATGTTTCATG	chr08	33011453	intergenic
CATGAAACATTTTTTAGATTAAAAAC	GTTTTTAATCTAAAAAATGTTTCATG	chr08	33020166	intergenic
CATGAAACCAAAATTGACAAGGAAAC	GTTTCCTTGTCAATTTTGGTTTCATG	chr09	6491300	PGSC0003DMG400008854	Nodulin
CATGAAACCAACGGTACAGAAACCGG	CCGGTTTCTGTACCGTTGGTTTCATG	chr10	40027008	PGSC0003DMG400004401	Kinase
CATGAAACCAACTTGTACAAAAAAAA	TTTTTTTTGTACAAGTTGGTTTCATG	chr03	36124023	PGSC0003DMG400015226	Protein-L-isoaspartate O-methyltransferase
AATGAACTGAACAAGTTGGTTTCATG	CATGAAACCAACTTGTTCAGTTCATT	chr02	37568039	intergenic
CATGAAACCAAGGATGGAAAAAATTA	TAATTTTTTCCATCCTTGGTTTCATG	chr10	51794044	PGSC0003DMG400017591	Mitochondrial import inner membrane translocase subunit TIM14
TGTTTAGTGTTCATATTGGTTTCATG	CATGAAACCAATATGAACACTAAACA	chr08	10343465	PGSC0003DMG400032778	Conserved gene of unknown function
CAATCTTTAACAATTGTGGTTTCATG	CATGAAACCACAATTGTTAAAGATTG	chr12	45239877	PGSC0003DMG400021766	Conserved gene of unknown function
AGAACACAAGCTCGTGTGGTTTCATG	CATGAAACCACACGAGCTTGTGTTCT	chr05	44711309	PGSC0003DMG400008445	60S ribosomal protein L6
AGAACACAAGCTCGGGTGGTTTCATG	CATGAAACCACCCGAGCTTGTGTTCT	chr05	44711309	PGSC0003DMG400008445	60S ribosomal protein L6
TGTTTAGTGTTCATAGTGGTTTCATG	CATGAAACCACTATGAACACTAAACA	chr08	10343465	PGSC0003DMG400032778	Conserved gene of unknown function
CATGAAACCACTTAGCGACTACTCTG	CAGAGTAGTCGCTAAGTGGTTTCATG	chr07	9129611	PGSC0003DMG400009560	Conserved gene of unknown function
CAGTTACAATACTAGCTGGTTTCATG	CATGAAACCAGCTAGTATTGTAACTG	chr05	3896004	PGSC0003DMG400030503	Conserved gene of unknown function
CATGAAACCAGTGTGAAAAACATTTG	CAAATGTTTTTCACACTGGTTTCATG	chr10	51811750	intergenic
TTGAAGATGATAAATATGGTTTCATG	CATGAAACCATATTTATCATCTTCAA	chr08	32322642	PGSC0003DMG400014785	Ubiquitin carboxyl-terminal hydrolase
AATTTTGAAGAATAAATGGTTTCATG	CATGAAACCATTTATTCTTCAAAATT	chr07	49314379	intergenic
AGAACACAAGCTCGTGGGGTTTCATG	CATGAAACCCCACGAGCTTGTGTTCT	chr05	44711309	PGSC0003DMG400008445	60S ribosomal protein L6
AAAAGACAAGCTCATGGGGTTTCATG	CATGAAACCCCATGAGCTTGTCTTTT	chr11	2287030	PGSC0003DMG400013270	60S ribosomal protein L6
CATGAAACCCCTGCCACTGGTAATTT	AAATTACCAGTGGCAGGGGTTTCATG	chr11	35451040	intergenic
TGAAGATTACAAAGGAGGGTTTCATG	CATGAAACCCTCCTTTGTAATCTTCA	chr06	49476716	PGSC0003DMG402005938	Zinc ion binding protein
AGGCACTTCCATTAAAGGGTTTCATG	CATGAAACCCTTTAATGGAAGTGCCT	chr09	1056713	PGSC0003DMG400023925	Ribosomal protein L25
AGGCACTTCAATTAAAGGGTTTCATG	CATGAAACCCTTTAATTGAAGTGCCT	chr09	1056713	PGSC0003DMG400023925	Ribosomal protein L25
CATGAAACCGAACCCAGATGAAGTTG	CAACTTCATCTGGGTTCGGTTTCATG	chr04	43246297	PGSC0003DMG400007268	Plastid isopentenyl diphosphate isomerase
CATGAAACCGGAGTGGTGGAGCCAAA	TTTGGCTCCACCACTCCGGTTTCATG	chr05	13076342	intergenic
ACATAAACAAGCAGGACGGTTTCATG	CATGAAACCGTCCTGCTTGTTTATGT	chr06	48988937	PGSC0003DMG400027091	Exosome complex exonuclease RRP40
AAGCACTGAATGTGCACGGTTTCATG	CATGAAACCGTGCACATTCAGTGCTT	chr02	45437745	PGSC0003DMG401000526	Calcium homeostasis regulator CHoR1	PGSC0003DMG402000526	Calcium homeostasis regulator CHoR1
CATGAAACCTAACAACCCACTACTAC	GTAGTAGTGGGTTGTTAGGTTTCATG	chr12	2209752	PGSC0003DMG400007827	Roothairless1/slippery
TTTAGAGCTACCTCATAGGTTTCATG	CATGAAACCTATGAGGTAGCTCTAAA	chr08	1487919	intergenic
CTGAACCTGACTCAATAGGTTTCATG	CATGAAACCTATTGAGTCAGGTTCAG	chr10	43314857	PGSC0003DMG400007188	Desaturase
CCTCACTTTCGGGAGGAGGTTTCATG	CATGAAACCTCCTCCCGAAAGTGAGG	chr05	39158009	PGSC0003DMG400021656	Conserved gene of unknown function
GTAGTTTATAACAGCCAGGTTTCATG	CATGAAACCTGGCTGTTATAAACTAC	chr01	74508800	PGSC0003DMG400029743	RNA-binding protein RZ-1
TTAAATTCCACAACTAAGGTTTCATG	CATGAAACCTTAGTTGTGGAATTTAA	chr01	73396480	PGSC0003DMG400024929	40S ribosomal protein S12
TCTTAAAATTAAAGGAAGGTTTCATG	CATGAAACCTTCCTTTAATTTTAAGA	chr02	30312949	PGSC0003DMG400028470	Conserved gene of unknown function
CGAAAGCAGCCAAGCAAGGTTTCATG	CATGAAACCTTGCTTGGCTGCTTTCG	chr01	67556411	PGSC0003DMG400027506	Cation-transporting atpase 13a1
TTACAAATAAGAAGAAAGGTTTCATG	CATGAAACCTTTCTTCTTATTTGTAA	chr01	61685927	PGSC0003DMG400001725	Pentatricopeptide repeat-containing protein
TAAATTCTTGTAACAAAGGTTTCATG	CATGAAACCTTTGTTACAAGAATTTA	chr12	48218814	PGSC0003DMG400007571	PSI-H
TCCAAATCTGGCAAAAAGGTTTCATG	CATGAAACCTTTTTGCCAGATTTGGA	chr03	24780969	PGSC0003DMG400023187	Conserved gene of unknown function
AAATTCTGTACCATTTTCGTTTCATG	CATGAAACGAAAATGGTACAGAATTT	chr05	190726	PGSC0003DMG400028335	Transcription factor WRKY2
AAGTAGACAAAGTGGTTCGTTTCATG	CATGAAACGAACCACTTTGTCTACTT	chr01	50653246	PGSC0003DMG400011331	Dynein light chain
CATGAAACGACGTGTGCAAAATAGAT	ATCTATTTTGCACACGTCGTTTCATG	chr12	51384266	PGSC0003DMG400004975	Phosphopentothenoylcysteine decarboxylase
CATGAAACGATAGAAATAAAAATGAA	TTCATTTTTATTTCTATCGTTTCATG	chr09	47288770	PGSC0003DMG400006085	Conserved gene of unknown function
CATGAAACGATGTTTAAGTACGATTA	TAATCGTACTTAAACATCGTTTCATG	chr09	46469323	PGSC0003DMG404006439	Aldo/keto reductase
CATGAAACGATTCCACAATTTTGATG	CATCAAAATTGTGGAATCGTTTCATG	chr10	1717011	PGSC0003DMG400025002	Protein kinase
CATGAAACGCCTTTTCTTTCTGGCGA	TCGCCAGAAAGAAAAGGCGTTTCATG	chr03	22982757	PGSC0003DMG400003146	Calmodulin
CATGAAACGCGTTAAAGTTTATACAT	ATGTATAAACTTTAACGCGTTTCATG	chr12	54739216	PGSC0003DMG400015424	Mature anther-specific protein LAT61
CATGAAACGCTCACAGAATAATGTAC	GTACATTATTCTGTGAGCGTTTCATG	chr02	43882402	PGSC0003DMG400001371	Protein COBRA	PGSC0003DMG400001465	Protein COBRA
CTTGTAAGTTTACTGAGCGTTTCATG	CATGAAACGCTCAGTAAACTTACAAG	chr08	43225630	PGSC0003DMG400012335	Tir-nbs resistance protein
AGGCACTTCCATTAAAGCGTTTCATG	CATGAAACGCTTTAATGGAAGTGCCT	chr09	1056713	PGSC0003DMG400023925	Ribosomal protein L25
AGGCACTTCAATTAAAGCGTTTCATG	CATGAAACGCTTTAATTGAAGTGCCT	chr09	1056713	PGSC0003DMG400023925	Ribosomal protein L25
TTTTGCTTCAAATAAAGCGTTTCATG	CATGAAACGCTTTATTTGAAGCAAAA	chr06	48439056	intergenic
CATGAAACGGCTGTTATTATCCGCCG	CGGCGGATAATAACAGCCGTTTCATG	chr11	39439595	PGSC0003DMG400019671	Glutaredoxin
ACATCGGTTTTACACACCGTTTCATG	CATGAAACGGTGTGTAAAACCGATGT	chr12	6360296	PGSC0003DMG400013893	COP1 homolog
TTTTCAGCACTTACTTACGTTTCATG	CATGAAACGTAAGTAAGTGCTGAAAA	chr08	39146638	intergenic
CATGAAACGTAATATAATGCAGTGTA	TACACTGCATTATATTACGTTTCATG	chr01	77829973	PGSC0003DMG400025814	CXE carboxylesterase
CATGAAACGTAGAAACGAGAGATTAT	ATAATCTCTCGTTTCTACGTTTCATG	chr05	46212449	PGSC0003DMG402023369	Conserved gene of unknown function
CATGAAACGTGAGATAAGCCGCTGAA	TTCAGCGGCTTATCTCACGTTTCATG	chr11	16881366	PGSC0003DMG400022932	Na+/h+ antitransporter
CATGAAACGTGAGATAAGTCGCTAAA	TTTAGCGACTTATCTCACGTTTCATG	chr11	16881366	PGSC0003DMG400022932	Na+/h+ antitransporter
CATGAAACGTTAAATATGTTTTCTGG	CCAGAAAACATATTTAACGTTTCATG	chr01	79656044	PGSC0003DMG400005571	NADH dehydrogenase
TCTGCTATTTTATTGAACGTTTCATG	CATGAAACGTTCAATAAAATAGCAGA	chr05	29141246	PGSC0003DMG400023039	Mutt domain protein
CATGAAACGTTTGGATATGAATTTAA	TTAAATTCATATCCAAACGTTTCATG	chr12	55993250	intergenic
CATGAAACTAAAATAAAGCAGAACTA	TAGTTCTGCTTTATTTTAGTTTCATG	chr04	3722053	PGSC0003DMG400011530	Glyceraldehyde-3-phosphate dehydrogenase A, chloroplastic
AAAGTCTTTTAAGCTTTAGTTTCATG	CATGAAACTAAAGCTTAAAAGACTTT	chr10	44906117	PGSC0003DMG400029848	Dehydration-induced protein ERD15
CATGAAACTAAAGTTACTTTCAATGT	ACATTGAAAGTAACTTTAGTTTCATG	chr05	640666	PGSC0003DMG400028366	SP1L
TTTTTTTTCGATAATTTAGTTTCATG	CATGAAACTAAATTATCGAAAAAAAA	chr06	22543893	intergenic
TTTTAACTCAATAATTTAGTTTCATG	CATGAAACTAAATTATTGAGTTAAAA	chr05	25937144	intergenic
TTCGAACTCAATAATTTAGTTTCATG	CATGAAACTAAATTATTGAGTTCGAA	chr05	2653262	intergenic
AATGAACTGAACAAGTTAGTTTCATG	CATGAAACTAACTTGTTCAGTTCATT	chr02	37568039	intergenic
CATCATAAATTTCTCTTAGTTTCATG	CATGAAACTAAGAGAAATTTATGATG	chr09	44281182	PGSC0003DMG400011358	DNAJ heat shock N-terminal domain-containing protein
CATGAAACTAAGAGAATATTTCTTGT	ACAAGAAATATTCTCTTAGTTTCATG	chr03	36144307	PGSC0003DMG400015157	Receptor kinase
CATGAAACTAAGAGAGTATTTCTTGT	ACAAGAAATACTCTCTTAGTTTCATG	chr03	36144307	PGSC0003DMG400015157	Receptor kinase
CATGAAACTAAGATAGTATTTCTTGT	ACAAGAAATACTATCTTAGTTTCATG	chr03	36144307	PGSC0003DMG400015157	Receptor kinase
TGTAATACGACTATCTTAGTTTCATG	CATGAAACTAAGATAGTCGTATTACA	chr01	7587880	intergenic
CATGAAACTAAGGTCAGTATATTACA	TGTAATATACTGACCTTAGTTTCATG	chr07	46040994	PGSC0003DMG400013148	DNA binding protein
CATGAAACTAAGGTGCAAATCAATAA	TTATTGATTTGCACCTTAGTTTCATG	chr12	15519899	intergenic
CATGAAACTAATAATTATAAATGAGA	TCTCATTTATAATTATTAGTTTCATG	chr12	3551366	intergenic
CATGAAACTAATATGTATTTATGATC	GATCATAAATACATATTAGTTTCATG	chr08	36181645	PGSC0003DMG402009291	LrgB-like family protein
ATTATTACAAAAGATGTAGTTTCATG	CATGAAACTACATCTTTTGTAATAAT	chr05	28120123	intergenic
CATGAAACTACTATGATGTATGCATT	AATGCATACATCATAGTAGTTTCATG	chr08	14703032	intergenic
CATGAAACTACTATGTAAAAAAAAAA	TTTTTTTTTTACATAGTAGTTTCATG	chr02	44591313	PGSC0003DMG400001331	Gene of unknown function
TGTGCAACATCCTCTCTAGTTTCATG	CATGAAACTAGAGAGGATGTTGCACA	chr05	46493992	PGSC0003DMG400023346	Serine/threonine-protein phosphatase
GATGAGAATTTCGCTCTAGTTTCATG	CATGAAACTAGAGCGAAATTCTCATC	chr02	26179827	PGSC0003DMG400010430	Conserved gene of unknown function
TCTAGAATCAATACTCTAGTTTCATG	CATGAAACTAGAGTATTGATTCTAGA	chr09	15777604	PGSC0003DMG400013942	Fimbrin
CATGAAACTAGCTGCTGTTAATCCAA	TTGGATTAACAGCAGCTAGTTTCATG	chr01	78950229	PGSC0003DMG400000711	Basic helix-loop-helix protein BHLH7
CATGAAACTAGGACTAATAAAATTTT	AAAATTTTATTAGTCCTAGTTTCATG	chr01	71367134	PGSC0003DMG400002789	ABC transporter family protein
TGTGCAACATCCTCCCTAGTTTCATG	CATGAAACTAGGGAGGATGTTGCACA	chr05	46493992	PGSC0003DMG400023346	Serine/threonine-protein phosphatase
CATGAAACTAGTACTTTGGAAAAAAA	TTTTTTTCCAAAGTACTAGTTTCATG	chr10	18256573	intergenic
CATGAAACTAGTACTTTGGAAACCTA	TAGGTTTCCAAAGTACTAGTTTCATG	chr06	52352605	PGSC0003DMG400030335	Conserved gene of unknown function
TTTTTTTACAAAGTACTAGTTTCATG	CATGAAACTAGTACTTTGTAAAAAAA	chr06	26607010	intergenic
CATGAAACTAGTTCTTTGAAAAAAAA	TTTTTTTTCAAAGAACTAGTTTCATG	chr06	47590899	PGSC0003DMG400026920	ProFAR isomerase associated family protein
CATGAAACTAGTTCTTTGGAAAAAAA	TTTTTTTCCAAAGAACTAGTTTCATG	chr06	52352605	PGSC0003DMG400030335	Conserved gene of unknown function
CATGAAACTAGTTCTTTGGAAATCTA	TAGATTTCCAAAGAACTAGTTTCATG	chr06	52352605	PGSC0003DMG400030335	Conserved gene of unknown function
TTTTTATGAATGTTAATAGTTTCATG	CATGAAACTATTAACATTCATAAAAA	chr08	35927821	PGSC0003DMG400014795	Defender against cell death 1
GATTCATGAATGTTAATAGTTTCATG	CATGAAACTATTAACATTCATGAATC	chr08	35927821	PGSC0003DMG400014795	Defender against cell death 1
AATTTTGAAGAATAAATAGTTTCATG	CATGAAACTATTTATTCTTCAAAATT	chr07	49314379	intergenic
CATGAAACTCAAATGTATTTATGAAA	TTTCATAAATACATTTGAGTTTCATG	chr08	36181645	PGSC0003DMG402009291	LrgB-like family protein
CATGAAACTCAAGCTAAGCATATTCC	GGAATATGCTTAGCTTGAGTTTCATG	chr04	587860	PGSC0003DMG400015872	NBS-LRR type resistance protein
CATGAAACTCAAGCTGAGCATATTCC	GGAATATGCTCAGCTTGAGTTTCATG	chr04	587860	PGSC0003DMG400015872	NBS-LRR type resistance protein
CATGAAACTCAAGGTTTCCACCCTTC	GAAGGGTGGAAACCTTGAGTTTCATG	chr01	68763001	PGSC0003DMG400022494	Adhesive plaque matrix protein
GGTTTACTTCAAGATTGAGTTTCATG	CATGAAACTCAATCTTGAAGTAAACC	chr04	57276392	PGSC0003DMG400009357	Protein VERNALIZATION-INSENSITIVE
TTGAAGCTATGATTCTGAGTTTCATG	CATGAAACTCAGAATCATAGCTTCAA	chr06	45318112	PGSC0003DMG400028931	Amino acid binding protein
CTGAAGCTATGATTCTGAGTTTCATG	CATGAAACTCAGAATCATAGCTTCAG	chr06	45318112	PGSC0003DMG400028931	Amino acid binding protein
TTCCATTTGCAATCTGGAGTTTCATG	CATGAAACTCCAGATTGCAAATGGAA	chr08	41648648	intergenic
TAAGCAAACATCCTCGGAGTTTCATG	CATGAAACTCCGAGGATGTTTGCTTA	chr07	51686400	intergenic
TTTTTTTTGTATAGAGGAGTTTCATG	CATGAAACTCCTCTATACAAAAAAAA	chr09	20327371	intergenic
TTTTTATTGAATAGAGGAGTTTCATG	CATGAAACTCCTCTATTCAATAAAAA	chr09	20327371	intergenic
CATGAAACTCCTCTATTCAATTTAAA	TTTAAATTGAATAGAGGAGTTTCATG	chr08	32418195	intergenic
CATGAAACTCCTGTAAAGATAGGAGT	ACTCCTATCTTTACAGGAGTTTCATG	chr01	1263537	intergenic
CATGAAACTCGAGATGATAAACTCGT	ACGAGTTTATCATCTCGAGTTTCATG	chr12	2753134	intergenic
GAAGAAGGAGCAATCAGAGTTTCATG	CATGAAACTCTGATTGCTCCTTCTTC	chr09	1620995	PGSC0003DMG400002009	Hsp20/alpha crystallin family protein
AGGCACTTCCATTAAAGAGTTTCATG	CATGAAACTCTTTAATGGAAGTGCCT	chr09	1056713	PGSC0003DMG400023925	Ribosomal protein L25
AGGCACTTCAATTAAAGAGTTTCATG	CATGAAACTCTTTAATTGAAGTGCCT	chr09	1056713	PGSC0003DMG400023925	Ribosomal protein L25
CATGAAACTCTTTTAGCTGTTCTACC	GGTAGAACAGCTAAAAGAGTTTCATG	chr06	20324575	intergenic
GCTCACCAAGTACTTTCAGTTTCATG	CATGAAACTGAAAGTACTTGGTGAGC	chr04	54398018	PGSC0003DMG400009474	WD-repeat protein
TCTTTCCTTCTCATTTCAGTTTCATG	CATGAAACTGAAATGAGAAGGAAAGA	chr10	39472162	intergenic
CATGAAACTGATTACCGCTGAGGATT	AATCCTCAGCGGTAATCAGTTTCATG	chr06	53913728	PGSC0003DMG400020149	Succinyl CoA ligase beta subunit
TGATGGCAGGCAACTGCAGTTTCATG	CATGAAACTGCAGTTGCCTGCCATCA	chr10	39686628	PGSC0003DMG400016824	Conserved gene of unknown function
CGAGCCATACGTTCAGCAGTTTCATG	CATGAAACTGCTGAACGTATGGCTCG	chr09	9013547	PGSC0003DMG400020362	PTAC13
CATGAAACTGGCCAAATTCTTCCCTT	AAGGGAAGAATTTGGCCAGTTTCATG	chr04	52014503	PGSC0003DMG400019688	SEN1
TTTTTTTTTTCTGACCCAGTTTCATG	CATGAAACTGGGTCAGAAAAAAAAAA	chr01	58505267	PGSC0003DMG400006859	Protein OBERON 4
TTTTTGTATTCTGACCCAGTTTCATG	CATGAAACTGGGTCAGAATACAAAAA	chr01	58505267	PGSC0003DMG400006859	Protein OBERON 4
TTATTGTATTCTGACCCAGTTTCATG	CATGAAACTGGGTCAGAATACAATAA	chr01	58505267	PGSC0003DMG400006859	Protein OBERON 4
CATGAAACTGGTAAAATTCTATTCCA	TGGAATAGAATTTTACCAGTTTCATG	chr10	30601652	intergenic
CATGAAACTGGTAGTGTATATATAAG	CTTATATATACACTACCAGTTTCATG	chr06	10057052	intergenic
CATGAAACTGTACCTCTAAAGGAGGA	TCCTCCTTTAGAGGTACAGTTTCATG	chr05	3398297	intergenic
TTCTGTGAATTGTATACAGTTTCATG	CATGAAACTGTATACAATTCACAGAA	chr04	51172304	intergenic
CTTTACGACCAACTCACAGTTTCATG	CATGAAACTGTGAGTTGGTCGTAAAG	chr05	3341676	intergenic
GTTGAAAGACAGTTAACAGTTTCATG	CATGAAACTGTTAACTGTCTTTCAAC	chr02	41419910	intergenic
CAGTGCTACTTATCAACAGTTTCATG	CATGAAACTGTTGATAAGTAGCACTG	chr12	6017393	intergenic
CATGAAACTTAAAATGTGTCATTATT	AATAATGACACATTTTAAGTTTCATG	chr02	16174822	PGSC0003DMG402021462	Malonyl-CoA decarboxylase
CTACGAAGATTCATTTAAGTTTCATG	CATGAAACTTAAATGAATCTTCGTAG	chr05	6744618	PGSC0003DMG402015580	Conserved gene of unknown function
CATGAAACTTAATCCATAATCTTAAT	ATTAAGATTATGGATTAAGTTTCATG	chr03	37377981	PGSC0003DMG400015213	Conserved gene of unknown function
CGTCAATCGACCCATTAAGTTTCATG	CATGAAACTTAATGGGTCGATTGACG	chr07	47617080	intergenic
CATGAAACTTACCGCAGCAAGCTCAT	ATGAGCTTGCTGCGGTAAGTTTCATG	chr03	44504352	PGSC0003DMG400005725	DNA binding protein
CATGAAACTTACGATTTAGAAGATTT	AAATCTTCTAAATCGTAAGTTTCATG	chr01	915016	PGSC0003DMG400032132	Serine/arginine-rich protein
CTAGAAATATAGTGCTAAGTTTCATG	CATGAAACTTAGCACTATATTTCTAG	chr05	3228467	intergenic
TAGACAAGATTATTATAAGTTTCATG	CATGAAACTTATAATAATCTTGTCTA	chr11	1256568	intergenic
CATGAAACTTATGTAATTTCATTTAA	TTAAATGAAATTACATAAGTTTCATG	chr11	1273474	PGSC0003DMG400003993	Citrate binding protein
GCTATTGCTACTGATGAAGTTTCATG	CATGAAACTTCATCAGTAGCAATAGC	chr02	39031144	PGSC0003DMG401003620	Mitochondrion protein
CATGAAACTTCATTCTTGAAATTGTA	TACAATTTCAAGAATGAAGTTTCATG	chr11	39622804	PGSC0003DMG400018556	Charged multivesicular body protein 4b
TTTTTATACTCCTTGGAAGTTTCATG	CATGAAACTTCCAAGGAGTATAAAAA	chr11	21624404	PGSC0003DMG400025523	Conserved gene of unknown function
TTTTTTCACTCCTTGGAAGTTTCATG	CATGAAACTTCCAAGGAGTGAAAAAA	chr11	21624404	PGSC0003DMG400025523	Conserved gene of unknown function
TTTTTGCACTCCTTGGAAGTTTCATG	CATGAAACTTCCAAGGAGTGCAAAAA	chr11	21624404	PGSC0003DMG400025523	Conserved gene of unknown function
TTTTTACACTCCTTGGAAGTTTCATG	CATGAAACTTCCAAGGAGTGTAAAAA	chr11	21624404	PGSC0003DMG400025523	Conserved gene of unknown function
CATTTACACTCCTTGGAAGTTTCATG	CATGAAACTTCCAAGGAGTGTAAATG	chr11	21624404	PGSC0003DMG400025523	Conserved gene of unknown function
TTTTTTTTTTACTTGGAAGTTTCATG	CATGAAACTTCCAAGTAAAAAAAAAA	chr05	5244132	intergenic
TTTTTTTTTTCCTCGGAAGTTTCATG	CATGAAACTTCCGAGGAAAAAAAAAA	chr11	36520089	intergenic
CATTTACACTCCTCGGAAGTTTCATG	CATGAAACTTCCGAGGAGTGTAAATG	chr11	21624404	PGSC0003DMG400025523	Conserved gene of unknown function
CATGAAACTTCTACTCGAGTGATATT	AATATCACTCGAGTAGAAGTTTCATG	chr02	28343243	PGSC0003DMG400021091	K+ channel inward rectifying
CATGAAACTTCTGCAGTAAAAAAAAA	TTTTTTTTTACTGCAGAAGTTTCATG	chr09	24235562	intergenic
CTGGAAACTACTGCAGAAGTTTCATG	CATGAAACTTCTGCAGTAGTTTCCAG	chr05	1420689	PGSC0003DMG400025120	ASC1
CTAGAAACTACTGCAGAAGTTTCATG	CATGAAACTTCTGCAGTAGTTTCTAG	chr05	1420689	PGSC0003DMG400025120	ASC1
CTGGAAACTACCGCAGAAGTTTCATG	CATGAAACTTCTGCGGTAGTTTCCAG	chr05	1420689	PGSC0003DMG400025120	ASC1
CATGAAACTTCTTGGATGGAATAAAT	ATTTATTCCATCCAAGAAGTTTCATG	chr04	60776127	intergenic
CATGAAACTTGAAGTTGATTCTATGC	GCATAGAATCAACTTCAAGTTTCATG	chr07	6065337	PGSC0003DMG400019897	Conserved gene of unknown function
GATGAGAATTTCGCTCAAGTTTCATG	CATGAAACTTGAGCGAAATTCTCATC	chr02	26179827	PGSC0003DMG400010430	Conserved gene of unknown function
TTTCTTCTAAAGTCGCAAGTTTCATG	CATGAAACTTGCGACTTTAGAAGAAA	chr06	23480959	intergenic
CATGAAACTTGCGACTTTAGAAGATT	AATCTTCTAAAGTCGCAAGTTTCATG	chr01	915016	PGSC0003DMG400032132	Serine/arginine-rich protein
CATGAAACTTGCTGTACTTCATCCAT	ATGGATGAAGTACAGCAAGTTTCATG	chr02	29034466	PGSC0003DMG400003070	Gene of unknown function
CATGAAACTTGCTGTACTTCGTCCAT	ATGGACGAAGTACAGCAAGTTTCATG	chr02	29034466	PGSC0003DMG400003070	Gene of unknown function
TTTTTTTTTTTTATCCAAGTTTCATG	CATGAAACTTGGATAAAAAAAAAAAA	chr02	31885465	PGSC0003DMG400031771	O-methyltransferase
TAAGATATTTTTATCCAAGTTTCATG	CATGAAACTTGGATAAAAATATCTTA	chr06	5617431	intergenic
ACAATATTATTAATCCAAGTTTCATG	CATGAAACTTGGATTAATAATATTGT	chr12	8898409	PGSC0003DMG400029792	Cellulose synthase CslE
CCCTTTCGTTTCAGCCAAGTTTCATG	CATGAAACTTGGCTGAAACGAAAGGG	chr12	7535391	PGSC0003DMG400025619	Translational initiation factor eIF1
ACAATATTATTAACCCAAGTTTCATG	CATGAAACTTGGGTTAATAATATTGT	chr12	8898409	PGSC0003DMG400029792	Cellulose synthase CslE
ACAATAATATTAACCCAAGTTTCATG	CATGAAACTTGGGTTAATATTATTGT	chr12	8898409	PGSC0003DMG400029792	Cellulose synthase CslE
CAAAAATTACTACTACAAGTTTCATG	CATGAAACTTGTAGTAGTAATTTTTG	chr09	39598690	PGSC0003DMG400010316	G1-like6 protein
CATGAAACTTGTGAAAGAGAAATTAT	ATAATTTCTCTTTCACAAGTTTCATG	chr03	23271579	intergenic
CATGAAACTTGTGATTTTTCTAATGC	GCATTAGAAAAATCACAAGTTTCATG	chr11	37515043	PGSC0003DMG400019638	Alpha-l-fucosidase
CATGAAACTTGTTATCATTCTCAAAG	CTTTGAGAATGATAACAAGTTTCATG	chr02	45438224	PGSC0003DMG401000526	Calcium homeostasis regulator CHoR1	PGSC0003DMG402000526	Calcium homeostasis regulator CHoR1
CAATCTTATAGGGAACAAGTTTCATG	CATGAAACTTGTTCCCTATAAGATTG	chr03	16963546	PGSC0003DMG400018544	Luminal-binding protein 5
CATGAAACTTGTTGTGAAAGAGAAAT	ATTTCTCTTTCACAACAAGTTTCATG	chr03	23271579	intergenic
AAAGTAGAAAACAAACAAGTTTCATG	CATGAAACTTGTTTGTTTTCTACTTT	chr04	60723697	intergenic
CATGAAACTTTAGTCCTTTGGTTTAT	ATAAACCAAAGGACTAAAGTTTCATG	chr06	35815917	PGSC0003DMG400016301	Signal recognition particle 14 kDa protein
TGCATTATTCATTATAAAGTTTCATG	CATGAAACTTTATAATGAATAATGCA	chr01	54024559	PGSC0003DMG400032108	Conserved gene of unknown function
AATACGACTCATTATAAAGTTTCATG	CATGAAACTTTATAATGAGTCGTATT	chr03	15180713	intergenic
TATGAATTTTGTAATAAAGTTTCATG	CATGAAACTTTATTACAAAATTCATA	chr01	1649455	PGSC0003DMG400032155	Lipoxygenase
CATGAAACTTTATTTGATTGTTTGAA	TTCAAACAATCAAATAAAGTTTCATG	chr02	37895627	PGSC0003DMG400001523	Cyclin B2
TTTTTTTTGGAGTTCAAAGTTTCATG	CATGAAACTTTGAACTCCAAAAAAAA	chr11	33723464	PGSC0003DMG400009458	ATP binding / binding / protein kinase/ protein serine/threonine kinase/ protein tyrosine kinase
TTTTTTTTTAAGTTCAAAGTTTCATG	CATGAAACTTTGAACTTAAAAAAAAA	chr03	14166586	intergenic
GAACATATGAAGTTCAAAGTTTCATG	CATGAAACTTTGAACTTCATATGTTC	chr09	46006870	PGSC0003DMG400030078	Conserved gene of unknown function	PGSC0003DMG400030085	Imidazoleglycerol-phosphate dehydratase
TGGTCATATTGAGGCAAAGTTTCATG	CATGAAACTTTGCCTCAATATGACCA	chr01	6990762	intergenic
CATGAAACTTTGGACAGTTGATTTTA	TAAAATCAACTGTCCAAAGTTTCATG	chr01	5199288	PGSC0003DMG400008707	Conserved gene of unknown function
CATGAAACTTTGGATACCTATATAAA	TTTATATAGGTATCCAAAGTTTCATG	chr01	64241394	PGSC0003DMG400017053	Conserved gene of unknown function
CATGAAACTTTGGTCTGTTAAACATT	AATGTTTAACAGACCAAAGTTTCATG	chr01	78234609	PGSC0003DMG402025831	Conserved gene of unknown function	PGSC0003DMG401025831	B3 domain-containing protein
CATGAAACTTTGTGTAGTTTGAAACT	AGTTTCAAACTACACAAAGTTTCATG	chr09	36503382	PGSC0003DMG400022024	Conserved gene of unknown function
AAGAACTACTATATAAAAGTTTCATG	CATGAAACTTTTATATAGTAGTTCTT	chr07	456479	intergenic
AAAAACTACTATATAAAAGTTTCATG	CATGAAACTTTTATATAGTAGTTTTT	chr07	456479	intergenic
CGATGAGTAATCGGAAAAGTTTCATG	CATGAAACTTTTCCGATTACTCATCG	chr09	48701326	PGSC0003DMG400017259	Agenet domain containing protein
TTACAAATAAGAAGAAAAGTTTCATG	CATGAAACTTTTCTTCTTATTTGTAA	chr01	61685927	PGSC0003DMG400001725	Pentatricopeptide repeat-containing protein
TTTTTGCGACAAAGAAAAGTTTCATG	CATGAAACTTTTCTTTGTCGCAAAAA	chr09	2919075	intergenic
TTTTACCAGTACTCAAAAGTTTCATG	CATGAAACTTTTGAGTACTGGTAAAA	chr01	2915535	PGSC0003DMG400016383	Ccr4-associated factor
AACTACCAGTACTCAAAAGTTTCATG	CATGAAACTTTTGAGTACTGGTAGTT	chr01	2915535	PGSC0003DMG400016383	Ccr4-associated factor
TTTTTGCTTCAATCAAAAGTTTCATG	CATGAAACTTTTGATTGAAGCAAAAA	chr01	54325580	intergenic
TTGATGCTTCAATCAAAAGTTTCATG	CATGAAACTTTTGATTGAAGCATCAA	chr01	54325580	intergenic
GTGATGCTTCAATCAAAAGTTTCATG	CATGAAACTTTTGATTGAAGCATCAC	chr01	54325580	intergenic
CATGAAACTTTTGATTGAAGCGAAAA	TTTTCGCTTCAATCAAAAGTTTCATG	chr09	49292988	intergenic
CATGAAACTTTTGATTGAAGCTAAAA	TTTTAGCTTCAATCAAAAGTTTCATG	chr03	28877735	PGSC0003DMG400044131	Alcohol dehydrogenase
CATGAAACTTTTGATTGAAGGAAAAA	TTTTTCCTTCAATCAAAAGTTTCATG	chr03	5170066	intergenic
TTTTTACTTCAATCAAAAGTTTCATG	CATGAAACTTTTGATTGAAGTAAAAA	chr06	2037953	intergenic
GTCATTCAAACTGCAAAAGTTTCATG	CATGAAACTTTTGCAGTTTGAATGAC	chr08	41833586	PGSC0003DMG400012255	Brain protein 44
GCTAAATAAATCATTTTTCTTTCATG	CATGAAAGAAAAATGATTTATTTAGC	chr09	3549771	PGSC0003DMG400001775	Protein containing C-terminal RING-finger
CATGAAAGAAAAGAATAAAAAGAATG	CATTCTTTTTATTCTTTTCTTTCATG	chr01	70770965	PGSC0003DMG400024731	Splicing factor, arginine/serine-rich 2,rnap interacting protein
GGCCTCAACATCCCTTTTCTTTCATG	CATGAAAGAAAAGGGATGTTGAGGCC	chr06	3818970	intergenic
TTGCATAATTATCATTTTCTTTCATG	CATGAAAGAAAATGATAATTATGCAA	chr12	53346796	intergenic
TTGCATAATAATCATTTTCTTTCATG	CATGAAAGAAAATGATTATTATGCAA	chr12	53346796	intergenic
AAAATAGATTTAAGGTTTCTTTCATG	CATGAAAGAAACCTTAAATCTATTTT	chr06	49005623	intergenic
AACACATTATTTTCCTTTCTTTCATG	CATGAAAGAAAGGAAAATAATGTGTT	chr11	464338	intergenic
CATGAAAGAAATATACTGGGATATGA	TCATATCCCAGTATATTTCTTTCATG	chr08	39086698	intergenic
CATGAAAGAAATATACTGGGATTTGA	TCAAATCCCAGTATATTTCTTTCATG	chr08	39086698	intergenic
CACCGCAATTATTCATTTCTTTCATG	CATGAAAGAAATGAATAATTGCGGTG	chr02	20047264	PGSC0003DMG402015497	Pericarp peroxidase 3
ATGTATCTTTCATCATTTCTTTCATG	CATGAAAGAAATGATGAAAGATACAT	chr07	38389254	intergenic
CATGAAAGAAATGCTAATTGACTAGT	ACTAGTCAATTAGCATTTCTTTCATG	chr02	36427931	PGSC0003DMG402013636	Protein transport protein Sec24
CATGAAAGAAATGGACTATGCTGGGC	GCCCAGCATAGTCCATTTCTTTCATG	chr06	44936645	PGSC0003DMG400020455	Calcium-dependent protein kinase substrate protein	PGSC0003DMG400020471	Isoflavone reductase homolog
CATGAAAGAAATTCTGTTTATGACAG	CTGTCATAAACAGAATTTCTTTCATG	chr06	42452398	PGSC0003DMG400016770	Pentatricopeptide repeat
CATGAAAGAAATTTTGTTTTCTTTTA	TAAAAGAAAACAAAATTTCTTTCATG	chr03	41208512	intergenic
CATGAAAGAACAAATAGTTGACATCA	TGATGTCAACTATTTGTTCTTTCATG	chr01	2265630	PGSC0003DMG401021334	ML domain protein
CATGAAAGAACACAGTCTTGAAATGC	GCATTTCAAGACTGTGTTCTTTCATG	chr01	77659681	PGSC0003DMG400025804	Conserved gene of unknown function
CATGAAAGAACAGAGTCTTGAAATGC	GCATTTCAAGACTCTGTTCTTTCATG	chr01	77659681	PGSC0003DMG400025804	Conserved gene of unknown function
ATTTCCTTTACACACGTTCTTTCATG	CATGAAAGAACGTGTGTAAAGGAAAT	chr01	4659982	PGSC0003DMG400022695	Ethylene-responsive transcription factor
CATGAAAGAACTCTCTGGAATGATAG	CTATCATTCCAGAGAGTTCTTTCATG	chr01	77125707	PGSC0003DMG400025878	Phenylpropanoid:glucosyltransferase 1
AGCTCTGTTCCATCAGTTCTTTCATG	CATGAAAGAACTGATGGAACAGAGCT	chr03	44199422	intergenic
TTTCACAAATTACAAGTTCTTTCATG	CATGAAAGAACTTGTAATTTGTGAAA	chr03	38041220	intergenic
TATCACAAATTACAAGTTCTTTCATG	CATGAAAGAACTTGTAATTTGTGATA	chr03	38041220	intergenic
TCAGTTACTTGATTGCTTCTTTCATG	CATGAAAGAAGCAATCAAGTAACTGA	chr02	34051631	PGSC0003DMG400021722	Conserved gene of unknown function
CATGAAAGAAGCTCTTTTGGGACTCA	TGAGTCCCAAAAGAGCTTCTTTCATG	chr02	26476445	PGSC0003DMG400010331	Serine-threonine protein kinase, plant-type
GTTTCTACATCGCCCCTTCTTTCATG	CATGAAAGAAGGGGCGATGTAGAAAC	chr10	51028907	PGSC0003DMG400019149	Ribulose bisphosphate carboxylase/oxygenase activase, chloroplastic
GGTCTCTACATCCACCTTCTTTCATG	CATGAAAGAAGGTGGATGTAGAGACC	chr04	210570	PGSC0003DMG400002853	Conserved gene of unknown function
CATGAAAGAAGTAGTAAATATGCTTG	CAAGCATATTTACTACTTCTTTCATG	chr11	12416093	PGSC0003DMG400023282	Leucine-rich repeat transmembrane protein kinase
GTATTACTGCCAATACTTCTTTCATG	CATGAAAGAAGTATTGGCAGTAATAC	chr12	53347051	PGSC0003DMG400017763	Serine/threonine-protein kinase SAPK1
CATGAAAGAATAAATATTCAGCAATT	AATTGCTGAATATTTATTCTTTCATG	chr02	29993516	PGSC0003DMG400028409	Histidinol dehydrogenase
CATGAAAGAATAAATATTGAGCATTT	AAATGCTCAATATTTATTCTTTCATG	chr02	29993516	PGSC0003DMG400028409	Histidinol dehydrogenase
ATCTTTCCGGTAGCTATTCTTTCATG	CATGAAAGAATAGCTACCGGAAAGAT	chr01	81322139	intergenic
GCATACATTTCTTTGATTCTTTCATG	CATGAAAGAATCAAAGAAATGTATGC	chr02	41543364	PGSC0003DMG400024970	Subtilisin-like protease
AAACTACACTGACTGATTCTTTCATG	CATGAAAGAATCAGTCAGTGTAGTTT	chr03	36628462	PGSC0003DMG402015240	Conserved gene of unknown function
ACATCAAGTGGATACATTCTTTCATG	CATGAAAGAATGTATCCACTTGATGT	chr12	6360454	PGSC0003DMG400013893	COP1 homolog
CATGAAAGAATGTATCCATAAATGAC	GTCATTTATGGATACATTCTTTCATG	chr08	31313355	PGSC0003DMG400014489	Xylem serine proteinase 1
GGAACCTACAATGACATTCTTTCATG	CATGAAAGAATGTCATTGTAGGTTCC	chr12	49562742	intergenic
CATGAAAGAATTAAACAAATGATGAA	TTCATCATTTGTTTAATTCTTTCATG	chr07	48686152	intergenic
CATGAAAGAATTAAACAGATGATGAA	TTCATCATCTGTTTAATTCTTTCATG	chr07	48686152	intergenic
CATGAAAGAATTAAACATATGATGAA	TTCATCATATGTTTAATTCTTTCATG	chr07	48686152	intergenic
CATGAAAGAATTCTGTTTATGACAGA	TCTGTCATAAACAGAATTCTTTCATG	chr06	42452398	PGSC0003DMG400016770	Pentatricopeptide repeat
CATGAAAGAATTTCACAAAAAAAAAA	TTTTTTTTTTGTGAAATTCTTTCATG	chr09	51577000	PGSC0003DMG400021877	Xyloglucan endo-transglycosylase
CATGAAAGACAACAATGTACACAAGG	CCTTGTGTACATTGTTGTCTTTCATG	chr07	1880925	PGSC0003DMG400003182	ATP binding protein
CATGAAAGACACTTTCTATCCTTTAA	TTAAAGGATAGAAAGTGTCTTTCATG	chr03	47647604	intergenic
TTCCTTCAGTTTCACTGTCTTTCATG	CATGAAAGACAGTGAAACTGAAGGAA	chr11	1769553	intergenic
CATATGTCTTGATTATGTCTTTCATG	CATGAAAGACATAATCAAGACATATG	chr01	60985445	intergenic
CATGAAAGACATTTGTGACAGAGACA	TGTCTCTGTCACAAATGTCTTTCATG	chr02	40249399	PGSC0003DMG400030603	Conserved gene of unknown function
CATGAAAGACATTTGTGACAGATACA	TGTATCTGTCACAAATGTCTTTCATG	chr02	40256581	PGSC0003DMG400030603	Conserved gene of unknown function
CATGAAAGACCGGATTTTGAACAAAA	TTTTGTTCAAAATCCGGTCTTTCATG	chr10	26980337	PGSC0003DMG400008271	Multidrug resistance pump
CATGAAAGACCGGATTTTGAGCAAAA	TTTTGCTCAAAATCCGGTCTTTCATG	chr10	26980337	PGSC0003DMG400008271	Multidrug resistance pump
CATGAAAGACCGGATTTTGAGCAATA	TATTGCTCAAAATCCGGTCTTTCATG	chr10	26980337	PGSC0003DMG400008271	Multidrug resistance pump
GTCTCTCTTGACGAAGGTCTTTCATG	CATGAAAGACCTTCGTCAAGAGAGAC	chr02	38139922	intergenic
CATGAAAGACGCGAAAGCAGCAGCTA	TAGCTGCTGCTTTCGCGTCTTTCATG	chr08	31832787	intergenic
ACTCCTCCCTCTTTGAGTCTTTCATG	CATGAAAGACTCAAAGAGGGAGGAGT	chr06	45546865	PGSC0003DMG400028791	Conserved gene of unknown function
CTATACGGCGGTGAGAGTCTTTCATG	CATGAAAGACTCTCACCGCCGTATAG	chr10	51127286	intergenic
CTATACAACGGTGAGAGTCTTTCATG	CATGAAAGACTCTCACCGTTGTATAG	chr10	51127286	intergenic
CTATACGGCAGTGAGAGTCTTTCATG	CATGAAAGACTCTCACTGCCGTATAG	chr10	51127286	intergenic
CATGAAAGACTTTGCAGATGATATGG	CCATATCATCTGCAAAGTCTTTCATG	chr06	2935009	PGSC0003DMG400010894	Transcription factor
CATGAAAGACTTTGCGGATGATATGG	CCATATCATCCGCAAAGTCTTTCATG	chr06	2935009	PGSC0003DMG400010894	Transcription factor
ATTAAGGTGACAATTTCTCTTTCATG	CATGAAAGAGAAATTGTCACCTTAAT	chr07	1411012	PGSC0003DMG400011145	Conserved gene of unknown function
CATGAAAGAGAACACAAATGGGTGTT	AACACCCATTTGTGTTCTCTTTCATG	chr11	36478773	PGSC0003DMG400000476	Conserved gene of unknown function
CATGAAAGAGAACATAAATGGGTGTT	AACACCCATTTATGTTCTCTTTCATG	chr11	36478773	PGSC0003DMG400000476	Conserved gene of unknown function
CAGAAACATCTTGGTTCTCTTTCATG	CATGAAAGAGAACCAAGATGTTTCTG	chr12	56997231	PGSC0003DMG400016859	Conserved gene of unknown function
GAGAACGAAATGTCTTCTCTTTCATG	CATGAAAGAGAAGACATTTCGTTCTC	chr02	27603014	PGSC0003DMG400021126	Conserved gene of unknown function
CATGAAAGAGAAGATATTACTAGCTC	GAGCTAGTAATATCTTCTCTTTCATG	chr06	4009514	PGSC0003DMG400014698	WERBP-1 protein
GAGAACGAAATATCTTCTCTTTCATG	CATGAAAGAGAAGATATTTCGTTCTC	chr02	27603014	PGSC0003DMG400021126	Conserved gene of unknown function
AAGAACGAAATATCTTCTCTTTCATG	CATGAAAGAGAAGATATTTCGTTCTT	chr02	27603014	PGSC0003DMG400021126	Conserved gene of unknown function
TTTGATTCTTTGTTCTCTCTTTCATG	CATGAAAGAGAGAACAAAGAATCAAA	chr01	65761417	intergenic
CATGAAAGAGAGCAGCACACCCTTGA	TCAAGGGTGTGCTGCTCTCTTTCATG	chr02	37107340	intergenic
CTGTATTTACTTCCATCTCTTTCATG	CATGAAAGAGATGGAAGTAAATACAG	chr10	43260690	PGSC0003DMG400007192	ATP-dependent RNA helicase
GAAGTATCTGCAGAATCTCTTTCATG	CATGAAAGAGATTCTGCAGATACTTC	chr08	24846769	PGSC0003DMG400007634	Serine-threonine protein kinase, plant-type
AAAATGTTGGTCCACGCTCTTTCATG	CATGAAAGAGCGTGGACCAACATTTT	chr03	38021598	PGSC0003DMG400018154	Conserved gene of unknown function
CATGAAAGAGCTAATATTTTGTTTTT	AAAAACAAAATATTAGCTCTTTCATG	chr08	41621103	intergenic
CATGAAAGAGCTGGCGGAGATGTTGA	TCAACATCTCCGCCAGCTCTTTCATG	chr11	38171985	PGSC0003DMG400008120	Metal ion binding protein
CCTCTTTCTGAGACAGCTCTTTCATG	CATGAAAGAGCTGTCTCAGAAAGAGG	chr03	44544018	PGSC0003DMG400005636	Zinc finger CCCH domain-containing protein 42
CCCCTTTCTGAGACAGCTCTTTCATG	CATGAAAGAGCTGTCTCAGAAAGGGG	chr03	44544018	PGSC0003DMG400005636	Zinc finger CCCH domain-containing protein 42
ACAATTTGAAATCAAGCTCTTTCATG	CATGAAAGAGCTTGATTTCAAATTGT	chr09	43367510	PGSC0003DMG402003815	Ankyrin repeat-containing protein
CATGAAAGAGGCTCCAAAAAAAAAAA	TTTTTTTTTTTGGAGCCTCTTTCATG	chr06	24740596	intergenic
CATGAAAGAGGCTGATATACACGTTA	TAACGTGTATATCAGCCTCTTTCATG	chr02	12779629	intergenic
CATGAAAGAGGCTTCAAAAGAAAAAA	TTTTTTCTTTTGAAGCCTCTTTCATG	chr04	62363129	intergenic
TTTTTTTTTATGAAGCCTCTTTCATG	CATGAAAGAGGCTTCATAAAAAAAAA	chr06	44538896	intergenic
CATGAAAGAGGCTTCGAAAAAAAAAA	TTTTTTTTTTCGAAGCCTCTTTCATG	chr09	8989163	intergenic
CATGAAAGAGGGAGTTGTGAAGCTTA	TAAGCTTCACAACTCCCTCTTTCATG	chr11	2637829	PGSC0003DMG400013314	THAP domain-containing protein 4
CATGAAAGAGGTTGTCAATATGCTCG	CGAGCATATTGACAACCTCTTTCATG	chr06	43910897	PGSC0003DMG400026072	Leucine-rich repeat transmembrane protein kinase
GAGAACGAAATATCTACTCTTTCATG	CATGAAAGAGTAGATATTTCGTTCTC	chr02	27603014	PGSC0003DMG400021126	Conserved gene of unknown function
CATGAAAGAGTGGAATTTAAAGGAAA	TTTCCTTTAAATTCCACTCTTTCATG	chr01	38586047	intergenic
CATGAAAGAGTTGAAGAAAAACAGAG	CTCTGTTTTTCTTCAACTCTTTCATG	chr03	13263669	PGSC0003DMG400011964	Mannitol transporter
ATATCAAAATTAGCAACTCTTTCATG	CATGAAAGAGTTGCTAATTTTGATAT	chr03	45881776	PGSC0003DMG400009145	Slow walker 2
ATATCAAAATCAGCAACTCTTTCATG	CATGAAAGAGTTGCTGATTTTGATAT	chr03	45881776	PGSC0003DMG400009145	Slow walker 2
CATGAAAGAGTTGTTACAAAAAAAAA	TTTTTTTTTGTAACAACTCTTTCATG	chr01	4014075	intergenic
CATGAAAGAGTTGTTACCACTGTATA	TATACAGTGGTAACAACTCTTTCATG	chr11	37527460	PGSC0003DMG400019637	Chaperonin containing t-complex protein 1, beta subunit, tcpb
CATGAAAGAGTTGTTACCACTGTGTA	TACACAGTGGTAACAACTCTTTCATG	chr11	37527460	PGSC0003DMG400019637	Chaperonin containing t-complex protein 1, beta subunit, tcpb
CATGAAAGAGTTGTTACCACTGTGTG	CACACAGTGGTAACAACTCTTTCATG	chr11	37527460	PGSC0003DMG400019637	Chaperonin containing t-complex protein 1, beta subunit, tcpb
CATGAAAGAGTTGTTACCACTGTGTT	AACACAGTGGTAACAACTCTTTCATG	chr11	37527460	PGSC0003DMG400019637	Chaperonin containing t-complex protein 1, beta subunit, tcpb
CATGAAAGATAAAAATTAAGGAATTC	GAATTCCTTAATTTTTATCTTTCATG	chr02	41612201	intergenic
TACTTTATTATGGGTTATCTTTCATG	CATGAAAGATAACCCATAATAAAGTA	chr04	57727211	PGSC0003DMG400012903	Kinase family protein
CATGAAAGATACAGTGATAGGGTGTA	TACACCCTATCACTGTATCTTTCATG	chr06	19461607	intergenic
CATGAAAGATATATACCTTTTTTTTA	TAAAAAAAAGGTATATATCTTTCATG	chr12	4161741	PGSC0003DMG400000353	Conserved gene of unknown function
CATGAAAGATATTGAGTGGGAGGAAA	TTTCCTCCCACTCAATATCTTTCATG	chr09	3155085	PGSC0003DMG400027903	60S ribosomal protein L1
TGTAATACCACTCAATATCTTTCATG	CATGAAAGATATTGAGTGGTATTACA	chr07	52126200	PGSC0003DMG401022253	Transporter
TTTTACAGTAAATTTCATCTTTCATG	CATGAAAGATGAAATTTACTGTAAAA	chr12	54662571	intergenic
ATTTACAGTAAATTTCATCTTTCATG	CATGAAAGATGAAATTTACTGTAAAT	chr12	54662571	intergenic
TGCCTTTGACAAATTCATCTTTCATG	CATGAAAGATGAATTTGTCAAAGGCA	chr11	7883368	intergenic
AGCCAAGACGTTTATCATCTTTCATG	CATGAAAGATGATAAACGTCTTGGCT	chr01	18606737	PGSC0003DMG400029061	O-acetyltransferase
CATGAAAGATGCACTTTCAACACTCC	GGAGTGTTGAAAGTGCATCTTTCATG	chr06	770494	PGSC0003DMG400020848	Serine-threonine protein kinase, plant-type
CATGAAAGATGCGAAAGCAGCAGCTA	TAGCTGCTGCTTTCGCATCTTTCATG	chr07	46225882	PGSC0003DMG400032820	Protein phosphatase 2c
TAAGTGTCGAAAGAGCATCTTTCATG	CATGAAAGATGCTCTTTCGACACTTA	chr06	674898	intergenic
ACTTATTTCATTGACCATCTTTCATG	CATGAAAGATGGTCAATGAAATAAGT	chr04	45491907	intergenic
CATGAAAGATGTCCACCTATACTTTA	TAAAGTATAGGTGGACATCTTTCATG	chr02	36869734	intergenic
CATGAAAGATGTCCACCTATACTTTT	AAAAGTATAGGTGGACATCTTTCATG	chr02	36869734	intergenic
CATGAAAGATTCTGGCTTTCGATAGT	ACTATCGAAAGCCAGAATCTTTCATG	chr04	61503130	PGSC0003DMG400027850	Peroxisomal biogenesis factor
CATGAAAGATTGCTGCTCTTTGCTTT	AAAGCAAAGAGCAGCAATCTTTCATG	chr06	48597088	PGSC0003DMG401026981	3-oxoacyl-(Acyl-carrier protein) reductase
TTTTTGAAACTTCACAATCTTTCATG	CATGAAAGATTGTGAAGTTTCAAAAA	chr02	42611228	intergenic
TTTTGGAAACTTCACAATCTTTCATG	CATGAAAGATTGTGAAGTTTCCAAAA	chr12	17696594	intergenic
GTGTAGGGAATTCACAATCTTTCATG	CATGAAAGATTGTGAATTCCCTACAC	chr02	27227503	PGSC0003DMG400021144	Photosystem I subunit III
CATGAAAGATTGTGAATTTACAAAAA	TTTTTGTAAATTCACAATCTTTCATG	chr01	56334989	intergenic
TTCTTGAAAATTCACAATCTTTCATG	CATGAAAGATTGTGAATTTTCAAGAA	chr02	27227503	PGSC0003DMG400021144	Photosystem I subunit III
TCATAGAAAATTCACAATCTTTCATG	CATGAAAGATTGTGAATTTTCTATGA	chr02	27227503	PGSC0003DMG400021144	Photosystem I subunit III
TAATAGAAAATTCACAATCTTTCATG	CATGAAAGATTGTGAATTTTCTATTA	chr02	27227503	PGSC0003DMG400021144	Photosystem I subunit III
TTAAAGAAAATTCACAATCTTTCATG	CATGAAAGATTGTGAATTTTCTTTAA	chr02	27227503	PGSC0003DMG400021144	Photosystem I subunit III
CATGAAAGATTGTGAATTTTTAAAAA	TTTTTAAAAATTCACAATCTTTCATG	chr06	5142215	intergenic
TTGGAAGGGTTAGTAAATCTTTCATG	CATGAAAGATTTACTAACCCTTCCAA	chr09	48172877	PGSC0003DMG400017227	Serine/threonine-protein phosphatase
CATGAAAGATTTCAGTAGAGATCTTT	AAAGATCTCTACTGAAATCTTTCATG	chr01	764375	PGSC0003DMG400032127	Conserved gene of unknown function
ATTATATAGTCCACAAATCTTTCATG	CATGAAAGATTTGTGGACTATATAAT	chr06	3374248	intergenic
CATGAAAGATTTGTGGACTGTATAAT	ATTATACAGTCCACAAATCTTTCATG	chr03	10965865	intergenic
CATGAAAGATTTGTTGTTTGAAGAGA	TCTCTTCAAACAACAAATCTTTCATG	chr02	43672553	PGSC0003DMG400001473	Smad nuclear interacting protein	PGSC0003DMG401001384	Protein GAST1
GATTCAAGTTAGCAAAATCTTTCATG	CATGAAAGATTTTGCTAACTTGAATC	chr07	34941740	PGSC0003DMG400013000	OBP3-responsive gene 4
CATGAAAGATTTTGTGATAGCTTATT	AATAAGCTATCACAAAATCTTTCATG	chr01	77848280	intergenic
CATGAAAGATTTTGTGGTAGCTTAAA	TTTAAGCTACCACAAAATCTTTCATG	chr01	77848280	intergenic
CATGAAAGATTTTGTGGTAGCTTATT	AATAAGCTACCACAAAATCTTTCATG	chr01	77848280	intergenic
CATGAAAGCAAAGCCATATATGATAG	CTATCATATATGGCTTTGCTTTCATG	chr11	25494838	PGSC0003DMG400009579	Protein translocase
AACTCTTTTGAGGATTTGCTTTCATG	CATGAAAGCAAATCCTCAAAAGAGTT	chr01	1464471	intergenic
CATGAAAGCAACTTTTGAGTTTTATC	GATAAAACTCAAAAGTTGCTTTCATG	chr12	46336444	PGSC0003DMG402014476	ATP-dependent Clp protease ATP-binding subunit clpA homolog CD4B, chloroplastic
TAAGAAGATAGCTCCTTGCTTTCATG	CATGAAAGCAAGGAGCTATCTTCTTA	chr04	5343782	PGSC0003DMG400027752	Actin-depolymerizing factor 2
CTACTTTAAAATAAATTGCTTTCATG	CATGAAAGCAATTTATTTTAAAGTAG	chr02	42779983	intergenic
CTAATTTAAAATAAATTGCTTTCATG	CATGAAAGCAATTTATTTTAAATTAG	chr02	42779983	intergenic
TTTTTGTACGAATTTCTGCTTTCATG	CATGAAAGCAGAAATTCGTACAAAAA	chr02	44430863	PGSC0003DMG402001341	Conserved gene of unknown function
CATGAAAGCAGAAGAGGAGCAGAAAG	CTTTCTGCTCCTCTTCTGCTTTCATG	chr08	42736382	PGSC0003DMG400012171	UPF0016 protein 1, chloroplastic
ACCAGTGTTTCACGTCTGCTTTCATG	CATGAAAGCAGACGTGAAACACTGGT	chr10	22467155	PGSC0003DMG400016108	Endo-1,3-1,4-beta-d-glucanase
CATGAAAGCAGCAATGAGGTTGAACC	GGTTCAACCTCATTGCTGCTTTCATG	chr11	8783635	intergenic
GCTGGCAGCCTTCTCCTGCTTTCATG	CATGAAAGCAGGAGAAGGCTGCCAGC	chr03	41342042	intergenic
TGCATCAGAATAAAACTGCTTTCATG	CATGAAAGCAGTTTTATTCTGATGCA	chr12	2717003	PGSC0003DMG400002911	HAT-like transposase
TTCGCCAGAATAAAACTGCTTTCATG	CATGAAAGCAGTTTTATTCTGGCGAA	chr12	2717003	PGSC0003DMG400002911	HAT-like transposase
TTCACCAGAATAAAACTGCTTTCATG	CATGAAAGCAGTTTTATTCTGGTGAA	chr12	2717003	PGSC0003DMG400002911	HAT-like transposase
TGCACCAGAATAAAACTGCTTTCATG	CATGAAAGCAGTTTTATTCTGGTGCA	chr12	2717003	PGSC0003DMG400002911	HAT-like transposase
TTTTCTTGTACCATTATGCTTTCATG	CATGAAAGCATAATGGTACAAGAAAA	chr05	3341495	intergenic
AGATCTTGTACCATTATGCTTTCATG	CATGAAAGCATAATGGTACAAGATCT	chr05	3341495	intergenic
TTAATTTGTAGTTATATGCTTTCATG	CATGAAAGCATATAACTACAAATTAA	chr09	47796377	PGSC0003DMG400017161	50S ribosomal protein L28, chloroplastic
CATGAAAGCATATATTGCCAGGGTGC	GCACCCTGGCAATATATGCTTTCATG	chr01	65715495	PGSC0003DMG400000065	Proline iminopeptidase
CATGAAAGCATTCCTCTGAACGAAAA	TTTTCGTTCAGAGGAATGCTTTCATG	chr07	48706474	PGSC0003DMG400012445	Proton pump interactor 1
CATGAAAGCATTCCTCTGAACGAAGA	TCTTCGTTCAGAGGAATGCTTTCATG	chr07	48706474	PGSC0003DMG400012445	Proton pump interactor 1
CATGAAAGCATTCCTCTGAATGAAGA	TCTTCATTCAGAGGAATGCTTTCATG	chr07	48706474	PGSC0003DMG400012445	Proton pump interactor 1
CATGAAAGCATTTGCAAATGAGGAAG	CTTCCTCATTTGCAAATGCTTTCATG	chr01	1302338	intergenic
CAGAGGGCAGCCAAAATGCTTTCATG	CATGAAAGCATTTTGGCTGCCCTCTG	chr02	33563767	PGSC0003DMG400022347	Conserved gene of unknown function
CATGAAAGCCAAATATCCAACTGGTT	AACCAGTTGGATATTTGGCTTTCATG	chr03	27478125	PGSC0003DMG400023013	Cytoplasmic ribosomal protein S13
TTTTTTTTTGTATATTGGCTTTCATG	CATGAAAGCCAATATACAAAAAAAAA	chr05	46670638	PGSC0003DMG400023458	Phenylalanine ammonia-lyase
CATGAAAGCCAATATCCAACTGGTCT	AGACCAGTTGGATATTGGCTTTCATG	chr03	27478125	PGSC0003DMG400023013	Cytoplasmic ribosomal protein S13
CATGAAAGCCAATATCCAACTGGTGT	ACACCAGTTGGATATTGGCTTTCATG	chr03	27478125	PGSC0003DMG400023013	Cytoplasmic ribosomal protein S13
TTTTTTTTTGAATATTGGCTTTCATG	CATGAAAGCCAATATTCAAAAAAAAA	chr01	66813503	intergenic
CATGAAAGCCAATATTCAACTGGTCT	AGACCAGTTGAATATTGGCTTTCATG	chr03	27478125	PGSC0003DMG400023013	Cytoplasmic ribosomal protein S13
CATGAAAGCCCGGCCCGATTAAAGCC	GGCTTTAATCGGGCCGGGCTTTCATG	chr10	32145033	PGSC0003DMG400034101	AP2 domain class transcription factor
AAACAAAATCTTGTACGGCTTTCATG	CATGAAAGCCGTACAAGATTTTGTTT	chr07	16242957	PGSC0003DMG400013725	Hydrogen-transporting ATP synthase, rotational mechanism
CATGAAAGCCTATAAACCTAAAGAAA	TTTCTTTAGGTTTATAGGCTTTCATG	chr12	56196533	intergenic
CATGAAAGCCTTTTGTGAGGTGTGTA	TACACACCTCACAAAAGGCTTTCATG	chr06	3499944	intergenic
CATGAAAGCGAAGCCATATATGATAG	CTATCATATATGGCTTCGCTTTCATG	chr11	25494838	PGSC0003DMG400009579	Protein translocase
CATGAAAGCGAGTGATTACAATATAC	GTATATTGTAATCACTCGCTTTCATG	chr06	53459378	PGSC0003DMG400020172	ATP binding protein
CATGAAAGCGGAAGAGGAGCAGAAAG	CTTTCTGCTCCTCTTCCGCTTTCATG	chr08	42736382	PGSC0003DMG400012171	UPF0016 protein 1, chloroplastic
CATGAAAGCGGACTCTTTCATTGCTC	GAGCAATGAAAGAGTCCGCTTTCATG	chr07	33652904	PGSC0003DMG400016079	Hydroxyproline-rich glycoprotein family protein
GCTACTCCATTCAACCCGCTTTCATG	CATGAAAGCGGGTTGAATGGAGTAGC	chr02	29165414	PGSC0003DMG400003088	Cell wall protein TIR4
ATAAGAAAATCACCACCGCTTTCATG	CATGAAAGCGGTGGTGATTTTCTTAT	chr09	47662457	intergenic
CATGAAAGCGTGATGGAAGTTACAAA	TTTGTAACTTCCATCACGCTTTCATG	chr03	25449722	PGSC0003DMG400022915	Conserved gene of unknown function
CAGCACCGTGTCCATTAGCTTTCATG	CATGAAAGCTAATGGACACGGTGCTG	chr12	57971251	PGSC0003DMG400004699	Non-canonical ubiquitin conjugating enzyme
CATGAAAGCTAGAATGCTTTAGGTGG	CCACCTAAAGCATTCTAGCTTTCATG	chr03	46916727	PGSC0003DMG402002599	Jacalin-domain protein	PGSC0003DMG401002511	RWD domain-containing protein	PGSC0003DMG402002511	Jacalin-domain protein
ACACTTATTGCAAGCTAGCTTTCATG	CATGAAAGCTAGCTTGCAATAAGTGT	chr01	76886906	PGSC0003DMG400025862	UDP-glucose:glucosyltransferase
CATGAAAGCTATCAATGTGATTCCAA	TTGGAATCACATTGATAGCTTTCATG	chr12	56923195	PGSC0003DMG400016870	Beta-subunit of K+ channels
TAGGGCTAGAGCTAATAGCTTTCATG	CATGAAAGCTATTAGCTCTAGCCCTA	chr12	2380499	PGSC0003DMG400007907	Eukaryotic translation initiation factor 4F / eIF-4F, putative
AAATCTCAATTAATCGAGCTTTCATG	CATGAAAGCTCGATTAATTGAGATTT	chr12	56075200	PGSC0003DMG400029276	GDU1
CATGAAAGCTGACTTCTCCCGGGAGA	TCTCCCGGGAGAAGTCAGCTTTCATG	chr12	7967134	PGSC0003DMG400027878	Conserved gene of unknown function
CATGAAAGCTGGCCAGCGCAGAACTG	CAGTTCTGCGCTGGCCAGCTTTCATG	chr02	43375050	PGSC0003DMG402010047	DNA double-strand break repair rad50 ATPase
TTTATTGTCCAAAACCAGCTTTCATG	CATGAAAGCTGGTTTTGGACAATAAA	chr02	43220010	PGSC0003DMG400010086	BIPINNATA
CCATTCATTATTCATAAGCTTTCATG	CATGAAAGCTTATGAATAATGAATGG	chr01	58176278	intergenic
CCACTGAGAAGGCTGAAGCTTTCATG	CATGAAAGCTTCAGCCTTCTCAGTGG	chr01	60566872	PGSC0003DMG402001782	Pentatricopeptide repeat-containing protein	PGSC0003DMG400001801	Glutathione S-transferase T3
CATGAAAGCTTCTGCTGAGTATCTTG	CAAGATACTCAGCAGAAGCTTTCATG	chr07	1830009	PGSC0003DMG401003179	Conserved gene of unknown function
CATGAAAGCTTCTGCTGATTATCTTG	CAAGATAATCAGCAGAAGCTTTCATG	chr07	1830009	PGSC0003DMG401003179	Conserved gene of unknown function
CATCTTCATAAATACAAGCTTTCATG	CATGAAAGCTTGTATTTATGAAGATG	chr06	38035911	PGSC0003DMG400024158	Ubiquitin carboxyl-terminal hydrolase isozyme L3
CATGAAAGCTTTAGACAAATCTCCAG	CTGGAGATTTGTCTAAAGCTTTCATG	chr07	6543122	PGSC0003DMG400022988	EIX receptor 1
GTTCTTATATATATAAAGCTTTCATG	CATGAAAGCTTTATATATATAAGAAC	chr02	41184316	intergenic
GACCGATGACAAAGAAAGCTTTCATG	CATGAAAGCTTTCTTTGTCATCGGTC	chr11	3330411	PGSC0003DMG400015690	Conserved gene of unknown function
TGTCTATGACATCCAAAGCTTTCATG	CATGAAAGCTTTGGATGTCATAGACA	chr11	8723062	intergenic
TGTCGATGACATCCAAAGCTTTCATG	CATGAAAGCTTTGGATGTCATCGACA	chr11	8723062	intergenic
TTACATTATTTCAGTTTCCTTTCATG	CATGAAAGGAAACTGAAATAATGTAA	chr09	3766746	PGSC0003DMG400001776	Zinc finger family protein
CATGAAAGGAAACTGAGTTTACAATG	CATTGTAAACTCAGTTTCCTTTCATG	chr03	47356654	PGSC0003DMG402002538	Cytochrome c oxidase assembly protein COX19
TTAAGTTTTCTACCTTTCCTTTCATG	CATGAAAGGAAAGGTAGAAAACTTAA	chr02	26678452	PGSC0003DMG400010372	Galactose-binding like
CATGAAAGGAAATAATGAAGCTTTGC	GCAAAGCTTCATTATTTCCTTTCATG	chr02	20363146	intergenic
CATGAAAGGAAATAATGAAGCTTTGT	ACAAAGCTTCATTATTTCCTTTCATG	chr02	20363146	intergenic
CATGAAAGGAAATTTGCCAAAAAAAA	TTTTTTTTGGCAAATTTCCTTTCATG	chr07	10046291	intergenic
TTTTTTTTAGCAAATTTCCTTTCATG	CATGAAAGGAAATTTGCTAAAAAAAA	chr08	19843465	intergenic
CATGAAAGGAAATTTGCTTTAAAAGA	TCTTTTAAAGCAAATTTCCTTTCATG	chr04	2083881	intergenic
CATGAAAGGAAATTTGCTTTATTTAC	GTAAATAAAGCAAATTTCCTTTCATG	chr10	514820	PGSC0003DMG400014406	DNA-damage inducible protein ddi1
CATGAAAGGAAATTTGCTTTATTTCC	GGAAATAAAGCAAATTTCCTTTCATG	chr10	514820	PGSC0003DMG400014406	DNA-damage inducible protein ddi1
CATGAAAGGAAATTTGCTTTATTTTC	GAAAATAAAGCAAATTTCCTTTCATG	chr10	514820	PGSC0003DMG400014406	DNA-damage inducible protein ddi1
CATGAAAGGAAATTTGTTTTATTTAC	GTAAATAAAACAAATTTCCTTTCATG	chr10	514820	PGSC0003DMG400014406	DNA-damage inducible protein ddi1
CATGAAAGGAAATTTGTTTTATTTCC	GGAAATAAAACAAATTTCCTTTCATG	chr10	514820	PGSC0003DMG400014406	DNA-damage inducible protein ddi1
CATGAAAGGAAATTTGTTTTATTTTC	GAAAATAAAACAAATTTCCTTTCATG	chr10	514820	PGSC0003DMG400014406	DNA-damage inducible protein ddi1
CATGAAAGGAAGAGGCTGTCATTCAA	TTGAATGACAGCCTCTTCCTTTCATG	chr02	46548560	PGSC0003DMG400020247	Transcription factor
CCACTAGAGAATAACTTCCTTTCATG	CATGAAAGGAAGTTATTCTCTAGTGG	chr07	50431229	PGSC0003DMG402013919	DNA polymerase
CATGAAAGGAATATTCACTTTGTTTT	AAAACAAAGTGAATATTCCTTTCATG	chr12	5170882	PGSC0003DMG400020683	Conserved gene of unknown function
CATGAAAGGAATCTAATTTTATGATT	AATCATAAAATTAGATTCCTTTCATG	chr07	33951722	intergenic
CATGAAAGGACAGAAGAGGTATGTTT	AAACATACCTCTTCTGTCCTTTCATG	chr03	17019243	PGSC0003DMG401018530	Carboxylesterase np
CATGAAAGGACAGATAGTTTTACTCA	TGAGTAAAACTATCTGTCCTTTCATG	chr10	3265149	PGSC0003DMG400010548	Acyl-CoA oxidase ACX3
CATGAAAGGACAGATTGTTTTAAAAA	TTTTTAAAACAATCTGTCCTTTCATG	chr02	32252911	intergenic
CATGAAAGGACAGATTGTTTTACACA	TGTGTAAAACAATCTGTCCTTTCATG	chr10	3265149	PGSC0003DMG400010548	Acyl-CoA oxidase ACX3
CATGAAAGGACAGATTGTTTTACCCA	TGGGTAAAACAATCTGTCCTTTCATG	chr10	3265149	PGSC0003DMG400010548	Acyl-CoA oxidase ACX3
CATGAAAGGACAGATTGTTTTACTAA	TTAGTAAAACAATCTGTCCTTTCATG	chr10	3265149	PGSC0003DMG400010548	Acyl-CoA oxidase ACX3
CATGAAAGGACAGATTGTTTTACTCA	TGAGTAAAACAATCTGTCCTTTCATG	chr10	3265149	PGSC0003DMG400010548	Acyl-CoA oxidase ACX3
TTCGTGCACCAATCGGTCCTTTCATG	CATGAAAGGACCGATTGGTGCACGAA	chr06	40829541	PGSC0003DMG400026598	Conserved gene of unknown function
TTCGTGCACCAATCCGTCCTTTCATG	CATGAAAGGACGGATTGGTGCACGAA	chr06	40829541	PGSC0003DMG400026598	Conserved gene of unknown function
ATTTCCTTTATACACGTCCTTTCATG	CATGAAAGGACGTGTATAAAGGAAAT	chr01	4660669	PGSC0003DMG400022695	Ethylene-responsive transcription factor
CATGAAAGGACTACACTACTAGGAAG	CTTCCTAGTAGTGTAGTCCTTTCATG	chr06	52473675	PGSC0003DMG400030345	FUS-interacting serine-arginine-rich protein 1
TCCCCTTGGATTTACCTCCTTTCATG	CATGAAAGGAGGTAAATCCAAGGGGA	chr03	5622911	PGSC0003DMG400018685	High mobility group protein 2 HMG2
CCTTTGTATAGAAACCTCCTTTCATG	CATGAAAGGAGGTTTCTATACAAAGG	chr08	25106516	PGSC0003DMG400025461	Serine/threonine-protein kinase
CATGAAAGGATGCACAAAGAAGTTGT	ACAACTTCTTTGTGCATCCTTTCATG	chr12	7405060	intergenic
CATGAAAGGATGCACAAAGAAGTTTT	AAAACTTCTTTGTGCATCCTTTCATG	chr12	7405060	intergenic
CATGAAAGGATGTCAAATTTCCGATT	AATCGGAAATTTGACATCCTTTCATG	chr12	2715572	PGSC0003DMG400002880	Proline-rich protein
CATGAAAGGATGTCAAATTTCTGATT	AATCAGAAATTTGACATCCTTTCATG	chr12	2715572	PGSC0003DMG400002880	Proline-rich protein
TTAAATCCTTTCTGCTGCCTTTCATG	CATGAAAGGCAGCAGAAAGGATTTAA	chr08	40015862	PGSC0003DMG400003947	Kinesin heavy chain
ACAAATGAAGGAGTAGGCCTTTCATG	CATGAAAGGCCTACTCCTTCATTTGT	chr04	5751107	PGSC0003DMG400006352	GRAS family transcription factor
CTGTGTGAGCCCTCAGGCCTTTCATG	CATGAAAGGCCTGAGGGCTCACACAG	chr02	16106018	PGSC0003DMG400021476	1-aminocyclopropane-1-carboxylate oxidase
CATGAAAGGCCTTGAATAAAAGAAGG	CCTTCTTTTATTCAAGGCCTTTCATG	chr11	37608274	PGSC0003DMG400019635	BEL5 protein
CTAATCTCTCCAAGGCGCCTTTCATG	CATGAAAGGCGCCTTGGAGAGATTAG	chr06	42062413	PGSC0003DMG400026506	Metal tolerance protein
TCATAAGAAACTCTGAGCCTTTCATG	CATGAAAGGCTCAGAGTTTCTTATGA	chr06	41586501	PGSC0003DMG400004886	Threonine synthase, chloroplastic
TTTTTTTTAGACCAAAGCCTTTCATG	CATGAAAGGCTTTGGTCTAAAAAAAA	chr06	15089843	intergenic
TTTTCATTAGACCAAAGCCTTTCATG	CATGAAAGGCTTTGGTCTAATGAAAA	chr06	15089843	intergenic
CATGAAAGGGAAACTCATATTAATGG	CCATTAATATGAGTTTCCCTTTCATG	chr01	3976939	PGSC0003DMG400010506	Gene of unknown function
TATTCATAATCTTATTCCCTTTCATG	CATGAAAGGGAATAAGATTATGAATA	chr04	3688486	intergenic
CATGAAAGGGACCAAAGGAATTATGA	TCATAATTCCTTTGGTCCCTTTCATG	chr03	22017761	intergenic
CATGAAAGGGATGTTGTTTGTCTTGA	TCAAGACAAACAACATCCCTTTCATG	chr07	48194064	PGSC0003DMG400031087	UPF0497 membrane protein 11
CATGAAAGGGCAAAAAAAAAAAAAAA	TTTTTTTTTTTTTTTGCCCTTTCATG	chr11	42173909	intergenic
CCGAGGAATATTGGCGCCCTTTCATG	CATGAAAGGGCGCCAATATTCCTCGG	chr12	52407147	PGSC0003DMG400010788	Fructose-1,6-bisphosphatase, cytosolic
TAACGTGTATATCAGCCCCTTTCATG	CATGAAAGGGGCTGATATACACGTTA	chr02	21762961	PGSC0003DMG400010418	Gene of unknown function
CATGAAAGGGGGTTGAAATAATACTT	AAGTATTATTTCAACCCCCTTTCATG	chr03	39649400	PGSC0003DMG400024586	PBng143	PGSC0003DMG402024480	Gene of unknown function
TCCCGTTGAGTTCTTACCCTTTCATG	CATGAAAGGGTAAGAACTCAACGGGA	chr08	36801948	PGSC0003DMG400024214	Allyl alcohol dehydrogenase
CATGAAAGGGTAGATGATGATATATC	GATATATCATCATCTACCCTTTCATG	chr06	32372355	intergenic
CATGAAAGGGTAGATGATGATATTTC	GAAATATCATCATCTACCCTTTCATG	chr06	32372355	intergenic
CAAATTCTCAACAGGACCCTTTCATG	CATGAAAGGGTCCTGTTGAGAATTTG	chr06	42161533	PGSC0003DMG400026500	Type I (26 kD) CP29 polypeptide
CATGAAAGGTAACAGTCGAAACCGGT	ACCGGTTTCGACTGTTACCTTTCATG	chr04	57443269	PGSC0003DMG400009365	AT-hook DNA-binding protein
TGTCCACATTTATGTTACCTTTCATG	CATGAAAGGTAACATAAATGTGGACA	chr08	6772366	PGSC0003DMG400013715	Chilling-responsive protein
TTATAATCACCCCCTTACCTTTCATG	CATGAAAGGTAAGGGGGTGATTATAA	chr10	12444283	intergenic
CATGAAAGGTAATGTTCAGTAAAAAA	TTTTTTACTGAACATTACCTTTCATG	chr07	47401600	intergenic
TTTTTTTTTTTAGTCTACCTTTCATG	CATGAAAGGTAGACTAAAAAAAAAAA	chr03	25449276	PGSC0003DMG400022915	Conserved gene of unknown function
TTTTTTTTTTCAGTCTACCTTTCATG	CATGAAAGGTAGACTGAAAAAAAAAA	chr03	25454761	intergenic
TTTTTTTTGTCAGTCTACCTTTCATG	CATGAAAGGTAGACTGACAAAAAAAA	chr06	25810214	intergenic
CATGAAAGGTAGACTGATAAAGAAAA	TTTTCTTTATCAGTCTACCTTTCATG	chr06	42829956	PGSC0003DMG400016504	PSI-H
CATGAAAGGTAGACTGATAAAGGAAA	TTTCCTTTATCAGTCTACCTTTCATG	chr06	42829956	PGSC0003DMG400016504	PSI-H
CATGAAAGGTAGACTGATAAAGGAAT	ATTCCTTTATCAGTCTACCTTTCATG	chr06	42829956	PGSC0003DMG400016504	PSI-H
CATGAAAGGTAGACTGATAAAGTAAT	ATTACTTTATCAGTCTACCTTTCATG	chr06	42829956	PGSC0003DMG400016504	PSI-H
TCACCTGCTACCATAGACCTTTCATG	CATGAAAGGTCTATGGTAGCAGGTGA	chr05	46693946	PGSC0003DMG401023336	MT-A70 family protein
CATGAAAGGTGAGTAAAAAACACATA	TATGTGTTTTTTACTCACCTTTCATG	chr11	2957216	intergenic
TTCTACTTAGCAAATCACCTTTCATG	CATGAAAGGTGATTTGCTAAGTAGAA	chr07	8837813	PGSC0003DMG400009555	Conserved gene of unknown function
CTGAAGCCGAGCAAACACCTTTCATG	CATGAAAGGTGTTTGCTCGGCTTCAG	chr08	43086124	PGSC0003DMG400012330	Conserved gene of unknown function
CTGAAGCCCAGCAAACACCTTTCATG	CATGAAAGGTGTTTGCTGGGCTTCAG	chr08	43086124	PGSC0003DMG400012330	Conserved gene of unknown function
CATGAAAGGTTCCTTAACCTTGCTCT	AGAGCAAGGTTAAGGAACCTTTCATG	chr12	49396326	PGSC0003DMG400006487	F-box family protein
CTCGCAAACACCTCAAACCTTTCATG	CATGAAAGGTTTGAGGTGTTTGCGAG	chr02	45384518	PGSC0003DMG400000499	Clasp
AAACTTGGATTGAGTTTACTTTCATG	CATGAAAGTAAACTCAATCCAAGTTT	chr10	49621064	PGSC0003DMG400028108	Proteasome subunit alpha type
CAAGATTCAGCAACTTTACTTTCATG	CATGAAAGTAAAGTTGCTGAATCTTG	chr08	43341758	intergenic
CAAGATTCAGAAACTTTACTTTCATG	CATGAAAGTAAAGTTTCTGAATCTTG	chr08	43341758	intergenic
AGTAAGTAAACCCATTTACTTTCATG	CATGAAAGTAAATGGGTTTACTTACT	chr08	34743365	PGSC0003DMG400030869	30S ribosomal protein S11
CATGAAAGTAACAACAGTGACAACAA	TTGTTGTCACTGTTGTTACTTTCATG	chr02	24448793	PGSC0003DMG400013213	ZF-HD homeobox protein
GAGGTACACATCAAGTTACTTTCATG	CATGAAAGTAACTTGATGTGTACCTC	chr08	25222209	intergenic
CATGAAAGTAATGAAGTTTATGGCCC	GGGCCATAAACTTCATTACTTTCATG	chr09	43891598	PGSC0003DMG400011398	P23 co-chaperone
ATACATCAAGGTGTTGTACTTTCATG	CATGAAAGTACAACACCTTGATGTAT	chr02	30044786	PGSC0003DMG400028459	BRASSINAZOLE-RESISTANT 2 protein
TTAGGGAAAAATATAGTACTTTCATG	CATGAAAGTACTATATTTTTCCCTAA	chr12	1275112	intergenic
CTAGGGAAAAATATAGTACTTTCATG	CATGAAAGTACTATATTTTTCCCTAG	chr12	1275112	intergenic
CATGAAAGTAGAAAGTATAGAGATAT	ATATCTCTATACTTTCTACTTTCATG	chr05	10919579	PGSC0003DMG400010738	E3 ubiquitin ligase
CATTGCTCAATGATGCTACTTTCATG	CATGAAAGTAGCATCATTGAGCAATG	chr05	10899577	PGSC0003DMG400010746	Leucine-rich repeat family protein / protein kinase family protein
CATGAAAGTATACTACATAGGATAGG	CCTATCCTATGTAGTATACTTTCATG	chr04	8864905	PGSC0003DMG400019735	Glucan endo-1,3-beta-glucosidase
AGATTATCTACAGGGATACTTTCATG	CATGAAAGTATCCCTGTAGATAATCT	chr02	46155585	PGSC0003DMG400020228	Protein phosphatase 2a, regulatory subunit
AGATTATCTACACGGATACTTTCATG	CATGAAAGTATCCGTGTAGATAATCT	chr02	46155585	PGSC0003DMG400020228	Protein phosphatase 2a, regulatory subunit
AAGTAAGTAATTAACATACTTTCATG	CATGAAAGTATGTTAATTACTTACTT	chr05	42487319	PGSC0003DMG400016004	Ethylene response factor 4
AGTTGAATAATTCGAATACTTTCATG	CATGAAAGTATTCGAATTATTCAACT	chr04	9384320	intergenic
CATGAAAGTATTGAATTTCTTTAGTA	TACTAAAGAAATTCAATACTTTCATG	chr01	69294451	PGSC0003DMG400028601	Alpha-L-fucosidase 2
CATGAAAGTATTTAACGTGTTTACCT	AGGTAAACACGTTAAATACTTTCATG	chr08	36958377	PGSC0003DMG400001863	Nonsense-mediated mRNA decay protein
CATGAAAGTCAAACCAGGAAGAAAAA	TTTTTCTTCCTGGTTTGACTTTCATG	chr02	43672064	PGSC0003DMG400001473	Smad nuclear interacting protein
CATGAAAGTCAAACCAGGAAGGAAAA	TTTTCCTTCCTGGTTTGACTTTCATG	chr02	43672064	PGSC0003DMG400001473	Smad nuclear interacting protein
CATGAAAGTCAGAAAGAGAATGATAT	ATATCATTCTCTTTCTGACTTTCATG	chr04	4054327	PGSC0003DMG400032542	Conserved gene of unknown function
CATGAAAGTCAGCTCATTCAGCATCT	AGATGCTGAATGAGCTGACTTTCATG	chr04	60399654	PGSC0003DMG400007976	Dem protein
ATAAACTAGAGTTAATGACTTTCATG	CATGAAAGTCATTAACTCTAGTTTAT	chr06	34094483	PGSC0003DMG402028895	Ornithine cyclodeaminase	PGSC0003DMG401028895	Conserved gene of unknown function
TTTTTTTTAACGTAATGACTTTCATG	CATGAAAGTCATTACGTTAAAAAAAA	chr01	27606855	intergenic
TGGTGAAGAACGTAATGACTTTCATG	CATGAAAGTCATTACGTTCTTCACCA	chr12	6295740	intergenic
AGGTGAAGAACGTAATGACTTTCATG	CATGAAAGTCATTACGTTCTTCACCT	chr12	6295740	intergenic
TTTTTTAGCAAGTAATGACTTTCATG	CATGAAAGTCATTACTTGCTAAAAAA	chr07	4077348	PGSC0003DMG400030912	UDP-sugar transporter
TTTTGTAGCAAGTAATGACTTTCATG	CATGAAAGTCATTACTTGCTACAAAA	chr07	4077348	PGSC0003DMG400030912	UDP-sugar transporter
TTTTGGAGCAAGTAATGACTTTCATG	CATGAAAGTCATTACTTGCTCCAAAA	chr07	4077348	PGSC0003DMG400030912	UDP-sugar transporter
TCTTGAAGCAAGTAATGACTTTCATG	CATGAAAGTCATTACTTGCTTCAAGA	chr12	6295740	intergenic
TATTGAAGCAAGTAATGACTTTCATG	CATGAAAGTCATTACTTGCTTCAATA	chr12	6295740	intergenic
AGGTGAAGCAAGTAATGACTTTCATG	CATGAAAGTCATTACTTGCTTCACCT	chr12	6295740	intergenic
TTATGAAGCAAGTAATGACTTTCATG	CATGAAAGTCATTACTTGCTTCATAA	chr12	6295740	intergenic
TTTTGTAGAAAGTAATGACTTTCATG	CATGAAAGTCATTACTTTCTACAAAA	chr07	4077348	PGSC0003DMG400030912	UDP-sugar transporter
TTTTGGAGAAAGTAATGACTTTCATG	CATGAAAGTCATTACTTTCTCCAAAA	chr08	18914208	intergenic
TTTTTAAGAAAGTAATGACTTTCATG	CATGAAAGTCATTACTTTCTTAAAAA	chr07	4077349	PGSC0003DMG400030912	UDP-sugar transporter
TTTTGAAGAAAGTAATGACTTTCATG	CATGAAAGTCATTACTTTCTTCAAAA	chr06	52833127	PGSC0003DMG400030370	Fructose-6-phosphate 2-kinase/fructose-2,6-bisphosphatase
AGGTGAAGAAAGTAATGACTTTCATG	CATGAAAGTCATTACTTTCTTCACCT	chr12	6295740	intergenic
CATGAAAGTCATTTCAAGATAGACCG	CGGTCTATCTTGAAATGACTTTCATG	chr01	69605926	PGSC0003DMG400018995	Conserved gene of unknown function
AATTTTTCATAGCGTGGACTTTCATG	CATGAAAGTCCACGCTATGAAAAATT	chr02	35820995	PGSC0003DMG400017747	Conserved gene of unknown function
CATGAAAGTCCCTTTATCATTTACTG	CAGTAAATGATAAAGGGACTTTCATG	chr04	53288331	PGSC0003DMG400031140	WRKY transcription factor
ATCAACTAGTTGGGAGGACTTTCATG	CATGAAAGTCCTCCCAACTAGTTGAT	chr09	10503652	PGSC0003DMG400026617	Methylketone synthase Ib
ATCAACTAGCTGGGAGGACTTTCATG	CATGAAAGTCCTCCCAGCTAGTTGAT	chr09	10503652	PGSC0003DMG400026617	Methylketone synthase Ib
CATGAAAGTCGGTAACTATATATTGT	ACAATATATAGTTACCGACTTTCATG	chr01	62247479	PGSC0003DMG400026054	ATP binding protein
TCAATGTCTTCCATTAGACTTTCATG	CATGAAAGTCTAATGGAAGACATTGA	chr07	52227865	PGSC0003DMG400022260	BTB/POZ domain-containing protein
CATGAAAGTCTTTTTTTTCCACTCTA	TAGAGTGGAAAAAAAAGACTTTCATG	chr01	3767484	PGSC0003DMG400010704	Calcium-dependent protein kinase 8
CATGAAAGTGAACGGCTACTTGTTAT	ATAACAAGTAGCCGTTCACTTTCATG	chr08	8404225	intergenic
CATGAAAGTGAACTGAACTCATAAGT	ACTTATGAGTTCAGTTCACTTTCATG	chr01	70967727	PGSC0003DMG400002805	Pentatricopeptide repeat-containing protein
CTTTTTCCCTTTGCTTCACTTTCATG	CATGAAAGTGAAGCAAAGGGAAAAAG	chr10	48161232	PGSC0003DMG400028180	Cytochrome P450-type monooxygenase 97C11
CATGAAAGTGAAGTAAGTCCTCCTAT	ATAGGAGGACTTACTTCACTTTCATG	chr01	58501119	PGSC0003DMG400006793	DNA topoisomerase 2
CATGAAAGTGACAATTTGGAAAAAAA	TTTTTTTCCAAATTGTCACTTTCATG	chr04	57837547	intergenic
CATGAAAGTGACAATTTGGAAATTCC	GGAATTTCCAAATTGTCACTTTCATG	chr09	4636490	PGSC0003DMG400003867	Gene of unknown function
TTTTTTACCAAATTGTCACTTTCATG	CATGAAAGTGACAATTTGGTAAAAAA	chr11	29664626	intergenic
CATGAAAGTGACCCAGACATAGATGA	TCATCTATGTCTGGGTCACTTTCATG	chr12	57143559	PGSC0003DMG401004570	Ubiquitin-associated /TS-N domain-containing protein
ACATATTAACCTTAGTCACTTTCATG	CATGAAAGTGACTAAGGTTAATATGT	chr04	53555326	PGSC0003DMG400025079	Interferon-induced GTP-binding protein mx
ACTTATTAACCTCAGTCACTTTCATG	CATGAAAGTGACTGAGGTTAATAAGT	chr04	53573424	PGSC0003DMG400025080	Interferon-induced GTP-binding protein mx
CATGAAAGTGAGACTGGATACACAAA	TTTGTGTATCCAGTCTCACTTTCATG	chr11	41554164	intergenic
CATGAAAGTGAGATTCCTCGAAATGT	ACATTTCGAGGAATCTCACTTTCATG	chr04	54096237	PGSC0003DMG400017713	LRR receptor-like serine/threonine-protein kinase
CATGAAAGTGAGGCATTTTAATAAAA	TTTTATTAAAATGCCTCACTTTCATG	chr09	36674331	PGSC0003DMG400018951	Protein YIF1A
CCCACAGGGCTCGAATCACTTTCATG	CATGAAAGTGATTCGAGCCCTGTGGG	chr09	8276381	PGSC0003DMG400002722	Cellulose synthase-like A1
CAAACAGGGCTCGAATCACTTTCATG	CATGAAAGTGATTCGAGCCCTGTTTG	chr09	8276381	PGSC0003DMG400002722	Cellulose synthase-like A1
CATGAAAGTGCAAGCGGAACACAGGA	TCCTGTGTTCCGCTTGCACTTTCATG	chr08	171415	PGSC0003DMG400012469	Gene of unknown function
CATGAAAGTGCAAGTTACCTATTAAA	TTTAATAGGTAACTTGCACTTTCATG	chr01	61717241	PGSC0003DMG400001694	RNA binding protein
CATGAAAGTGCATCTCCAGTGCTCTT	AAGAGCACTGGAGATGCACTTTCATG	chr04	6189836	PGSC0003DMG402023644	Zinc finger protein
CATGAAAGTGCGAGCGGAACACAGGA	TCCTGTGTTCCGCTCGCACTTTCATG	chr08	171415	PGSC0003DMG400012469	Gene of unknown function
CATGAAAGTGCTCACATTGCAAAGGA	TCCTTTGCAATGTGAGCACTTTCATG	chr02	34706266	intergenic
TTGAAAAGTAATAGTCCACTTTCATG	CATGAAAGTGGACTATTACTTTTCAA	chr06	34603554	PGSC0003DMG401016309	Non-specific lipid-transfer protein	PGSC0003DMG400016264	PAF1 complex component
TGTCAAGGACTTCCTCCACTTTCATG	CATGAAAGTGGAGGAAGTCCTTGACA	chr03	22526663	PGSC0003DMG400000548	Conserved gene of unknown function
CATGAAAGTGGTGATGATGATGATGG	CCATCATCATCATCACCACTTTCATG	chr11	34398150	intergenic
CCACCATCATCATCACCACTTTCATG	CATGAAAGTGGTGATGATGATGGTGG	chr01	72335041	PGSC0003DMG400018262	NAC domain-containing protein
AATTAACATACCCTTACACTTTCATG	CATGAAAGTGTAAGGGTATGTTAATT	chr10	36312762	PGSC0003DMG400007733	HD domain class transcription factor
CATGAAAGTGTCAAACATATAGTGCA	TGCACTATATGTTTGACACTTTCATG	chr09	28623760	PGSC0003DMG400020972	Ribosomal RNA methyltransferase
CAGGTGGAAATATGAACACTTTCATG	CATGAAAGTGTTCATATTTCCACCTG	chr09	27794775	PGSC0003DMG400011633	WRKY-type transcription factor
CATGAAAGTTAAACCCTCCAAACTAA	TTAGTTTGGAGGGTTTAACTTTCATG	chr08	39915465	PGSC0003DMG400003913	Serine protease
GTGTCAACGAATATTTAACTTTCATG	CATGAAAGTTAAATATTCGTTGACAC	chr08	40800686	PGSC0003DMG400022762	F-box family protein
CATGAAAGTTAAATCATTCATTGATG	CATCAATGAATGATTTAACTTTCATG	chr07	48139943	PGSC0003DMG400031085	Vacuolar cation/proton exchanger
CATGAAAGTTACTTTGGTGGTGGAGC	GCTCCACCACCAAAGTAACTTTCATG	chr10	47208312	intergenic
CATGAAAGTTATATAAGACTTATATT	AATATAAGTCTTATATAACTTTCATG	chr10	165380	PGSC0003DMG400014392	Kinase family protein	PGSC0003DMG400014424	Potyviral helper component protease-interacting protein 2
CATGAAAGTTATATAAGACTTGTATT	AATACAAGTCTTATATAACTTTCATG	chr10	165380	PGSC0003DMG400014392	Kinase family protein	PGSC0003DMG400014424	Potyviral helper component protease-interacting protein 2
CATGAAAGTTATATATTATAAGAAGA	TCTTCTTATAATATATAACTTTCATG	chr07	46416542	intergenic
CATGAAAGTTATGGCAGATACTCATA	TATGAGTATCTGCCATAACTTTCATG	chr03	15547844	PGSC0003DMG400008640	Aldose 1-epimerase family protein
TCCCCTCCTATTGATGAACTTTCATG	CATGAAAGTTCATCAATAGGAGGGGA	chr02	6997045	PGSC0003DMG400014938	VQ motif-containing protein
CATGAAAGTTCCATTTCAGAAAAAAA	TTTTTTTCTGAAATGGAACTTTCATG	chr11	40818268	intergenic
TTTTTTTTAACATTCGAACTTTCATG	CATGAAAGTTCGAATGTTAAAAAAAA	chr01	46318523	intergenic
CATGAAAGTTCTATTGTGGAACATTA	TAATGTTCCACAATAGAACTTTCATG	chr06	47817097	intergenic
CATGAAAGTTCTGCTCATATCTTCAC	GTGAAGATATGAGCAGAACTTTCATG	chr11	39397230	PGSC0003DMG401019668	Gene of unknown function
CAAGTCATATATATTCAACTTTCATG	CATGAAAGTTGAATATATATGACTTG	chr03	40939727	PGSC0003DMG400024644	101 kDa heat shock protein
CCCTTTTTAGAAATTCAACTTTCATG	CATGAAAGTTGAATTTCTAAAAAGGG	chr11	9956214	intergenic
GCTACTCCATTCAATCAACTTTCATG	CATGAAAGTTGATTGAATGGAGTAGC	chr02	29165414	PGSC0003DMG400003088	Cell wall protein TIR4
TTTTTTTTTCTCCAGCAACTTTCATG	CATGAAAGTTGCTGGAGAAAAAAAAA	chr10	50605705	intergenic
CATGAAAGTTGGCAGTTAAGAAAAAA	TTTTTTCTTAACTGCCAACTTTCATG	chr04	4851967	intergenic
CATGAAAGTTGGCAGTTAAGAAACAA	TTGTTTCTTAACTGCCAACTTTCATG	chr04	4851967	intergenic
CATGAAAGTTGGCAGTTAAGAAGAAA	TTTCTTCTTAACTGCCAACTTTCATG	chr04	4851967	intergenic
CATGAAAGTTGGCAGTTAAGAAGCAA	TTGCTTCTTAACTGCCAACTTTCATG	chr04	4851967	intergenic
CATGAAAGTTGGCAGTTAAGAAGCAT	ATGCTTCTTAACTGCCAACTTTCATG	chr04	4851967	intergenic
CATGAAAGTTGGCAGTTAAGAAGCTA	TAGCTTCTTAACTGCCAACTTTCATG	chr04	4851967	intergenic
CATGAAAGTTGGCAGTTAAGAAGTAA	TTACTTCTTAACTGCCAACTTTCATG	chr04	4851967	intergenic
GCTACTCCATTCAACCAACTTTCATG	CATGAAAGTTGGTTGAATGGAGTAGC	chr02	29165414	PGSC0003DMG400003088	Cell wall protein TIR4
TAAACTCACAAATTACAACTTTCATG	CATGAAAGTTGTAATTTGTGAGTTTA	chr10	20379409	intergenic
CATGAAAGTTGTAGCAAAAAAAAAAA	TTTTTTTTTTTGCTACAACTTTCATG	chr02	18884694	intergenic
CATGAAAGTTGTAGGAAAAAAAAAAA	TTTTTTTTTTTCCTACAACTTTCATG	chr02	44800317	intergenic
CATGAAAGTTGTAGTAAATGACCGAC	GTCGGTCATTTACTACAACTTTCATG	chr02	35774854	PGSC0003DMG400017728	Conserved gene of unknown function
CATGAAAGTTGTGTGAAGGCCATAGG	CCTATGGCCTTCACACAACTTTCATG	chr08	11196856	intergenic
CATGAAAGTTGTTACACAAAAAAAAA	TTTTTTTTTGTGTAACAACTTTCATG	chr02	39410424	intergenic
CATGAAAGTTGTTACACAGTAAAAAA	TTTTTTACTGTGTAACAACTTTCATG	chr07	51076336	PGSC0003DMG400019241	Conserved gene of unknown function
CATGAAAGTTGTTACACAGTATAAAA	TTTTATACTGTGTAACAACTTTCATG	chr07	51076336	PGSC0003DMG400019241	Conserved gene of unknown function
GAATAAAAGAATGAACAACTTTCATG	CATGAAAGTTGTTCATTCTTTTATTC	chr04	8282245	intergenic
CTTCCTTTTGATACTAAACTTTCATG	CATGAAAGTTTAGTATCAAAAGGAAG	chr01	65396924	intergenic
CATGAAAGTTTATTGGCCGGAAAAAA	TTTTTTCCGGCCAATAAACTTTCATG	chr03	32179817	intergenic
CATGAAAGTTTATTGGCCGGACAAAA	TTTTGTCCGGCCAATAAACTTTCATG	chr03	32179817	intergenic
CATGAAAGTTTATTGGCCGGACAATC	GATTGTCCGGCCAATAAACTTTCATG	chr03	32179817	intergenic
CATGAAAGTTTATTGGCTGGAAAAAA	TTTTTTCCAGCCAATAAACTTTCATG	chr03	32179817	intergenic
CATGAAAGTTTATTGGCTGGAAAATC	GATTTTCCAGCCAATAAACTTTCATG	chr03	32179817	intergenic
CATGAAAGTTTATTGTAGTAAAAACT	AGTTTTTACTACAATAAACTTTCATG	chr09	40417879	PGSC0003DMG400019328	LEA protein
CATGAAAGTTTCATGCTTTCTAGATA	TATCTAGAAAGCATGAAACTTTCATG	chr03	46399494	PGSC0003DMG400002488	Mitochondrial import inner membrane translocase subunit Tim17 family protein
TTTTTTCCCGAAATGAAACTTTCATG	CATGAAAGTTTCATTTCGGGAAAAAA	chr06	48617994	PGSC0003DMG402027067	Nucleic acid binding protein	PGSC0003DMG401027067	Nucleic acid binding protein
TTGTTTCCCGAAATGAAACTTTCATG	CATGAAAGTTTCATTTCGGGAAACAA	chr06	48617994	PGSC0003DMG402027067	Nucleic acid binding protein	PGSC0003DMG401027067	Nucleic acid binding protein
TTGCTTCCCGAAATGAAACTTTCATG	CATGAAAGTTTCATTTCGGGAAGCAA	chr06	48617994	PGSC0003DMG402027067	Nucleic acid binding protein	PGSC0003DMG401027067	Nucleic acid binding protein
ATGCTTCCCGAAATGAAACTTTCATG	CATGAAAGTTTCATTTCGGGAAGCAT	chr06	48617994	PGSC0003DMG402027067	Nucleic acid binding protein	PGSC0003DMG401027067	Nucleic acid binding protein
CATGAAAGTTTCTTTTAAAAAACACC	GGTGTTTTTTAAAAGAAACTTTCATG	chr09	39648355	intergenic
TTTACCATTTGAGCCAAACTTTCATG	CATGAAAGTTTGGCTCAAATGGTAAA	chr02	45700142	PGSC0003DMG400000480	Cytochrome c oxidase subunit 5C
ATTACCATATGAGCCAAACTTTCATG	CATGAAAGTTTGGCTCATATGGTAAT	chr02	45700142	PGSC0003DMG400000480	Cytochrome c oxidase subunit 5C
AAAACTACAAAAACCAAACTTTCATG	CATGAAAGTTTGGTTTTTGTAGTTTT	chr05	1514318	intergenic
CATGAAAGTTTGTTAATTACTTTTTA	TAAAAAGTAATTAACAAACTTTCATG	chr11	7593829	intergenic
CATGAAAGTTTTTTGATTGTATATAT	ATATATACAATCAAAAAACTTTCATG	chr09	38219809	PGSC0003DMG400015040	Gene of unknown function
TTGCACTTGAACAAAAAACTTTCATG	CATGAAAGTTTTTTGTTCAAGTGCAA	chr12	39726360	intergenic
CATGAAAGTTTTTTTATTGTATATAT	ATATATACAATAAAAAAACTTTCATG	chr09	38219809	PGSC0003DMG400015040	Gene of unknown function
CATGAAATAAAAAAAAGCAGTACTAC	GTAGTACTGCTTTTTTTTATTTCATG	chr04	3722053	PGSC0003DMG400011530	Glyceraldehyde-3-phosphate dehydrogenase A, chloroplastic
CATGAAATAAAAAAAGGTATAATACA	TGTATTATACCTTTTTTTATTTCATG	chr09	16198087	intergenic
TTTTATTATACCTTTTTTATTTCATG	CATGAAATAAAAAAGGTATAATAAAA	chr11	8874720	PGSC0003DMG400009206	Conserved gene of unknown function
TTGTATTATACCTTTTTTATTTCATG	CATGAAATAAAAAAGGTATAATACAA	chr11	8874720	PGSC0003DMG400009206	Conserved gene of unknown function
GTGTATTATACCTTTTTTATTTCATG	CATGAAATAAAAAAGGTATAATACAC	chr11	8874720	PGSC0003DMG400009206	Conserved gene of unknown function
GTACTAATTATTGCTTTTATTTCATG	CATGAAATAAAAGCAATAATTAGTAC	chr09	51259532	intergenic
CATGAAATAAAATAAAGCAGTACTAC	GTAGTACTGCTTTATTTTATTTCATG	chr04	3722053	PGSC0003DMG400011530	Glyceraldehyde-3-phosphate dehydrogenase A, chloroplastic
TTGCTTGTAGATTATTTTATTTCATG	CATGAAATAAAATAATCTACAAGCAA	chr04	50280244	PGSC0003DMG400024843	Conserved gene of unknown function
CATGAAATAAACTGCACTCAATTTGA	TCAAATTGAGTGCAGTTTATTTCATG	chr04	7023208	PGSC0003DMG400023609	60S ribosomal protein L6
CATGAAATAAAGGTTAGGCTAGAAAT	ATTTCTAGCCTAACCTTTATTTCATG	chr10	26985335	PGSC0003DMG400008270	Brain protein
CATGAAATAAAGTCCTTTATGGGAGG	CCTCCCATAAAGGACTTTATTTCATG	chr06	39014798	intergenic
ACAGTAGTCGTTCACTTTATTTCATG	CATGAAATAAAGTGAACGACTACTGT	chr01	56408392	PGSC0003DMG400008988	Aluminum-induced protein
CATGAAATAAATAAAACAAATTACGT	ACGTAATTTGTTTTATTTATTTCATG	chr09	44770982	PGSC0003DMG400031793	DECOY
TTTCTCATAATATTATTTATTTCATG	CATGAAATAAATAATATTATGAGAAA	chr01	67501087	intergenic
TATCTCATAATATTATTTATTTCATG	CATGAAATAAATAATATTATGAGATA	chr07	47423490	intergenic
CACCTCATAATATTATTTATTTCATG	CATGAAATAAATAATATTATGAGGTG	chr07	47423490	intergenic
CATGAAATAAATCATATCCCCATTAA	TTAATGGGGATATGATTTATTTCATG	chr04	14017173	PGSC0003DMG400012701	Conserved gene of unknown function
CATGAAATAAATCATTTAGTTCCAAA	TTTGGAACTAAATGATTTATTTCATG	chr01	76654168	PGSC0003DMG400025753	Conserved gene of unknown function
CATGAAATAAATGGTGCTTATCTTCA	TGAAGATAAGCACCATTTATTTCATG	chr01	58091517	intergenic
CATGAAATAAATGTCACCTTTTGAAA	TTTCAAAAGGTGACATTTATTTCATG	chr08	39685708	PGSC0003DMG400004783	P-rich protein EIG-I30
ACATAAATTTCGACATTTATTTCATG	CATGAAATAAATGTCGAAATTTATGT	chr09	48443832	PGSC0003DMG400017243	Conserved gene of unknown function
TTCAAAAGAAAGACATTTATTTCATG	CATGAAATAAATGTCTTTCTTTTGAA	chr08	39669519	PGSC0003DMG400004737	P-rich protein EIG-I30
CATGAAATAAATTTCTATCGGACAAG	CTTGTCCGATAGAAATTTATTTCATG	chr01	68396074	PGSC0003DMG400022512	O-linked GlcNAc transferases
CATGAAATAAATTTCTATTGGAAAAA	TTTTTCCAATAGAAATTTATTTCATG	chr01	68396074	PGSC0003DMG400022512	O-linked GlcNAc transferases
CATGAAATAAATTTCTATTGGACAAA	TTTGTCCAATAGAAATTTATTTCATG	chr01	68396074	PGSC0003DMG400022512	O-linked GlcNAc transferases
CATGAAATAAATTTCTATTGGACAAG	CTTGTCCAATAGAAATTTATTTCATG	chr01	68396074	PGSC0003DMG400022512	O-linked GlcNAc transferases
CATGAAATAAATTTCTATTGGACGAA	TTCGTCCAATAGAAATTTATTTCATG	chr01	68396074	PGSC0003DMG400022512	O-linked GlcNAc transferases
CATGAAATAAATTTCTATTGGATAAA	TTTATCCAATAGAAATTTATTTCATG	chr01	68396074	PGSC0003DMG400022512	O-linked GlcNAc transferases
CATGAAATAAATTTCTATTGGGCAAA	TTTGCCCAATAGAAATTTATTTCATG	chr01	68396074	PGSC0003DMG400022512	O-linked GlcNAc transferases
TTAAAGACGCACAAATTTATTTCATG	CATGAAATAAATTTGTGCGTCTTTAA	chr02	25058699	PGSC0003DMG400006946	Glycosyltransferase UGT90A7
TAAAAGACGCACAAATTTATTTCATG	CATGAAATAAATTTGTGCGTCTTTTA	chr02	25058699	PGSC0003DMG400006946	Glycosyltransferase UGT90A7
TGTACTGCTGCTGTTGTTATTTCATG	CATGAAATAACAACAGCAGCAGTACA	chr08	19338309	intergenic
AAGAACAATCTCATTGTTATTTCATG	CATGAAATAACAATGAGATTGTTCTT	chr10	49774215	PGSC0003DMG402028101	Methylenetetrahydrofolate dehydrogenase
ATAACTATTTCTTATCTTATTTCATG	CATGAAATAAGATAAGAAATAGTTAT	chr02	2743750	intergenic
GAGAAAGAGATTATGCTTATTTCATG	CATGAAATAAGCATAATCTCTTTCTC	chr05	7155245	PGSC0003DMG400004122	30S ribosomal protein S13, chloroplastic
CTAGAAAACTTTTTCCTTATTTCATG	CATGAAATAAGGAAAAAGTTTTCTAG	chr12	36150052	PGSC0003DMG400018851	N(4)-(Beta-n-acetylglucosaminyl)-l-asparaginase
TTTATTATAATCAACCTTATTTCATG	CATGAAATAAGGTTGATTATAATAAA	chr12	46969035	PGSC0003DMG400014441	Snakin-1
ATTATTATAATCAACCTTATTTCATG	CATGAAATAAGGTTGATTATAATAAT	chr12	46969035	PGSC0003DMG400014441	Snakin-1
CATGAAATAAGGTTTAGTGAAAGAAG	CTTCTTTCACTAAACCTTATTTCATG	chr03	40998528	intergenic
CATGAAATAAGGTTTAGTTAAAGAAG	CTTCTTTAACTAAACCTTATTTCATG	chr12	35844058	intergenic
TTTAATAGAAGAAACCTTATTTCATG	CATGAAATAAGGTTTCTTCTATTAAA	chr02	41112006	PGSC0003DMG400021439	Cytochrome P450
AAGAATAGAAGAAACCTTATTTCATG	CATGAAATAAGGTTTCTTCTATTCTT	chr02	41112006	PGSC0003DMG400021439	Cytochrome P450
GTTAAATTGTGCTTACTTATTTCATG	CATGAAATAAGTAAGCACAATTTAAC	chr07	47795717	PGSC0003DMG400017300	AML1	PGSC0003DMG400017346	Ribose-phosphate pyrophosphokinase 4
CATGAAATAATAAAAGTGGAAAAAAA	TTTTTTTCCACTTTTATTATTTCATG	chr01	72308547	intergenic
CATGAAATAATAAAAGTGGAAATTTC	GAAATTTCCACTTTTATTATTTCATG	chr03	25835229	PGSC0003DMG400009698	Ferredoxin-dependent glutamate synthase 1
CATGAAATAATATGAAAAAAGTCACC	GGTGACTTTTTTCATATTATTTCATG	chr10	3652295	intergenic
CATGAAATAATATTGTGGTTTCCTAA	TTAGGAAACCACAATATTATTTCATG	chr07	2708847	PGSC0003DMG400030685	Adenylate cyclase
CATGAAATAATATTGTGGTTTCCTAT	ATAGGAAACCACAATATTATTTCATG	chr07	2708847	PGSC0003DMG400030685	Adenylate cyclase
TTTTATTCCCAAAATATTATTTCATG	CATGAAATAATATTTTGGGAATAAAA	chr10	38375357	intergenic
GAGAAAGAGATTATGATTATTTCATG	CATGAAATAATCATAATCTCTTTCTC	chr05	7155245	PGSC0003DMG400004122	30S ribosomal protein S13, chloroplastic
TGGTATGTAGATTTAATTATTTCATG	CATGAAATAATTAAATCTACATACCA	chr06	21093559	intergenic
TGGTATGCAGATTTAATTATTTCATG	CATGAAATAATTAAATCTGCATACCA	chr06	21093559	intergenic
CATGAAATAATTAAATGTGCGTACTA	TAGTACGCACATTTAATTATTTCATG	chr04	9303246	intergenic
CATGAAATAATTGTATCTCAAGTTAA	TTAACTTGAGATACAATTATTTCATG	chr05	42767564	PGSC0003DMG403030108	Structural maintenance of chromosomes 6 smc6
CATGAAATACAAGAAAAGGAGAAGGC	GCCTTCTCCTTTTCTTGTATTTCATG	chr03	18654429	PGSC0003DMG400014291	ATMYB4	PGSC0003DMG400014338	R-SNARE, SEC22-family
AGCAAAAAGACATCTTGTATTTCATG	CATGAAATACAAGATGTCTTTTTGCT	chr02	37603792	intergenic
TTGAAAGTGCCTTTGTGTATTTCATG	CATGAAATACACAAAGGCACTTTCAA	chr01	64698881	PGSC0003DMG400000149	Cytochrome P450
CATGAAATACACTCATTAATTCTGAA	TTCAGAATTAATGAGTGTATTTCATG	chr06	45795411	PGSC0003DMG401028788	Inducer of CBF expression 2 protein	PGSC0003DMG402028788	Inducer of CBF expression 5
CATGAAATACACTCATTAATTCTGAT	ATCAGAATTAATGAGTGTATTTCATG	chr06	45795411	PGSC0003DMG401028788	Inducer of CBF expression 2 protein	PGSC0003DMG402028788	Inducer of CBF expression 5
CCCTTCTTGTTTATCTGTATTTCATG	CATGAAATACAGATAAACAAGAAGGG	chr10	42153445	intergenic
CATGAAATACAGGATTTGCAATGATT	AATCATTGCAAATCCTGTATTTCATG	chr05	8254052	PGSC0003DMG400013475	Sentrin/sumo-specific protease, senp8
CATGAAATACCAGCGTTCTCAGATTG	CAATCTGAGAACGCTGGTATTTCATG	chr06	35864709	PGSC0003DMG400016304	DNA-directed RNA polymerase I 49 kDa polypeptide
TAAAGGGAAAAATATGGTATTTCATG	CATGAAATACCATATTTTTCCCTTTA	chr01	74432815	PGSC0003DMG400029748	Auxin-induced protein 5NG4
TAAAGGGAAAAAAATGGTATTTCATG	CATGAAATACCATTTTTTTCCCTTTA	chr01	74432815	PGSC0003DMG400029748	Auxin-induced protein 5NG4
CATGAAATACCTGCCACTGGTAATTT	AAATTACCAGTGGCAGGTATTTCATG	chr11	35451040	intergenic
CATGAAATACGGTCTAGTTATGAATG	CATTCATAACTAGACCGTATTTCATG	chr08	43285059	PGSC0003DMG400012202	Cytochrome P450 fatty acid omega-hydroxylase
ATTATACAGATGTGACGTATTTCATG	CATGAAATACGTCACATCTGTATAAT	chr11	36701689	PGSC0003DMG402000463	Gene of unknown function	PGSC0003DMG401000463	Magnesium transporter MRS2-11, chloroplastic
TCTACCGAACATACTAGTATTTCATG	CATGAAATACTAGTATGTTCGGTAGA	chr11	32154096	PGSC0003DMG400013140	NIN 2
TCTACCGGAAATACTAGTATTTCATG	CATGAAATACTAGTATTTCCGGTAGA	chr11	32154096	PGSC0003DMG400013140	NIN 2
CTACTTATGTGAACTAGTATTTCATG	CATGAAATACTAGTTCACATAAGTAG	chr05	43851782	intergenic
TAATGCTAAAATTTGAGTATTTCATG	CATGAAATACTCAAATTTTAGCATTA	chr05	4809213	PGSC0003DMG400031271	AAA ATPase
CATGAAATACTCGCAGCTGTAGGTGT	ACACCTACAGCTGCGAGTATTTCATG	chr02	45897769	PGSC0003DMG400012604	Clostridium pasteurianum ferredoxin homolog
CATGAAATAGAAATAACAATGCTTTT	AAAAGCATTGTTATTTCTATTTCATG	chr07	47752919	PGSC0003DMG400017299	Xyloglucan endotransglycosylase
CATGAAATAGAAATAACAATGTTTTT	AAAAACATTGTTATTTCTATTTCATG	chr07	47752919	PGSC0003DMG400017299	Xyloglucan endotransglycosylase
CGATTCATTATTATTTCTATTTCATG	CATGAAATAGAAATAATAATGAATCG	chr12	9627436	PGSC0003DMG400002309	Xyloglucan endo-transglycosylase
CATGAAATAGAAATTTGATTTACCCA	TGGGTAAATCAAATTTCTATTTCATG	chr04	14908479	PGSC0003DMG400002965	Histone H4
CATGAAATAGAAGCCGTGCTTGGGAA	TTCCCAAGCACGGCTTCTATTTCATG	chr10	838014	PGSC0003DMG400011245	Dead box ATP-dependent RNA helicase
CATGAAATAGAGAACATTTATACATT	AATGTATAAATGTTCTCTATTTCATG	chr07	1378320	PGSC0003DMG400038020	Disease resistance protein BS2
CATGAAATAGAGCTTAATGCCCATTT	AAATGGGCATTAAGCTCTATTTCATG	chr11	36916468	PGSC0003DMG400026524	Splicing factor U2af small subunit A
CATGAAATAGAGTTTCTAGTTGCAAA	TTTGCAACTAGAAACTCTATTTCATG	chr08	1175699	PGSC0003DMG400020498	Inositol-1,4,5-triphosphate-5-phosphatase
CATGAAATAGAGTTTCTAGTTGCGAA	TTCGCAACTAGAAACTCTATTTCATG	chr08	1175699	PGSC0003DMG400020498	Inositol-1,4,5-triphosphate-5-phosphatase
CATGAAATAGAGTTTCTAGTTGGAAA	TTTCCAACTAGAAACTCTATTTCATG	chr08	1175699	PGSC0003DMG400020498	Inositol-1,4,5-triphosphate-5-phosphatase
CATGAAATAGAGTTTCTAGTTGTGAA	TTCACAACTAGAAACTCTATTTCATG	chr08	1175699	PGSC0003DMG400020498	Inositol-1,4,5-triphosphate-5-phosphatase
CACAAAACTGACATATCTATTTCATG	CATGAAATAGATATGTCAGTTTTGTG	chr05	39901232	PGSC0003DMG402033880	Chitinase	PGSC0003DMG401033880	WRKY transcription factor 27
CATGAAATAGATGTGCTTTTTTTTAA	TTAAAAAAAAGCACATCTATTTCATG	chr02	33045166	PGSC0003DMG400022418	NADPH quinone oxidoreductase
CATGAAATAGATGTGCTTTTTTTTAC	GTAAAAAAAAGCACATCTATTTCATG	chr02	33045166	PGSC0003DMG400022418	NADPH quinone oxidoreductase
CATGAAATAGATGTGTTTTTTTTACT	AGTAAAAAAAACACATCTATTTCATG	chr02	33045166	PGSC0003DMG400022418	NADPH quinone oxidoreductase
CATGAAATAGATTTTGTAATTGGGTT	AACCCAATTACAAAATCTATTTCATG	chr03	16578852	intergenic
CATGAAATAGCATTTCCAAAAAAAAA	TTTTTTTTTGGAAATGCTATTTCATG	chr03	8925713	intergenic
TTTTTTTGTGGAAATGCTATTTCATG	CATGAAATAGCATTTCCACAAAAAAA	chr12	17504456	intergenic
TGTCAATTGCCTGAAGCTATTTCATG	CATGAAATAGCTTCAGGCAATTGACA	chr09	36909090	intergenic
CATGAAATAGGCACATTGTTTGGTGT	ACACCAAACAATGTGCCTATTTCATG	chr06	35816142	PGSC0003DMG400016301	Signal recognition particle 14 kDa protein
GAGAAAGAGATTATGCCTATTTCATG	CATGAAATAGGCATAATCTCTTTCTC	chr05	7155245	PGSC0003DMG400004122	30S ribosomal protein S13, chloroplastic
ACAAAAAAGATGCAACCTATTTCATG	CATGAAATAGGTTGCATCTTTTTTGT	chr06	53304266	PGSC0003DMG402020115	Protein FAM96B
ACAAAAAAGATACAACCTATTTCATG	CATGAAATAGGTTGTATCTTTTTTGT	chr06	53304266	PGSC0003DMG402020115	Protein FAM96B
CATGAAATAGTACTATTATTTGGAAT	ATTCCAAATAATAGTACTATTTCATG	chr01	70544635	PGSC0003DMG400024723	60S ribosomal protein L18
TCTACCGAACATACTACTATTTCATG	CATGAAATAGTAGTATGTTCGGTAGA	chr11	32154096	PGSC0003DMG400013140	NIN 2
CATGAAATAGTCCATATATTCTTTTT	AAAAAGAATATATGGACTATTTCATG	chr02	46134297	PGSC0003DMG400020271	Ubiquitin-protein ligase
CATGAAATAGTCTATTATTTGGAATT	AATTCCAAATAATAGACTATTTCATG	chr01	70544635	PGSC0003DMG400024723	60S ribosomal protein L18
CATGAAATAGTGCTTAGGAAAAAAAA	TTTTTTTTCCTAAGCACTATTTCATG	chr02	44478680	intergenic
CATGAAATAGTGCTTAGGAAAATGAT	ATCATTTTCCTAAGCACTATTTCATG	chr02	44478680	intergenic
AACATATGAATGAACACTATTTCATG	CATGAAATAGTGTTCATTCATATGTT	chr08	35785567	PGSC0003DMG400017545	RNA recognition motif-containing protein
AACATAAGAATGAACACTATTTCATG	CATGAAATAGTGTTCATTCTTATGTT	chr08	35785567	PGSC0003DMG400017545	RNA recognition motif-containing protein
CATGAAATAGTGTTTATGAGTATCAG	CTGATACTCATAAACACTATTTCATG	chr08	36226635	intergenic
CATGAAATAGTTCATTTACTTCTTTT	AAAAGAAGTAAATGAACTATTTCATG	chr07	34495747	intergenic
CATGAAATAGTTCTGATTTTGACTCA	TGAGTCAAAATCAGAACTATTTCATG	chr04	41370323	intergenic
TTCCTGATGCCTTGTTATATTTCATG	CATGAAATATAACAAGGCATCAGGAA	chr04	64019567	PGSC0003DMG400009996	Small heat shock protein
TTAGAACAAGTCTGTTATATTTCATG	CATGAAATATAACAGACTTGTTCTAA	chr09	39475578	PGSC0003DMG400010291	Glycoprotein
GTGGTGAATATTCGTTATATTTCATG	CATGAAATATAACGAATATTCACCAC	chr06	30055558	PGSC0003DMG400023817	Arginyl-tRNA--protein transferase 1
CATGAAATATAACTGGCCTTCAAGCA	TGCTTGAAGGCCAGTTATATTTCATG	chr10	30442971	PGSC0003DMG400007478	DNA repair protein rad9
GCAGTTTGATTTGGCTATATTTCATG	CATGAAATATAGCCAAATCAAACTGC	chr02	38168179	intergenic
CATGAAATATATAAATATGTAGCATT	AATGCTACATATTTATATATTTCATG	chr02	24835228	intergenic
GGAGAAACTTCTTGATATATTTCATG	CATGAAATATATCAAGAAGTTTCTCC	chr10	2353067	PGSC0003DMG403021297	Conserved gene of unknown function
CATGAAATATATGCCTTCCGCTGAAA	TTTCAGCGGAAGGCATATATTTCATG	chr08	21600866	PGSC0003DMG400013949	Heat shock protein binding protein
CATGAAATATATGCCTTCCGCTGAGT	ACTCAGCGGAAGGCATATATTTCATG	chr08	21600866	PGSC0003DMG400013949	Heat shock protein binding protein
CACTATGCCTTTTAATATATTTCATG	CATGAAATATATTAAAAGGCATAGTG	chr06	5596966	PGSC0003DMG400021595	Ted2
CATAGGTACTTCAAATATATTTCATG	CATGAAATATATTTGAAGTACCTATG	chr09	8492662	intergenic
GGACAAAACTCGTTTGATATTTCATG	CATGAAATATCAAACGAGTTTTGTCC	chr06	5480125	PGSC0003DMG400021592	Vesicle-associated membrane protein
AGACAAAACTCGTTTGATATTTCATG	CATGAAATATCAAACGAGTTTTGTCT	chr06	5480125	PGSC0003DMG400021592	Vesicle-associated membrane protein
AGACAAAACTCATTTGATATTTCATG	CATGAAATATCAAATGAGTTTTGTCT	chr06	5480125	PGSC0003DMG400021592	Vesicle-associated membrane protein
TTTTTTTTCAGTTGTGATATTTCATG	CATGAAATATCACAACTGAAAAAAAA	chr10	21505472	intergenic
CATGAAATATCACAACTGATTGAAAA	TTTTCAATCAGTTGTGATATTTCATG	chr11	42092573	PGSC0003DMG401015537	Ptpla domain protein
CATGAAATATCACAACTGATTGAACA	TGTTCAATCAGTTGTGATATTTCATG	chr11	42092573	PGSC0003DMG401015537	Ptpla domain protein
CATGAAATATCACAACTGATTGAAGA	TCTTCAATCAGTTGTGATATTTCATG	chr11	42092573	PGSC0003DMG401015537	Ptpla domain protein
CATGAAATATCACAACTGATTGAATA	TATTCAATCAGTTGTGATATTTCATG	chr11	42092573	PGSC0003DMG401015537	Ptpla domain protein
CATGAAATATCACAACTGATTGAGTA	TACTCAATCAGTTGTGATATTTCATG	chr11	42092573	PGSC0003DMG401015537	Ptpla domain protein
CATGAAATATCTAATTTGTCCCAAAA	TTTTGGGACAAATTAGATATTTCATG	chr07	52988880	PGSC0003DMG400022201	Serine/threonine-protein phosphatase
CATGAAATATCTATATATGTACATAG	CTATGTACATATATAGATATTTCATG	chr05	6415563	PGSC0003DMG400022615	Conserved gene of unknown function
CATGAAATATCTTGGATTTAACCAAC	GTTGGTTAAATCCAAGATATTTCATG	chr08	42748982	PGSC0003DMG400012172	Transcription factor
CCTTCAAAGAAAAATCATATTTCATG	CATGAAATATGATTTTTCTTTGAAGG	chr06	43092176	PGSC0003DMG401016545	2-oxoglutarate-dependent dioxygenase
ATCTGCTAAAACAGGCATATTTCATG	CATGAAATATGCCTGTTTTAGCAGAT	chr07	20340629	PGSC0003DMG400005375	Oxidoreductase
TACCTAACTTCACTCCATATTTCATG	CATGAAATATGGAGTGAAGTTAGGTA	chr07	5643895	PGSC0003DMG400028736	PRP8 protein
CATGAAATATGGTCTAGTTATGAATG	CATTCATAACTAGACCATATTTCATG	chr08	43285059	PGSC0003DMG400012202	Cytochrome P450 fatty acid omega-hydroxylase
CATGAAATATGTACAATCATTAGCTT	AAGCTAATGATTGTACATATTTCATG	chr09	5610936	intergenic
CATGAAATATGTACAGTCATTAGCTT	AAGCTAATGACTGTACATATTTCATG	chr09	5610936	intergenic
CTAATAGTTCTGACACATATTTCATG	CATGAAATATGTGTCAGAACTATTAG	chr04	3691696	PGSC0003DMG400011512	Protein-s isoprenylcysteine O-methyltransferase
CTAATAGCTCTGACACATATTTCATG	CATGAAATATGTGTCAGAGCTATTAG	chr04	3691696	PGSC0003DMG400011512	Protein-s isoprenylcysteine O-methyltransferase
CTAATAGCTCCGACACATATTTCATG	CATGAAATATGTGTCGGAGCTATTAG	chr04	3691696	PGSC0003DMG400011512	Protein-s isoprenylcysteine O-methyltransferase
CATGAAATATTAACATCTAACAGAAA	TTTCTGTTAGATGTTAATATTTCATG	chr03	6851515	PGSC0003DMG400019583	30S ribosomal protein 3, chloroplastic
CATGAAATATTAATTTTTCCTAATAC	GTATTAGGAAAAATTAATATTTCATG	chr04	61733230	PGSC0003DMG400005162	Conserved gene of unknown function
CATGAAATATTACAAAAAAGATACAA	TTGTATCTTTTTTGTAATATTTCATG	chr08	39600082	PGSC0003DMG400004788	Thylakoid lumenal protein, chloroplastic
TTATCAAGCTCGAGTAATATTTCATG	CATGAAATATTACTCGAGCTTGATAA	chr02	23214786	PGSC0003DMG400002782	Oxygen-evolving enhancer protein 1, chloroplastic
CATGAAATATTAGCTGCTTGAACCAT	ATGGTTCAAGCAGCTAATATTTCATG	chr04	14674791	PGSC0003DMG400008764	Transcription cofactor
CATGAAATATTATTGCAGCCTTCTTT	AAAGAAGGCTGCAATAATATTTCATG	chr09	50323364	PGSC0003DMG400029634	Transcription factor FAMA
CGAGGATGGTACAATAATATTTCATG	CATGAAATATTATTGTACCATCCTCG	chr06	3877955	PGSC0003DMG400014709	Myosin XI-2
TTAACCTATGTGCTGAATATTTCATG	CATGAAATATTCAGCACATAGGTTAA	chr02	45823413	PGSC0003DMG400012631	Microtubule-associated protein futsch
CATGAAATATTGAGTACATATGTTTT	AAAACATATGTACTCAATATTTCATG	chr09	8449408	intergenic
CATTAATCTGATAGCAATATTTCATG	CATGAAATATTGCTATCAGATTAATG	chr01	68932080	PGSC0003DMG400022453	Cyclin-L2
CATGAAATATTGCTTTAAAGTTCCTG	CAGGAACTTTAAAGCAATATTTCATG	chr03	21024984	PGSC0003DMG400010158	Kinase interacting protein
CATGAAATATTGGACAATCAACTATG	CATAGTTGATTGTCCAATATTTCATG	chr07	51212220	PGSC0003DMG400019250	Conserved gene of unknown function
CATGAAATATTGGACAATCTACTATG	CATAGTAGATTGTCCAATATTTCATG	chr07	51212220	PGSC0003DMG400019250	Conserved gene of unknown function
CATGAAATATTGTGTTTACGAGTATC	GATACTCGTAAACACAATATTTCATG	chr08	36226635	intergenic
CATGAAATATTGTGTTTGTGAGTATC	GATACTCACAAACACAATATTTCATG	chr08	36226635	intergenic
CATGAAATATTTAATTTGTCCCAAAA	TTTTGGGACAAATTAAATATTTCATG	chr07	52988880	PGSC0003DMG400022201	Serine/threonine-protein phosphatase
CATGAAATATTTAATTTGTCCTAAAA	TTTTAGGACAAATTAAATATTTCATG	chr07	52988880	PGSC0003DMG400022201	Serine/threonine-protein phosphatase
CATGAAATATTTCCATCTTTGGTGAA	TTCACCAAAGATGGAAATATTTCATG	chr08	24837411	intergenic
CATGAAATATTTCTTTTGGGGGTAAA	TTTACCCCCAAAAGAAATATTTCATG	chr06	54655144	PGSC0003DMG400024037	Aminotransferase ybdL
CATGAAATATTTGAAAAAAAGTATAG	CTATACTTTTTTTCAAATATTTCATG	chr01	77714899	PGSC0003DMG400025808	Conserved gene of unknown function
TTTTGTCGCTAATCAAATATTTCATG	CATGAAATATTTGATTAGCGACAAAA	chr11	27359215	PGSC0003DMG400011914	Nucleic acid binding protein
CATTGTCGCTAATCAAATATTTCATG	CATGAAATATTTGATTAGCGACAATG	chr11	27359215	PGSC0003DMG400011914	Nucleic acid binding protein
TTTTATCGCTAATCAAATATTTCATG	CATGAAATATTTGATTAGCGATAAAA	chr11	27359215	PGSC0003DMG400011914	Nucleic acid binding protein
CATTATCGCTAATCAAATATTTCATG	CATGAAATATTTGATTAGCGATAATG	chr11	27359215	PGSC0003DMG400011914	Nucleic acid binding protein
GGCAGAAATGTAGAAAATATTTCATG	CATGAAATATTTTCTACATTTCTGCC	chr05	11245624	intergenic
TTTTTTTTCGTAGAAAATATTTCATG	CATGAAATATTTTCTACGAAAAAAAA	chr03	8869650	intergenic
CATGAAATATTTTCTGCAAAAAAAAA	TTTTTTTTTGCAGAAAATATTTCATG	chr06	707044	intergenic
TTTTATGTATTTTATTTGATTTCATG	CATGAAATCAAATAAAATACATAAAA	chr04	19369964	intergenic
TTTTATATATTTTATTTGATTTCATG	CATGAAATCAAATAAAATATATAAAA	chr04	19369964	intergenic
TTTTTGTATTTCTTGTTGATTTCATG	CATGAAATCAACAAGAAATACAAAAA	chr11	38871158	intergenic
TTTTAGTATTCCTTGTTGATTTCATG	CATGAAATCAACAAGGAATACTAAAA	chr11	38871158	intergenic
CATGAAATCAACGGAAGGTTGTTTGA	TCAAACAACCTTCCGTTGATTTCATG	chr06	46762489	PGSC0003DMG400033073	Conserved gene of unknown function
CACAGTGTCATTGTCTTGATTTCATG	CATGAAATCAAGACAATGACACTGTG	chr07	50389225	intergenic
CTTATACCATCTATCTTGATTTCATG	CATGAAATCAAGATAGATGGTATAAG	chr01	61163635	intergenic
TTACAAGATAGTTCCTTGATTTCATG	CATGAAATCAAGGAACTATCTTGTAA	chr04	5343782	PGSC0003DMG400027752	Actin-depolymerizing factor 2
TAACAAGATAGTTCCTTGATTTCATG	CATGAAATCAAGGAACTATCTTGTTA	chr04	5343782	PGSC0003DMG400027752	Actin-depolymerizing factor 2
TTTGAAGATAGCTCCTTGATTTCATG	CATGAAATCAAGGAGCTATCTTCAAA	chr04	5343782	PGSC0003DMG400027752	Actin-depolymerizing factor 2
TATGAAGATAGCTCCTTGATTTCATG	CATGAAATCAAGGAGCTATCTTCATA	chr04	5343782	PGSC0003DMG400027752	Actin-depolymerizing factor 2
TTGGAAGATAGCTCCTTGATTTCATG	CATGAAATCAAGGAGCTATCTTCCAA	chr04	5343782	PGSC0003DMG400027752	Actin-depolymerizing factor 2
TAGGAAGATAGCTCCTTGATTTCATG	CATGAAATCAAGGAGCTATCTTCCTA	chr04	5343782	PGSC0003DMG400027752	Actin-depolymerizing factor 2
TTCGAAGATAGCTCCTTGATTTCATG	CATGAAATCAAGGAGCTATCTTCGAA	chr04	5343782	PGSC0003DMG400027752	Actin-depolymerizing factor 2
TACGAAGATAGCTCCTTGATTTCATG	CATGAAATCAAGGAGCTATCTTCGTA	chr04	5343782	PGSC0003DMG400027752	Actin-depolymerizing factor 2
TTAGAAGATAGCTCCTTGATTTCATG	CATGAAATCAAGGAGCTATCTTCTAA	chr04	5343782	PGSC0003DMG400027752	Actin-depolymerizing factor 2
TGAGAAGATAGCTCCTTGATTTCATG	CATGAAATCAAGGAGCTATCTTCTCA	chr04	5343782	PGSC0003DMG400027752	Actin-depolymerizing factor 2
TCAGAAGATAGCTCCTTGATTTCATG	CATGAAATCAAGGAGCTATCTTCTGA	chr04	5343782	PGSC0003DMG400027752	Actin-depolymerizing factor 2
TAAGAAGATAGCTCCTTGATTTCATG	CATGAAATCAAGGAGCTATCTTCTTA	chr04	5343782	PGSC0003DMG400027752	Actin-depolymerizing factor 2
TTTCAAGATAGCTCCTTGATTTCATG	CATGAAATCAAGGAGCTATCTTGAAA	chr04	5343782	PGSC0003DMG400027752	Actin-depolymerizing factor 2
TATCAAGATAGCTCCTTGATTTCATG	CATGAAATCAAGGAGCTATCTTGATA	chr04	5343782	PGSC0003DMG400027752	Actin-depolymerizing factor 2
TTGCAAGATAGCTCCTTGATTTCATG	CATGAAATCAAGGAGCTATCTTGCAA	chr04	5343782	PGSC0003DMG400027752	Actin-depolymerizing factor 2
TGGCAAGATAGCTCCTTGATTTCATG	CATGAAATCAAGGAGCTATCTTGCCA	chr04	5343782	PGSC0003DMG400027752	Actin-depolymerizing factor 2
TAGCAAGATAGCTCCTTGATTTCATG	CATGAAATCAAGGAGCTATCTTGCTA	chr04	5343782	PGSC0003DMG400027752	Actin-depolymerizing factor 2
TTACAAGATAGCTCCTTGATTTCATG	CATGAAATCAAGGAGCTATCTTGTAA	chr04	5343782	PGSC0003DMG400027752	Actin-depolymerizing factor 2
TGACAAGATAGCTCCTTGATTTCATG	CATGAAATCAAGGAGCTATCTTGTCA	chr04	5343782	PGSC0003DMG400027752	Actin-depolymerizing factor 2
TCACAAGATAGCTCCTTGATTTCATG	CATGAAATCAAGGAGCTATCTTGTGA	chr04	5343782	PGSC0003DMG400027752	Actin-depolymerizing factor 2
TAACAAGATAGCTCCTTGATTTCATG	CATGAAATCAAGGAGCTATCTTGTTA	chr04	5343782	PGSC0003DMG400027752	Actin-depolymerizing factor 2
CATGAAATCAAGGTCTTCTTTGAAGT	ACTTCAAAGAAGACCTTGATTTCATG	chr06	48818239	intergenic
TTTAAAGTAATTGACTTGATTTCATG	CATGAAATCAAGTCAATTACTTTAAA	chr09	51295806	PGSC0003DMG402026419	ATP binding
GATAAAGTAATTGACTTGATTTCATG	CATGAAATCAAGTCAATTACTTTATC	chr09	51295806	PGSC0003DMG402026419	ATP binding
AGAAGTTCATTGTTATTGATTTCATG	CATGAAATCAATAACAATGAACTTCT	chr04	5950956	intergenic
AGAAGCTCATTGTTATTGATTTCATG	CATGAAATCAATAACAATGAGCTTCT	chr04	5950956	intergenic
CATGAAATCAATATCCTCAAGTTCAG	CTGAACTTGAGGATATTGATTTCATG	chr07	3183382	PGSC0003DMG400030701	NGMTP1
CATGAAATCACAAAGAAAAAGATGAG	CTCATCTTTTTCTTTGTGATTTCATG	chr09	5930774	PGSC0003DMG400008828	Mitochondrial respiratory chain complexes assembly protein AFG3
TCTTCAATGTCAAATGTGATTTCATG	CATGAAATCACATTTGACATTGAAGA	chr01	66210200	PGSC0003DMG400000211	WRKY transcription factor
CACAGGCTATGCGACGTGATTTCATG	CATGAAATCACGTCGCATAGCCTGTG	chr05	7354841	PGSC0003DMG400004112	Conserved gene of unknown function
CATGAAATCACTTAGCGACTACGCTG	CAGCGTAGTCGCTAAGTGATTTCATG	chr07	9129611	PGSC0003DMG400009560	Conserved gene of unknown function
CATGAAATCACTTAGCGACTACTCTG	CAGAGTAGTCGCTAAGTGATTTCATG	chr07	9129611	PGSC0003DMG400009560	Conserved gene of unknown function
AAAATCTAGATAAGTCTGATTTCATG	CATGAAATCAGACTTATCTAGATTTT	chr09	45811430	PGSC0003DMG400032262	CDPK adapter protein 1
AAAATCTAGACAAGTCTGATTTCATG	CATGAAATCAGACTTGTCTAGATTTT	chr09	45811430	PGSC0003DMG400032262	CDPK adapter protein 1
TTTTTCACCGGTAAGCTGATTTCATG	CATGAAATCAGCTTACCGGTGAAAAA	chr10	45138085	PGSC0003DMG400023690	HAT-like transposase
CATGAAATCAGGAGTGGCTGATATGG	CCATATCAGCCACTCCTGATTTCATG	chr12	2334145	PGSC0003DMG400007831	Neutral leucine aminopeptidase preprotein
GTTAGATATAGTTTACTGATTTCATG	CATGAAATCAGTAAACTATATCTAAC	chr08	29245818	PGSC0003DMG400007382	Conserved gene of unknown function
CATGAAATCAGTCACTGATCTTGTTC	GAACAAGATCAGTGACTGATTTCATG	chr05	7911508	PGSC0003DMG400030992	Radical SAM domain-containing protein
ATAATAGAAGCCCCTATGATTTCATG	CATGAAATCATAGGGGCTTCTATTAT	chr03	35953086	intergenic
ATCAACAAATAGGATATGATTTCATG	CATGAAATCATATCCTATTTGTTGAT	chr10	199553	PGSC0003DMG400014388	Constitutive plastid-lipid associated protein
CATGAAATCCAAACGTGAAGAGGAGG	CCTCCTCTTCACGTTTGGATTTCATG	chr03	44906710	PGSC0003DMG400005704	Transcription initiation factor IIE alpha subunit family protein
CATGAAATCCAATGTCACCGAAAGCA	TGCTTTCGGTGACATTGGATTTCATG	chr04	53835697	PGSC0003DMG400025070	Zinc finger protein
CATGAAATCCACCAAACAGATTAGGC	GCCTAATCTGTTTGGTGGATTTCATG	chr05	2003914	PGSC0003DMG400000810	Serine-threonine protein kinase, plant-type
CATGAAATCCACTGGTTCAACAATCT	AGATTGTTGAACCAGTGGATTTCATG	chr05	8564381	PGSC0003DMG400013485	ATP-citrate synthase
CAATAACTTTGGCACTGGATTTCATG	CATGAAATCCAGTGCCAAAGTTATTG	chr08	24255221	PGSC0003DMG400029944	Histone deacetylase
TTCTACAGTTCTATATGGATTTCATG	CATGAAATCCATATAGAACTGTAGAA	chr09	41972662	PGSC0003DMG400027986	Copper ion binding protein
TTTTTTTTGAATCAATGGATTTCATG	CATGAAATCCATTGATTCAAAAAAAA	chr01	2527126	PGSC0003DMG400035191	Aluminum-activated malate transporter
CATGAAATCCATTGATTCAACAATCT	AGATTGTTGAATCAATGGATTTCATG	chr05	8564381	PGSC0003DMG400013485	ATP-citrate synthase
CATGAAATCCATTGGTCCAAAAAAAA	TTTTTTTTGGACCAATGGATTTCATG	chr10	9186836	intergenic
CATGAAATCCATTGGTTCAACAAAAA	TTTTTGTTGAACCAATGGATTTCATG	chr02	14101246	intergenic
CATGAAATCCATTGGTTCAACAATCT	AGATTGTTGAACCAATGGATTTCATG	chr05	8564381	PGSC0003DMG400013485	ATP-citrate synthase
CATGAAATCCCCAAATAGCAAATAGT	ACTATTTGCTATTTGGGGATTTCATG	chr06	2936476	PGSC0003DMG400010894	Transcription factor
TTATGCTACTATTTGGGGATTTCATG	CATGAAATCCCCAAATAGTAGCATAA	chr01	74827310	PGSC0003DMG400012583	LIM domain-containing protein	PGSC0003DMG400012558	Alternative oxidase
CATGAAATCCCTGCCACTGGTAATTT	AAATTACCAGTGGCAGGGATTTCATG	chr11	35451040	intergenic
GGTAATAACCCAAAAGGGATTTCATG	CATGAAATCCCTTTTGGGTTATTACC	chr06	52287360	PGSC0003DMG400030421	TFIIA
AAACAAAATCTTGTACGGATTTCATG	CATGAAATCCGTACAAGATTTTGTTT	chr07	16242957	PGSC0003DMG400013725	Hydrogen-transporting ATP synthase, rotational mechanism
AAACAAAATCTTGCACGGATTTCATG	CATGAAATCCGTGCAAGATTTTGTTT	chr07	16242957	PGSC0003DMG400013725	Hydrogen-transporting ATP synthase, rotational mechanism
CATGAAATCCGTGCCTCGAGTCTGTA	TACAGACTCGAGGCACGGATTTCATG	chr12	56225121	PGSC0003DMG402029358	Serine-threonine protein kinase, plant-type
CATGAAATCCGTGCTTCGAGTCCATA	TATGGACTCGAAGCACGGATTTCATG	chr12	56225121	PGSC0003DMG402029358	Serine-threonine protein kinase, plant-type
CATGAAATCCGTGCTTCGAGTCTGTA	TACAGACTCGAAGCACGGATTTCATG	chr12	56225121	PGSC0003DMG402029358	Serine-threonine protein kinase, plant-type
TTTTCACAACTTGTGAGGATTTCATG	CATGAAATCCTCACAAGTTGTGAAAA	chr06	54685235	PGSC0003DMG402024048	Conserved gene of unknown function
ACCTTGACAGAATAGAGGATTTCATG	CATGAAATCCTCTATTCTGTCAAGGT	chr01	73448352	PGSC0003DMG402024930	RNA splicing protein mrs2, mitochondrial
CATGAAATCCTTTTGCTTGCAATTGC	GCAATTGCAAGCAAAAGGATTTCATG	chr10	41794548	intergenic
CATGAAATCCTTTTGTGAGGTGTGTA	TACACACCTCACAAAAGGATTTCATG	chr06	3499944	intergenic
CTTTTAGTTGTATTTTCGATTTCATG	CATGAAATCGAAAATACAACTAAAAG	chr07	44774895	PGSC0003DMG400018365	Pentatricopeptide repeat-containing protein
CATGAAATCGACTCGATTAGAATAAT	ATTATTCTAATCGAGTCGATTTCATG	chr11	7346719	PGSC0003DMG400031063	Malate dehydrogenase	PGSC0003DMG400031071	Nam 9
ACACTCAAACTAAGCTCGATTTCATG	CATGAAATCGAGCTTAGTTTGAGTGT	chr10	1540049	intergenic
CATGAAATCGAGGAGTTTTTCACCTT	AAGGTGAAAAACTCCTCGATTTCATG	chr09	34040808	PGSC0003DMG400017654	Cyclin-dependent kinase inhibitor 3
CATGAAATCGAGGATTTTTTCACCTT	AAGGTGAAAAAATCCTCGATTTCATG	chr09	34040808	PGSC0003DMG400017654	Cyclin-dependent kinase inhibitor 3
GAGGTTCTAGAACACTCGATTTCATG	CATGAAATCGAGTGTTCTAGAACCTC	chr07	48646888	PGSC0003DMG400012416	Glutamyl-tRNA(Gln) amidotransferase subunit C
CCGATTTCCTCCAACTCGATTTCATG	CATGAAATCGAGTTGGAGGAAATCGG	chr08	42469094	PGSC0003DMG400012299	Conserved gene of unknown function
GTTTCATCCGGTGCAGCGATTTCATG	CATGAAATCGCTGCACCGGATGAAAC	chr01	80164400	PGSC0003DMG400001593	Protein translocase
ATTTGAAAATTACCACCGATTTCATG	CATGAAATCGGTGGTAATTTTCAAAT	chr06	18258051	PGSC0003DMG402024195	Gene of unknown function	PGSC0003DMG401024195	ABC transporter A family member 9
ATCTGAAAATTACCACCGATTTCATG	CATGAAATCGGTGGTAATTTTCAGAT	chr03	11989175	PGSC0003DMG400024335	ATATH11; ATPase, coupled to transmembrane movement of substances / transporter
CGTCATTGTGCTCCTACGATTTCATG	CATGAAATCGTAGGAGCACAATGACG	chr11	1983311	PGSC0003DMG400013289	Gene of unknown function
CATGAAATCGTTACCGCGACAATTGA	TCAATTGTCGCGGTAACGATTTCATG	chr06	42024874	intergenic
CATGAAATCGTTTGGAATGTGATTAA	TTAATCACATTCCAAACGATTTCATG	chr12	48502576	PGSC0003DMG400026460	DNA binding protein
CATGAAATCGTTTGGAATGTGATTAC	GTAATCACATTCCAAACGATTTCATG	chr12	48502576	PGSC0003DMG400026460	DNA binding protein
CATGAAATCTAAAGTAGTACTTCAGC	GCTGAAGTACTACTTTAGATTTCATG	chr06	26758313	PGSC0003DMG400015643	Conserved gene of unknown function
CATGAAATCTAAATTTTAATTTCTGA	TCAGAAATTAAAATTTAGATTTCATG	chr10	51401086	intergenic
CATGAAATCTAATAGTAGGGATAATG	CATTATCCCTACTATTAGATTTCATG	chr11	4179424	PGSC0003DMG400016151	Histone H3.3
CATGAAATCTAATCTAGTACTTCAAA	TTTGAAGTACTAGATTAGATTTCATG	chr06	26758313	PGSC0003DMG400015643	Conserved gene of unknown function
CATGAAATCTAATCTAGTACTTCAGC	GCTGAAGTACTAGATTAGATTTCATG	chr06	26758313	PGSC0003DMG400015643	Conserved gene of unknown function
CATGAAATCTAGGTACTTATACTATT	AATAGTATAAGTACCTAGATTTCATG	chr08	40510749	PGSC0003DMG400022731	PGR5 1A, chloroplastic
ATTTGATGTAGTAACTAGATTTCATG	CATGAAATCTAGTTACTACATCAAAT	chr12	58137526	PGSC0003DMG400004708	Kif4
ATTTGATGTAGCAACTAGATTTCATG	CATGAAATCTAGTTGCTACATCAAAT	chr12	58137526	PGSC0003DMG400004708	Kif4
CATGAAATCTATGAAATATTGTTCAA	TTGAACAATATTTCATAGATTTCATG	chr07	48233695	PGSC0003DMG402031089	Pentatricopeptide repeat-containing protein	PGSC0003DMG401031089	Pentatricopeptide (PPR) repeat-containing protein
TAAAATAACCAATTTGAGATTTCATG	CATGAAATCTCAAATTGGTTATTTTA	chr03	38461598	intergenic
GCCAATGCTTACGTTGAGATTTCATG	CATGAAATCTCAACGTAAGCATTGGC	chr01	4326848	PGSC0003DMG400004431	Conserved gene of unknown function
GATCTAGCACCCTCCGAGATTTCATG	CATGAAATCTCGGAGGGTGCTAGATC	chr02	44716587	PGSC0003DMG400001321	ATCUL3/ATCUL3A/CUL3/CUL3A
AAAAAAATGGTGACAGAGATTTCATG	CATGAAATCTCTGTCACCATTTTTTT	chr10	29150149	PGSC0003DMG400028767	Oxidoreductase/ transition metal ion binding protein
TCTTCCTGAAACTTGCAGATTTCATG	CATGAAATCTGCAAGTTTCAGGAAGA	chr03	24544808	PGSC0003DMG400008328	Conserved gene of unknown function
TGGACTCAAATGGAGCAGATTTCATG	CATGAAATCTGCTCCATTTGAGTCCA	chr04	29142412	intergenic
CATGAAATCTGTTCACAGGAATAGAA	TTCTATTCCTGTGAACAGATTTCATG	chr01	71048787	intergenic
CAAAACATCGTAAAACAGATTTCATG	CATGAAATCTGTTTTACGATGTTTTG	chr06	52183781	PGSC0003DMG400030415	Expansin18
TTCAAAACACATTTTAAGATTTCATG	CATGAAATCTTAAAATGTGTTTTGAA	chr02	23830545	intergenic
CATGAAATCTTAACTCCTGAGTATAT	ATATACTCAGGAGTTAAGATTTCATG	chr03	39649358	PGSC0003DMG400024586	PBng143	PGSC0003DMG402024480	Gene of unknown function
TTTTTTGGGCTATATAAGATTTCATG	CATGAAATCTTATATAGCCCAAAAAA	chr12	34847413	intergenic
TTTTTTGAGCTATATAAGATTTCATG	CATGAAATCTTATATAGCTCAAAAAA	chr08	27439501	intergenic
TACTGATACTCATATAAGATTTCATG	CATGAAATCTTATATGAGTATCAGTA	chr08	35927803	PGSC0003DMG400014795	Defender against cell death 1
TTTTTTTTTTGGCATAAGATTTCATG	CATGAAATCTTATGCCAAAAAAAAAA	chr10	43508663	PGSC0003DMG400007170	Conserved gene of unknown function
TTTTTTTTTTAGCATAAGATTTCATG	CATGAAATCTTATGCTAAAAAAAAAA	chr12	21830124	PGSC0003DMG400014944	Electron transfer flavoprotein ubiquinone oxidoreductase
CATGAAATCTTATGCTTTAAGCAAAA	TTTTGCTTAAAGCATAAGATTTCATG	chr07	2660924	PGSC0003DMG400030683	Arogenate dehydrogenase
TCTTAAAATTAAAGGAAGATTTCATG	CATGAAATCTTCCTTTAATTTTAAGA	chr02	30312949	PGSC0003DMG400028470	Conserved gene of unknown function
AACTTGACAGAATAGAAGATTTCATG	CATGAAATCTTCTATTCTGTCAAGTT	chr01	73448352	PGSC0003DMG402024930	RNA splicing protein mrs2, mitochondrial
TTTGTGGCAAGAAAGAAGATTTCATG	CATGAAATCTTCTTTCTTGCCACAAA	chr07	50577140	intergenic
CATGAAATCTTTAGCTGCTAAAGTTC	GAACTTTAGCAGCTAAAGATTTCATG	chr03	16823580	PGSC0003DMG400018516	Ubiquitin-protein ligase
CATGAAATCTTTCAATCTTGGTCCTA	TAGGACCAAGATTGAAAGATTTCATG	chr04	14298397	intergenic
CTATGCATAGCCCCAAAGATTTCATG	CATGAAATCTTTGGGGCTATGCATAG	chr01	66253015	PGSC0003DMG400000215	Conserved gene of unknown function
CATGAAATCTTTGTGTTGTATGTTTC	GAAACATACAACACAAAGATTTCATG	chr03	36612205	PGSC0003DMG400015239	Coproporphyrinigen III oxidase
ATATTATTTAAGAAAAAGATTTCATG	CATGAAATCTTTTTCTTAAATAATAT	chr06	10895006	intergenic
CATGAAATCTTTTTGAAAACTTCAAA	TTTGAAGTTTTCAAAAAGATTTCATG	chr05	618027	PGSC0003DMG401028367	Esterase PIR7B
CATGAAATCTTTTTGAAAACTTCATA	TATGAAGTTTTCAAAAAGATTTCATG	chr05	618027	PGSC0003DMG401028367	Esterase PIR7B
CATGAAATCTTTTTGTAAACTTCATA	TATGAAGTTTACAAAAAGATTTCATG	chr05	618027	PGSC0003DMG401028367	Esterase PIR7B
CATGAAATGAAAAGCAATGTAGTCAT	ATGACTACATTGCTTTTCATTTCATG	chr02	39792718	PGSC0003DMG402026407	Monoglyceride lipase
ATATCTCTGTAGATTTTCATTTCATG	CATGAAATGAAAATCTACAGAGATAT	chr01	70737636	PGSC0003DMG400024776	Protein phosphatase
GGTTCATATTCAGGTTTCATTTCATG	CATGAAATGAAACCTGAATATGAACC	chr11	2706051	PGSC0003DMG403013246	Ubiquitin-protein ligase
GGTTCATATCCAGGTTTCATTTCATG	CATGAAATGAAACCTGGATATGAACC	chr11	2706051	PGSC0003DMG403013246	Ubiquitin-protein ligase
AGTTCATATCCAGGTTTCATTTCATG	CATGAAATGAAACCTGGATATGAACT	chr11	2706051	PGSC0003DMG403013246	Ubiquitin-protein ligase
CATGAAATGAAATCAGTTATTCATTT	AAATGAATAACTGATTTCATTTCATG	chr01	14947659	PGSC0003DMG400040799	Conserved gene of unknown function
CATGAAATGAAATGAAAATATCTCAT	ATGAGATATTTTCATTTCATTTCATG	chr06	52201619	PGSC0003DMG400030417	Rab5-interacting protein	PGSC0003DMG401030323	Conserved gene of unknown function
TCTGTACATTACCATTTCATTTCATG	CATGAAATGAAATGGTAATGTACAGA	chr04	53845587	intergenic
TTCTGTACATACCATTTCATTTCATG	CATGAAATGAAATGGTATGTACAGAA	chr01	61928592	PGSC0003DMG400031168	Cyclin-dependent protein kinase
ATCTGTACATACCATTTCATTTCATG	CATGAAATGAAATGGTATGTACAGAT	chr01	61928592	PGSC0003DMG400031168	Cyclin-dependent protein kinase
CATGAAATGAACAAAAGAGGAATCTT	AAGATTCCTCTTTTGTTCATTTCATG	chr06	44704437	PGSC0003DMG400026100	Conserved gene of unknown function
AAAGAAAATATATTGTTCATTTCATG	CATGAAATGAACAATATATTTTCTTT	chr04	61007383	PGSC0003DMG400011680	DOF domain class transcription factor
CATGAAATGAACATCAAGTTTGTGTT	AACACAAACTTGATGTTCATTTCATG	chr04	7164576	PGSC0003DMG400023601	RNA-dependent RNA polymerase 6
CATGAAATGAACCGTGCTGCAGAAGG	CCTTCTGCAGCACGGTTCATTTCATG	chr04	59413972	PGSC0003DMG400021512	Acyl-CoA-binding protein, acbp
AAAGAAAATATATAGTTCATTTCATG	CATGAAATGAACTATATATTTTCTTT	chr04	61007383	PGSC0003DMG400011680	DOF domain class transcription factor
TTTTATCTTCAACAGTTCATTTCATG	CATGAAATGAACTGTTGAAGATAAAA	chr10	42818079	intergenic
CATGAAATGAAGACTTTTGGTTGTTT	AAACAACCAAAAGTCTTCATTTCATG	chr01	27616828	PGSC0003DMG400007555	AMSH-like ubiquitin thiolesterase 3
CATGAAATGAAGACTTTTGGTTTCGT	ACGAAACCAAAAGTCTTCATTTCATG	chr01	27616828	PGSC0003DMG400007555	AMSH-like ubiquitin thiolesterase 3
CATGAAATGAAGAGAAGATGAATACA	TGTATTCATCTTCTCTTCATTTCATG	chr01	58046328	PGSC0003DMG400006839	Subtilase
CATGAAATGAAGAGATGTTGTTAGTA	TACTAACAACATCTCTTCATTTCATG	chr09	17694092	intergenic
CATGAAATGAAGCGTCGCGGAAAAGA	TCTTTTCCGCGACGCTTCATTTCATG	chr09	49941212	PGSC0003DMG400029618	3-ketoacyl CoA thiolase 2
TCGTATAACTTGAACTTCATTTCATG	CATGAAATGAAGTTCAAGTTATACGA	chr02	31666795	PGSC0003DMG400031762	Conserved gene of unknown function
AAACAATCTCTCTCATTCATTTCATG	CATGAAATGAATGAGAGAGATTGTTT	chr12	446471	PGSC0003DMG400015326	Pentatricopeptide repeat-containing protein
CATGAAATGAATGCAAAAAAAAAAAA	TTTTTTTTTTTTGCATTCATTTCATG	chr05	6937534	intergenic
CATGAAATGAATGCAATATTCTGAAA	TTTCAGAATATTGCATTCATTTCATG	chr05	39656763	PGSC0003DMG400033875	Eif-1a
CATGAAATGAATGCAATATTCTGACA	TGTCAGAATATTGCATTCATTTCATG	chr05	39656763	PGSC0003DMG400033875	Eif-1a
CATGAAATGAATGCAATATTCTGCTT	AAGCAGAATATTGCATTCATTTCATG	chr05	39656763	PGSC0003DMG400033875	Eif-1a
CATGAAATGAATGCAATATTCTGGAA	TTCCAGAATATTGCATTCATTTCATG	chr05	39656763	PGSC0003DMG400033875	Eif-1a
CATGAAATGAATGCAATATTCTGGCA	TGCCAGAATATTGCATTCATTTCATG	chr05	39656763	PGSC0003DMG400033875	Eif-1a
CATGAAATGAATGCAATATTCTGGCC	GGCCAGAATATTGCATTCATTTCATG	chr05	39656763	PGSC0003DMG400033875	Eif-1a
CATGAAATGAATGCAATATTCTGGCG	CGCCAGAATATTGCATTCATTTCATG	chr05	39656763	PGSC0003DMG400033875	Eif-1a
CATGAAATGAATGCAATATTCTGGCT	AGCCAGAATATTGCATTCATTTCATG	chr05	39656763	PGSC0003DMG400033875	Eif-1a
CATGAAATGAATGCAATATTCTGGTT	AACCAGAATATTGCATTCATTTCATG	chr05	39656763	PGSC0003DMG400033875	Eif-1a
ACAGAAAAAGTACAATTCATTTCATG	CATGAAATGAATTGTACTTTTTCTGT	chr01	74595950	intergenic
CATGAAATGACATTTATTGAATCACA	TGTGATTCAATAAATGTCATTTCATG	chr12	4611427	PGSC0003DMG400000330	Vernalization independence 3
CATGAAATGACATTTATTGAATCTCT	AGAGATTCAATAAATGTCATTTCATG	chr12	4611427	PGSC0003DMG400000330	Vernalization independence 3
CATGAAATGACTATGATTAACACCTT	AAGGTGTTAATCATAGTCATTTCATG	chr12	1624002	PGSC0003DMG400007811	Conserved gene of unknown function
CATGAAATGACTATGATTAAGACCTT	AAGGTCTTAATCATAGTCATTTCATG	chr12	1624002	PGSC0003DMG400007811	Conserved gene of unknown function
CATGAAATGAGATTACGCTCATTCTG	CAGAATGAGCGTAATCTCATTTCATG	chr07	50153086	PGSC0003DMG400027637	Glutathione S-transferase T5
CATGAAATGAGATTATGCTCATTCTG	CAGAATGAGCATAATCTCATTTCATG	chr07	50153086	PGSC0003DMG400027637	Glutathione S-transferase T5
CATGAAATGAGATTCGTGGGGGGGAA	TTCCCCCCCACGAATCTCATTTCATG	chr01	78433083	PGSC0003DMG400025161	Mitochondrial import receptor subunit TOM6 homolog
ACTCCAACATTTAAGCTCATTTCATG	CATGAAATGAGCTTAAATGTTGGAGT	chr09	8419375	PGSC0003DMG400002727	Homeodomain-like; Uridylate kinase
CTCTACACAAAATTCCTCATTTCATG	CATGAAATGAGGAATTTTGTGTAGAG	chr01	58522975	PGSC0003DMG400006861	Conserved gene of unknown function
CATGAAATGAGGTTCATTGAAGTTCC	GGAACTTCAATGAACCTCATTTCATG	chr08	41591930	intergenic
CATGAAATGAGTTTAAGATGTCATAT	ATATGACATCTTAAACTCATTTCATG	chr01	52583619	PGSC0003DMG400010660	Superoxide dismutase [Cu-Zn] 2
CATGAAATGAGTTTCTGATGTCATAT	ATATGACATCAGAAACTCATTTCATG	chr01	52583619	PGSC0003DMG400010660	Superoxide dismutase [Cu-Zn] 2
CATGAAATGATAATAGGATTTTGATG	CATCAAAATCCTATTATCATTTCATG	chr07	52369886	PGSC0003DMG400022160	Pre-mRNA-splicing factor cwc15
ACACTAAGTTTGTTCATCATTTCATG	CATGAAATGATGAACAAACTTAGTGT	chr06	3886088	PGSC0003DMG400014709	Myosin XI-2
GTCCAAGAAAAATTCATCATTTCATG	CATGAAATGATGAATTTTTCTTGGAC	chr12	56925047	intergenic
TTTTTTTTTGTATGCATCATTTCATG	CATGAAATGATGCATACAAAAAAAAA	chr09	17141190	intergenic
CATGAAATGATTAAATACTGTGGGTT	AACCCACAGTATTTAATCATTTCATG	chr02	33862513	PGSC0003DMG400013880	E3 ubiquitin ligase PUB14
CATGAAATGCAAAGGGTGCCATTTGG	CCAAATGGCACCCTTTGCATTTCATG	chr02	43889263	PGSC0003DMG400001464	Mitochondrial carnitine/acylcarnitine carrier protein
GAACTGCTGCAAACTTGCATTTCATG	CATGAAATGCAAGTTTGCAGCAGTTC	chr01	77595676	PGSC0003DMG400025895	Serine/threonine-protein kinase SAPK10	PGSC0003DMG400025799	Serine-threonine protein kinase, plant-type
GCTTCAAAGTTGAATTGCATTTCATG	CATGAAATGCAATTCAACTTTGAAGC	chr01	66328275	PGSC0003DMG401000216	Dead box ATP-dependent RNA helicase
CATGAAATGCACTCTCTGCAAAATAT	ATATTTTGCAGAGAGTGCATTTCATG	chr11	3020095	PGSC0003DMG403016981	Resistance gene
CATGAAATGCAGACTTTTGGTTTCGT	ACGAAACCAAAAGTCTGCATTTCATG	chr01	27616828	PGSC0003DMG400007555	AMSH-like ubiquitin thiolesterase 3
CATGAAATGCATCAGCAGCAACAAGA	TCTTGTTGCTGCTGATGCATTTCATG	chr01	70065960	PGSC0003DMG400024700	ATIDD4-DOMAIN 4
GATTAAGCAAGTGATGGCATTTCATG	CATGAAATGCCATCACTTGCTTAATC	chr10	24413005	intergenic
GGCTGATCTCTCAATGGCATTTCATG	CATGAAATGCCATTGAGAGATCAGCC	chr07	49524192	PGSC0003DMG400007062	50S ribosomal protein L13, chloroplastic
AGGGAGACAGCATCTAGCATTTCATG	CATGAAATGCTAGATGCTGTCTCCCT	chr05	687631	PGSC0003DMG400028311	Fructokinase 2
CATGAAATGCTATTAACTGCTTATGA	TCATAAGCAGTTAATAGCATTTCATG	chr11	20169389	intergenic
GAACATTACACTTTGAGCATTTCATG	CATGAAATGCTCAAAGTGTAATGTTC	chr07	50103844	intergenic
CATGAAATGCTCTTGGCAAAGCTTAA	TTAAGCTTTGCCAAGAGCATTTCATG	chr04	46243238	PGSC0003DMG400022038	Transcription factor S-II domain-containing protein
CATGAAATGCTCTTGGCAAAGCTTCA	TGAAGCTTTGCCAAGAGCATTTCATG	chr04	46243238	PGSC0003DMG400022038	Transcription factor S-II domain-containing protein
CATGAAATGCTTCCAAAAAAAAAAAA	TTTTTTTTTTTTGGAAGCATTTCATG	chr12	47307668	intergenic
CCATTACTTTTTGGAAGCATTTCATG	CATGAAATGCTTCCAAAAAGTAATGG	chr12	23486635	PGSC0003DMG400003393	DNA double-strand break repair rad50 ATPase
CATGAAATGCTTGCAACCTTCAACAC	GTGTTGAAGGTTGCAAGCATTTCATG	chr10	51639642	PGSC0003DMG400017584	29 kDa ribonucleoprotein B, chloroplastic
GGTTGATGCAAAGAAAGCATTTCATG	CATGAAATGCTTTCTTTGCATCAACC	chr08	42351021	PGSC0003DMG400012289	Conserved gene of unknown function
TCATCAGAACCTCTTTCCATTTCATG	CATGAAATGGAAAGAGGTTCTGATGA	chr08	38273897	PGSC0003DMG400026264	Homeobox-leucine zipper protein
TTTTGGAGTAACATTTCCATTTCATG	CATGAAATGGAAATGTTACTCCAAAA	chr01	74012936	PGSC0003DMG400023778	Gene of unknown function
TTTCAGAGTAACATTTCCATTTCATG	CATGAAATGGAAATGTTACTCTGAAA	chr11	40959781	PGSC0003DMG400027388	Elongation factor 1B alpha-subunit
CATGAAATGGACATGTTAGAGAAATA	TATTTCTCTAACATGTCCATTTCATG	chr12	49797952	PGSC0003DMG400033642	2,4-dienoyl-CoA reductase
CATGAAATGGACCAAAGCCAAACACC	GGTGTTTGGCTTTGGTCCATTTCATG	chr10	48664450	PGSC0003DMG402028252	Beta-fructofuranosidase
CATGAAATGGACCTTCTCACTGGCCC	GGGCCAGTGAGAAGGTCCATTTCATG	chr04	59967476	PGSC0003DMG400007948	ATP binding protein
CATGAAATGGACTAGTAATAAGCACT	AGTGCTTATTACTAGTCCATTTCATG	chr08	652018	PGSC0003DMG400012492	Serine protease
CATGAAATGGAGTTTCTAGCTGTGAA	TTCACAGCTAGAAACTCCATTTCATG	chr08	1175699	PGSC0003DMG400020498	Inositol-1,4,5-triphosphate-5-phosphatase
CATGAAATGGATGTAAATTCTGTGCA	TGCACAGAATTTACATCCATTTCATG	chr09	43570984	intergenic
TTGTTGTTCCTTGGTGCCATTTCATG	CATGAAATGGCACCAAGGAACAACAA	chr05	44320569	PGSC0003DMG400015748	ATCES1
CATGAAATGGCACCCTGATAAGAGCC	GGCTCTTATCAGGGTGCCATTTCATG	chr03	9640486	PGSC0003DMG400011852	DNA binding protein
GAAGCAAATCTTGCTGCCATTTCATG	CATGAAATGGCAGCAAGATTTGCTTC	chr02	32249529	PGSC0003DMG400029701	DNA-binding WRKY; VQ
CATGAAATGGCATTTATTGAATCTCT	AGAGATTCAATAAATGCCATTTCATG	chr12	4611427	PGSC0003DMG400000330	Vernalization independence 3
CATGAAATGGCTTGATTCAAAGAAAT	ATTTCTTTGAATCAAGCCATTTCATG	chr01	77128395	PGSC0003DMG400044149	UDP-glucose:glucosyltransferase
ACATTCATTTTCTTCCCCATTTCATG	CATGAAATGGGGAAGAAAATGAATGT	chr03	37186234	PGSC0003DMG400015265	Phospholipase C 4
GGTGTACAACTTGTACCCATTTCATG	CATGAAATGGGTACAAGTTGTACACC	chr05	39404698	PGSC0003DMG400033885	1-aminocyclopropane-1-carboxylate synthase 4
TTAACCAACAAGTTTACCATTTCATG	CATGAAATGGTAAACTTGTTGGTTAA	chr04	19405439	intergenic
CATGAAATGGTGAAAAATGAGTATGT	ACATACTCATTTTTCACCATTTCATG	chr12	26912631	intergenic
TCCTTCGTAACTTCCACCATTTCATG	CATGAAATGGTGGAAGTTACGAAGGA	chr07	1098784	PGSC0003DMG400011153	Conserved gene of unknown function
CATGAAATGGTTCTTTTTGAAAAAAA	TTTTTTTCAAAAAGAACCATTTCATG	chr10	41630996	intergenic
TCGACTTCAAAAAGAACCATTTCATG	CATGAAATGGTTCTTTTTGAAGTCGA	chr10	913798	intergenic
CATGAAATGGTTGCAACCTTCAACAC	GTGTTGAAGGTTGCAACCATTTCATG	chr10	51639642	PGSC0003DMG400017584	29 kDa ribonucleoprotein B, chloroplastic
TTTTTTTAAATACCAACCATTTCATG	CATGAAATGGTTGGTATTTAAAAAAA	chr11	39825861	PGSC0003DMG400018588	Myb
CATGAAATGGTTGTACTTGTAAAACA	TGTTTTACAAGTACAACCATTTCATG	chr12	8372112	PGSC0003DMG400012860	Extracellular ligand-gated ion channel
AAATTTCCTCAAGTTTACATTTCATG	CATGAAATGTAAACTTGAGGAAATTT	chr01	204262	intergenic
TTACACCCAATTATTTACATTTCATG	CATGAAATGTAAATAATTGGGTGTAA	chr07	10925301	PGSC0003DMG400032789	Diacylglycerol acylCoA acyltransferase
TTACACCAAATTATTTACATTTCATG	CATGAAATGTAAATAATTTGGTGTAA	chr07	10925301	PGSC0003DMG400032789	Diacylglycerol acylCoA acyltransferase
CATGAAATGTAAATTATAAATGGAGA	TCTCCATTTATAATTTACATTTCATG	chr10	26676221	PGSC0003DMG400033913	Lrr receptor protein kinase
CATGAAATGTAAATTTAATCATCAAA	TTTGATGATTAAATTTACATTTCATG	chr03	24787078	intergenic
AATGATGATTAAATTTACATTTCATG	CATGAAATGTAAATTTAATCATCATT	chr03	43486546	PGSC0003DMG400014243	S-adenosyl-L-methionine Mg-protoporphyrin IX methyltranserase
CATGAAATGTAAGAAAACAGAAGCGA	TCGCTTCTGTTTTCTTACATTTCATG	chr03	39651727	PGSC0003DMG400024586	PBng143	PGSC0003DMG402024480	Gene of unknown function
CATGAAATGTAAGGAAAAAACTGAAG	CTTCAGTTTTTTCCTTACATTTCATG	chr12	6373951	intergenic
CATGAAATGTAATATAATGCAGTGTA	TACACTGCATTATATTACATTTCATG	chr01	77829973	PGSC0003DMG400025814	CXE carboxylesterase
CCTTCTATTTCATTGTACATTTCATG	CATGAAATGTACAATGAAATAGAAGG	chr05	35953295	PGSC0003DMG400010802	Glucose-6-phosphate 1-dehydrogenase
TTACACCCAATTATGTACATTTCATG	CATGAAATGTACATAATTGGGTGTAA	chr07	10925301	PGSC0003DMG400032789	Diacylglycerol acylCoA acyltransferase
CCTTCTATTTCATAGTACATTTCATG	CATGAAATGTACTATGAAATAGAAGG	chr05	35953295	PGSC0003DMG400010802	Glucose-6-phosphate 1-dehydrogenase
CCTTCTATTTCACAGTACATTTCATG	CATGAAATGTACTGTGAAATAGAAGG	chr05	35953295	PGSC0003DMG400010802	Glucose-6-phosphate 1-dehydrogenase
GCAGTTTGATTTGGCTACATTTCATG	CATGAAATGTAGCCAAATCAAACTGC	chr02	38168179	intergenic
CATGAAATGTAGTCACGATGCAGAGA	TCTCTGCATCGTGACTACATTTCATG	chr04	4577738	PGSC0003DMG400030187	Spliceosomal protein sap
CATGAAATGTATAGTTTTCAACAGAT	ATCTGTTGAAAACTATACATTTCATG	chr11	8008208	PGSC0003DMG401006052	SecA-type chloroplast protein transport factor
CATGAAATGTATGAAAACAAATTTTG	CAAAATTTGTTTTCATACATTTCATG	chr12	14003340	intergenic
ATATAATTGAGTGAATACATTTCATG	CATGAAATGTATTCACTCAATTATAT	chr05	25859478	intergenic
CATGAAATGTATTGTTTTCAACAGAT	ATCTGTTGAAAACAATACATTTCATG	chr11	8008208	PGSC0003DMG401006052	SecA-type chloroplast protein transport factor
AATCATCGTCTACGTGACATTTCATG	CATGAAATGTCACGTAGACGATGATT	chr09	48263486	PGSC0003DMG400017231	Transcription factor TSRF1
CATGAAATGTCATTTATTGAATCTCT	AGAGATTCAATAAATGACATTTCATG	chr12	4611427	PGSC0003DMG400000330	Vernalization independence 3
CGAAAGTAAAACTGAGACATTTCATG	CATGAAATGTCTCAGTTTTACTTTCG	chr01	45665265	PGSC0003DMG400015061	Cytochrome P450
CAAAAGTAAAACTGAGACATTTCATG	CATGAAATGTCTCAGTTTTACTTTTG	chr01	45665265	PGSC0003DMG400015061	Cytochrome P450
TTTTGCTTCTAATCAGACATTTCATG	CATGAAATGTCTGATTAGAAGCAAAA	chr02	44918024	PGSC0003DMG403001309	Histidine acid phosphatase
TCTTGCTTCTAATCAGACATTTCATG	CATGAAATGTCTGATTAGAAGCAAGA	chr02	44918024	PGSC0003DMG403001309	Histidine acid phosphatase
CATGAAATGTGAAGAATACATATCTA	TAGATATGTATTCTTCACATTTCATG	chr04	43568412	intergenic
TCTTCAAAGCAGATTCACATTTCATG	CATGAAATGTGAATCTGCTTTGAAGA	chr06	43122252	PGSC0003DMG400016546	2-oxoglutarate-dependent dioxygenase
AATTGTAATACGACTCACATTTCATG	CATGAAATGTGAGTCGTATTACAATT	chr12	49096004	intergenic
TTCTAATATCCACATCACATTTCATG	CATGAAATGTGATGTGGATATTAGAA	chr04	5231780	PGSC0003DMG400027746	Actin-97
CCTTCAAAGTAAAATCACATTTCATG	CATGAAATGTGATTTTACTTTGAAGG	chr06	43092176	PGSC0003DMG401016545	2-oxoglutarate-dependent dioxygenase
CCTTCAAAGCAAAATCACATTTCATG	CATGAAATGTGATTTTGCTTTGAAGG	chr06	43092176	PGSC0003DMG401016545	2-oxoglutarate-dependent dioxygenase
CCTTCAAAGAAAAATCACATTTCATG	CATGAAATGTGATTTTTCTTTGAAGG	chr06	43092176	PGSC0003DMG401016545	2-oxoglutarate-dependent dioxygenase
CAAAAGCCACTGATGCACATTTCATG	CATGAAATGTGCATCAGTGGCTTTTG	chr04	56295260	PGSC0003DMG400030844	Craniofacial development protein 1
TAAAATGTATAGGCCCACATTTCATG	CATGAAATGTGGGCCTATACATTTTA	chr05	13128581	PGSC0003DMG400029105	Zinc finger family protein
CATGAAATGTGGTATTGGAGATGTCA	TGACATCTCCAATACCACATTTCATG	chr08	39362958	intergenic
CATGAAATGTTAAAATAATAGATTTA	TAAATCTATTATTTTAACATTTCATG	chr06	1616976	PGSC0003DMG400004158	Ca2+ antiporter/cation exchanger
CATGAAATGTTAAATGTTAAAGTATA	TATACTTTAACATTTAACATTTCATG	chr05	42994878	intergenic
CATGAAATGTTAGACGGGTTGTTGGC	GCCAACAACCCGTCTAACATTTCATG	chr05	13536439	PGSC0003DMG400034304	Binding / zinc ion binding
CATGAAATGTTATCCAAAAAAAAAAA	TTTTTTTTTTTGGATAACATTTCATG	chr06	45816401	intergenic
CATGAAATGTTATGTTTATATAGTTG	CAACTATATAAACATAACATTTCATG	chr12	5088605	PGSC0003DMG400020685	Protein argonaute PNH1
TCTGCTATTTTATTGAACATTTCATG	CATGAAATGTTCAATAAAATAGCAGA	chr05	29141246	PGSC0003DMG400023039	Mutt domain protein
TCTGCCATTTTATTGAACATTTCATG	CATGAAATGTTCAATAAAATGGCAGA	chr05	29141246	PGSC0003DMG400023039	Mutt domain protein
CATGAAATGTTCTGCTTCACCAAAAA	TTTTTGGTGAAGCAGAACATTTCATG	chr08	8773955	intergenic
CATGAAATGTTCTGCTTCACCAATAA	TTATTGGTGAAGCAGAACATTTCATG	chr08	8773955	intergenic
TTTTTTTTGTTGAAGAACATTTCATG	CATGAAATGTTCTTCAACAAAAAAAA	chr08	8856563	intergenic
CATGAAATGTTCTTCAACAACTAAAA	TTTTAGTTGTTGAAGAACATTTCATG	chr02	12897649	intergenic
CATGAAATGTTCTTCAACAACTACTT	AAGTAGTTGTTGAAGAACATTTCATG	chr02	12897649	intergenic
CAATGAATGGCATTCAACATTTCATG	CATGAAATGTTGAATGCCATTCATTG	chr11	38392080	PGSC0003DMG400008060	Pyridoxine biosynthesis protein
GTTGATTGTTAGACCAACATTTCATG	CATGAAATGTTGGTCTAACAATCAAC	chr12	969463	PGSC0003DMG400008567	Conserved gene of unknown function
TCAAAGAGTATAACCAACATTTCATG	CATGAAATGTTGGTTATACTCTTTGA	chr10	647010	PGSC0003DMG400008693	WPP domain-interacting protein 2
CATTCTATCTCCTACAACATTTCATG	CATGAAATGTTGTAGGAGATAGAATG	chr01	60192494	PGSC0003DMG400031115	Conserved gene of unknown function
CATGAAATGTTGTATTGGAAATGCCA	TGGCATTTCCAATACAACATTTCATG	chr08	39362958	intergenic
AAGATTATCTACAGAAACATTTCATG	CATGAAATGTTTCTGTAGATAATCTT	chr02	25372722	PGSC0003DMG400006970	Protein phosphatase 2a, regulatory subunit
CATGAAATGTTTGCATTACCCTTCTG	CAGAAGGGTAATGCAAACATTTCATG	chr11	8183661	PGSC0003DMG400009246	8-oxoguanine DNA glycosylase
CATGAAATGTTTGTAATTCTATTTTT	AAAAATAGAATTACAAACATTTCATG	chr08	36284569	PGSC0003DMG400009296	Conserved gene of unknown function
CATGAAATGTTTGTAATTTTATTTTT	AAAAATAAAATTACAAACATTTCATG	chr01	37255353	intergenic
TTTTTTTTTTCCATTTTAATTTCATG	CATGAAATTAAAATGGAAAAAAAAAA	chr12	51056331	PGSC0003DMG400028839	Vacuolar H+-ATPase A1 subunit isoform
TTCTTTTTTTCCATTTTAATTTCATG	CATGAAATTAAAATGGAAAAAAAGAA	chr12	51056331	PGSC0003DMG400028839	Vacuolar H+-ATPase A1 subunit isoform
CAATAAATTATAATTTTAATTTCATG	CATGAAATTAAAATTATAATTTATTG	chr12	5089383	PGSC0003DMG400020678	Conserved gene of unknown function
TGGTCATTTCTCTGTTTAATTTCATG	CATGAAATTAAACAGAGAAATGACCA	chr07	49408852	PGSC0003DMG400007066	Gamma-glutamylhydrolase 1
GAAATTCACTCAAGTTTAATTTCATG	CATGAAATTAAACTTGAGTGAATTTC	chr02	24158827	intergenic
CATGAAATTAAAGGTGGTGGTCATTT	AAATGACCACCACCTTTAATTTCATG	chr09	7485068	intergenic
CATGAAATTAAATACAACTTTTAAAA	TTTTAAAAGTTGTATTTAATTTCATG	chr06	12293675	intergenic
CATGAAATTAAATACAAGAACTCATT	AATGAGTTCTTGTATTTAATTTCATG	chr10	50407450	PGSC0003DMG400019126	Lactosylceramide 4-alpha-galactosyltransferase
CATGAAATTAAATATAACTTTTAAAA	TTTTAAAAGTTATATTTAATTTCATG	chr06	12293675	intergenic
CATGAAATTAAATCTGCTTACCGGAA	TTCCGGTAAGCAGATTTAATTTCATG	chr04	63019297	PGSC0003DMG400009869	DNAJ
CGGTTTAGTTAACATTTAATTTCATG	CATGAAATTAAATGTTAACTAAACCG	chr01	64117666	PGSC0003DMG400027767	Alcohol dehydrogenase
CATGAAATTAACAGAGAAACACAAGA	TCTTGTGTTTCTCTGTTAATTTCATG	chr06	27038944	PGSC0003DMG400015646	Gene of unknown function
CATGAAATTAACTTGAAGAATGGCTA	TAGCCATTCTTCAAGTTAATTTCATG	chr09	6768558	intergenic
CATGAAATTAAGGTACAAAATTGCAG	CTGCAATTTTGTACCTTAATTTCATG	chr09	28323933	PGSC0003DMG400017108	Conserved gene of unknown function
AAGAGTCCGATTGACTTAATTTCATG	CATGAAATTAAGTCAATCGGACTCTT	chr08	37997413	intergenic
AATATCGTTACTTTATTAATTTCATG	CATGAAATTAATAAAGTAACGATATT	chr03	26602019	intergenic
ACCTGTGTGTTGCTATTAATTTCATG	CATGAAATTAATAGCAACACACAGGT	chr06	35752815	PGSC0003DMG400016334	15kDa selenoprotein
CATGAAATTAATATAGTGCAGATTTA	TAAATCTGCACTATATTAATTTCATG	chr02	34599264	PGSC0003DMG400002078	Cytochrome P450
CATGAAATTAATATAGTGCAGATTTC	GAAATCTGCACTATATTAATTTCATG	chr02	34599264	PGSC0003DMG400002078	Cytochrome P450
CATGAAATTAATATATGTAACGACAA	TTGTCGTTACATATATTAATTTCATG	chr12	13141388	intergenic
ACAAGGTATTACTGATTAATTTCATG	CATGAAATTAATCAGTAATACCTTGT	chr08	10742222	PGSC0003DMG400032777	L-ascorbate peroxidase 1, cytosolic
CACTTGTAAGTGAGATTAATTTCATG	CATGAAATTAATCTCACTTACAAGTG	chr01	77152837	PGSC0003DMG400025880	Protein binding / zinc ion binding
CATGAAATTAATGCTAACTAAATGTG	CACATTTAGTTAGCATTAATTTCATG	chr04	59699055	PGSC0003DMG400003309	MFP1 attachment factor 1
CATGAAATTAATGCTATCTAAATGTG	CACATTTAGATAGCATTAATTTCATG	chr04	59699055	PGSC0003DMG400003309	MFP1 attachment factor 1
CATGAAATTAATGTATTTAAAAGAAG	CTTCTTTTAAATACATTAATTTCATG	chr01	73579616	PGSC0003DMG400023798	Embryo-specific 3
CATGAAATTAATTAAGTTGTGTAATG	CATTACACAACTTAATTAATTTCATG	chr07	7682467	PGSC0003DMG400004091	Conserved gene of unknown function
CATGAAATTAATTAAGTTGTGTAATT	AATTACACAACTTAATTAATTTCATG	chr07	7682467	PGSC0003DMG400004091	Conserved gene of unknown function
CATGAAATTAATTATCATTTTGAAAA	TTTTCAAAATGATAATTAATTTCATG	chr09	21104451	intergenic
CATGAAATTAATTGCCCAATGCATTT	AAATGCATTGGGCAATTAATTTCATG	chr06	54361475	intergenic
CATGAAATTAATTGTTAATTACAGTT	AACTGTAATTAACAATTAATTTCATG	chr02	36456208	PGSC0003DMG400013637	Conserved gene of unknown function
AAATTACGCAAGTTTGTAATTTCATG	CATGAAATTACAAACTTGCGTAATTT	chr08	16376283	PGSC0003DMG400025196	Conserved gene of unknown function
AAATTACACAAGTTTGTAATTTCATG	CATGAAATTACAAACTTGTGTAATTT	chr08	16376283	PGSC0003DMG400025196	Conserved gene of unknown function
CATGAAATTACAGGTAGCTGCTACCT	AGGTAGCAGCTACCTGTAATTTCATG	chr05	20102260	intergenic
TTCATAGAATGCTATGTAATTTCATG	CATGAAATTACATAGCATTCTATGAA	chr12	58090722	PGSC0003DMG400004703	Conserved gene of unknown function
CATGAAATTACATTATTTGAGAGGGA	TCCCTCTCAAATAATGTAATTTCATG	chr09	51020658	PGSC0003DMG400024362	Anthranilate N-benzoyltransferase protein
TTTCAGAAAAAGAAGGTAATTTCATG	CATGAAATTACCTTCTTTTTCTGAAA	chr05	3234446	intergenic
CATGAAATTACCTTTGTCTTACCTTT	AAAGGTAAGACAAAGGTAATTTCATG	chr07	42829471	intergenic
CATGAAATTACGAACTCCTTTAGTAG	CTACTAAAGGAGTTCGTAATTTCATG	chr03	42134605	PGSC0003DMG400000615	Conserved gene of unknown function
CATGAAATTACTTACAATTTAAAAAA	TTTTTTAAATTGTAAGTAATTTCATG	chr05	45263333	intergenic
TTTTTTTTTTCGTAAGTAATTTCATG	CATGAAATTACTTACGAAAAAAAAAA	chr08	35268742	PGSC0003DMG400017510	DNA binding protein
CATGAAATTACTTACGATTTTAACAA	TTGTTAAAATCGTAAGTAATTTCATG	chr05	9896393	intergenic
CATGAAATTACTTACGATTTTACCAA	TTGGTAAAATCGTAAGTAATTTCATG	chr05	9896393	intergenic
CATGAAATTACTTACGATTTTATCAA	TTGATAAAATCGTAAGTAATTTCATG	chr05	9896393	intergenic
CATGAAATTACTTACGATTTTATCAT	ATGATAAAATCGTAAGTAATTTCATG	chr05	9896393	intergenic
CATGAAATTACTTACGATTTTATCGA	TCGATAAAATCGTAAGTAATTTCATG	chr05	9896393	intergenic
CATGAAATTACTTACTATTTTAACAA	TTGTTAAAATAGTAAGTAATTTCATG	chr05	9896393	intergenic
CATGAAATTACTTACTATTTTACCAA	TTGGTAAAATAGTAAGTAATTTCATG	chr05	9896393	intergenic
CATGAAATTACTTACTATTTTATCAA	TTGATAAAATAGTAAGTAATTTCATG	chr05	9896393	intergenic
CATGAAATTACTTACTATTTTATCAC	GTGATAAAATAGTAAGTAATTTCATG	chr05	9896393	intergenic
CATGAAATTACTTACTATTTTATCGA	TCGATAAAATAGTAAGTAATTTCATG	chr05	9896393	intergenic
TCTAACAAACCTAAAGTAATTTCATG	CATGAAATTACTTTAGGTTTGTTAGA	chr11	40959528	intergenic
CATGAAATTACTTTTGTCTTAAAAAA	TTTTTTAAGACAAAAGTAATTTCATG	chr01	62716191	intergenic
[truncated: 138,048 more rows]
