# Supplementary material for: Comparative transcript profiling by SuperSAGE identifies novel candidate genes for controlling potato quantitative resistance to late blight not compromised by late maturity
Source: Front Plant Sci. 2013 Nov 14;4:423. doi: 10.3389/fpls.2013.00423 (PMC3827546; doi:10.3389/fpls.2013.00423)
Supplement: Supplementary Table S3 — Tags matching to the potato genome with no mismatch. (Sheet 3). [file DataSheet3.XLSX]

## Sheet: no mismatches
Tag sequence or reverse complement_1	Tag sequence or reverse complement_2	chromosome	Position (v2.1.11)[bp]	Locus	Annotation
CATGAAAAAAAAAAAAAAAAAAAAAA	TTTTTTTTTTTTTTTTTTTTTTCATG	chr07	24365537	intergenic
CATGAAAAAAAAAAGAAAAAAAAAAA	TTTTTTTTTTTCTTTTTTTTTTCATG	chr05	43503122	PGSC0003DMG400027199	Gene of unknown function
CATGAAAAAAAAGAACTGATGAGAAA	TTTCTCATCAGTTCTTTTTTTTCATG	chr07	865366	PGSC0003DMG401011220	Cytosolic purine 5-nucleotidase
CATTTCTTCTCTCCTTTTTTTTCATG	CATGAAAAAAAAGGAGAGAAGAAATG	chr01	77037787	PGSC0003DMG400025868	D-type cyclin family 3 subgroup 2
CATGAAAAAAAAGTTGAAAAACATTT	AAATGTTTTTCAACTTTTTTTTCATG	chr11	6629214	PGSC0003DMG400023984	Gene of unknown function
TTAAAATTCACATATTTTTTTTCATG	CATGAAAAAAAATATGTGAATTTTAA	chr01	59733435	PGSC0003DMG400006311	Homeobox-leucine zipper protein HAT14
GAGTTTTTTTCCTTCTTTTTTTCATG	CATGAAAAAAAGAAGGAAAAAAACTC	chr04	63084426	PGSC0003DMG400009941	Receptor protein kinase CLAVATA1
CGAAAAGTAAATATCTTTTTTTCATG	CATGAAAAAAAGATATTTACTTTTCG	chr01	1228276	PGSC0003DMG400032197	Restricted tev movement 1
CATGAAAAAAAGTTGGTAAAAGAAAA	TTTTCTTTTACCAACTTTTTTTCATG	chr04	63364001	PGSC0003DMG400009886	Tetracycline transporter
ATTTTTAAACATAAATTTTTTTCATG	CATGAAAAAAATTTATGTTTAAAAAT	chr02	32316178	intergenic
AATGCAAGGCCCTTTGTTTTTTCATG	CATGAAAAAACAAAGGGCCTTGCATT	chr06	53810994	PGSC0003DMG400020080	Glutaredoxin S12
CATGAAAAAACACCCAGGAAGAAGGT	ACCTTCTTCCTGGGTGTTTTTTCATG	chr07	49599311	intergenic
TCAAACCTGAAAAGTGTTTTTTCATG	CATGAAAAAACACTTTTCAGGTTTGA	chr04	59248075	PGSC0003DMG400021524	CUE domain containing protein
CATGAAAAAACCAACTTTGTTTTTAC	GTAAAAACAAAGTTGGTTTTTTCATG	chr03	9527929	intergenic
AACAGCAGTCTCATCGTTTTTTCATG	CATGAAAAAACGATGAGACTGCTGTT	chr03	40748865	PGSC0003DMG400024631	SP1L
CATGAAAAAACTTCAAGATATCTACA	TGTAGATATCTTGAAGTTTTTTCATG	chr08	1663678	PGSC0003DMG400024139	Alcohol acyl transferase
TTACTGAGACTTTTTCTTTTTTCATG	CATGAAAAAAGAAAAAGTCTCAGTAA	chr02	26226925	intergenic
AACTAATTAATTCTTCTTTTTTCATG	CATGAAAAAAGAAGAATTAATTAGTT	chr09	45168391	intergenic
CATGAAAAAAGACGGAAGAAATGTGC	GCACATTTCTTCCGTCTTTTTTCATG	chr01	72121227	PGSC0003DMG400018228	Conserved gene of unknown function
CATGAAAAAAGAGTGATATCTAACAA	TTGTTAGATATCACTCTTTTTTCATG	chr03	42055742	PGSC0003DMG400000608	Polygalacturonase
TGTCTGAGAAGTTTGCTTTTTTCATG	CATGAAAAAAGCAAACTTCTCAGACA	chr09	6408971	PGSC0003DMG400008927	Pentatricopeptide repeat-containing protein, chloroplastic
CATGAAAAAAGCAAATATGTATGCTC	GAGCATACATATTTGCTTTTTTCATG	chr06	14386799	intergenic
CATGAAAAAAGCATTATCCATCTTGA	TCAAGATGGATAATGCTTTTTTCATG	chr09	49826804	PGSC0003DMG401029613	Gene of unknown function
CATGAAAAAAGCTAATATATATGCTC	GAGCATATATATTAGCTTTTTTCATG	chr02	31975566	PGSC0003DMG400031783	Gene of unknown function
TCTCTAATCCCCTCCCTTTTTTCATG	CATGAAAAAAGGGAGGGGATTAGAGA	chr07	48686577	PGSC0003DMG400012415	Acetylglucosaminyltransferase
CTTCCACGCCAGATACTTTTTTCATG	CATGAAAAAAGTATCTGGCGTGGAAG	chr06	34113930	intergenic
CCTCTTAAAGGGGAACTTTTTTCATG	CATGAAAAAAGTTCCCCTTTAAGAGG	chr01	48118767	PGSC0003DMG400001211	Hydrolase, hydrolyzing O-glycosyl compounds
AACAGATGGACCAAACTTTTTTCATG	CATGAAAAAAGTTTGGTCCATCTGTT	chr08	42161501	intergenic
GGTATACATCCTTTTATTTTTTCATG	CATGAAAAAATAAAAGGATGTATACC	chr05	45052919	PGSC0003DMG400023436	IBR3 (IBA-RESPONSE 3)
AAAAGAATTATACTGATTTTTTCATG	CATGAAAAAATCAGTATAATTCTTTT	chr10	44444612	PGSC0003DMG400008168	Conserved gene of unknown function
CATGAAAAAATCTACCTCCTTAAGTG	CACTTAAGGAGGTAGATTTTTTCATG	chr07	33507643	PGSC0003DMG400014102	Conserved gene of unknown function
ATATTTTTTTTCTAGATTTTTTCATG	CATGAAAAAATCTAGAAAAAAAATAT	chr03	43171634	PGSC0003DMG400014224	Amino acid binding protein
CATGAAAAAATGGAGTTGGAGATTTA	TAAATCTCCAACTCCATTTTTTCATG	chr07	7706169	intergenic
CATGAAAAAATTGAAAGTCTTGATAG	CTATCAAGACTTTCAATTTTTTCATG	chr01	4193782	PGSC0003DMG400010493	Nucleic acid binding protein
CATGAAAAAATTTGAAGTTTTCAACT	AGTTGAAAACTTCAAATTTTTTCATG	chr01	78228792	intergenic
CATGAAAAACAACTTGTATTTTTCTT	AAGAAAAATACAAGTTGTTTTTCATG	chr03	44863035	PGSC0003DMG400005705	TCP transcription factor
TTCTCTTCAATCACTTGTTTTTCATG	CATGAAAAACAAGTGATTGAAGAGAA	chr02	45828201	intergenic
CATGAAAAACAAGTGCAAAGAATTAA	TTAATTCTTTGCACTTGTTTTTCATG	chr04	7802132	PGSC0003DMG400027283	AT-HSFB3 (Arabidopsis thaliana heat shock transcription factor B3)
AGGCGAATTTACTATTGTTTTTCATG	CATGAAAAACAATAGTAAATTCGCCT	chr04	13163249	intergenic
CATGAAAAACACCTATACACACGCCG	CGGCGTGTGTATAGGTGTTTTTCATG	chr12	7119030	intergenic
CATGAAAAACACCTATACACACGCTG	CAGCGTGTGTATAGGTGTTTTTCATG	chr07	47395918	PGSC0003DMG400017285	Gene of unknown function
CATGAAAAACACCTATACACGTGCCG	CGGCACGTGTATAGGTGTTTTTCATG	chr01	76457606	intergenic
TAGAAATTTCATTGATGTTTTTCATG	CATGAAAAACATCAATGAAATTTCTA	chr01	77247063	intergenic
CATGAAAAACCAACGTGAAGGACTTT	AAAGTCCTTCACGTTGGTTTTTCATG	chr02	15955832	intergenic
TTCTCTTCAATAATTGGTTTTTCATG	CATGAAAAACCAATTATTGAAGAGAA	chr02	45836656	intergenic
CATGAAAAACGTGATAATTATGGAAG	CTTCCATAATTATCACGTTTTTCATG	chr01	23644687	PGSC0003DMG400002411	Conserved gene of unknown function
CATGAAAAACGTGGAGTTCTTACACA	TGTGTAAGAACTCCACGTTTTTCATG	chr10	49390563	PGSC0003DMG400028211	Conserved gene of unknown function
CATGAAAAACGTGTTCTCTCGTCTAA	TTAGACGAGAGAACACGTTTTTCATG	chr11	40256540	intergenic
CATGAAAAACTTAATGGTACTAGCTC	GAGCTAGTACCATTAAGTTTTTCATG	chr06	14398883	PGSC0003DMG400002427	Bacterial spot disease resistance protein 4
TATACATCAAAGGCAAGTTTTTCATG	CATGAAAAACTTGCCTTTGATGTATA	chr07	51663016	PGSC0003DMG401022236	Peptidase, trypsin-like serine and cysteine proteases
CATGAAAAAGAAAAAAGAAAAAAAAA	TTTTTTTTTCTTTTTTCTTTTTCATG	chr01	12453535	intergenic
TCCACATTTTCTCTTTCTTTTTCATG	CATGAAAAAGAAAGAGAAAATGTGGA	chr03	42355359	PGSC0003DMG400019823	Conserved gene of unknown function
AGAAAATCAAGACTTTCTTTTTCATG	CATGAAAAAGAAAGTCTTGATTTTCT	chr05	735790	PGSC0003DMG400028307	Conserved gene of unknown function
CATGAAAAAGAAATGGTTTCTACAAT	ATTGTAGAAACCATTTCTTTTTCATG	chr10	47282799	intergenic
CATGAAAAAGAAGGATAGATGATGCT	AGCATCATCTATCCTTCTTTTTCATG	chr07	49584593	PGSC0003DMG400007089	Trehalose-phosphate synthase 1
ACTTATGCAGCACCTTCTTTTTCATG	CATGAAAAAGAAGGTGCTGCATAAGT	chr01	63234199	PGSC0003DMG400025973	GRAS family transcription factor
TTAAATATTTTGGATTCTTTTTCATG	CATGAAAAAGAATCCAAAATATTTAA	chr08	30960982	intergenic
CATGAAAAAGAGCAATGACGTACAAC	GTTGTACGTCATTGCTCTTTTTCATG	chr01	77954132	PGSC0003DMG400025947	Conserved gene of unknown function
CATGAAAAAGAGGTTAAAGAAGAAGA	TCTTCTTCTTTAACCTCTTTTTCATG	chr08	38305004	PGSC0003DMG400026238	Conserved gene of unknown function
ATTTGATATCTAAACTCTTTTTCATG	CATGAAAAAGAGTTTAGATATCAAAT	chr03	43373606	PGSC0003DMG400014236	Succinate/fumarate mitochondrial transporter
CATGAAAAAGATATAGAAACTGTTTT	AAAACAGTTTCTATATCTTTTTCATG	chr06	39400696	intergenic
CTTTTATTCTCGGCATCTTTTTCATG	CATGAAAAAGATGCCGAGAATAAAAG	chr02	35132962	PGSC0003DMG400016435	Transcription factor jumonji domain-containing protein
TAGTTTCCTCATTAATCTTTTTCATG	CATGAAAAAGATTAATGAGGAAACTA	chr05	21728222	intergenic
TTTTCTTTCTTTGTGGCTTTTTCATG	CATGAAAAAGCCACAAAGAAAGAAAA	chr07	745648	intergenic
CATGAAAAAGCCTGTTAAACCTTACC	GGTAAGGTTTAACAGGCTTTTTCATG	chr10	23509027	intergenic
CATGAAAAAGGCAATACAGATATTTA	TAAATATCTGTATTGCCTTTTTCATG	chr01	72854721	intergenic
ATCCACATTATGAAGCCTTTTTCATG	CATGAAAAAGGCTTCATAATGTGGAT	chr04	58892569	PGSC0003DMG400004911	E3 ubiquitin ligase PUB14
CATGAAAAAGGTGAAGCATCTTTTAA	TTAAAAGATGCTTCACCTTTTTCATG	chr01	1282208	PGSC0003DMG400032148	NDR1
CATGAAAAAGGTGTTGGTATTTGTCA	TGACAAATACCAACACCTTTTTCATG	chr02	24336809	PGSC0003DMG400006633	Conserved gene of unknown function
ATTCATTTATATCATACTTTTTCATG	CATGAAAAAGTATGATATAAATGAAT	chr12	54810782	PGSC0003DMG400015458	Lrr receptor protein kinase
GCATCTTTGAGGAATACTTTTTCATG	CATGAAAAAGTATTCCTCAAAGATGC	chr07	53198621	PGSC0003DMG400022311	Conserved gene of unknown function
CCGTGTGCAACCACGACTTTTTCATG	CATGAAAAAGTCGTGGTTGCACACGG	chr07	13823988	intergenic
GTATCATTCTTGATAACTTTTTCATG	CATGAAAAAGTTATCAAGAATGATAC	chr08	33895412	PGSC0003DMG400020815	Gene of unknown function
GAATAAAAAAAGATAACTTTTTCATG	CATGAAAAAGTTATCTTTTTTTATTC	chr10	42643613	intergenic
ATTATGATTCCAAGAACTTTTTCATG	CATGAAAAAGTTCTTGGAATCATAAT	chr12	4596626	PGSC0003DMG400000273	MAPKK
CATGAAAAAGTTGGAACTGACGACAA	TTGTCGTCAGTTCCAACTTTTTCATG	chr08	29834205	intergenic
TATAACAAGCTCTAAACTTTTTCATG	CATGAAAAAGTTTAGAGCTTGTTATA	chr08	40506557	PGSC0003DMG400022731	PGR5 1A, chloroplastic
CATGAAAAAGTTTGATGAATCGTTCA	TGAACGATTCATCAAACTTTTTCATG	chr01	572755	PGSC0003DMG400032122	Binding protein
CATGAAAAAGTTTTAGATTTCTTACT	AGTAAGAAATCTAAAACTTTTTCATG	chr04	45549224	intergenic
CATGAAAAATAAATTGTTAGGTTGGA	TCCAACCTAACAATTTATTTTTCATG	chr09	20762206	PGSC0003DMG400029169	Conserved gene of unknown function
CATGAAAAATAACACTTAGCTTTACA	TGTAAAGCTAAGTGTTATTTTTCATG	chr12	52885660	PGSC0003DMG400016962	Nam 6
CATGAAAAATAACTGCCTTAATATTG	CAATATTAAGGCAGTTATTTTTCATG	chr08	31252964	PGSC0003DMG400014486	Ribosomal protein L17
AGTCATCTTGTTACTTATTTTTCATG	CATGAAAAATAAGTAACAAGATGACT	chr01	58372298	PGSC0003DMG400006854	Polyamine oxidase
ATGAACACTTCTGATTATTTTTCATG	CATGAAAAATAATCAGAAGTGTTCAT	chr01	1230457	PGSC0003DMG400032197	Restricted tev movement 1
GTAGTGAAGACAGATTATTTTTCATG	CATGAAAAATAATCTGTCTTCACTAC	chr05	43251439	PGSC0003DMG400027188	Proline transporter 2
TTTGATGTCGTCTGGTATTTTTCATG	CATGAAAAATACCAGACGACATCAAA	chr01	60595549	PGSC0003DMG400001804	Glutathione s-transferase
TGATGCAAATACGCGTATTTTTCATG	CATGAAAAATACGCGTATTTGCATCA	chr09	40464130	PGSC0003DMG400019326	Protein AFR
TAAGGAATATTTTTCTATTTTTCATG	CATGAAAAATAGAAAAATATTCCTTA	chr08	2675856	PGSC0003DMG400009530	WRKY transcription factor 3
CCTCATTTATGTGGCTATTTTTCATG	CATGAAAAATAGCCACATAAATGAGG	chr04	22443651	intergenic
CATGAAAAATAGCTTAATTTTGTTGG	CCAACAAAATTAAGCTATTTTTCATG	chr02	40353334	PGSC0003DMG400030673	Gene of unknown function
CATGAAAAATAGGACTGGTATTTTGT	ACAAAATACCAGTCCTATTTTTCATG	chr01	54601601	intergenic
CATGAAAAATAGGCGTTTTGTTGTAT	ATACAACAAAACGCCTATTTTTCATG	chr07	2126506	intergenic
TCTTCAATACTTCACTATTTTTCATG	CATGAAAAATAGTGAAGTATTGAAGA	chr11	2061647	PGSC0003DMG401013284	Calcium-binding protein
TGAAAAAGTAATAACTATTTTTCATG	CATGAAAAATAGTTATTACTTTTTCA	chr11	8643655	PGSC0003DMG400009215	MTERF family protein
GCAGCCAAAGGTTTATATTTTTCATG	CATGAAAAATATAAACCTTTGGCTGC	chr03	45750416	PGSC0003DMG400009154	26S protease regulatory subunit 7 homolog A
CATTATTAAATTCTATATTTTTCATG	CATGAAAAATATAGAATTTAATAATG	chr12	25986920	intergenic
CATGAAAAATATATTATGTGATTGAA	TTCAATCACATAATATATTTTTCATG	chr01	67015951	PGSC0003DMG400018332	DNA binding protein
GAAATATTGCAGTAATATTTTTCATG	CATGAAAAATATTACTGCAATATTTC	chr06	43846511	PGSC0003DMG400026106	Conserved gene of unknown function
GTAGCCACAAAGGAATATTTTTCATG	CATGAAAAATATTCCTTTGTGGCTAC	chr01	62100522	intergenic
CATGAAAAATATTGGGTATGAATATT	AATATTCATACCCAATATTTTTCATG	chr08	3772450	PGSC0003DMG400018466	Mak
GTTTTGACTCGCAAATATTTTTCATG	CATGAAAAATATTTGCGAGTCAAAAC	chr02	22494064	PGSC0003DMG400025473	CBS domain containing protein
AAGTTTTTTATCATTGATTTTTCATG	CATGAAAAATCAATGATAAAAAACTT	chr09	2414133	intergenic
CATGAAAAATCATATATTGATTTTTT	AAAAAATCAATATATGATTTTTCATG	chr11	36643478	PGSC0003DMG400000427	ATP10 protein
GAATAGCTTGTATTGGATTTTTCATG	CATGAAAAATCCAATACAAGCTATTC	chr10	43446029	PGSC0003DMG400007178	P-coumaroyl quinate/shikimate 3'-hydroxylase
CATGAAAAATCGAAGTGCAGGTCCTT	AAGGACCTGCACTTCGATTTTTCATG	chr05	7547578	intergenic		PGSC0003DMG400009969	Lysine/histidine transporter
CATGAAAAATCTTTTTGCTATGCCCA	TGGGCATAGCAAAAAGATTTTTCATG	chr04	63593862	PGSC0003DMG402009896	Lysine/histidine transporter
CATGAAAAATGAAAAAAAAAAAAAAA	TTTTTTTTTTTTTTTCATTTTTCATG	chr09	5482675	PGSC0003DMG400024264	Ribosomal protein l7ae
CATGAAAAATGAAAAAAAGTTGCTAT	ATAGCAACTTTTTTTCATTTTTCATG	chr06	48694225	intergenic
AGTACAAATTCTTCTCATTTTTCATG	CATGAAAAATGAGAAGAATTTGTACT	chr04	63277479	intergenic
CATGAAAAATGAGTAATGCAAAGTCA	TGACTTTGCATTACTCATTTTTCATG	chr11	40312262	PGSC0003DMG400003013	Beta-D-glucan exohydrolase
GAATCTGAAATCAATCATTTTTCATG	CATGAAAAATGATTGATTTCAGATTC	chr10	2544174	intergenic
CACTTCTCAAGACTCCATTTTTCATG	CATGAAAAATGGAGTCTTGAGAAGTG	chr02	30171695	PGSC0003DMG400028419	UNE1
TTAAATCTCCAACTCCATTTTTCATG	CATGAAAAATGGAGTTGGAGATTTAA	chr06	35178997	intergenic
CATGAAAAATGGTGCTACTGCTCAAG	CTTGAGCAGTAGCACCATTTTTCATG	chr07	6062039	PGSC0003DMG400019897	Conserved gene of unknown function
CATGAAAAATGGTGGTTTCTCTGCTG	CAGCAGAGAAACCACCATTTTTCATG	chr09	210989	PGSC0003DMG400008504	Auxin influx transport protein
AGTATAAACAAGAACCATTTTTCATG	CATGAAAAATGGTTCTTGTTTATACT	chr02	45230311	PGSC0003DMG400000510	Conserved gene of unknown function
AATGCTACAATACTACATTTTTCATG	CATGAAAAATGTAGTATTGTAGCATT	chr03	39088201	PGSC0003DMG400025344	Gene of unknown function
ACTTTCAAATCATAACATTTTTCATG	CATGAAAAATGTTATGATTTGAAAGT	chr05	5592980	PGSC0003DMG400017625	Serine/threonine protein kinase
CATGAAAAATTAAATATTTTGAGATA	TATCTCAAAATATTTAATTTTTCATG	chr03	40042484	PGSC0003DMG400024501	Kinesin light chain
AATTAATTAAAATTTAATTTTTCATG	CATGAAAAATTAAATTTTAATTAATT	chr06	47467519	intergenic
CATGAAAAATTAATCTATCTGGAAAA	TTTTCCAGATAGATTAATTTTTCATG	chr06	39144336	PGSC0003DMG400017562	Transmembrane emp24 domain-containing protein 10
ATAATAAATATATATAATTTTTCATG	CATGAAAAATTATATATATTTATTAT	chr11	16412444	PGSC0003DMG400022933	Auxin-induced beta-glucosidase
ATTTCCCTAAAGAATAATTTTTCATG	CATGAAAAATTATTCTTTAGGGAAAT	chr01	35031365	intergenic
CTGCTCCTCCTTCGGAATTTTTCATG	CATGAAAAATTCCGAAGGAGGAGCAG	chr07	47058577	intergenic
GATAGTACAACAAAGAATTTTTCATG	CATGAAAAATTCTTTGTTGTACTATC	chr05	46842907	PGSC0003DMG400023326	ATDGK2
TTATATTTTGGAACCAATTTTTCATG	CATGAAAAATTGGTTCCAAAATATAA	chr01	64181888	intergenic
TAAAATCTTCAGGACAATTTTTCATG	CATGAAAAATTGTCCTGAAGATTTTA	chr10	41189538	PGSC0003DMG400025731	Zinc ion binding protein
CATGAAAAATTTCAAGTTGAAAAGGG	CCCTTTTCAACTTGAAATTTTTCATG	chr12	269995	PGSC0003DMG400015381	Purine transporter
CATGAAAACAAAAAAGTTTGTGACGT	ACGTCACAAACTTTTTTGTTTTCATG	chr05	6605377	PGSC0003DMG400015612	Conserved gene of unknown function
CATGAAAACAAAAACAACAAAAAAAA	TTTTTTTTGTTGTTTTTGTTTTCATG	chr04	57996820	PGSC0003DMG400002125	DNA binding protein
ATGAGAAACCAATGTTTGTTTTCATG	CATGAAAACAAACATTGGTTTCTCAT	chr03	45044911	PGSC0003DMG400005614	Pentatricopeptide repeat-containing protein
CATGAAAACAACATCATCAAGAAGAT	ATCTTCTTGATGATGTTGTTTTCATG	chr05	42504006	PGSC0003DMG400016003	Ethylene responsive element binding protein C2
TTGTGATTATCAACCTTGTTTTCATG	CATGAAAACAAGGTTGATAATCACAA	chr01	78671321	PGSC0003DMG400025192	Dehydration-responsive protein RD22
GTTTTATTTATATACTTGTTTTCATG	CATGAAAACAAGTATATAAATAAAAC	chr12	19826996	PGSC0003DMG400004448	Anthocyanin acyltransferase
TCAGTCGCCTACTTATTGTTTTCATG	CATGAAAACAATAAGTAGGCGACTGA	chr05	46709545	intergenic
CATGAAAACAATCAACTTGGTCTATT	AATAGACCAAGTTGATTGTTTTCATG	chr01	79001793	intergenic
AGGGAAAGAAGGCGATTGTTTTCATG	CATGAAAACAATCGCCTTCTTTCCCT	chr05	5560534	PGSC0003DMG401017626	Alpha-amylase
AAAACATAAAAAGAATTGTTTTCATG	CATGAAAACAATTCTTTTTATGTTTT	chr09	37261795	intergenic
CATGAAAACACAAAAAAAAAAAAAAA	TTTTTTTTTTTTTTTGTGTTTTCATG	chr12	49363279	intergenic
CATGAAAACACATAGGGATGCTTTTG	CAAAAGCATCCCTATGTGTTTTCATG	chr01	63823868	PGSC0003DMG400012771	Cytohesin 1, 2, 3
CATGAAAACACCAAAATCTTTTTGGC	GCCAAAAAGATTTTGGTGTTTTCATG	chr04	60818179	intergenic
TTAACGATGGGTTTGGTGTTTTCATG	CATGAAAACACCAAACCCATCGTTAA	chr03	18294856	intergenic
CTAAATTAACAGCAGGTGTTTTCATG	CATGAAAACACCTGCTGTTAATTTAG	chr05	41519943	PGSC0003DMG400016802	LMBR1 integral membrane protein
GCATTAATTCAACAGGTGTTTTCATG	CATGAAAACACCTGTTGAATTAATGC	chr02	44903968	PGSC0003DMG400001412	Auxin efflux carrier component
ACTGGAATGTATAACGTGTTTTCATG	CATGAAAACACGTTATACATTCCAGT	chr04	61802091	intergenic
CATGAAAACACTTGTTAATATTTATT	AATAAATATTAACAAGTGTTTTCATG	chr07	3690686	intergenic
GCTATTTTCTCATTTCTGTTTTCATG	CATGAAAACAGAAATGAGAAAATAGC	chr10	43969100	intergenic
TCAACTACAACTTAGCTGTTTTCATG	CATGAAAACAGCTAAGTTGTAGTTGA	chr02	43690483	PGSC0003DMG401001383	DNA-directed RNA polymerase 2B, chloroplastic/mitochondrial
ATCAATTGATTTGAGCTGTTTTCATG	CATGAAAACAGCTCAAATCAATTGAT	chr03	46520608	PGSC0003DMG400002583	Cell wall invertase
CATGAAAACATAATAATTTTTTGTTT	AAACAAAAAATTATTATGTTTTCATG	chr10	26991756	PGSC0003DMG400008270	Brain protein
CATGAAAACATCGCCTCCTTTATATA	TATATAAAGGAGGCGATGTTTTCATG	chr11	12381082	PGSC0003DMG400023281	Plastid Tic40
CATGAAAACATTACAGGGACAACTTA	TAAGTTGTCCCTGTAATGTTTTCATG	chr06	41934459	intergenic
ACTACATATAGTCAAATGTTTTCATG	CATGAAAACATTTGACTATATGTAGT	chr03	6747886	intergenic
CATGAAAACCAAAGATGCAGAGGTCG	CGACCTCTGCATCTTTGGTTTTCATG	chr12	55623555	intergenic
CATGAAAACCAACTTCCTTCATTTAT	ATAAATGAAGGAAGTTGGTTTTCATG	chr09	50071923	PGSC0003DMG400029624	S-adenosyl-L-methionine: salicylic acid carboxyl methyltransferase
CTTGAAGGAAAAACTTGGTTTTCATG	CATGAAAACCAAGTTTTTCCTTCAAG	chr08	35737403	intergenic
GAGAAGCTTCAAAATTGGTTTTCATG	CATGAAAACCAATTTTGAAGCTTCTC	chr09	5760720	PGSC0003DMG402008895	Tropinone reductase 1
AAGAAGCTTCAAAATTGGTTTTCATG	CATGAAAACCAATTTTGAAGCTTCTT	chr09	5765383	PGSC0003DMG401008895	Short chain alcohol dehydrogenase
CATGAAAACCACTTGCAGAATTATGT	ACATAATTCTGCAAGTGGTTTTCATG	chr05	4809272	PGSC0003DMG400031271	AAA ATPase
TTCCTACACTTCGAATGGTTTTCATG	CATGAAAACCATTCGAAGTGTAGGAA	chr09	47729559	PGSC0003DMG400017204	Oligopeptide transporter
CACCCATTTGCAATGCGGTTTTCATG	CATGAAAACCGCATTGCAAATGGGTG	chr12	54144377	PGSC0003DMG400011557	RCG54054
CATGAAAACCTCATATTTTGAATTTT	AAAATTCAAAATATGAGGTTTTCATG	chr11	38481790	PGSC0003DMG400008104	Protein SUA5
CATGAAAACCTTATAATTAATGAAAA	TTTTCATTAATTATAAGGTTTTCATG	chr11	766470	intergenic
CATGAAAACCTTGGTGAAGGGAGAAA	TTTCTCCCTTCACCAAGGTTTTCATG	chr01	57161841	PGSC0003DMG400017956	Protein cdcH
GGGCCGTATTTAGGCTCGTTTTCATG	CATGAAAACGAGCCTAAATACGGCCC	chr03	20335597	intergenic
GTCTCTTTTTTTGTTCCGTTTTCATG	CATGAAAACGGAACAAAAAAAGAGAC	chr03	45048931	PGSC0003DMG400005613	Signal transducer
GGGATGTATATCAGTCCGTTTTCATG	CATGAAAACGGACTGATATACATCCC	chr02	46106989	intergenic
TGTCTCAAGTCCAAGACGTTTTCATG	CATGAAAACGTCTTGGACTTGAGACA	chr08	3123299	PGSC0003DMG400026283	Enhancer of rudimentary homolog
AGTTGGATTAAGCTTTAGTTTTCATG	CATGAAAACTAAAGCTTAATCCAACT	chr09	39476486	PGSC0003DMG400010312	Casein kinase
TTTTACTTCTGGTCTTAGTTTTCATG	CATGAAAACTAAGACCAGAAGTAAAA	chr06	50016943	PGSC0003DMG401007138	Conserved gene of unknown function
GAACCCCTTAAACTGTAGTTTTCATG	CATGAAAACTACAGTTTAAGGGGTTC	chr01	61947520	PGSC0003DMG401031172	PRA1 family protein F3
CATGAAAACTACTACTGTTGTATTGA	TCAATACAACAGTAGTAGTTTTCATG	chr09	9486673	intergenic
CATGAAAACTATTTACTTGGCTTGAT	ATCAAGCCAAGTAAATAGTTTTCATG	chr11	7100395	PGSC0003DMG400007432	Amine oxidase
CATGAAAACTCAGGTTTCTACTAAAA	TTTTAGTAGAAACCTGAGTTTTCATG	chr08	5234418	PGSC0003DMG402005827	Transcription factor
CATGAAAACTCCCTTGCCACCTCCTA	TAGGAGGTGGCAAGGGAGTTTTCATG	chr04	3378970	PGSC0003DMG400025300	Conserved gene of unknown function
TCAGAGCCATTTATTCAGTTTTCATG	CATGAAAACTGAATAAATGGCTCTGA	chr06	41586299	PGSC0003DMG400004886	Threonine synthase, chloroplastic
CATGAAAACTGCTTCAATGCTCCGCG	CGCGGAGCATTGAAGCAGTTTTCATG	chr01	59888209	PGSC0003DMG400028967	CHP-rich zinc finger protein
CATGAAAACTGGACAAGTTAAAGAGA	TCTCTTTAACTTGTCCAGTTTTCATG	chr08	28346653	PGSC0003DMG400004312	9-cis-epoxycarotenoid dioxygenase
CATGAAAACTGGAGAGATTAAAGAGA	TCTCTTTAATCTCTCCAGTTTTCATG	chr08	28317548	PGSC0003DMG400004311	9-cis-epoxycarotenoid dioxygenase
TTGCTTTTTCAAGAGAAGTTTTCATG	CATGAAAACTTCTCTTGAAAAAGCAA	chr10	48395184	PGSC0003DMG400028174	Brix domain containing protein
CATGAAAACTTGGAATACTTATATTT	AAATATAAGTATTCCAAGTTTTCATG	chr03	18639643	PGSC0003DMG400014340	Cytochrome B561
AAGACATACAAGTTTTTCTTTTCATG	CATGAAAAGAAAAACTTGTATGTCTT	chr02	20694550	PGSC0003DMG400015468	Sugar transporter
CATGAAAAGAAAACTTATGATATACT	AGTATATCATAAGTTTTCTTTTCATG	chr01	59383446	PGSC0003DMG400025257	Eukaryotic translation initiation factor 3 subunit
CATGAAAAGAAAAGACTAGCCTTCTG	CAGAAGGCTAGTCTTTTCTTTTCATG	chr02	46824095	intergenic
CATGAAAAGAAAATCAATTCATTTTC	GAAAATGAATTGATTTTCTTTTCATG	chr06	54659960	PGSC0003DMG400024037	Aminotransferase ybdL
CATGAAAAGAAACTAAGAAGTTAGAC	GTCTAACTTCTTAGTTTCTTTTCATG	chr03	25269575	PGSC0003DMG400022910	Patatin 3
TTTCCTTTTAGCAGTTTCTTTTCATG	CATGAAAAGAAACTGCTAAAAGGAAA	chr11	37929861	PGSC0003DMG400026355	RhoGAP1
CATGAAAAGAAAGATTATCAATAGGA	TCCTATTGATAATCTTTCTTTTCATG	chr10	41530669	PGSC0003DMG400027698	Conserved gene of unknown function
ACACAATCAGGCAATTTCTTTTCATG	CATGAAAAGAAATTGCCTGATTGTGT	chr02	43427713	PGSC0003DMG400010095	Conserved gene of unknown function
CCCTAACATTAACTCTTCTTTTCATG	CATGAAAAGAAGAGTTAATGTTAGGG	chr11	36399971	PGSC0003DMG400000417	Superoxide dismutase [Cu-Zn]
ATTCCAATCACATCATTCTTTTCATG	CATGAAAAGAATGATGTGATTGGAAT	chr09	17708139	intergenic
CCAAATGGATGGCCATTCTTTTCATG	CATGAAAAGAATGGCCATCCATTTGG	chr07	4385479	PGSC0003DMG400027936	Sucrose-phosphate-synthase
CATGAAAAGACAAAGGACAAGAAAAA	TTTTTCTTGTCCTTTGTCTTTTCATG	chr06	46931530	PGSC0003DMG400033067	Ubiquitin thiolesterase/ zinc ion binding
CATGAAAAGACAATAATGTAAATTTG	CAAATTTACATTATTGTCTTTTCATG	chr09	44280653	PGSC0003DMG400011358	DNAJ heat shock N-terminal domain-containing protein
CATGAAAAGACGAGCTGAGAATTGTT	AACAATTCTCAGCTCGTCTTTTCATG	chr02	39450129	PGSC0003DMG400012675	TCP domain class transcription factor
AAAATTGGAATCATCGTCTTTTCATG	CATGAAAAGACGATGATTCCAATTTT	chr11	42020259	PGSC0003DMG400015558	ZPT2-13
AAAATCGGAATCATCGTCTTTTCATG	CATGAAAAGACGATGATTCCGATTTT	chr11	42026774	intergenic
TATGATTATATACAAGTCTTTTCATG	CATGAAAAGACTTGTATATAATCATA	chr10	41618301	PGSC0003DMG400027711	Leucine-rich repeat transmembrane protein kinase
CATGAAAAGAGAGGAAACGCAGAGAG	CTCTCTGCGTTTCCTCTCTTTTCATG	chr01	72392841	PGSC0003DMG402018257	Leucine-rich repeat-containing protein
CATGAAAAGAGCAAATATATATGCTC	GAGCATATATATTTGCTCTTTTCATG	chr04	56247376	PGSC0003DMG400030820	Gene of unknown function
CATGAAAAGAGCCTATGCACACGCTG	CAGCGTGTGCATAGGCTCTTTTCATG	chr05	32390063	intergenic
CATGAAAAGAGCTAATATATATGCTA	TAGCATATATATTAGCTCTTTTCATG	chr02	28908875	PGSC0003DMG400009705	Purine transporter
CATGAAAAGAGCTGATATACACGCCG	CGGCGTGTATATCAGCTCTTTTCATG	chr04	49170481	intergenic
AAGCGTATATATCAGCTCTTTTCATG	CATGAAAAGAGCTGATATATACGCTT	chr05	39358990	intergenic
CATGAAAAGAGGAAAGCTGAAATGGA	TCCATTTCAGCTTTCCTCTTTTCATG	chr05	11695368	PGSC0003DMG400017445	DNA binding protein
CATGAAAAGAGTCTATGCACACGCTG	CAGCGTGTGCATAGACTCTTTTCATG	chr07	50836056	intergenic
AAATGTTGGTCCACACTCTTTTCATG	CATGAAAAGAGTGTGGACCAACATTT	chr03	38021599	PGSC0003DMG400018154	Conserved gene of unknown function
CATGAAAAGATAGAAAATGTTACTCC	GGAGTAACATTTTCTATCTTTTCATG	chr10	52038052	PGSC0003DMG400017602	Chloroplast-targeted copper chaperone	PGSC0003DMG400022746	Anthocyanin synthase
CATGAAAAGATATGATGTGTGTGTAT	ATACACACACATCATATCTTTTCATG	chr08	40501420	PGSC0003DMG400022730	Glycerate dehydrogenase
CATTATAAGCCAGTCATCTTTTCATG	CATGAAAAGATGACTGGCTTATAATG	chr09	22453838	intergenic
ATATGCTTCATAATAATCTTTTCATG	CATGAAAAGATTATTATGAAGCATAT	chr01	61244861	intergenic
TCATTCCCCTTTTGAATCTTTTCATG	CATGAAAAGATTCAAAAGGGGAATGA	chr03	47521177	intergenic
TATATTTCGCCCTGAATCTTTTCATG	CATGAAAAGATTCAGGGCGAAATATA	chr01	60718219	PGSC0003DMG400001809	Xyloglucan endotransglucosylase-hydrolase XTH5
TCAAGTTTACTCTAAATCTTTTCATG	CATGAAAAGATTTAGAGTAAACTTGA	chr01	41462362	intergenic
CATGAAAAGCAAAGTTCATCTGATGT	ACATCAGATGAACTTTGCTTTTCATG	chr11	38757714	PGSC0003DMG400008082	GATA-1 zinc finger protein
CATGAAAAGCAACGTCATTCGTAACC	GGTTACGAATGACGTTGCTTTTCATG	chr12	56059169	PGSC0003DMG400029367	C2H2L domain class transcription factor
GGGCATATAATTCCTTGCTTTTCATG	CATGAAAAGCAAGGAATTATATGCCC	chr12	33520501	intergenic
CATGAAAAGCAAGGGAAGAAACCAAA	TTTGGTTTCTTCCCTTGCTTTTCATG	chr05	9643832	intergenic
CATGAAAAGCATTGTGGAAAGGATAA	TTATCCTTTCCACAATGCTTTTCATG	chr11	8591537	PGSC0003DMG400009234	C2H2L domain class transcription factor
CATGAAAAGCGCCGATATACACGCTG	CAGCGTGTATATCGGCGCTTTTCATG	chr08	33641508	intergenic
CATGAAAAGCGGTTGGTGTTGAGGAG	CTCCTCAACACCAACCGCTTTTCATG	chr03	35419299	intergenic		PGSC0003DMG400002550	Auxin-regulated protein
CATGAAAAGCTCAGAGGCAATTGGGC	GCCCAATTGCCTCTGAGCTTTTCATG	chr03	47584926	PGSC0003DMG400002632	Conserved gene of unknown function
CATGAAAAGCTGGGAAGGAGAGCGAA	TTCGCTCTCCTTCCCAGCTTTTCATG	chr01	78173379	intergenic
CATGAAAAGCTTAACATAACCGTAAA	TTTACGGTTATGTTAAGCTTTTCATG	chr07	50114979	PGSC0003DMG400027654	Glycolate oxidase	PGSC0003DMG402026387	NT4	PGSC0003DMG400014895	ISWI chromatin remodeling complex ATPase ISW1
GAGTATAAAACTACAAGCTTTTCATG	CATGAAAAGCTTGTAGTTTTATACTC	chr02	39897248	PGSC0003DMG401026387	Cgi67 serine protease
CATGAAAAGGAAAAAAATTGAATTCT	AGAATTCAATTTTTTTCCTTTTCATG	chr11	7943942	intergenic
TAATGCTTTTAATTTTCCTTTTCATG	CATGAAAAGGAAAATTAAAAGCATTA	chr09	13805551	intergenic
CATGAAAAGGAAATGTGATTTAAAGT	ACTTTAAATCACATTTCCTTTTCATG	chr08	19026485	PGSC0003DMG400008211	Conserved gene of unknown function
AAAAAGGATTATTATTCCTTTTCATG	CATGAAAAGGAATAATAATCCTTTTT	chr01	35788638	PGSC0003DMG400025699	Conserved gene of unknown function
TACTCCAGCTTGGAGTCCTTTTCATG	CATGAAAAGGACTCCAAGCTGGAGTA	chr04	46319733	intergenic
CATGAAAAGGAGTTGGGTGTGGGAAA	TTTCCCACACCCAACTCCTTTTCATG	chr07	1281735	PGSC0003DMG400011200	Conserved gene of unknown function
CATGAAAAGGATGTTGTTTGTCTTGA	TCAAGACAAACAACATCCTTTTCATG	chr07	48194064	PGSC0003DMG400031087	UPF0497 membrane protein 11
CATGAAAAGGCAAAGCTACACTGTGC	GCACAGTGTAGCTTTGCCTTTTCATG	chr03	17020185	PGSC0003DMG401018530	Carboxylesterase np
ATCTATGACTTTCCTCCCTTTTCATG	CATGAAAAGGGAGGAAAGTCATAGAT	chr02	23643480	PGSC0003DMG401026555	Conserved gene of unknown function
CGGTGTGTATATCAGCCCTTTTCATG	CATGAAAAGGGCTGATATACACACCG	chr08	2733333	PGSC0003DMG400009547	Gene of unknown function
AAATCTTGCCTACTTACCTTTTCATG	CATGAAAAGGTAAGTAGGCAAGATTT	chr04	64019323	PGSC0003DMG400009996	Small heat shock protein
ACATTTTAAAGCTCTACCTTTTCATG	CATGAAAAGGTAGAGCTTTAAAATGT	chr08	21636144	intergenic
CATGAAAAGGTGCAGTAGTTTTTTTG	CAAAAAAACTACTGCACCTTTTCATG	chr01	65587719	PGSC0003DMG400000062	Mads box protein
AAGCTCAAAGAAACAACCTTTTCATG	CATGAAAAGGTTGTTTCTTTGAGCTT	chr07	44433253	PGSC0003DMG400018350	Riboflavin synthase alpha chain
CATGAAAAGTAAAAAAAAAAAAAAAA	TTTTTTTTTTTTTTTTACTTTTCATG	chr01	53798973	intergenic
AAAGTAATTTGGTTTTACTTTTCATG	CATGAAAAGTAAAACCAAATTACTTT	chr08	2410599	intergenic		PGSC0003DMG401015259	Gene of unknown function
CATGAAAAGTACAATTAAGAAAGAAG	CTTCTTTCTTAATTGTACTTTTCATG	chr03	37112617	PGSC0003DMG400015203	Protein transport protein SEC61 subunit gamma
CATGAAAAGTATAGTTTAATTTGTGT	ACACAAATTAAACTATACTTTTCATG	chr01	74429384	PGSC0003DMG400029773	Ethylene-responsive transcriptional coactivator
CATGAAAAGTCAAATCTTGGAGAAAC	GTTTCTCCAAGATTTGACTTTTCATG	chr09	40646548	PGSC0003DMG400019351	ATP binding protein
CATGAAAAGTCATAGTGAGATTGATA	TATCAATCTCACTATGACTTTTCATG	chr06	53483395	PGSC0003DMG400020170	Cytochrome P450	PGSC0003DMG401028895	Conserved gene of unknown function
TAAACTAGAGTTAATGACTTTTCATG	CATGAAAAGTCATTAACTCTAGTTTA	chr06	34094484	PGSC0003DMG402028895	Ornithine cyclodeaminase
CATGAAAAGTCTAATATTTCCCTCTG	CAGAGGGAAATATTAGACTTTTCATG	chr01	73749958	PGSC0003DMG400023793	Phosphatidylinositol-4-phosphate 5-kinase
CATGAAAAGTCTCAGTGGTCAGTTCA	TGAACTGACCACTGAGACTTTTCATG	chr02	22026214	intergenic
CATGAAAAGTCTCATCATATTTTCCA	TGGAAAATATGATGAGACTTTTCATG	chr02	44455065	intergenic
AACAAAACTAGAGAGCACTTTTCATG	CATGAAAAGTGCTCTCTAGTTTTGTT	chr02	25162185	PGSC0003DMG400006955	Conserved gene of unknown function
CATGAAAAGTTGAAATTGCAATTGGA	TCCAATTGCAATTTCAACTTTTCATG	chr06	12372763	PGSC0003DMG400024388	XH/XS domain-containing protein
CTTTTTTTTTAACTCAACTTTTCATG	CATGAAAAGTTGAGTTAAAAAAAAAG	chr03	3882768	PGSC0003DMG400024249	Gibberellin 20-oxidase-1
TTTCTTAAAAGTCACAACTTTTCATG	CATGAAAAGTTGTGACTTTTAAGAAA	chr06	45976774	intergenic
CATGAAAAGTTTAAGGAGCAGAATGA	TCATTCTGCTCCTTAAACTTTTCATG	chr07	40321353	PGSC0003DMG401000923	NIM1 2
TCCCTGGGCTCTGGAAACTTTTCATG	CATGAAAAGTTTCCAGAGCCCAGGGA	chr03	43429957	PGSC0003DMG400014239	Glycyl-tRNA synthetase
CATGAAAAGTTTCGTTGTGTTTTTCT	AGAAAAACACAACGAAACTTTTCATG	chr01	62592162	intergenic
CACAAGTGGACTACAAACTTTTCATG	CATGAAAAGTTTGTAGTCCACTTGTG	chr08	9033611	PGSC0003DMG400014831	Heat shock protein DnaJ N-terminal domain-containing protein
ATACATATAGGGACAAACTTTTCATG	CATGAAAAGTTTGTCCCTATATGTAT	chr06	47790406	PGSC0003DMG401027033	ADP-ribosylation factor
TACTAATTATTGCTTTTATTTTCATG	CATGAAAATAAAAGCAATAATTAGTA	chr09	51259533	intergenic
CATGAAAATAAAATAAAGCAGTACTA	TAGTACTGCTTTATTTTATTTTCATG	chr04	3722053	PGSC0003DMG400011530	Glyceraldehyde-3-phosphate dehydrogenase A, chloroplastic
CGGTTTAGTTAACATTTATTTTCATG	CATGAAAATAAATGTTAACTAAACCG	chr01	64117666	PGSC0003DMG400027767	Alcohol dehydrogenase
CATGAAAATAAATTCAGCTTGACTAT	ATAGTCAAGCTGAATTTATTTTCATG	chr02	44462643	intergenic		PGSC0003DMG400012610	Conserved gene of unknown function
CATGAAAATAAATTCTAGTTATTTGA	TCAAATAACTAGAATTTATTTTCATG	chr02	45979042	PGSC0003DMG400012638	Acetylcholinesterase
TTAACCAAATCTGGGTTATTTTCATG	CATGAAAATAACCCAGATTTGGTTAA	chr05	40828883	PGSC0003DMG400006990	Cleavage and polyadenylation specificity factor
CATGAAAATAACCTGTTAATGAGAAG	CTTCTCATTAACAGGTTATTTTCATG	chr09	40686714	PGSC0003DMG400019350	ATP binding protein
AAAACAGTGATAAAGTTATTTTCATG	CATGAAAATAACTTTATCACTGTTTT	chr11	3925647	PGSC0003DMG400016207	Threonine endopeptidase
CATGAAAATAAGAGGGGAAATGCTAT	ATAGCATTTCCCCTCTTATTTTCATG	chr01	37337285	PGSC0003DMG401000859	Hydroxyproline-rich glycoprotein family protein
TTTCCTTTTTGGCGCTTATTTTCATG	CATGAAAATAAGCGCCAAAAAGGAAA	chr05	3290850	intergenic
TCTTCTTGTTCATTATTATTTTCATG	CATGAAAATAATAATGAACAAGAAGA	chr06	44865423	PGSC0003DMG400020461	Conserved gene of unknown function
ATGCAACAAAAGATATTATTTTCATG	CATGAAAATAATATCTTTTGTTGCAT	chr10	26604617	intergenic
GATGTCAACTCTAGATTATTTTCATG	CATGAAAATAATCTAGAGTTGACATC	chr08	19785152	intergenic
AGAGCAACGATAAAATTATTTTCATG	CATGAAAATAATTTTATCGTTGCTCT	chr11	38005097	intergenic
CATGAAAATACAAAGAAACACCGATT	AATCGGTGTTTCTTTGTATTTTCATG	chr02	28097464	PGSC0003DMG400021174	Protein phosphatases pp1 regulatory subunit
TTCTCGAAAGGTCTTGTATTTTCATG	CATGAAAATACAAGACCTTTCGAGAA	chr09	41477122	PGSC0003DMG400007534	Gb protein
CATGAAAATACAATTTATCGAAGTTT	AAACTTCGATAAATTGTATTTTCATG	chr08	20772382	PGSC0003DMG400015629	Zinc finger protein
TAGTCAAAATGAGATGTATTTTCATG	CATGAAAATACATCTCATTTTGACTA	chr01	57073782	intergenic
CATGAAAATACGCCGGAAAATGAGCT	AGCTCATTTTCCGGCGTATTTTCATG	chr04	13870578	PGSC0003DMG400012696	Calcium ATPase
GAAGTTAAATAATCAGTATTTTCATG	CATGAAAATACTGATTATTTAACTTC	chr02	32316515	PGSC0003DMG400029736	Gene of unknown function
TCTGTATCTAATCAAGTATTTTCATG	CATGAAAATACTTGATTAGATACAGA	chr04	4578253	PGSC0003DMG400030181	Esterase/lipase/thioesterase family protein
CTCAGCTTCACCCTTCTATTTTCATG	CATGAAAATAGAAGGGTGAAGCTGAG	chr01	67075118	PGSC0003DMG400018382	Phosphatidylinositol-4-phosphate 5-kinase
CATGAAAATAGCACATTTTGAGAATT	AATTCTCAAAATGTGCTATTTTCATG	chr03	16578687	PGSC0003DMG400019962	F-box domain containing protein
TAACAAATGTGTCACCTATTTTCATG	CATGAAAATAGGTGACACATTTGTTA	chr11	6185510	PGSC0003DMG400019480	RNA binding protein
CATGAAAATAGTTATTCCTGATGGAA	TTCCATCAGGAATAACTATTTTCATG	chr01	60257269	PGSC0003DMG400031113	3-hydroxyisobutyrate dehydrogenase
CATGAAAATATAAAGGAAGGGTAGGG	CCCTACCCTTCCTTTATATTTTCATG	chr06	3587571	PGSC0003DMG400007290	Binding protein
TAATGATGACGGTATATATTTTCATG	CATGAAAATATATACCGTCATCATTA	chr01	62892364	PGSC0003DMG400026030	Mitochondrial elongation factor
ATCTTTATCCTTCATATATTTTCATG	CATGAAAATATATGAAGGATAAAGAT	chr10	41795684	PGSC0003DMG400031235	Protein kinase atsik
CGGATTTGACGAATCATATTTTCATG	CATGAAAATATGATTCGTCAAATCCG	chr11	40892954	PGSC0003DMG400027392	2-oxoglutarate-dependent dioxygenase
TCAGTAAATTCGTTAATATTTTCATG	CATGAAAATATTAACGAATTTACTGA	chr08	35513839	PGSC0003DMG400017538	Conserved gene of unknown function
CATGAAAATATTAGGTCAGAATATCA	TGATATTCTGACCTAATATTTTCATG	chr01	65755543	intergenic
TTTGTGCACCATATAATATTTTCATG	CATGAAAATATTATATGGTGCACAAA	chr03	41216483	PGSC0003DMG400024659	Conserved gene of unknown function
CATGAAAATATTCAAGGAAATAATGG	CCATTATTTCCTTGAATATTTTCATG	chr11	38357609	PGSC0003DMG400008110	Nucleic acid binding protein
CATGAAAATATTCTGTATAAGACAAG	CTTGTCTTATACAGAATATTTTCATG	chr01	58166992	PGSC0003DMG402006783	RNA polymerase sigma subunit SigD
TACTAAAGTTTAGCAATATTTTCATG	CATGAAAATATTGCTAAACTTTAGTA	chr06	29212250	PGSC0003DMG400006624	Peptidyl-prolyl cis-trans isomerase
CATGAAAATATTTAAATTTATTTTGC	GCAAAATAAATTTAAATATTTTCATG	chr08	3156593	PGSC0003DMG400026301	Tyramine N-feruloyltransferase 10/30
ATTCCTGCTATAAGTTGATTTTCATG	CATGAAAATCAACTTATAGCAGGAAT	chr10	24414333	PGSC0003DMG400017690	BRASSINOSTEROID INSENSITIVE 1-associated receptor kinase 1
CATGAAAATCAAGCTGATAGTGTTAG	CTAACACTATCAGCTTGATTTTCATG	chr02	26795749	PGSC0003DMG400010339	Vesicle-associated membrane protein
CATGAAAATCAATGTATCATTTCTTG	CAAGAAATGATACATTGATTTTCATG	chr05	11365872	intergenic
ATCGAAATCGTTTTGTGATTTTCATG	CATGAAAATCACAAAACGATTTCGAT	chr06	35082450	PGSC0003DMG400016323	Serine/threonine protein kinase
CAACCGGATGTTGTATGATTTTCATG	CATGAAAATCATACAACATCCGGTTG	chr03	44624702	PGSC0003DMG400005632	LysM domain GPI-anchored protein 1
TTTCACTTTGGCCTATGATTTTCATG	CATGAAAATCATAGGCCAAAGTGAAA	chr12	55210232	PGSC0003DMG400029325	PS60 protein	PGSC0003DMG400026384	Serine/threonine protein kinase family protein
TATTGTTGTTACATATGATTTTCATG	CATGAAAATCATATGTAACAACAATA	chr02	39931896	PGSC0003DMG400014908	Conserved gene of unknown function
CGGGTAGTTAACCAATGATTTTCATG	CATGAAAATCATTGGTTAACTACCCG	chr05	3894943	PGSC0003DMG400030503	Conserved gene of unknown function
CATGAAAATCCACCAAACAGATTAGG	CCTAATCTGTTTGGTGGATTTTCATG	chr05	2003914	PGSC0003DMG400000810	Serine-threonine protein kinase, plant-type
CATGAAAATCCATCAAAGTTAAGTAC	GTACTTAACTTTGATGGATTTTCATG	chr02	22589802	PGSC0003DMG400025477	EF hand family protein
CATGAAAATCCATCACCATTCGGCGT	ACGCCGAATGGTGATGGATTTTCATG	chr02	26080624	PGSC0003DMG400010447	Serine-threonine protein kinase, plant-type
GTTATATCATCTGTCCGATTTTCATG	CATGAAAATCGGACAGATGATATAAC	chr01	54051926	PGSC0003DMG400032110	Protein phosphatase 2c	PGSC0003DMG400018933	Pentatricopeptide repeat-containing protein
CATGAAAATCTAATAGGAATTGGCTC	GAGCCAATTCCTATTAGATTTTCATG	chr10	42809890	PGSC0003DMG400018938	Mechanosensitive ion channel domain-containing protein	PGSC0003DMG403024899	Non-imprinted in Prader-Willi/Angelman syndrome region protein	PGSC0003DMG400024927	Conserved gene of unknown function
CATGAAAATCTACAGAACTATGCAAT	ATTGCATAGTTCTGTAGATTTTCATG	chr01	73363706	PGSC0003DMG401024899	Non-imprinted in Prader-Willi/Angelman syndrome region protein
CATGAAAATCTATCCATAAAGTTTCA	TGAAACTTTATGGATAGATTTTCATG	chr01	73823173	PGSC0003DMG400023789	Conserved gene of unknown function
CATGAAAATCTATTGAATATTGAATT	AATTCAATATTCAATAGATTTTCATG	chr01	61451816	intergenic
CATGAAAATCTCAAAAGGGAGCTCTT	AAGAGCTCCCTTTTGAGATTTTCATG	chr08	4908888	PGSC0003DMG400005844	B2 protein
TTACATTTTAAATAGAGATTTTCATG	CATGAAAATCTCTATTTAAAATGTAA	chr12	47633234	intergenic
CATGAAAATCTCTCCATAAATTTGCT	AGCAAATTTATGGAGAGATTTTCATG	chr04	45845182	intergenic
CTGTGATTGGCTTACAGATTTTCATG	CATGAAAATCTGTAAGCCAATCACAG	chr09	6439177	intergenic
CATGAAAATCTGTTTTTGATTTTTTG	CAAAAAATCAAAAACAGATTTTCATG	chr01	65532478	intergenic
CATGAAAATCTTGGCGAATGATATCC	GGATATCATTCGCCAAGATTTTCATG	chr01	76552596	PGSC0003DMG400025749	Zinc finger protein
CATGAAAATCTTTTTATATATTACAC	GTGTAATATATAAAAAGATTTTCATG	chr02	7275051	intergenic
CATGAAAATGAAACATAGGCAGGTTG	CAACCTGCCTATGTTTCATTTTCATG	chr09	43248328	PGSC0003DMG400003812	Hydrolase
CATGAAAATGAAATCTTACTAGTGTA	TACACTAGTAAGATTTCATTTTCATG	chr02	46543929	PGSC0003DMG400020248	Yellow stripe 1.1
CATGAAAATGAACAAAATATTCAACA	TGTTGAATATTTTGTTCATTTTCATG	chr02	28743372	PGSC0003DMG400008296	LRR receptor-like serine/threonine-protein kinase FLS2
CATGAAAATGAACACCCAATTAAGGC	GCCTTAATTGGGTGTTCATTTTCATG	chr11	3438904	intergenic
CATGAAAATGAATAATGCAGAGTTAT	ATAACTCTGCATTATTCATTTTCATG	chr06	46546742	intergenic
CACAACTCATTATTGTCATTTTCATG	CATGAAAATGACAATAATGAGTTGTG	chr08	41475145	PGSC0003DMG400012233	Conserved gene of unknown function
AGATTTCTATTGTTCTCATTTTCATG	CATGAAAATGAGAACAATAGAAATCT	chr01	70522747	PGSC0003DMG400024764	MtN3/saliva family protein
CATGAAAATGAGACTCTAGGGACACG	CGTGTCCCTAGAGTCTCATTTTCATG	chr01	78856103	PGSC0003DMG400000707	AP-3 complex subunit sigma
GAAGCAGATTTTCTCTCATTTTCATG	CATGAAAATGAGAGAAAATCTGCTTC	chr07	2767551	PGSC0003DMG400030722	Ring finger protein
CATGAAAATGAGGTTAAAAACACTAT	ATAGTGTTTTTAACCTCATTTTCATG	chr03	16835910	PGSC0003DMG400018517	Fad NAD binding oxidoreductases
CATGAAAATGATAATTGTGTCTTAAA	TTTAAGACACAATTATCATTTTCATG	chr05	46970180	PGSC0003DMG400023440	Calcium dependent protein kinase
CATGAAAATGATAGACTTACTGTTTT	AAAACAGTAAGTCTATCATTTTCATG	chr10	49216960	PGSC0003DMG400028222	KED
CCTTGTAGTGTGACATCATTTTCATG	CATGAAAATGATGTCACACTACAAGG	chr10	16259825	PGSC0003DMG400004329	Nitrate transporter
CATGAAAATGATTCAATAAGTTCCAT	ATGGAACTTATTGAATCATTTTCATG	chr08	19381927	PGSC0003DMG400021738	UDP-glucosyltransferase 74F2
TCTTCTCCTTGTGAATCATTTTCATG	CATGAAAATGATTCACAAGGAGAAGA	chr04	54854318	PGSC0003DMG400027552	Gene of unknown function
AAGAGGATGATATGTGCATTTTCATG	CATGAAAATGCACATATCATCCTCTT	chr01	67409991	intergenic
CATGAAAATGCCCGGTAGATTGTTAT	ATAACAATCTACCGGGCATTTTCATG	chr03	43885141	intergenic
CATGAAAATGCGAGGCTTTACTCTCC	GGAGAGTAAAGCCTCGCATTTTCATG	chr09	1141751	PGSC0003DMG400023908	U3 small nucleolar RNA-associated protein
CGATATAATACTGTAGCATTTTCATG	CATGAAAATGCTACAGTATTATATCG	chr03	40276988	PGSC0003DMG400024609	Conserved gene of unknown function
CATGAAAATGCTTTTTATCTTTTTGA	TCAAAAAGATAAAAAGCATTTTCATG	chr08	29865056	intergenic
CATGAAAATGGAACAAATAGGACACA	TGTGTCCTATTTGTTCCATTTTCATG	chr11	2047304	PGSC0003DMG400013352	Dopamine beta-monooxygenase
CATGAAAATGGACATTACCTGCGGAT	ATCCGCAGGTAATGTCCATTTTCATG	chr01	81395458	PGSC0003DMG400014676	Pentatricopeptide repeat-containing protein
CATGAAAATGGACTCACCAAAGTCTA	TAGACTTTGGTGAGTCCATTTTCATG	chr10	43981289	PGSC0003DMG400008354	Conserved gene of unknown function
CCATCTTCATTTTCTCCATTTTCATG	CATGAAAATGGAGAAAATGAAGATGG	chr08	1042135	PGSC0003DMG400020508	Transcription factor
CTTTGGTATTTCACTCCATTTTCATG	CATGAAAATGGAGTGAAATACCAAAG	chr03	42203463	PGSC0003DMG400000640	Conserved gene of unknown function
GAAATAGAAAACAATCCATTTTCATG	CATGAAAATGGATTGTTTTCTATTTC	chr09	46437997	intergenic
CATGAAAATGGCAGGTCTGTCATTAC	GTAATGACAGACCTGCCATTTTCATG	chr02	34442896	PGSC0003DMG400002069	Cysteine string protein
CATGAAAATGGGGCAGTACATAATAA	TTATTATGTACTGCCCCATTTTCATG	chr05	45497402	PGSC0003DMG400023513	Phosphatidylinositol n-acetylglucosaminyltransferase subunit p
CCAATGTTGCTCCGACCATTTTCATG	CATGAAAATGGTCGGAGCAACATTGG	chr04	54240242	PGSC0003DMG400009478	F-box protein
GATAAGTATATGCCACCATTTTCATG	CATGAAAATGGTGGCATATACTTATC	chr04	58735080	PGSC0003DMG400004920	Conserved gene of unknown function
CATGAAAATGTAAAGGTCAAGTTATT	AATAACTTGACCTTTACATTTTCATG	chr11	4064807	intergenic
CATGAAAATGTAACACATAGTGGTTT	AAACCACTATGTGTTACATTTTCATG	chr01	69456192	PGSC0003DMG400028583	Heat shock protein
CATGAAAATGTAATTCATCCAATTCG	CGAATTGGATGAATTACATTTTCATG	chr04	2650910	intergenic
CATGAAAATGTACTTAATAAAATTTT	AAAATTTTATTAAGTACATTTTCATG	chr11	1415285	PGSC0003DMG400003989	Heat shock protein binding protein
CATGAAAATGTAGTACAATCAGCAAC	GTTGCTGATTGTACTACATTTTCATG	chr10	41176359	intergenic		PGSC0003DMG401008136	Transcription initiation factor IIB-2
TTAAATTTGGAAACTACATTTTCATG	CATGAAAATGTAGTTTCCAAATTTAA	chr10	44484110	PGSC0003DMG403008136	Gene of unknown function
CATGAAAATGTGAACTTAGAAGTTGA	TCAACTTCTAAGTTCACATTTTCATG	chr01	63147195	PGSC0003DMG400026019	Gallus gallus similar to zinc finger RNA binding protein (LOC427010), mRNA.
CGGAAGAAATTGTGCACATTTTCATG	CATGAAAATGTGCACAATTTCTTCCG	chr11	6543460	PGSC0003DMG401023974	Amino acid binding protein
CATGAAAATGTGTAGAATCACAATAC	GTATTGTGATTCTACACATTTTCATG	chr12	6338878	PGSC0003DMG402013892	Gene of unknown function
CATGAAAATGTTACCCCTACTATAAG	CTTATAGTAGGGGTAACATTTTCATG	chr04	46243402	PGSC0003DMG400022038	Transcription factor S-II domain-containing protein
CATGAAAATGTTAGACGGGTTGTTGT	ACAACAACCCGTCTAACATTTTCATG	chr05	13536439	PGSC0003DMG400034304	Binding / zinc ion binding
ATATTTTAGCTATGAACATTTTCATG	CATGAAAATGTTCATAGCTAAAATAT	chr01	1234523	PGSC0003DMG400032198	Conserved gene of unknown function
CATGAAAATGTTTTGTTAGAAGAAGT	ACTTCTTCTAACAAAACATTTTCATG	chr02	39807724	PGSC0003DMG400026406	Conserved gene of unknown function
CATGAAAATTAAAGAATACCTGCTCG	CGAGCAGGTATTCTTTAATTTTCATG	chr01	76862759	PGSC0003DMG402025764	Gene of unknown function
CATGAAAATTAAATATTATTCACTTC	GAAGTGAATAATATTTAATTTTCATG	chr12	46557280	intergenic
AAAATGAACAATATTTAATTTTCATG	CATGAAAATTAAATATTGTTCATTTT	chr02	22929444	PGSC0003DMG400000746	Geraniol 10-hydroxylase
TATAACACCTTGACTTAATTTTCATG	CATGAAAATTAAGTCAAGGTGTTATA	chr01	64528441	intergenic
TCCTAATTCATAGATTAATTTTCATG	CATGAAAATTAATCTATGAATTAGGA	chr04	59761414	PGSC0003DMG400003316	Tuber-specific and sucrose-responsive element binding factor
AATTCAACTACTAATTAATTTTCATG	CATGAAAATTAATTAGTAGTTGAATT	chr02	29253552	PGSC0003DMG400003094	Leucoanthocyanidin dioxygenase
CATGAAAATTACAAATGTACTATTCG	CGAATAGTACATTTGTAATTTTCATG	chr01	55174230	PGSC0003DMG400005200	Cyclase/dehydrase
TTTTTCAATACTCTGTAATTTTCATG	CATGAAAATTACAGAGTATTGAAAAA	chr07	46474686	intergenic
CATGAAAATTACCAAGACGTTCGTCG	CGACGAACGTCTTGGTAATTTTCATG	chr12	54003305	PGSC0003DMG402011539	Xylanase Xyn1
CATGAAAATTACCTTTCATTTGTGTA	TACACAAATGAAAGGTAATTTTCATG	chr04	63989482	PGSC0003DMG400009918	Conserved gene of unknown function
ACATAAGCTTCCAACTAATTTTCATG	CATGAAAATTAGTTGGAAGCTTATGT	chr07	38281802	PGSC0003DMG400013566	Ribosomal pseudouridine synthase
TTTGCAAAACTCCCATAATTTTCATG	CATGAAAATTATGGGAGTTTTGCAAA	chr07	1452971	PGSC0003DMG400011141	Serine carboxypeptidase
CATGAAAATTATGTTTTTGGTTTTGC	GCAAAACCAAAAACATAATTTTCATG	chr08	4911048	PGSC0003DMG400005844	B2 protein
AATAAGAATAATAAATAATTTTCATG	CATGAAAATTATTTATTATTCTTATT	chr12	58649901	intergenic
CATGAAAATTATTTGCAATTCAATGA	TCATTGAATTGCAAATAATTTTCATG	chr01	80123207	PGSC0003DMG400001631	Proline-rich protein
GCAGAGAATAAATTTGAATTTTCATG	CATGAAAATTCAAATTTATTCTCTGC	chr01	72752383	PGSC0003DMG400020706	Helicase
GGTACCTTTTTTCTTGAATTTTCATG	CATGAAAATTCAAGAAAAAAGGTACC	chr11	4070825	PGSC0003DMG400016217	Ring finger protein
TGAAGTGAGAAGCGTGAATTTTCATG	CATGAAAATTCACGCTTCTCACTTCA	chr04	5554746	PGSC0003DMG400006339	Sodium/potassium/calcium exchanger	PGSC0003DMG400008901	One helix protein
ATTTTCAAATAAAGTGAATTTTCATG	CATGAAAATTCACTTTATTTGAAAAT	chr09	5886119	PGSC0003DMG400008825	Conserved gene of unknown function
CAACTCCAGGAAGATGAATTTTCATG	CATGAAAATTCATCTTCCTGGAGTTG	chr11	37293861	PGSC0003DMG400007405	Acyl CoA reductase
TTTTTTTTTTTTTTGGAATTTTCATG	CATGAAAATTCCAAAAAAAAAAAAAA	chr05	5244132	intergenic
CATGAAAATTCCAAGTGAAAAAAGGA	TCCTTTTTTCACTTGGAATTTTCATG	chr01	816575	PGSC0003DMG400032129	Carboxy-lyase
GCTCCAAATATCTGGGAATTTTCATG	CATGAAAATTCCCAGATATTTGGAGC	chr05	4076057	PGSC0003DMG400030495	Auxin efflux carrier
CATGAAAATTCGGTATGGTTTGAGAA	TTCTCAAACCATACCGAATTTTCATG	chr12	51645958	PGSC0003DMG400004987	CHCH domain containing protein
CATGAAAATTCTGGCTTGATGCCTTC	GAAGGCATCAAGCCAGAATTTTCATG	chr12	2334302	PGSC0003DMG400007831	Neutral leucine aminopeptidase preprotein
TATTTCATCCAAAAAGAATTTTCATG	CATGAAAATTCTTTTTGGATGAAATA	chr10	47921946	intergenic
AACAATTTAGATTTTCAATTTTCATG	CATGAAAATTGAAAATCTAAATTGTT	chr05	44588795	PGSC0003DMG400013081	Cysteine-rich extensin-2
AACTACAGTTAAAGTCAATTTTCATG	CATGAAAATTGACTTTAACTGTAGTT	chr06	52325983	PGSC0003DMG400030424	Serine/threonine-protein phosphatase PP1 isozyme 2
CATGAAAATTGAGGCATCTCAGTGGA	TCCACTGAGATGCCTCAATTTTCATG	chr05	28368965	PGSC0003DMG400002248	AML1
AGATTATCTCACCCTCAATTTTCATG	CATGAAAATTGAGGGTGAGATAATCT	chr12	58477513	intergenic
CATGAAAATTGCATTCAAAAAGAAAA	TTTTCTTTTTGAATGCAATTTTCATG	chr01	56697968	intergenic
CATGAAAATTGCATTCAAAAAGAGAA	TTCTCTTTTTGAATGCAATTTTCATG	chr01	56735717	intergenic
CATGAAAATTGGAAGTTTTTTTTTTA	TAAAAAAAAAACTTCCAATTTTCATG	chr08	40594974	intergenic
ATATACAAATTTAACCAATTTTCATG	CATGAAAATTGGTTAAATTTGTATAT	chr01	54050629	PGSC0003DMG400032110	Protein phosphatase 2c
AATTATTATTTATTACAATTTTCATG	CATGAAAATTGTAATAAATAATAATT	chr09	28927065	intergenic
CATGAAAATTGTGGAAGAGGCAAAGA	TCTTTGCCTCTTCCACAATTTTCATG	chr01	73499167	PGSC0003DMG400023803	Osmotic stress-activated protein kinase
CATGAAAATTGTGTTATATGAAAGAC	GTCTTTCATATAACACAATTTTCATG	chr03	19813869	PGSC0003DMG400015786	Conserved gene of unknown function
CATGAAAATTGTTAAATATTAAAATA	TATTTTAATATTTAACAATTTTCATG	chr07	5145235	intergenic
CATGAAAATTGTTTTCATATAGGGGA	TCCCCTATATGAAAACAATTTTCATG	chr10	49176283	PGSC0003DMG400028223	Ubiquitin carboxyl-terminal hydrolase
TCATTTTCAATGTTTAAATTTTCATG	CATGAAAATTTAAACATTGAAAATGA	chr05	42055819	intergenic
CATGAAAATTTACTAAGAAAATCTAT	ATAGATTTTCTTAGTAAATTTTCATG	chr06	42745046	PGSC0003DMG400016500	Conserved gene of unknown function
TCGGTAATTTCCAGTAAATTTTCATG	CATGAAAATTTACTGGAAATTACCGA	chr11	8881159	intergenic
CATGAAAATTTAGAGTACCTGAAGGA	TCCTTCAGGTACTCTAAATTTTCATG	chr11	10208269	PGSC0003DMG400000912	Transmembrane emp24 domain-containing protein 10
CATGAAAATTTAGTACATTTCTTTCA	TGAAAGAAATGTACTAAATTTTCATG	chr10	4492642	PGSC0003DMG402026622	Nudix hydrolase 15, mitochondrial
CATGAAAATTTCAACTACTGATAATA	TATTATCAGTAGTTGAAATTTTCATG	chr10	34920752	PGSC0003DMG400024120	Peptide transporter
CATGAAAATTTGAAAGTTGTTGTTGA	TCAACAACAACTTTCAAATTTTCATG	chr11	36448748	intergenic
CATGAAAATTTGACAGTTAGCATCTG	CAGATGCTAACTGTCAAATTTTCATG	chr09	8169901	PGSC0003DMG401002683	Heat stress transcription factor A3
TACTTTGTTTCACTCAAATTTTCATG	CATGAAAATTTGAGTGAAACAAAGTA	chr03	23942083	intergenic
CATGAAAATTTGCAGTTGAATATCTT	AAGATATTCAACTGCAAATTTTCATG	chr06	1642855	PGSC0003DMG400004159	ATP binding protein
GAATACAAAATTCCCAAATTTTCATG	CATGAAAATTTGGGAATTTTGTATTC	chr11	37709910	intergenic		PGSC0003DMG402002421	Yip1 domain family member 6
CATGAAAATTTGTTGATAATTCTGAT	ATCAGAATTATCAACAAATTTTCATG	chr07	37507308	PGSC0003DMG401002421	Integral membrane Yip1 family protein
AAAGTCATATTGTTAAAATTTTCATG	CATGAAAATTTTAACAATATGACTTT	chr07	49400417	PGSC0003DMG400007097	NHL repeat-containing protein
CTTTTCTCTTTTATAAAATTTTCATG	CATGAAAATTTTATAAAAGAGAAAAG	chr06	54943257	intergenic
CATGAAAATTTTGATGTTATTAACTT	AAGTTAATAACATCAAAATTTTCATG	chr09	1079150	PGSC0003DMG402023904	Transposon MuDR mudrA
CATTTCGTGGAGCCAAAATTTTCATG	CATGAAAATTTTGGCTCCACGAAATG	chr03	26820359	PGSC0003DMG400021688	Gene of unknown function
CATGAAAATTTTTATGCTACTTTTGT	ACAAAAGTAGCATAAAAATTTTCATG	chr04	57251920	PGSC0003DMG402009338	Serine/threonine-protein kinase bri1
AAATGAAATATTATTTTTGTTTCATG	CATGAAACAAAAATAATATTTCATTT	chr08	37060118	PGSC0003DMG400001841	Ubiquitin-protein ligase
TCTGTTCTTAAGCGTTTTGTTTCATG	CATGAAACAAAACGCTTAAGAACAGA	chr04	8428963	PGSC0003DMG400027234	Conserved gene of unknown function
CATGAAACAAAATGAAGTGTTGTTTT	AAAACAACACTTCATTTTGTTTCATG	chr10	12266418	intergenic
TCCCCAATTACACTCTTTGTTTCATG	CATGAAACAAAGAGTGTAATTGGGGA	chr02	42178027	intergenic
CATGAAACAAATATAGGTCCTTTTGT	ACAAAAGGACCTATATTTGTTTCATG	chr08	43340209	PGSC0003DMG400012205	GMP synthase
CATGAAACAACCAAAAATAGTGCTGC	GCAGCACTATTTTTGGTTGTTTCATG	chr01	30463094	intergenic
CATGAAACAACTAAAGAAACACTATT	AATAGTGTTTCTTTAGTTGTTTCATG	chr06	27041866	PGSC0003DMG400015646	Gene of unknown function
CATGAAACAACTACACCTTGTAAGGT	ACCTTACAAGGTGTAGTTGTTTCATG	chr01	57973441	PGSC0003DMG400006777	Silencing group B protein
AGACCCATACTGCGAGTTGTTTCATG	CATGAAACAACTCGCAGTATGGGTCT	chr01	50964683	PGSC0003DMG401011339	NADH-plastoquinone oxidoreductase subunit 4
CATGAAACAACTCTTAAGCTGTTATT	AATAACAGCTTAAGAGTTGTTTCATG	chr04	59685227	PGSC0003DMG400003305	Cytochrome P450
CTCCTAAGTCAAGCTCTTGTTTCATG	CATGAAACAAGAGCTTGACTTAGGAG	chr04	14211815	PGSC0003DMG400012725	Conserved gene of unknown function
TAATTTCAGCATTTGCTTGTTTCATG	CATGAAACAAGCAAATGCTGAAATTA	chr02	22146138	PGSC0003DMG401013013	Conserved gene of unknown function
GGTCTTGATTATTGACTTGTTTCATG	CATGAAACAAGTCAATAATCAAGACC	chr07	45451037	PGSC0003DMG400026159	Ccd1
CATGAAACAAGTCCTCAATTTTCTCC	GGAGAAAATTGAGGACTTGTTTCATG	chr08	993398	PGSC0003DMG400020489	Transferase
ATTAACATATAAACACTTGTTTCATG	CATGAAACAAGTGTTTATATGTTAAT	chr01	53992487	PGSC0003DMG400032107	Pyruvate, phosphate dikinase, chloroplastic
TGCAAAATCGACAGTATTGTTTCATG	CATGAAACAATACTGTCGATTTTGCA	chr04	63260804	PGSC0003DMG400009948	Lupus la ribonucleoprotein
CATGAAACAATGGGAGCTCTTGAAGC	GCTTCAAGAGCTCCCATTGTTTCATG	chr02	39528453	PGSC0003DMG400012671	Dolichyl pyrophosphate Man9GlcNAc2 alpha-1,3-glucosyltransferase
CATGAAACAATGTCAGGAACGATTGA	TCAATCGTTCCTGACATTGTTTCATG	chr06	41983578	intergenic
CATGAAACAATGTCAGGCACAATTGA	TCAATTGTGCCTGACATTGTTTCATG	chr06	41952948	intergenic
CATGAAACAATGTCAGGCACGATTGA	TCAATCGTGCCTGACATTGTTTCATG	chr06	42011646	PGSC0003DMG401026519	Avr9/Cf-9 rapidly elicited protein 141
CATGAAACACAAACATCATTTCCATA	TATGGAAATGATGTTTGTGTTTCATG	chr02	39829423	PGSC0003DMG400026404	Fragment
TTCCAGCTATAGTCTTGTGTTTCATG	CATGAAACACAAGACTATAGCTGGAA	chr02	29418464	PGSC0003DMG400007227	Nodulin MtN3 family protein	PGSC0003DMG400023461	Chlorophyll a-b binding protein 6A, chloroplastic
CATGAAACACACTCAAATATTATTGG	CCAATAATATTTGAGTGTGTTTCATG	chr05	46569110	PGSC0003DMG400023343	Conserved gene of unknown function
AGCCCAGTGGAAGACTGTGTTTCATG	CATGAAACACAGTCTTCCACTGGGCT	chr06	46309894	PGSC0003DMG400033055	Conserved gene of unknown function
CATGAAACACATTGAATGCAAGTCAA	TTGACTTGCATTCAATGTGTTTCATG	chr05	16846019	PGSC0003DMG400027761	Conserved gene of unknown function
AGATGATTGATTAAATGTGTTTCATG	CATGAAACACATTTAATCAATCATCT	chr05	33689697	intergenic
CATGAAACACCATAGGAATATTTGTG	CACAAATATTCCTATGGTGTTTCATG	chr05	24363593	PGSC0003DMG400016896	NAC domain protein
CAGCTATTCTCCATCGGTGTTTCATG	CATGAAACACCGATGGAGAATAGCTG	chr08	39662162	PGSC0003DMG400004738	Elongation factor G
AGAATGTGAACTATTAGTGTTTCATG	CATGAAACACTAATAGTTCACATTCT	chr05	46522151	PGSC0003DMG400023345	ARF domain class transcription factor
AGGCACTTCCATTAAAGTGTTTCATG	CATGAAACACTTTAATGGAAGTGCCT	chr09	1056713	PGSC0003DMG400023925	Ribosomal protein L25
CATGAAACAGAACCAATCAAGAACAC	GTGTTCTTGATTGGTTCTGTTTCATG	chr10	43701129	PGSC0003DMG400011446	Trichome birefringence
GAACAGATATGAGTATCTGTTTCATG	CATGAAACAGATACTCATATCTGTTC	chr09	51040578	PGSC0003DMG400024356	RNA recognition motif (RRM)-containing protein
CATGAAACAGATACTCTGGCTGAAAA	TTTTCAGCCAGAGTATCTGTTTCATG	chr07	39360396	PGSC0003DMG400011753	Uro-adherence factor A
GAAACAACTTGATATGCTGTTTCATG	CATGAAACAGCATATCAAGTTGTTTC	chr04	51618382	intergenic
GTGACTTTACTAGTTCCTGTTTCATG	CATGAAACAGGAACTAGTAAAGTCAC	chr09	44267191	PGSC0003DMG400011359	Phototropic-responsive NPH3 family protein
CATGAAACAGTTAGTGTGCCAGTATT	AATACTGGCACACTAACTGTTTCATG	chr05	39902433	PGSC0003DMG401033880	WRKY transcription factor 27	PGSC0003DMG400013697	Pentatricopeptide repeat-containing protein
CATGAAACATAGATATATATGTAGAA	TTCTACATATATATCTATGTTTCATG	chr05	38561120	PGSC0003DMG400013683	ATP binding protein
ATAAACAAGATTATATATGTTTCATG	CATGAAACATATATAATCTTGTTTAT	chr11	1246749	intergenic
CATGAAACATCAGTTCCCACTCCTCT	AGAGGAGTGGGAACTGATGTTTCATG	chr04	13874587	PGSC0003DMG400012696	Calcium ATPase
CAATATGAACATTGTAATGTTTCATG	CATGAAACATTACAATGTTCATATTG	chr02	46663353	PGSC0003DMG400020197	Histone H2A.Z-specific chaperone CHZ1
CATGAAACATTAGGTTGGATTCAACA	TGTTGAATCCAACCTAATGTTTCATG	chr07	37994799	intergenic
CATGAAACATTCATTTTTTCTTTTTG	CAAAAAGAAAAAATGAATGTTTCATG	chr08	43331982	PGSC0003DMG400012204	Conserved gene of unknown function
AAATAAATACATAACAATGTTTCATG	CATGAAACATTGTTATGTATTTATTT	chr01	4326646	PGSC0003DMG400004431	Conserved gene of unknown function
CATGAAACATTGTTTTTACTTTTTGA	TCAAAAAGTAAAAACAATGTTTCATG	chr01	54291060	intergenic		PGSC0003DMG401030323	Conserved gene of unknown function
CATGAAACATTTACTAGTAATATAAT	ATTATATTACTAGTAAATGTTTCATG	chr06	52201512	PGSC0003DMG400030417	Rab5-interacting protein
CAGTTTACAACTTGAAATGTTTCATG	CATGAAACATTTCAAGTTGTAAACTG	chr12	59036100	PGSC0003DMG400004285	Chromomethylase
TTTGGTATGAAGGAAAATGTTTCATG	CATGAAACATTTTCCTTCATACCAAA	chr01	62333706	intergenic
CATGAAACATTTTTTAAATTATAAAG	CTTTATAATTTAAAAAATGTTTCATG	chr08	33011453	intergenic
CATGAAACATTTTTTAGATTAAAAAC	GTTTTTAATCTAAAAAATGTTTCATG	chr08	33020166	intergenic
CATGAAACCAAAATTGACAAGGAAAC	GTTTCCTTGTCAATTTTGGTTTCATG	chr09	6491300	PGSC0003DMG400008854	Nodulin
CATGAAACCAAGGATGGAAAAAATTA	TAATTTTTTCCATCCTTGGTTTCATG	chr10	51794044	PGSC0003DMG400017591	Mitochondrial import inner membrane translocase subunit TIM14
TGTTTAGTGTTCATATTGGTTTCATG	CATGAAACCAATATGAACACTAAACA	chr08	10343465	PGSC0003DMG400032778	Conserved gene of unknown function
CAATCTTTAACAATTGTGGTTTCATG	CATGAAACCACAATTGTTAAAGATTG	chr12	45239877	PGSC0003DMG400021766	Conserved gene of unknown function
CAGTTACAATACTAGCTGGTTTCATG	CATGAAACCAGCTAGTATTGTAACTG	chr05	3896004	PGSC0003DMG400030503	Conserved gene of unknown function
CATGAAACCAGTGTGAAAAACATTTG	CAAATGTTTTTCACACTGGTTTCATG	chr10	51811750	intergenic
TTGAAGATGATAAATATGGTTTCATG	CATGAAACCATATTTATCATCTTCAA	chr08	32322642	PGSC0003DMG400014785	Ubiquitin carboxyl-terminal hydrolase
AATTTTGAAGAATAAATGGTTTCATG	CATGAAACCATTTATTCTTCAAAATT	chr07	49314379	intergenic
AAAAGACAAGCTCATGGGGTTTCATG	CATGAAACCCCATGAGCTTGTCTTTT	chr11	2287030	PGSC0003DMG400013270	60S ribosomal protein L6
TGAAGATTACAAAGGAGGGTTTCATG	CATGAAACCCTCCTTTGTAATCTTCA	chr06	49476716	PGSC0003DMG402005938	Zinc ion binding protein
CATGAAACCGAACCCAGATGAAGTTG	CAACTTCATCTGGGTTCGGTTTCATG	chr04	43246297	PGSC0003DMG400007268	Plastid isopentenyl diphosphate isomerase
ACATAAACAAGCAGGACGGTTTCATG	CATGAAACCGTCCTGCTTGTTTATGT	chr06	48988937	PGSC0003DMG400027091	Exosome complex exonuclease RRP40	PGSC0003DMG402000526	Calcium homeostasis regulator CHoR1
AAGCACTGAATGTGCACGGTTTCATG	CATGAAACCGTGCACATTCAGTGCTT	chr02	45437745	PGSC0003DMG401000526	Calcium homeostasis regulator CHoR1
TTTAGAGCTACCTCATAGGTTTCATG	CATGAAACCTATGAGGTAGCTCTAAA	chr08	1487919	intergenic
CTGAACCTGACTCAATAGGTTTCATG	CATGAAACCTATTGAGTCAGGTTCAG	chr10	43314857	PGSC0003DMG400007188	Desaturase
GTAGTTTATAACAGCCAGGTTTCATG	CATGAAACCTGGCTGTTATAAACTAC	chr01	74508800	PGSC0003DMG400029743	RNA-binding protein RZ-1
TTAAATTCCACAACTAAGGTTTCATG	CATGAAACCTTAGTTGTGGAATTTAA	chr01	73396480	PGSC0003DMG400024929	40S ribosomal protein S12
TCTTAAAATTAAAGGAAGGTTTCATG	CATGAAACCTTCCTTTAATTTTAAGA	chr02	30312949	PGSC0003DMG400028470	Conserved gene of unknown function
CGAAAGCAGCCAAGCAAGGTTTCATG	CATGAAACCTTGCTTGGCTGCTTTCG	chr01	67556411	PGSC0003DMG400027506	Cation-transporting atpase 13a1
TTACAAATAAGAAGAAAGGTTTCATG	CATGAAACCTTTCTTCTTATTTGTAA	chr01	61685927	PGSC0003DMG400001725	Pentatricopeptide repeat-containing protein
TCCAAATCTGGCAAAAAGGTTTCATG	CATGAAACCTTTTTGCCAGATTTGGA	chr03	24780969	PGSC0003DMG400023187	Conserved gene of unknown function
AAGTAGACAAAGTGGTTCGTTTCATG	CATGAAACGAACCACTTTGTCTACTT	chr01	50653246	PGSC0003DMG400011331	Dynein light chain
CATGAAACGATAGAAATAAAAATGAA	TTCATTTTTATTTCTATCGTTTCATG	chr09	47288770	PGSC0003DMG400006085	Conserved gene of unknown function
AGCCATTTCGCCTGCATCGTTTCATG	CATGAAACGATGCAGGCGAAATGGCT	chr11	5782401	PGSC0003DMG400001988	Cytosolic 5'-nucleotidase III
CATGAAACGATGTTTAAGTACGATTA	TAATCGTACTTAAACATCGTTTCATG	chr09	46469323	PGSC0003DMG404006439	Aldo/keto reductase
CATGAAACGCGTTAAAGTTTATACAT	ATGTATAAACTTTAACGCGTTTCATG	chr12	54739216	PGSC0003DMG400015424	Mature anther-specific protein LAT61
CTTGTAAGTTTACTGAGCGTTTCATG	CATGAAACGCTCAGTAAACTTACAAG	chr08	43225630	PGSC0003DMG400012335	Tir-nbs resistance protein
CATGAAACGGCTGTTATTATCCGCCG	CGGCGGATAATAACAGCCGTTTCATG	chr11	39439595	PGSC0003DMG400019671	Glutaredoxin
ACATCGGTTTTACACACCGTTTCATG	CATGAAACGGTGTGTAAAACCGATGT	chr12	6360296	PGSC0003DMG400013893	COP1 homolog
CATGAAACGGTTCCATCAAAAAGGGT	ACCCTTTTTGATGGAACCGTTTCATG	chr12	27649278	intergenic
TTTTCAGCACTTACTTACGTTTCATG	CATGAAACGTAAGTAAGTGCTGAAAA	chr08	39146638	intergenic
CATGAAACGTAGAAACGAGAGATTAT	ATAATCTCTCGTTTCTACGTTTCATG	chr05	46212449	PGSC0003DMG402023369	Conserved gene of unknown function
CATGAAACGTGAGATAAGCCGCTGAA	TTCAGCGGCTTATCTCACGTTTCATG	chr11	16881366	PGSC0003DMG400022932	Na+/h+ antitransporter
CATGAAACTAAAGTTACTTTCAATGT	ACATTGAAAGTAACTTTAGTTTCATG	chr05	640666	PGSC0003DMG400028366	SP1L
AATGAACTGAACAAGTTAGTTTCATG	CATGAAACTAACTTGTTCAGTTCATT	chr02	37568039	intergenic
CATCATAAATTTCTCTTAGTTTCATG	CATGAAACTAAGAGAAATTTATGATG	chr09	44281182	PGSC0003DMG400011358	DNAJ heat shock N-terminal domain-containing protein
CATGAAACTAAGAGAATATTTCTTGT	ACAAGAAATATTCTCTTAGTTTCATG	chr03	36144307	PGSC0003DMG400015157	Receptor kinase
CATGAAACTAAGGTCAGTATATTACA	TGTAATATACTGACCTTAGTTTCATG	chr07	46040994	PGSC0003DMG400013148	DNA binding protein
CATGAAACTAATAATTATAAATGAGA	TCTCATTTATAATTATTAGTTTCATG	chr12	3551366	intergenic
CATGAAACTACTATGATGTATGCATT	AATGCATACATCATAGTAGTTTCATG	chr08	14703032	intergenic
TGTGCAACATCCTCTCTAGTTTCATG	CATGAAACTAGAGAGGATGTTGCACA	chr05	46493992	PGSC0003DMG400023346	Serine/threonine-protein phosphatase
CATGAAACTAGCTGCTGTTAATCCAA	TTGGATTAACAGCAGCTAGTTTCATG	chr01	78950229	PGSC0003DMG400000711	Basic helix-loop-helix protein BHLH7
CATGAAACTAGGACTAATAAAATTTT	AAAATTTTATTAGTCCTAGTTTCATG	chr01	71367134	PGSC0003DMG400002789	ABC transporter family protein
CATGAAACTAGTTCTTTGGAAATCTA	TAGATTTCCAAAGAACTAGTTTCATG	chr06	52352605	PGSC0003DMG400030335	Conserved gene of unknown function
CATGAAACTCAAGCTAAGCATATTCC	GGAATATGCTTAGCTTGAGTTTCATG	chr04	587860	PGSC0003DMG400015872	NBS-LRR type resistance protein
CATGAAACTCAAGGTTTCCACCCTTC	GAAGGGTGGAAACCTTGAGTTTCATG	chr01	68763001	PGSC0003DMG400022494	Adhesive plaque matrix protein
GGTTTACTTCAAGATTGAGTTTCATG	CATGAAACTCAATCTTGAAGTAAACC	chr04	57276392	PGSC0003DMG400009357	Protein VERNALIZATION-INSENSITIVE
TTGAAGCTATGATTCTGAGTTTCATG	CATGAAACTCAGAATCATAGCTTCAA	chr06	45318112	PGSC0003DMG400028931	Amino acid binding protein
TAAGCAAACATCCTCGGAGTTTCATG	CATGAAACTCCGAGGATGTTTGCTTA	chr07	51686400	intergenic
GAAGAAGGAGCAATCAGAGTTTCATG	CATGAAACTCTGATTGCTCCTTCTTC	chr09	1620995	PGSC0003DMG400002009	Hsp20/alpha crystallin family protein
CATGAAACTCTTTTAGCTGTTCTACC	GGTAGAACAGCTAAAAGAGTTTCATG	chr06	20324575	intergenic
GCTCACCAAGTACTTTCAGTTTCATG	CATGAAACTGAAAGTACTTGGTGAGC	chr04	54398018	PGSC0003DMG400009474	WD-repeat protein
TCTTTCCTTCTCATTTCAGTTTCATG	CATGAAACTGAAATGAGAAGGAAAGA	chr10	39472162	intergenic
TGATGGCAGGCAACTGCAGTTTCATG	CATGAAACTGCAGTTGCCTGCCATCA	chr10	39686628	PGSC0003DMG400016824	Conserved gene of unknown function
CGAGCCATACGTTCAGCAGTTTCATG	CATGAAACTGCTGAACGTATGGCTCG	chr09	9013547	PGSC0003DMG400020362	PTAC13
TTATTGTATTCTGACCCAGTTTCATG	CATGAAACTGGGTCAGAATACAATAA	chr01	58505267	PGSC0003DMG400006859	Protein OBERON 4
CATGAAACTGGTAGTGTATATATAAG	CTTATATATACACTACCAGTTTCATG	chr06	10057052	intergenic
CATGAAACTGTACCTCTAAAGGAGGA	TCCTCCTTTAGAGGTACAGTTTCATG	chr05	3398297	intergenic
TTCTGTGAATTGTATACAGTTTCATG	CATGAAACTGTATACAATTCACAGAA	chr04	51172304	intergenic
GTTGAAAGACAGTTAACAGTTTCATG	CATGAAACTGTTAACTGTCTTTCAAC	chr02	41419910	intergenic
CATGAAACTTAAAATGTGTCATTATT	AATAATGACACATTTTAAGTTTCATG	chr02	16174822	PGSC0003DMG402021462	Malonyl-CoA decarboxylase
CTACGAAGATTCATTTAAGTTTCATG	CATGAAACTTAAATGAATCTTCGTAG	chr05	6744618	PGSC0003DMG402015580	Conserved gene of unknown function
CATGAAACTTAATCCATAATCTTAAT	ATTAAGATTATGGATTAAGTTTCATG	chr03	37377981	PGSC0003DMG400015213	Conserved gene of unknown function
CGTCAATCGACCCATTAAGTTTCATG	CATGAAACTTAATGGGTCGATTGACG	chr07	47617080	intergenic
CATGAAACTTACCGCAGCAAGCTCAT	ATGAGCTTGCTGCGGTAAGTTTCATG	chr03	44504352	PGSC0003DMG400005725	DNA binding protein
CATGAAACTTACGATTTAGAAGATTT	AAATCTTCTAAATCGTAAGTTTCATG	chr01	915016	PGSC0003DMG400032132	Serine/arginine-rich protein
TAGACAAGATTATTATAAGTTTCATG	CATGAAACTTATAATAATCTTGTCTA	chr11	1256568	intergenic
CATGAAACTTATGTAATTTCATTTAA	TTAAATGAAATTACATAAGTTTCATG	chr11	1273474	PGSC0003DMG400003993	Citrate binding protein
GCTATTGCTACTGATGAAGTTTCATG	CATGAAACTTCATCAGTAGCAATAGC	chr02	39031144	PGSC0003DMG401003620	Mitochondrion protein
CATTTACACTCCTTGGAAGTTTCATG	CATGAAACTTCCAAGGAGTGTAAATG	chr11	21624404	PGSC0003DMG400025523	Conserved gene of unknown function
CTGGAAACTACTGCAGAAGTTTCATG	CATGAAACTTCTGCAGTAGTTTCCAG	chr05	1420689	PGSC0003DMG400025120	ASC1
CATGAAACTTCTTGGATGGAATAAAT	ATTTATTCCATCCAAGAAGTTTCATG	chr04	60776127	intergenic
CATGAAACTTGAAGTTGATTCTATGC	GCATAGAATCAACTTCAAGTTTCATG	chr07	6065337	PGSC0003DMG400019897	Conserved gene of unknown function
GATGAGAATTTCGCTCAAGTTTCATG	CATGAAACTTGAGCGAAATTCTCATC	chr02	26179827	PGSC0003DMG400010430	Conserved gene of unknown function
CATGAAACTTGCTGTACTTCGTCCAT	ATGGACGAAGTACAGCAAGTTTCATG	chr02	29034466	PGSC0003DMG400003070	Gene of unknown function
TAAGATATTTTTATCCAAGTTTCATG	CATGAAACTTGGATAAAAATATCTTA	chr06	5617431	intergenic
CCCTTTCGTTTCAGCCAAGTTTCATG	CATGAAACTTGGCTGAAACGAAAGGG	chr12	7535391	PGSC0003DMG400025619	Translational initiation factor eIF1
ACAATATTATTAACCCAAGTTTCATG	CATGAAACTTGGGTTAATAATATTGT	chr12	8898409	PGSC0003DMG400029792	Cellulose synthase CslE	PGSC0003DMG402000526	Calcium homeostasis regulator CHoR1
CATGAAACTTGTTATCATTCTCAAAG	CTTTGAGAATGATAACAAGTTTCATG	chr02	45438224	PGSC0003DMG401000526	Calcium homeostasis regulator CHoR1
CAATCTTATAGGGAACAAGTTTCATG	CATGAAACTTGTTCCCTATAAGATTG	chr03	16963546	PGSC0003DMG400018544	Luminal-binding protein 5
CATGAAACTTGTTGTGAAAGAGAAAT	ATTTCTCTTTCACAACAAGTTTCATG	chr03	23271579	intergenic
AAAGTAGAAAACAAACAAGTTTCATG	CATGAAACTTGTTTGTTTTCTACTTT	chr04	60723697	intergenic
TGCATTATTCATTATAAAGTTTCATG	CATGAAACTTTATAATGAATAATGCA	chr01	54024559	PGSC0003DMG400032108	Conserved gene of unknown function
TATGAATTTTGTAATAAAGTTTCATG	CATGAAACTTTATTACAAAATTCATA	chr01	1649455	PGSC0003DMG400032155	Lipoxygenase
CATGAAACTTTATTTGATTGTTTGAA	TTCAAACAATCAAATAAAGTTTCATG	chr02	37895627	PGSC0003DMG400001523	Cyclin B2	PGSC0003DMG400030085	Imidazoleglycerol-phosphate dehydratase
GAACATATGAAGTTCAAAGTTTCATG	CATGAAACTTTGAACTTCATATGTTC	chr09	46006870	PGSC0003DMG400030078	Conserved gene of unknown function
ATAACAACATTAGTCAAAGTTTCATG	CATGAAACTTTGACTAATGTTGTTAT	chr04	60627794	intergenic
TGGTCATATTGAGGCAAAGTTTCATG	CATGAAACTTTGCCTCAATATGACCA	chr01	6990762	intergenic
CATGAAACTTTGGACAGTTGATTTTA	TAAAATCAACTGTCCAAAGTTTCATG	chr01	5199288	PGSC0003DMG400008707	Conserved gene of unknown function
CATGAAACTTTGGATACCTATATAAA	TTTATATAGGTATCCAAAGTTTCATG	chr01	64241394	PGSC0003DMG400017053	Conserved gene of unknown function
CATGAAACTTTGTGTAGTTTGAAACT	AGTTTCAAACTACACAAAGTTTCATG	chr09	36503382	PGSC0003DMG400022024	Conserved gene of unknown function
AAGAACTACTATATAAAAGTTTCATG	CATGAAACTTTTATATAGTAGTTCTT	chr07	456479	intergenic
CGATGAGTAATCGGAAAAGTTTCATG	CATGAAACTTTTCCGATTACTCATCG	chr09	48701326	PGSC0003DMG400017259	Agenet domain containing protein
AACTACCAGTACTCAAAAGTTTCATG	CATGAAACTTTTGAGTACTGGTAGTT	chr01	2915535	PGSC0003DMG400016383	Ccr4-associated factor
GTGATGCTTCAATCAAAAGTTTCATG	CATGAAACTTTTGATTGAAGCATCAC	chr01	54325580	intergenic
GCATTTGATATTATTTTTCTTTCATG	CATGAAAGAAAAATAATATCAAATGC	chr08	215852	intergenic
CATGAAAGAAAAGAATAAAAAGAATG	CATTCTTTTTATTCTTTTCTTTCATG	chr01	70770965	PGSC0003DMG400024731	Splicing factor, arginine/serine-rich 2,rnap interacting protein
TTGCATAATAATCATTTTCTTTCATG	CATGAAAGAAAATGATTATTATGCAA	chr12	53346796	intergenic
AAAATAGATTTAAGGTTTCTTTCATG	CATGAAAGAAACCTTAAATCTATTTT	chr06	49005623	intergenic
AACACATTATTTTCCTTTCTTTCATG	CATGAAAGAAAGGAAAATAATGTGTT	chr11	464338	intergenic
CATGAAAGAAATATACTGGGATTTGA	TCAAATCCCAGTATATTTCTTTCATG	chr08	39086698	intergenic
CACCGCAATTATTCATTTCTTTCATG	CATGAAAGAAATGAATAATTGCGGTG	chr02	20047264	PGSC0003DMG402015497	Pericarp peroxidase 3
CATGAAAGAAATGCTAATTGACTAGT	ACTAGTCAATTAGCATTTCTTTCATG	chr02	36427931	PGSC0003DMG402013636	Protein transport protein Sec24
CATGAAAGAAATTTTGTTTTCTTTTA	TAAAAGAAAACAAAATTTCTTTCATG	chr03	41208512	intergenic
CATGAAAGAACAAATAGTTGACATCA	TGATGTCAACTATTTGTTCTTTCATG	chr01	2265630	PGSC0003DMG401021334	ML domain protein
CATGAAAGAACAGAGTCTTGAAATGC	GCATTTCAAGACTCTGTTCTTTCATG	chr01	77659681	PGSC0003DMG400025804	Conserved gene of unknown function
ATTTCCTTTACACACGTTCTTTCATG	CATGAAAGAACGTGTGTAAAGGAAAT	chr01	4659982	PGSC0003DMG400022695	Ethylene-responsive transcription factor
AGCTCTGTTCCATCAGTTCTTTCATG	CATGAAAGAACTGATGGAACAGAGCT	chr03	44199422	intergenic
TATCACAAATTACAAGTTCTTTCATG	CATGAAAGAACTTGTAATTTGTGATA	chr03	38041220	intergenic
TCAGTTACTTGATTGCTTCTTTCATG	CATGAAAGAAGCAATCAAGTAACTGA	chr02	34051631	PGSC0003DMG400021722	Conserved gene of unknown function
GTTTCTACATCGCCCCTTCTTTCATG	CATGAAAGAAGGGGCGATGTAGAAAC	chr10	51028907	PGSC0003DMG400019149	Ribulose bisphosphate carboxylase/oxygenase activase, chloroplastic
GGTCTCTACATCCACCTTCTTTCATG	CATGAAAGAAGGTGGATGTAGAGACC	chr04	210570	PGSC0003DMG400002853	Conserved gene of unknown function
CATGAAAGAAGTAGTAAATATGCTTG	CAAGCATATTTACTACTTCTTTCATG	chr11	12416093	PGSC0003DMG400023282	Leucine-rich repeat transmembrane protein kinase
GCATACATTTCTTTGATTCTTTCATG	CATGAAAGAATCAAAGAAATGTATGC	chr02	41543364	PGSC0003DMG400024970	Subtilisin-like protease
AAACTACACTGACTGATTCTTTCATG	CATGAAAGAATCAGTCAGTGTAGTTT	chr03	36628462	PGSC0003DMG402015240	Conserved gene of unknown function
CATGAAAGAATGTATCCATAAATGAC	GTCATTTATGGATACATTCTTTCATG	chr08	31313355	PGSC0003DMG400014489	Xylem serine proteinase 1
GGAACCTACAATGACATTCTTTCATG	CATGAAAGAATGTCATTGTAGGTTCC	chr12	49562742	intergenic
CATGAAAGAATTAAACATATGATGAA	TTCATCATATGTTTAATTCTTTCATG	chr07	48686152	intergenic
CATGAAAGAATTCTGTTTATGACAGA	TCTGTCATAAACAGAATTCTTTCATG	chr06	42452398	PGSC0003DMG400016770	Pentatricopeptide repeat
CATGAAAGAATTTCACAAAAAAAAAA	TTTTTTTTTTGTGAAATTCTTTCATG	chr09	51577000	PGSC0003DMG400021877	Xyloglucan endo-transglycosylase
CATGAAAGACACTTTCTATCCTTTAA	TTAAAGGATAGAAAGTGTCTTTCATG	chr03	47647604	intergenic
TTCCTTCAGTTTCACTGTCTTTCATG	CATGAAAGACAGTGAAACTGAAGGAA	chr11	1769553	intergenic
CATGAAAGACATTTGTGACAGAGACA	TGTCTCTGTCACAAATGTCTTTCATG	chr02	40249399	PGSC0003DMG400030603	Conserved gene of unknown function
CATGAAAGACATTTGTGACAGATACA	TGTATCTGTCACAAATGTCTTTCATG	chr02	40256581	PGSC0003DMG400030603	Conserved gene of unknown function
CATGAAAGACCGGATTTTGAGCAATA	TATTGCTCAAAATCCGGTCTTTCATG	chr10	26980337	PGSC0003DMG400008271	Multidrug resistance pump
GTCTCTCTTGACGAAGGTCTTTCATG	CATGAAAGACCTTCGTCAAGAGAGAC	chr02	38139922	intergenic
CATGAAAGACGCGAAAGCAGCAGCTA	TAGCTGCTGCTTTCGCGTCTTTCATG	chr08	31832787	intergenic
CTATACGGCGGTGAGAGTCTTTCATG	CATGAAAGACTCTCACCGCCGTATAG	chr10	51127286	intergenic
CATGAAAGACTTTGCAGATGATATGG	CCATATCATCTGCAAAGTCTTTCATG	chr06	2935009	PGSC0003DMG400010894	Transcription factor
CATGAAAGAGAACATAAATGGGTGTT	AACACCCATTTATGTTCTCTTTCATG	chr11	36478773	PGSC0003DMG400000476	Conserved gene of unknown function
CAGAAACATCTTGGTTCTCTTTCATG	CATGAAAGAGAACCAAGATGTTTCTG	chr12	56997231	PGSC0003DMG400016859	Conserved gene of unknown function
CATGAAAGAGAAGATATTACTAGCTC	GAGCTAGTAATATCTTCTCTTTCATG	chr06	4009514	PGSC0003DMG400014698	WERBP-1 protein
GAGAACGAAATATCTTCTCTTTCATG	CATGAAAGAGAAGATATTTCGTTCTC	chr02	27603014	PGSC0003DMG400021126	Conserved gene of unknown function
TTTGATTCTTTGTTCTCTCTTTCATG	CATGAAAGAGAGAACAAAGAATCAAA	chr01	65761417	intergenic
CTGTATTTACTTCCATCTCTTTCATG	CATGAAAGAGATGGAAGTAAATACAG	chr10	43260690	PGSC0003DMG400007192	ATP-dependent RNA helicase
GAAGTATCTGCAGAATCTCTTTCATG	CATGAAAGAGATTCTGCAGATACTTC	chr08	24846769	PGSC0003DMG400007634	Serine-threonine protein kinase, plant-type
CATGAAAGAGCTAATATTTTGTTTTT	AAAAACAAAATATTAGCTCTTTCATG	chr08	41621103	intergenic
CATGAAAGAGCTGGCGGAGATGTTGA	TCAACATCTCCGCCAGCTCTTTCATG	chr11	38171985	PGSC0003DMG400008120	Metal ion binding protein
CCCCTTTCTGAGACAGCTCTTTCATG	CATGAAAGAGCTGTCTCAGAAAGGGG	chr03	44544018	PGSC0003DMG400005636	Zinc finger CCCH domain-containing protein 42
ACAATTTGAAATCAAGCTCTTTCATG	CATGAAAGAGCTTGATTTCAAATTGT	chr09	43367510	PGSC0003DMG402003815	Ankyrin repeat-containing protein
CATGAAAGAGGCTGATATACACGTTA	TAACGTGTATATCAGCCTCTTTCATG	chr02	12779629	intergenic
CATGAAAGAGGGAGTTGTGAAGCTTA	TAAGCTTCACAACTCCCTCTTTCATG	chr11	2637829	PGSC0003DMG400013314	THAP domain-containing protein 4
CATGAAAGAGGTTGTCAATATGCTCG	CGAGCATATTGACAACCTCTTTCATG	chr06	43910897	PGSC0003DMG400026072	Leucine-rich repeat transmembrane protein kinase
CATGAAAGAGTTGAAGAAAAACAGAG	CTCTGTTTTTCTTCAACTCTTTCATG	chr03	13263669	PGSC0003DMG400011964	Mannitol transporter
ATATCAAAATCAGCAACTCTTTCATG	CATGAAAGAGTTGCTGATTTTGATAT	chr03	45881776	PGSC0003DMG400009145	Slow walker 2
CATGAAAGAGTTGTTACCACTGTGTG	CACACAGTGGTAACAACTCTTTCATG	chr11	37527460	PGSC0003DMG400019637	Chaperonin containing t-complex protein 1, beta subunit, tcpb
CATGAAAGATAAAAATTAAGGAATTC	GAATTCCTTAATTTTTATCTTTCATG	chr02	41612201	intergenic
TACTTTATTATGGGTTATCTTTCATG	CATGAAAGATAACCCATAATAAAGTA	chr04	57727211	PGSC0003DMG400012903	Kinase family protein
CATGAAAGATATTGAGTGGGAGGAAA	TTTCCTCCCACTCAATATCTTTCATG	chr09	3155085	PGSC0003DMG400027903	60S ribosomal protein L1
AGCCAAGACGTTTATCATCTTTCATG	CATGAAAGATGATAAACGTCTTGGCT	chr01	18606737	PGSC0003DMG400029061	O-acetyltransferase
CATGAAAGATGCACTTTCAACACTCC	GGAGTGTTGAAAGTGCATCTTTCATG	chr06	770494	PGSC0003DMG400020848	Serine-threonine protein kinase, plant-type
CATGAAAGATGCGAAAGCAGCAGCTA	TAGCTGCTGCTTTCGCATCTTTCATG	chr07	46225882	PGSC0003DMG400032820	Protein phosphatase 2c
TAAGTGTCGAAAGAGCATCTTTCATG	CATGAAAGATGCTCTTTCGACACTTA	chr06	674898	intergenic
CATGAAAGATGTCCACCTATACTTTT	AAAAGTATAGGTGGACATCTTTCATG	chr02	36869734	intergenic
CATGAAAGATTGCTGCTCTTTGCTTT	AAAGCAAAGAGCAGCAATCTTTCATG	chr06	48597088	PGSC0003DMG401026981	3-oxoacyl-(Acyl-carrier protein) reductase
TTGGAAGGGTTAGTAAATCTTTCATG	CATGAAAGATTTACTAACCCTTCCAA	chr09	48172877	PGSC0003DMG400017227	Serine/threonine-protein phosphatase
CATGAAAGATTTCAGTAGAGATCTTT	AAAGATCTCTACTGAAATCTTTCATG	chr01	764375	PGSC0003DMG400032127	Conserved gene of unknown function	PGSC0003DMG401001384	Protein GAST1
CATGAAAGATTTGTTGTTTGAAGAGA	TCTCTTCAAACAACAAATCTTTCATG	chr02	43672553	PGSC0003DMG400001473	Smad nuclear interacting protein
GATTCAAGTTAGCAAAATCTTTCATG	CATGAAAGATTTTGCTAACTTGAATC	chr07	34941740	PGSC0003DMG400013000	OBP3-responsive gene 4
CATGAAAGATTTTGTGATAGCTTATT	AATAAGCTATCACAAAATCTTTCATG	chr01	77848280	intergenic
CTAATTTAAAATAAATTGCTTTCATG	CATGAAAGCAATTTATTTTAAATTAG	chr02	42779983	intergenic
CATGAAAGCAGAAGAGGAGCAGAAAG	CTTTCTGCTCCTCTTCTGCTTTCATG	chr08	42736382	PGSC0003DMG400012171	UPF0016 protein 1, chloroplastic
ACCAGTGTTTCACGTCTGCTTTCATG	CATGAAAGCAGACGTGAAACACTGGT	chr10	22467155	PGSC0003DMG400016108	Endo-1,3-1,4-beta-d-glucanase
CATGAAAGCAGCAATGAGGTTGAACC	GGTTCAACCTCATTGCTGCTTTCATG	chr11	8783635	intergenic
GCTGGCAGCCTTCTCCTGCTTTCATG	CATGAAAGCAGGAGAAGGCTGCCAGC	chr03	41342042	intergenic
TGCACCAGAATAAAACTGCTTTCATG	CATGAAAGCAGTTTTATTCTGGTGCA	chr12	2717003	PGSC0003DMG400002911	HAT-like transposase
AGATCTTGTACCATTATGCTTTCATG	CATGAAAGCATAATGGTACAAGATCT	chr05	3341495	intergenic
TTAATTTGTAGTTATATGCTTTCATG	CATGAAAGCATATAACTACAAATTAA	chr09	47796377	PGSC0003DMG400017161	50S ribosomal protein L28, chloroplastic
CATGAAAGCATTCCTCTGAACGAAGA	TCTTCGTTCAGAGGAATGCTTTCATG	chr07	48706474	PGSC0003DMG400012445	Proton pump interactor 1
CAGAGGGCAGCCAAAATGCTTTCATG	CATGAAAGCATTTTGGCTGCCCTCTG	chr02	33563767	PGSC0003DMG400022347	Conserved gene of unknown function
CATGAAAGCCAATATCCAACTGGTGT	ACACCAGTTGGATATTGGCTTTCATG	chr03	27478125	PGSC0003DMG400023013	Cytoplasmic ribosomal protein S13
CATGAAAGCCCGGCCCGATTAAAGCC	GGCTTTAATCGGGCCGGGCTTTCATG	chr10	32145033	PGSC0003DMG400034101	AP2 domain class transcription factor
AAACAAAATCTTGTACGGCTTTCATG	CATGAAAGCCGTACAAGATTTTGTTT	chr07	16242957	PGSC0003DMG400013725	Hydrogen-transporting ATP synthase, rotational mechanism
CATGAAAGCGAAGCCATATATGATAG	CTATCATATATGGCTTCGCTTTCATG	chr11	25494838	PGSC0003DMG400009579	Protein translocase
CATGAAAGCGAGTGATTACAATATAC	GTATATTGTAATCACTCGCTTTCATG	chr06	53459378	PGSC0003DMG400020172	ATP binding protein
CATGAAAGCGGACTCTTTCATTGCTC	GAGCAATGAAAGAGTCCGCTTTCATG	chr07	33652904	PGSC0003DMG400016079	Hydroxyproline-rich glycoprotein family protein
CATGAAAGCGTGATGGAAGTTACAAA	TTTGTAACTTCCATCACGCTTTCATG	chr03	25449722	PGSC0003DMG400022915	Conserved gene of unknown function	PGSC0003DMG401002511	RWD domain-containing protein	PGSC0003DMG402002511	Jacalin-domain protein
CATGAAAGCTAGAATGCTTTAGGTGG	CCACCTAAAGCATTCTAGCTTTCATG	chr03	46916727	PGSC0003DMG402002599	Jacalin-domain protein
CATGAAAGCTATCAATGTGATTCCAA	TTGGAATCACATTGATAGCTTTCATG	chr12	56923195	PGSC0003DMG400016870	Beta-subunit of K+ channels
TAGGGCTAGAGCTAATAGCTTTCATG	CATGAAAGCTATTAGCTCTAGCCCTA	chr12	2380499	PGSC0003DMG400007907	Eukaryotic translation initiation factor 4F / eIF-4F, putative
CATGAAAGCTGACTTCTCCCGGGAGA	TCTCCCGGGAGAAGTCAGCTTTCATG	chr12	7967134	PGSC0003DMG400027878	Conserved gene of unknown function
CATGAAAGCTGGCCAGCGCAGAACTG	CAGTTCTGCGCTGGCCAGCTTTCATG	chr02	43375050	PGSC0003DMG402010047	DNA double-strand break repair rad50 ATPase
TTTATTGTCCAAAACCAGCTTTCATG	CATGAAAGCTGGTTTTGGACAATAAA	chr02	43220010	PGSC0003DMG400010086	BIPINNATA	PGSC0003DMG400001801	Glutathione S-transferase T3
CCACTGAGAAGGCTGAAGCTTTCATG	CATGAAAGCTTCAGCCTTCTCAGTGG	chr01	60566872	PGSC0003DMG402001782	Pentatricopeptide repeat-containing protein
CATGAAAGCTTCTGCTGAGTATCTTG	CAAGATACTCAGCAGAAGCTTTCATG	chr07	1830009	PGSC0003DMG401003179	Conserved gene of unknown function
CATCTTCATAAATACAAGCTTTCATG	CATGAAAGCTTGTATTTATGAAGATG	chr06	38035911	PGSC0003DMG400024158	Ubiquitin carboxyl-terminal hydrolase isozyme L3
CATGAAAGCTTTAGACAAATCTCCAG	CTGGAGATTTGTCTAAAGCTTTCATG	chr07	6543122	PGSC0003DMG400022988	EIX receptor 1
TGTCGATGACATCCAAAGCTTTCATG	CATGAAAGCTTTGGATGTCATCGACA	chr11	8723062	intergenic
TTACATTATTTCAGTTTCCTTTCATG	CATGAAAGGAAACTGAAATAATGTAA	chr09	3766746	PGSC0003DMG400001776	Zinc finger family protein
TTAAGTTTTCTACCTTTCCTTTCATG	CATGAAAGGAAAGGTAGAAAACTTAA	chr02	26678452	PGSC0003DMG400010372	Galactose-binding like
CATGAAAGGAAATTTGTTTTATTTTC	GAAAATAAAACAAATTTCCTTTCATG	chr10	514820	PGSC0003DMG400014406	DNA-damage inducible protein ddi1
CATGAAAGGAAGAGGCTGTCATTCAA	TTGAATGACAGCCTCTTCCTTTCATG	chr02	46548560	PGSC0003DMG400020247	Transcription factor
CCACTAGAGAATAACTTCCTTTCATG	CATGAAAGGAAGTTATTCTCTAGTGG	chr07	50431229	PGSC0003DMG402013919	DNA polymerase
CATGAAAGGAATATTCACTTTGTTTT	AAAACAAAGTGAATATTCCTTTCATG	chr12	5170882	PGSC0003DMG400020683	Conserved gene of unknown function
TCTGTTCTTCTGCCATTCCTTTCATG	CATGAAAGGAATGGCAGAAGAACAGA	chr09	7236476	PGSC0003DMG400008961	Carboxylic ester hydrolase
CATGAAAGGACAGAAGAGGTATGTTT	AAACATACCTCTTCTGTCCTTTCATG	chr03	17019243	PGSC0003DMG401018530	Carboxylesterase np
CATGAAAGGACAGATAGTTTTACTCA	TGAGTAAAACTATCTGTCCTTTCATG	chr10	3265149	PGSC0003DMG400010548	Acyl-CoA oxidase ACX3
TTCGTGCACCAATCGGTCCTTTCATG	CATGAAAGGACCGATTGGTGCACGAA	chr06	40829541	PGSC0003DMG400026598	Conserved gene of unknown function
ATTTCCTTTATACACGTCCTTTCATG	CATGAAAGGACGTGTATAAAGGAAAT	chr01	4660669	PGSC0003DMG400022695	Ethylene-responsive transcription factor
CATGAAAGGACTACACTACTAGGAAG	CTTCCTAGTAGTGTAGTCCTTTCATG	chr06	52473675	PGSC0003DMG400030345	FUS-interacting serine-arginine-rich protein 1
TCCCCTTGGATTTACCTCCTTTCATG	CATGAAAGGAGGTAAATCCAAGGGGA	chr03	5622911	PGSC0003DMG400018685	High mobility group protein 2 HMG2
CCTTTGTATAGAAACCTCCTTTCATG	CATGAAAGGAGGTTTCTATACAAAGG	chr08	25106516	PGSC0003DMG400025461	Serine/threonine-protein kinase
CATGAAAGGATGCACAAAGAAGTTTT	AAAACTTCTTTGTGCATCCTTTCATG	chr12	7405060	intergenic
TTAAATCCTTTCTGCTGCCTTTCATG	CATGAAAGGCAGCAGAAAGGATTTAA	chr08	40015862	PGSC0003DMG400003947	Kinesin heavy chain
ACAAATGAAGGAGTAGGCCTTTCATG	CATGAAAGGCCTACTCCTTCATTTGT	chr04	5751107	PGSC0003DMG400006352	GRAS family transcription factor
CATGAAAGGCCTTGAATAAAAGAAGG	CCTTCTTTTATTCAAGGCCTTTCATG	chr11	37608274	PGSC0003DMG400019635	BEL5 protein
CTAATCTCTCCAAGGCGCCTTTCATG	CATGAAAGGCGCCTTGGAGAGATTAG	chr06	42062413	PGSC0003DMG400026506	Metal tolerance protein
TCATAAGAAACTCTGAGCCTTTCATG	CATGAAAGGCTCAGAGTTTCTTATGA	chr06	41586501	PGSC0003DMG400004886	Threonine synthase, chloroplastic
TTTTCATTAGACCAAAGCCTTTCATG	CATGAAAGGCTTTGGTCTAATGAAAA	chr06	15089843	intergenic
TATTCATAATCTTATTCCCTTTCATG	CATGAAAGGGAATAAGATTATGAATA	chr04	3688486	intergenic
CATGAAAGGGACCAAAGGAATTATGA	TCATAATTCCTTTGGTCCCTTTCATG	chr03	22017761	intergenic
CCGAGGAATATTGGCGCCCTTTCATG	CATGAAAGGGCGCCAATATTCCTCGG	chr12	52407147	PGSC0003DMG400010788	Fructose-1,6-bisphosphatase, cytosolic
TAACGTGTATATCAGCCCCTTTCATG	CATGAAAGGGGCTGATATACACGTTA	chr02	21762961	PGSC0003DMG400010418	Gene of unknown function	PGSC0003DMG402024480	Gene of unknown function
CATGAAAGGGGGTTGAAATAATACTT	AAGTATTATTTCAACCCCCTTTCATG	chr03	39649400	PGSC0003DMG400024586	PBng143
TCCCGTTGAGTTCTTACCCTTTCATG	CATGAAAGGGTAAGAACTCAACGGGA	chr08	36801948	PGSC0003DMG400024214	Allyl alcohol dehydrogenase
CATGAAAGGGTAGATGATGATATATC	GATATATCATCATCTACCCTTTCATG	chr06	32372355	intergenic
CATGAAAGGTAACAGTCGAAACCGGT	ACCGGTTTCGACTGTTACCTTTCATG	chr04	57443269	PGSC0003DMG400009365	AT-hook DNA-binding protein
TGTCCACATTTATGTTACCTTTCATG	CATGAAAGGTAACATAAATGTGGACA	chr08	6772366	PGSC0003DMG400013715	Chilling-responsive protein
TTATAATCACCCCCTTACCTTTCATG	CATGAAAGGTAAGGGGGTGATTATAA	chr10	12444283	intergenic
CATGAAAGGTAGACTGATAAAGGAAT	ATTCCTTTATCAGTCTACCTTTCATG	chr06	42829956	PGSC0003DMG400016504	PSI-H
TCACCTGCTACCATAGACCTTTCATG	CATGAAAGGTCTATGGTAGCAGGTGA	chr05	46693946	PGSC0003DMG401023336	MT-A70 family protein
CATGAAAGGTGAGTAAAAAACACATA	TATGTGTTTTTTACTCACCTTTCATG	chr11	2957216	intergenic
TTCTACTTAGCAAATCACCTTTCATG	CATGAAAGGTGATTTGCTAAGTAGAA	chr07	8837813	PGSC0003DMG400009555	Conserved gene of unknown function
CTGAAGCCGAGCAAACACCTTTCATG	CATGAAAGGTGTTTGCTCGGCTTCAG	chr08	43086124	PGSC0003DMG400012330	Conserved gene of unknown function
CATGAAAGGTTCCTTAACCTTGCTCT	AGAGCAAGGTTAAGGAACCTTTCATG	chr12	49396326	PGSC0003DMG400006487	F-box family protein
CTCGCAAACACCTCAAACCTTTCATG	CATGAAAGGTTTGAGGTGTTTGCGAG	chr02	45384518	PGSC0003DMG400000499	Clasp
AAACTTGGATTGAGTTTACTTTCATG	CATGAAAGTAAACTCAATCCAAGTTT	chr10	49621064	PGSC0003DMG400028108	Proteasome subunit alpha type
CAAGATTCAGAAACTTTACTTTCATG	CATGAAAGTAAAGTTTCTGAATCTTG	chr08	43341758	intergenic
AGTAAGTAAACCCATTTACTTTCATG	CATGAAAGTAAATGGGTTTACTTACT	chr08	34743365	PGSC0003DMG400030869	30S ribosomal protein S11
CATGAAAGTAACAACAGTGACAACAA	TTGTTGTCACTGTTGTTACTTTCATG	chr02	24448793	PGSC0003DMG400013213	ZF-HD homeobox protein
ATACATCAAGGTGTTGTACTTTCATG	CATGAAAGTACAACACCTTGATGTAT	chr02	30044786	PGSC0003DMG400028459	BRASSINAZOLE-RESISTANT 2 protein
CTAGGGAAAAATATAGTACTTTCATG	CATGAAAGTACTATATTTTTCCCTAG	chr12	1275112	intergenic
CATGAAAGTAGAAAGTATAGAGATAT	ATATCTCTATACTTTCTACTTTCATG	chr05	10919579	PGSC0003DMG400010738	E3 ubiquitin ligase
CATTGCTCAATGATGCTACTTTCATG	CATGAAAGTAGCATCATTGAGCAATG	chr05	10899577	PGSC0003DMG400010746	Leucine-rich repeat family protein / protein kinase family protein
CATGAAAGTATACTACATAGGATAGG	CCTATCCTATGTAGTATACTTTCATG	chr04	8864905	PGSC0003DMG400019735	Glucan endo-1,3-beta-glucosidase
AGATTATCTACAGGGATACTTTCATG	CATGAAAGTATCCCTGTAGATAATCT	chr02	46155585	PGSC0003DMG400020228	Protein phosphatase 2a, regulatory subunit
AAGTAAGTAATTAACATACTTTCATG	CATGAAAGTATGTTAATTACTTACTT	chr05	42487319	PGSC0003DMG400016004	Ethylene response factor 4
AGTTGAATAATTCGAATACTTTCATG	CATGAAAGTATTCGAATTATTCAACT	chr04	9384320	intergenic
CATGAAAGTATTGAATTTCTTTAGTA	TACTAAAGAAATTCAATACTTTCATG	chr01	69294451	PGSC0003DMG400028601	Alpha-L-fucosidase 2
CATGAAAGTATTTAACGTGTTTACCT	AGGTAAACACGTTAAATACTTTCATG	chr08	36958377	PGSC0003DMG400001863	Nonsense-mediated mRNA decay protein
CATGAAAGTCAAACCAGGAAGGAAAA	TTTTCCTTCCTGGTTTGACTTTCATG	chr02	43672064	PGSC0003DMG400001473	Smad nuclear interacting protein
CATGAAAGTCAGCTCATTCAGCATCT	AGATGCTGAATGAGCTGACTTTCATG	chr04	60399654	PGSC0003DMG400007976	Dem protein
AGGTGAAGCAAGTAATGACTTTCATG	CATGAAAGTCATTACTTGCTTCACCT	chr12	6295740	intergenic
CATGAAAGTCATTTCAAGATAGACCG	CGGTCTATCTTGAAATGACTTTCATG	chr01	69605926	PGSC0003DMG400018995	Conserved gene of unknown function
CATGAAAGTCCCTTTATCATTTACTG	CAGTAAATGATAAAGGGACTTTCATG	chr04	53288331	PGSC0003DMG400031140	WRKY transcription factor
CATGAAAGTCGGTAACTATATATTGT	ACAATATATAGTTACCGACTTTCATG	chr01	62247479	PGSC0003DMG400026054	ATP binding protein
TCAATGTCTTCCATTAGACTTTCATG	CATGAAAGTCTAATGGAAGACATTGA	chr07	52227865	PGSC0003DMG400022260	BTB/POZ domain-containing protein
CATGAAAGTCTTTTTTTTCCACTCTA	TAGAGTGGAAAAAAAAGACTTTCATG	chr01	3767484	PGSC0003DMG400010704	Calcium-dependent protein kinase 8
CATGAAAGTGAACGGCTACTTGTTAT	ATAACAAGTAGCCGTTCACTTTCATG	chr08	8404225	intergenic
CATGAAAGTGAACTGAACTCATAAGT	ACTTATGAGTTCAGTTCACTTTCATG	chr01	70967727	PGSC0003DMG400002805	Pentatricopeptide repeat-containing protein
CTTTTTCCCTTTGCTTCACTTTCATG	CATGAAAGTGAAGCAAAGGGAAAAAG	chr10	48161232	PGSC0003DMG400028180	Cytochrome P450-type monooxygenase 97C11
CATGAAAGTGAAGTAAGTCCTCCTAT	ATAGGAGGACTTACTTCACTTTCATG	chr01	58501119	PGSC0003DMG400006793	DNA topoisomerase 2
CATGAAAGTGACCCAGACATAGATGA	TCATCTATGTCTGGGTCACTTTCATG	chr12	57143559	PGSC0003DMG401004570	Ubiquitin-associated /TS-N domain-containing protein
ACATATTAACCTTAGTCACTTTCATG	CATGAAAGTGACTAAGGTTAATATGT	chr04	53555326	PGSC0003DMG400025079	Interferon-induced GTP-binding protein mx
ACTTATTAACCTCAGTCACTTTCATG	CATGAAAGTGACTGAGGTTAATAAGT	chr04	53573424	PGSC0003DMG400025080	Interferon-induced GTP-binding protein mx
CATGAAAGTGAGATTCCTCGAAATGT	ACATTTCGAGGAATCTCACTTTCATG	chr04	54096237	PGSC0003DMG400017713	LRR receptor-like serine/threonine-protein kinase
CATGAAAGTGCAAGCGGAACACAGGA	TCCTGTGTTCCGCTTGCACTTTCATG	chr08	171415	PGSC0003DMG400012469	Gene of unknown function
CATGAAAGTGCATCTCCAGTGCTCTT	AAGAGCACTGGAGATGCACTTTCATG	chr04	6189836	PGSC0003DMG402023644	Zinc finger protein
CATGAAAGTGCTCACATTGCAAAGGA	TCCTTTGCAATGTGAGCACTTTCATG	chr02	34706266	intergenic		PGSC0003DMG400016264	PAF1 complex component
TTGAAAAGTAATAGTCCACTTTCATG	CATGAAAGTGGACTATTACTTTTCAA	chr06	34603554	PGSC0003DMG401016309	Non-specific lipid-transfer protein
TGTCAAGGACTTCCTCCACTTTCATG	CATGAAAGTGGAGGAAGTCCTTGACA	chr03	22526663	PGSC0003DMG400000548	Conserved gene of unknown function
AATTAACATACCCTTACACTTTCATG	CATGAAAGTGTAAGGGTATGTTAATT	chr10	36312762	PGSC0003DMG400007733	HD domain class transcription factor
CATGAAAGTGTCAAACATATAGTGCA	TGCACTATATGTTTGACACTTTCATG	chr09	28623760	PGSC0003DMG400020972	Ribosomal RNA methyltransferase
CAGGTGGAAATATGAACACTTTCATG	CATGAAAGTGTTCATATTTCCACCTG	chr09	27794775	PGSC0003DMG400011633	WRKY-type transcription factor
CATGAAAGTTAAACCCTCCAAACTAA	TTAGTTTGGAGGGTTTAACTTTCATG	chr08	39915465	PGSC0003DMG400003913	Serine protease
GTGTCAACGAATATTTAACTTTCATG	CATGAAAGTTAAATATTCGTTGACAC	chr08	40800686	PGSC0003DMG400022762	F-box family protein
CATGAAAGTTAAATCATTCATTGATG	CATCAATGAATGATTTAACTTTCATG	chr07	48139943	PGSC0003DMG400031085	Vacuolar cation/proton exchanger
CATGAAAGTTACTTTGGTGGTGGAGC	GCTCCACCACCAAAGTAACTTTCATG	chr10	47208312	intergenic		PGSC0003DMG400014424	Potyviral helper component protease-interacting protein 2
CATGAAAGTTATATAAGACTTATATT	AATATAAGTCTTATATAACTTTCATG	chr10	165380	PGSC0003DMG400014392	Kinase family protein
CATGAAAGTTATGGCAGATACTCATA	TATGAGTATCTGCCATAACTTTCATG	chr03	15547844	PGSC0003DMG400008640	Aldose 1-epimerase family protein
TCCCCTCCTATTGATGAACTTTCATG	CATGAAAGTTCATCAATAGGAGGGGA	chr02	6997045	PGSC0003DMG400014938	VQ motif-containing protein
CATGAAAGTTCTATTGTGGAACATTA	TAATGTTCCACAATAGAACTTTCATG	chr06	47817097	intergenic
CAAGTCATATATATTCAACTTTCATG	CATGAAAGTTGAATATATATGACTTG	chr03	40939727	PGSC0003DMG400024644	101 kDa heat shock protein
CCCTTTTTAGAAATTCAACTTTCATG	CATGAAAGTTGAATTTCTAAAAAGGG	chr11	9956214	intergenic
CATGAAAGTTGGCAGTTAAGAAGCAT	ATGCTTCTTAACTGCCAACTTTCATG	chr04	4851967	intergenic
CATGAAAGTTGTAGTAAATGACCGAC	GTCGGTCATTTACTACAACTTTCATG	chr02	35774854	PGSC0003DMG400017728	Conserved gene of unknown function
CATGAAAGTTTATTGTAGTAAAAACT	AGTTTTTACTACAATAAACTTTCATG	chr09	40417879	PGSC0003DMG400019328	LEA protein
CATGAAAGTTTCATGCTTTCTAGATA	TATCTAGAAAGCATGAAACTTTCATG	chr03	46399494	PGSC0003DMG400002488	Mitochondrial import inner membrane translocase subunit Tim17 family protein	PGSC0003DMG401027067	Nucleic acid binding protein
ATGCTTCCCGAAATGAAACTTTCATG	CATGAAAGTTTCATTTCGGGAAGCAT	chr06	48617994	PGSC0003DMG402027067	Nucleic acid binding protein
CATGAAAGTTTCTTTTAAAAAACACC	GGTGTTTTTTAAAAGAAACTTTCATG	chr09	39648355	intergenic
TTTACCATTTGAGCCAAACTTTCATG	CATGAAAGTTTGGCTCAAATGGTAAA	chr02	45700142	PGSC0003DMG400000480	Cytochrome c oxidase subunit 5C
CATGAAAGTTTGTTAATTACTTTTTA	TAAAAAGTAATTAACAAACTTTCATG	chr11	7593829	intergenic
CATGAAAGTTTTTTGATTGTATATAT	ATATATACAATCAAAAAACTTTCATG	chr09	38219809	PGSC0003DMG400015040	Gene of unknown function
GTGTATTATACCTTTTTTATTTCATG	CATGAAATAAAAAAGGTATAATACAC	chr11	8874720	PGSC0003DMG400009206	Conserved gene of unknown function
TTGCTTGTAGATTATTTTATTTCATG	CATGAAATAAAATAATCTACAAGCAA	chr04	50280244	PGSC0003DMG400024843	Conserved gene of unknown function
CATGAAATAAACTGCACTCAATTTGA	TCAAATTGAGTGCAGTTTATTTCATG	chr04	7023208	PGSC0003DMG400023609	60S ribosomal protein L6
CATGAAATAAAGGTTAGGCTAGAAAT	ATTTCTAGCCTAACCTTTATTTCATG	chr10	26985335	PGSC0003DMG400008270	Brain protein
CATGAAATAAATAAAACAAATTACGT	ACGTAATTTGTTTTATTTATTTCATG	chr09	44770982	PGSC0003DMG400031793	DECOY
CATGAAATAAATGGTGCTTATCTTCA	TGAAGATAAGCACCATTTATTTCATG	chr01	58091517	intergenic
ACATAAATTTCGACATTTATTTCATG	CATGAAATAAATGTCGAAATTTATGT	chr09	48443832	PGSC0003DMG400017243	Conserved gene of unknown function
TTCAAAAGAAAGACATTTATTTCATG	CATGAAATAAATGTCTTTCTTTTGAA	chr08	39669519	PGSC0003DMG400004737	P-rich protein EIG-I30
CATGAAATAAATTTCTATTGGACAAG	CTTGTCCAATAGAAATTTATTTCATG	chr01	68396074	PGSC0003DMG400022512	O-linked GlcNAc transferases
TAAAAGACGCACAAATTTATTTCATG	CATGAAATAAATTTGTGCGTCTTTTA	chr02	25058699	PGSC0003DMG400006946	Glycosyltransferase UGT90A7
AAGAACAATCTCATTGTTATTTCATG	CATGAAATAACAATGAGATTGTTCTT	chr10	49774215	PGSC0003DMG402028101	Methylenetetrahydrofolate dehydrogenase
GAGAAAGAGATTATGCTTATTTCATG	CATGAAATAAGCATAATCTCTTTCTC	chr05	7155245	PGSC0003DMG400004122	30S ribosomal protein S13, chloroplastic
CTAGAAAACTTTTTCCTTATTTCATG	CATGAAATAAGGAAAAAGTTTTCTAG	chr12	36150052	PGSC0003DMG400018851	N(4)-(Beta-n-acetylglucosaminyl)-l-asparaginase
TTTATTATAATCAACCTTATTTCATG	CATGAAATAAGGTTGATTATAATAAA	chr12	46969035	PGSC0003DMG400014441	Snakin-1
AAGAATAGAAGAAACCTTATTTCATG	CATGAAATAAGGTTTCTTCTATTCTT	chr02	41112006	PGSC0003DMG400021439	Cytochrome P450	PGSC0003DMG400017346	Ribose-phosphate pyrophosphokinase 4
GTTAAATTGTGCTTACTTATTTCATG	CATGAAATAAGTAAGCACAATTTAAC	chr07	47795717	PGSC0003DMG400017300	AML1
CATGAAATAATAAAAGTGGAAATTTC	GAAATTTCCACTTTTATTATTTCATG	chr03	25835229	PGSC0003DMG400009698	Ferredoxin-dependent glutamate synthase 1
CATGAAATAATATGAAAAAAGTCACC	GGTGACTTTTTTCATATTATTTCATG	chr10	3652295	intergenic
CATGAAATAATATTGTGGTTTCCTAA	TTAGGAAACCACAATATTATTTCATG	chr07	2708847	PGSC0003DMG400030685	Adenylate cyclase
TGGTATGCAGATTTAATTATTTCATG	CATGAAATAATTAAATCTGCATACCA	chr06	21093559	intergenic
CATGAAATAATTAAATGTGCGTACTA	TAGTACGCACATTTAATTATTTCATG	chr04	9303246	intergenic		PGSC0003DMG400014338	R-SNARE, SEC22-family
CATGAAATACAAGAAAAGGAGAAGGC	GCCTTCTCCTTTTCTTGTATTTCATG	chr03	18654429	PGSC0003DMG400014291	ATMYB4
TTGAAAGTGCCTTTGTGTATTTCATG	CATGAAATACACAAAGGCACTTTCAA	chr01	64698881	PGSC0003DMG400000149	Cytochrome P450
CCCTTCTTGTTTATCTGTATTTCATG	CATGAAATACAGATAAACAAGAAGGG	chr10	42153445	intergenic
CATGAAATACAGGATTTGCAATGATT	AATCATTGCAAATCCTGTATTTCATG	chr05	8254052	PGSC0003DMG400013475	Sentrin/sumo-specific protease, senp8
CATGAAATACCAGCGTTCTCAGATTG	CAATCTGAGAACGCTGGTATTTCATG	chr06	35864709	PGSC0003DMG400016304	DNA-directed RNA polymerase I 49 kDa polypeptide
TAAAGGGAAAAAAATGGTATTTCATG	CATGAAATACCATTTTTTTCCCTTTA	chr01	74432815	PGSC0003DMG400029748	Auxin-induced protein 5NG4
CATGAAATACCTGCCACTGGTAATTT	AAATTACCAGTGGCAGGTATTTCATG	chr11	35451040	intergenic
CATGAAATACGGTCTAGTTATGAATG	CATTCATAACTAGACCGTATTTCATG	chr08	43285059	PGSC0003DMG400012202	Cytochrome P450 fatty acid omega-hydroxylase	PGSC0003DMG401000463	Magnesium transporter MRS2-11, chloroplastic
ATTATACAGATGTGACGTATTTCATG	CATGAAATACGTCACATCTGTATAAT	chr11	36701689	PGSC0003DMG402000463	Gene of unknown function
TCTACCGAACATACTAGTATTTCATG	CATGAAATACTAGTATGTTCGGTAGA	chr11	32154096	PGSC0003DMG400013140	NIN 2
CATGAAATAGAAATAACAATGCTTTT	AAAAGCATTGTTATTTCTATTTCATG	chr07	47752919	PGSC0003DMG400017299	Xyloglucan endotransglycosylase
CATGAAATAGAAATTTGATTTACCCA	TGGGTAAATCAAATTTCTATTTCATG	chr04	14908479	PGSC0003DMG400002965	Histone H4
CATGAAATAGAAGCCGTGCTTGGGAA	TTCCCAAGCACGGCTTCTATTTCATG	chr10	838014	PGSC0003DMG400011245	Dead box ATP-dependent RNA helicase
CATGAAATAGAGAACATTTATACATT	AATGTATAAATGTTCTCTATTTCATG	chr07	1378320	PGSC0003DMG400038020	Disease resistance protein BS2
CATGAAATAGAGCTTAATGCCCATTT	AAATGGGCATTAAGCTCTATTTCATG	chr11	36916468	PGSC0003DMG400026524	Splicing factor U2af small subunit A
CATGAAATAGAGTTTCTAGTTGTGAA	TTCACAACTAGAAACTCTATTTCATG	chr08	1175699	PGSC0003DMG400020498	Inositol-1,4,5-triphosphate-5-phosphatase
CATGAAATAGATGTGCTTTTTTTTAC	GTAAAAAAAAGCACATCTATTTCATG	chr02	33045166	PGSC0003DMG400022418	NADPH quinone oxidoreductase
CATGAAATAGATTTTGTAATTGGGTT	AACCCAATTACAAAATCTATTTCATG	chr03	16578852	intergenic
TGTCAATTGCCTGAAGCTATTTCATG	CATGAAATAGCTTCAGGCAATTGACA	chr09	36909090	intergenic
CATGAAATAGGCACATTGTTTGGTGT	ACACCAAACAATGTGCCTATTTCATG	chr06	35816142	PGSC0003DMG400016301	Signal recognition particle 14 kDa protein
ACAAAAAAGATACAACCTATTTCATG	CATGAAATAGGTTGTATCTTTTTTGT	chr06	53304266	PGSC0003DMG402020115	Protein FAM96B
CATGAAATAGTACTATTATTTGGAAT	ATTCCAAATAATAGTACTATTTCATG	chr01	70544635	PGSC0003DMG400024723	60S ribosomal protein L18
CATGAAATAGTCCATATATTCTTTTT	AAAAAGAATATATGGACTATTTCATG	chr02	46134297	PGSC0003DMG400020271	Ubiquitin-protein ligase
CATGAAATAGTGCTTAGGAAAATGAT	ATCATTTTCCTAAGCACTATTTCATG	chr02	44478680	intergenic
AACATAAGAATGAACACTATTTCATG	CATGAAATAGTGTTCATTCTTATGTT	chr08	35785567	PGSC0003DMG400017545	RNA recognition motif-containing protein
CATGAAATAGTTCATTTACTTCTTTT	AAAAGAAGTAAATGAACTATTTCATG	chr07	34495747	intergenic
TTAGAACAAGTCTGTTATATTTCATG	CATGAAATATAACAGACTTGTTCTAA	chr09	39475578	PGSC0003DMG400010291	Glycoprotein
GTGGTGAATATTCGTTATATTTCATG	CATGAAATATAACGAATATTCACCAC	chr06	30055558	PGSC0003DMG400023817	Arginyl-tRNA--protein transferase 1
CATGAAATATAACTGGCCTTCAAGCA	TGCTTGAAGGCCAGTTATATTTCATG	chr10	30442971	PGSC0003DMG400007478	DNA repair protein rad9
CATGAAATATATAAATATGTAGCATT	AATGCTACATATTTATATATTTCATG	chr02	24835228	intergenic
GGAGAAACTTCTTGATATATTTCATG	CATGAAATATATCAAGAAGTTTCTCC	chr10	2353067	PGSC0003DMG403021297	Conserved gene of unknown function
CACTATGCCTTTTAATATATTTCATG	CATGAAATATATTAAAAGGCATAGTG	chr06	5596966	PGSC0003DMG400021595	Ted2
CATAGGTACTTCAAATATATTTCATG	CATGAAATATATTTGAAGTACCTATG	chr09	8492662	intergenic
AGACAAAACTCGTTTGATATTTCATG	CATGAAATATCAAACGAGTTTTGTCT	chr06	5480125	PGSC0003DMG400021592	Vesicle-associated membrane protein
CATGAAATATCACAACTGATTGAATA	TATTCAATCAGTTGTGATATTTCATG	chr11	42092573	PGSC0003DMG401015537	Ptpla domain protein
CATGAAATATCTAATTTGTCCCAAAA	TTTTGGGACAAATTAGATATTTCATG	chr07	52988880	PGSC0003DMG400022201	Serine/threonine-protein phosphatase
CATGAAATATCTATATATGTACATAG	CTATGTACATATATAGATATTTCATG	chr05	6415563	PGSC0003DMG400022615	Conserved gene of unknown function
CATGAAATATCTTGGATTTAACCAAC	GTTGGTTAAATCCAAGATATTTCATG	chr08	42748982	PGSC0003DMG400012172	Transcription factor
ATCTGCTAAAACAGGCATATTTCATG	CATGAAATATGCCTGTTTTAGCAGAT	chr07	20340629	PGSC0003DMG400005375	Oxidoreductase
TACCTAACTTCACTCCATATTTCATG	CATGAAATATGGAGTGAAGTTAGGTA	chr07	5643895	PGSC0003DMG400028736	PRP8 protein
CATGAAATATGTACAATCATTAGCTT	AAGCTAATGATTGTACATATTTCATG	chr09	5610936	intergenic
CTAATAGCTCTGACACATATTTCATG	CATGAAATATGTGTCAGAGCTATTAG	chr04	3691696	PGSC0003DMG400011512	Protein-s isoprenylcysteine O-methyltransferase
CATGAAATATTACAAAAAAGATACAA	TTGTATCTTTTTTGTAATATTTCATG	chr08	39600082	PGSC0003DMG400004788	Thylakoid lumenal protein, chloroplastic
TTATCAAGCTCGAGTAATATTTCATG	CATGAAATATTACTCGAGCTTGATAA	chr02	23214786	PGSC0003DMG400002782	Oxygen-evolving enhancer protein 1, chloroplastic
CATGAAATATTATTGCAGCCTTCTTT	AAAGAAGGCTGCAATAATATTTCATG	chr09	50323364	PGSC0003DMG400029634	Transcription factor FAMA
CGAGGATGGTACAATAATATTTCATG	CATGAAATATTATTGTACCATCCTCG	chr06	3877955	PGSC0003DMG400014709	Myosin XI-2
TTAACCTATGTGCTGAATATTTCATG	CATGAAATATTCAGCACATAGGTTAA	chr02	45823413	PGSC0003DMG400012631	Microtubule-associated protein futsch
CATTAATCTGATAGCAATATTTCATG	CATGAAATATTGCTATCAGATTAATG	chr01	68932080	PGSC0003DMG400022453	Cyclin-L2
CATGAAATATTGCTTTAAAGTTCCTG	CAGGAACTTTAAAGCAATATTTCATG	chr03	21024984	PGSC0003DMG400010158	Kinase interacting protein
CATGAAATATTGGACAATCAACTATG	CATAGTTGATTGTCCAATATTTCATG	chr07	51212220	PGSC0003DMG400019250	Conserved gene of unknown function
CATGAAATATTGTGTTTACGAGTATC	GATACTCGTAAACACAATATTTCATG	chr08	36226635	intergenic
CATGAAATATTTCCATCTTTGGTGAA	TTCACCAAAGATGGAAATATTTCATG	chr08	24837411	intergenic
CATGAAATATTTGAAAAAAAGTATAG	CTATACTTTTTTTCAAATATTTCATG	chr01	77714899	PGSC0003DMG400025808	Conserved gene of unknown function
CATTATCGCTAATCAAATATTTCATG	CATGAAATATTTGATTAGCGATAATG	chr11	27359215	PGSC0003DMG400011914	Nucleic acid binding protein
TTTTTTTTTTTTTTTTTGATTTCATG	CATGAAATCAAAAAAAAAAAAAAAAA	chr06	53554463	PGSC0003DMG400020162	Protein XRI1
TTTTATATATTTTATTTGATTTCATG	CATGAAATCAAATAAAATATATAAAA	chr04	19369964	intergenic
TTTTTGTATTTCTTGTTGATTTCATG	CATGAAATCAACAAGAAATACAAAAA	chr11	38871158	intergenic
CATGAAATCAACGGAAGGTTGTTTGA	TCAAACAACCTTCCGTTGATTTCATG	chr06	46762489	PGSC0003DMG400033073	Conserved gene of unknown function
CTTATACCATCTATCTTGATTTCATG	CATGAAATCAAGATAGATGGTATAAG	chr01	61163635	intergenic
TAACAAGATAGCTCCTTGATTTCATG	CATGAAATCAAGGAGCTATCTTGTTA	chr04	5343782	PGSC0003DMG400027752	Actin-depolymerizing factor 2
CATGAAATCAAGGTCTTCTTTGAAGT	ACTTCAAAGAAGACCTTGATTTCATG	chr06	48818239	intergenic
CATGAAATCAATAAAGAAGCTTGTTC	GAACAAGCTTCTTTATTGATTTCATG	chr03	35930380	intergenic
AGAAGTTCATTGTTATTGATTTCATG	CATGAAATCAATAACAATGAACTTCT	chr04	5950956	intergenic
CATGAAATCAATATCCTCAAGTTCAG	CTGAACTTGAGGATATTGATTTCATG	chr07	3183382	PGSC0003DMG400030701	NGMTP1
CATGAAATCACAAAGAAAAAGATGAG	CTCATCTTTTTCTTTGTGATTTCATG	chr09	5930774	PGSC0003DMG400008828	Mitochondrial respiratory chain complexes assembly protein AFG3
TCTTCAATGTCAAATGTGATTTCATG	CATGAAATCACATTTGACATTGAAGA	chr01	66210200	PGSC0003DMG400000211	WRKY transcription factor
AAAATCTAGATAAGTCTGATTTCATG	CATGAAATCAGACTTATCTAGATTTT	chr09	45811430	PGSC0003DMG400032262	CDPK adapter protein 1
CATGAAATCAGTCACTGATCTTGTTC	GAACAAGATCAGTGACTGATTTCATG	chr05	7911508	PGSC0003DMG400030992	Radical SAM domain-containing protein
ATAATAGAAGCCCCTATGATTTCATG	CATGAAATCATAGGGGCTTCTATTAT	chr03	35953086	intergenic
CATGAAATCCAAACGTGAAGAGGAGG	CCTCCTCTTCACGTTTGGATTTCATG	chr03	44906710	PGSC0003DMG400005704	Transcription initiation factor IIE alpha subunit family protein
CATGAAATCCAATGTCACCGAAAGCA	TGCTTTCGGTGACATTGGATTTCATG	chr04	53835697	PGSC0003DMG400025070	Zinc finger protein
CAATAACTTTGGCACTGGATTTCATG	CATGAAATCCAGTGCCAAAGTTATTG	chr08	24255221	PGSC0003DMG400029944	Histone deacetylase
TTCTACAGTTCTATATGGATTTCATG	CATGAAATCCATATAGAACTGTAGAA	chr09	41972662	PGSC0003DMG400027986	Copper ion binding protein	PGSC0003DMG400012558	Alternative oxidase
TTATGCTACTATTTGGGGATTTCATG	CATGAAATCCCCAAATAGTAGCATAA	chr01	74827310	PGSC0003DMG400012583	LIM domain-containing protein
CATGAAATCCGTGCTTCGAGTCTGTA	TACAGACTCGAAGCACGGATTTCATG	chr12	56225121	PGSC0003DMG402029358	Serine-threonine protein kinase, plant-type
TTTTCACAACTTGTGAGGATTTCATG	CATGAAATCCTCACAAGTTGTGAAAA	chr06	54685235	PGSC0003DMG402024048	Conserved gene of unknown function
CATGAAATCCTTTTGCTTGCAATTGC	GCAATTGCAAGCAAAAGGATTTCATG	chr10	41794548	intergenic
CTTTTAGTTGTATTTTCGATTTCATG	CATGAAATCGAAAATACAACTAAAAG	chr07	44774895	PGSC0003DMG400018365	Pentatricopeptide repeat-containing protein
ACACTCAAACTAAGCTCGATTTCATG	CATGAAATCGAGCTTAGTTTGAGTGT	chr10	1540049	intergenic
CATGAAATCGAGGAGTTTTTCACCTT	AAGGTGAAAAACTCCTCGATTTCATG	chr09	34040808	PGSC0003DMG400017654	Cyclin-dependent kinase inhibitor 3
CCGATTTCCTCCAACTCGATTTCATG	CATGAAATCGAGTTGGAGGAAATCGG	chr08	42469094	PGSC0003DMG400012299	Conserved gene of unknown function
GTTTCATCCGGTGCAGCGATTTCATG	CATGAAATCGCTGCACCGGATGAAAC	chr01	80164400	PGSC0003DMG400001593	Protein translocase
CATGAAATCGGTAGACAATGAAGAAG	CTTCTTCATTGTCTACCGATTTCATG	chr01	58711000	PGSC0003DMG400006796	Gene of unknown function	PGSC0003DMG401024195	ABC transporter A family member 9
ATTTGAAAATTACCACCGATTTCATG	CATGAAATCGGTGGTAATTTTCAAAT	chr06	18258051	PGSC0003DMG402024195	Gene of unknown function
ATCTGAAAATTACCACCGATTTCATG	CATGAAATCGGTGGTAATTTTCAGAT	chr03	11989175	PGSC0003DMG400024335	ATATH11; ATPase, coupled to transmembrane movement of substances / transporter
CATGAAATCGTTACCGCGACAATTGA	TCAATTGTCGCGGTAACGATTTCATG	chr06	42024874	intergenic
CATGAAATCGTTTGGAATGTGATTAC	GTAATCACATTCCAAACGATTTCATG	chr12	48502576	PGSC0003DMG400026460	DNA binding protein
TTTTTTTTTTTTTTTTAGATTTCATG	CATGAAATCTAAAAAAAAAAAAAAAA	chr08	38701581	intergenic
CATGAAATCTAGGTACTTATACTATT	AATAGTATAAGTACCTAGATTTCATG	chr08	40510749	PGSC0003DMG400022731	PGR5 1A, chloroplastic
ATTTGATGTAGTAACTAGATTTCATG	CATGAAATCTAGTTACTACATCAAAT	chr12	58137526	PGSC0003DMG400004708	Kif4	PGSC0003DMG401031089	Pentatricopeptide (PPR) repeat-containing protein
CATGAAATCTATGAAATATTGTTCAA	TTGAACAATATTTCATAGATTTCATG	chr07	48233695	PGSC0003DMG402031089	Pentatricopeptide repeat-containing protein
TAAAATAACCAATTTGAGATTTCATG	CATGAAATCTCAAATTGGTTATTTTA	chr03	38461598	intergenic
GCCAATGCTTACGTTGAGATTTCATG	CATGAAATCTCAACGTAAGCATTGGC	chr01	4326848	PGSC0003DMG400004431	Conserved gene of unknown function
GATCTAGCACCCTCCGAGATTTCATG	CATGAAATCTCGGAGGGTGCTAGATC	chr02	44716587	PGSC0003DMG400001321	ATCUL3/ATCUL3A/CUL3/CUL3A
AAAAAAATGGTGACAGAGATTTCATG	CATGAAATCTCTGTCACCATTTTTTT	chr10	29150149	PGSC0003DMG400028767	Oxidoreductase/ transition metal ion binding protein
TCTTCCTGAAACTTGCAGATTTCATG	CATGAAATCTGCAAGTTTCAGGAAGA	chr03	24544808	PGSC0003DMG400008328	Conserved gene of unknown function
CATGAAATCTGTTCACAGGAATAGAA	TTCTATTCCTGTGAACAGATTTCATG	chr01	71048787	intergenic
CAAAACATCGTAAAACAGATTTCATG	CATGAAATCTGTTTTACGATGTTTTG	chr06	52183781	PGSC0003DMG400030415	Expansin18	PGSC0003DMG402024480	Gene of unknown function
CATGAAATCTTAACTCCTGAGTATAT	ATATACTCAGGAGTTAAGATTTCATG	chr03	39649358	PGSC0003DMG400024586	PBng143
TACTGATACTCATATAAGATTTCATG	CATGAAATCTTATATGAGTATCAGTA	chr08	35927803	PGSC0003DMG400014795	Defender against cell death 1
AACTTGACAGAATAGAAGATTTCATG	CATGAAATCTTCTATTCTGTCAAGTT	chr01	73448352	PGSC0003DMG402024930	RNA splicing protein mrs2, mitochondrial
CATGAAATCTTTAGCTGCTAAAGTTC	GAACTTTAGCAGCTAAAGATTTCATG	chr03	16823580	PGSC0003DMG400018516	Ubiquitin-protein ligase
CTATGCATAGCCCCAAAGATTTCATG	CATGAAATCTTTGGGGCTATGCATAG	chr01	66253015	PGSC0003DMG400000215	Conserved gene of unknown function
CATGAAATCTTTGTGTTGTATGTTTC	GAAACATACAACACAAAGATTTCATG	chr03	36612205	PGSC0003DMG400015239	Coproporphyrinigen III oxidase
ATATTATTTAAGAAAAAGATTTCATG	CATGAAATCTTTTTCTTAAATAATAT	chr06	10895006	intergenic
CATGAAATCTTTTTGAAAACTTCATA	TATGAAGTTTTCAAAAAGATTTCATG	chr05	618027	PGSC0003DMG401028367	Esterase PIR7B
CATGAAATGAAAAGCAATGTAGTCAT	ATGACTACATTGCTTTTCATTTCATG	chr02	39792718	PGSC0003DMG402026407	Monoglyceride lipase
CATGAAATGAAAATGCATAGAATACA	TGTATTCTATGCATTTTCATTTCATG	chr02	11332685	intergenic
GGTTCATATCCAGGTTTCATTTCATG	CATGAAATGAAACCTGGATATGAACC	chr11	2706051	PGSC0003DMG403013246	Ubiquitin-protein ligase
ATCTGTACATACCATTTCATTTCATG	CATGAAATGAAATGGTATGTACAGAT	chr01	61928592	PGSC0003DMG400031168	Cyclin-dependent protein kinase
CATGAAATGAACAAAAGAGGAATCTT	AAGATTCCTCTTTTGTTCATTTCATG	chr06	44704437	PGSC0003DMG400026100	Conserved gene of unknown function
AAAGAAAATATATTGTTCATTTCATG	CATGAAATGAACAATATATTTTCTTT	chr04	61007383	PGSC0003DMG400011680	DOF domain class transcription factor
CATGAAATGAACCGTGCTGCAGAAGG	CCTTCTGCAGCACGGTTCATTTCATG	chr04	59413972	PGSC0003DMG400021512	Acyl-CoA-binding protein, acbp
CATGAAATGAAGACTTTTGGTTTCGT	ACGAAACCAAAAGTCTTCATTTCATG	chr01	27616828	PGSC0003DMG400007555	AMSH-like ubiquitin thiolesterase 3
CATGAAATGAAGAGAAGATGAATACA	TGTATTCATCTTCTCTTCATTTCATG	chr01	58046328	PGSC0003DMG400006839	Subtilase
TCGTATAACTTGAACTTCATTTCATG	CATGAAATGAAGTTCAAGTTATACGA	chr02	31666795	PGSC0003DMG400031762	Conserved gene of unknown function
AAACAATCTCTCTCATTCATTTCATG	CATGAAATGAATGAGAGAGATTGTTT	chr12	446471	PGSC0003DMG400015326	Pentatricopeptide repeat-containing protein
CATGAAATGAATGCAATATTCTGGCT	AGCCAGAATATTGCATTCATTTCATG	chr05	39656763	PGSC0003DMG400033875	Eif-1a
CATGAAATGAGATTACGCTCATTCTG	CAGAATGAGCGTAATCTCATTTCATG	chr07	50153086	PGSC0003DMG400027637	Glutathione S-transferase T5
ACTCCAACATTTAAGCTCATTTCATG	CATGAAATGAGCTTAAATGTTGGAGT	chr09	8419375	PGSC0003DMG400002727	Homeodomain-like; Uridylate kinase
CTCTACACAAAATTCCTCATTTCATG	CATGAAATGAGGAATTTTGTGTAGAG	chr01	58522975	PGSC0003DMG400006861	Conserved gene of unknown function
CATGAAATGAGGTTCATTGAAGTTCC	GGAACTTCAATGAACCTCATTTCATG	chr08	41591930	intergenic
CATGAAATGAGTTTCTGATGTCATAT	ATATGACATCAGAAACTCATTTCATG	chr01	52583619	PGSC0003DMG400010660	Superoxide dismutase [Cu-Zn] 2
CATGAAATGATAATAGGATTTTGATG	CATCAAAATCCTATTATCATTTCATG	chr07	52369886	PGSC0003DMG400022160	Pre-mRNA-splicing factor cwc15
ACACTAAGTTTGTTCATCATTTCATG	CATGAAATGATGAACAAACTTAGTGT	chr06	3886088	PGSC0003DMG400014709	Myosin XI-2
GCTTCAAAGTTGAATTGCATTTCATG	CATGAAATGCAATTCAACTTTGAAGC	chr01	66328275	PGSC0003DMG401000216	Dead box ATP-dependent RNA helicase
CATGAAATGCATCAGCAGCAACAAGA	TCTTGTTGCTGCTGATGCATTTCATG	chr01	70065960	PGSC0003DMG400024700	ATIDD4-DOMAIN 4
GATTAAGCAAGTGATGGCATTTCATG	CATGAAATGCCATCACTTGCTTAATC	chr10	24413005	intergenic
GGCTGATCTCTCAATGGCATTTCATG	CATGAAATGCCATTGAGAGATCAGCC	chr07	49524192	PGSC0003DMG400007062	50S ribosomal protein L13, chloroplastic
CATGAAATGCTATTAACTGCTTATGA	TCATAAGCAGTTAATAGCATTTCATG	chr11	20169389	intergenic
GAACATTACACTTTGAGCATTTCATG	CATGAAATGCTCAAAGTGTAATGTTC	chr07	50103844	intergenic
CATGAAATGCTCTTGGCAAAGCTTCA	TGAAGCTTTGCCAAGAGCATTTCATG	chr04	46243238	PGSC0003DMG400022038	Transcription factor S-II domain-containing protein
CATGAAATGCTTGCAACCTTCAACAC	GTGTTGAAGGTTGCAAGCATTTCATG	chr10	51639642	PGSC0003DMG400017584	29 kDa ribonucleoprotein B, chloroplastic
TCATCAGAACCTCTTTCCATTTCATG	CATGAAATGGAAAGAGGTTCTGATGA	chr08	38273897	PGSC0003DMG400026264	Homeobox-leucine zipper protein
CATGAAATGGACCAAAGCCAAACACC	GGTGTTTGGCTTTGGTCCATTTCATG	chr10	48664450	PGSC0003DMG402028252	Beta-fructofuranosidase
CATGAAATGGACTAGTAATAAGCACT	AGTGCTTATTACTAGTCCATTTCATG	chr08	652018	PGSC0003DMG400012492	Serine protease
CATGAAATGGATGTAAATTCTGTGCA	TGCACAGAATTTACATCCATTTCATG	chr09	43570984	intergenic
TTGTTGTTCCTTGGTGCCATTTCATG	CATGAAATGGCACCAAGGAACAACAA	chr05	44320569	PGSC0003DMG400015748	ATCES1
CATGAAATGGCACCCTGATAAGAGCC	GGCTCTTATCAGGGTGCCATTTCATG	chr03	9640486	PGSC0003DMG400011852	DNA binding protein
GAAGCAAATCTTGCTGCCATTTCATG	CATGAAATGGCAGCAAGATTTGCTTC	chr02	32249529	PGSC0003DMG400029701	DNA-binding WRKY; VQ
CATGAAATGGCATCCTGATAAGAACC	GGTTCTTATCAGGATGCCATTTCATG	chr07	46379008	PGSC0003DMG400009379	DnaJ
CATGAAATGGCATTTATTGAATCTCT	AGAGATTCAATAAATGCCATTTCATG	chr12	4611427	PGSC0003DMG400000330	Vernalization independence 3
CATGAAATGGCTTGATTCAAAGAAAT	ATTTCTTTGAATCAAGCCATTTCATG	chr01	77128395	PGSC0003DMG400044149	UDP-glucose:glucosyltransferase
ACATTCATTTTCTTCCCCATTTCATG	CATGAAATGGGGAAGAAAATGAATGT	chr03	37186234	PGSC0003DMG400015265	Phospholipase C 4
GGTGTACAACTTGTACCCATTTCATG	CATGAAATGGGTACAAGTTGTACACC	chr05	39404698	PGSC0003DMG400033885	1-aminocyclopropane-1-carboxylate synthase 4
TTAACCAACAAGTTTACCATTTCATG	CATGAAATGGTAAACTTGTTGGTTAA	chr04	19405439	intergenic
TCCTTCGTAACTTCCACCATTTCATG	CATGAAATGGTGGAAGTTACGAAGGA	chr07	1098784	PGSC0003DMG400011153	Conserved gene of unknown function
TCGACTTCAAAAAGAACCATTTCATG	CATGAAATGGTTCTTTTTGAAGTCGA	chr10	913798	intergenic
CATGAAATGGTTGTACTTGTAAAACA	TGTTTTACAAGTACAACCATTTCATG	chr12	8372112	PGSC0003DMG400012860	Extracellular ligand-gated ion channel
AAATTTCCTCAAGTTTACATTTCATG	CATGAAATGTAAACTTGAGGAAATTT	chr01	204262	intergenic
CATGAAATGTAAATTATAAATGGAGA	TCTCCATTTATAATTTACATTTCATG	chr10	26676221	PGSC0003DMG400033913	Lrr receptor protein kinase	PGSC0003DMG402024480	Gene of unknown function
CATGAAATGTAAGAAAACAGAAGCGA	TCGCTTCTGTTTTCTTACATTTCATG	chr03	39651727	PGSC0003DMG400024586	PBng143
CATGAAATGTAATATAATGCAGTGTA	TACACTGCATTATATTACATTTCATG	chr01	77829973	PGSC0003DMG400025814	CXE carboxylesterase
GAAGTTACTAAACATTACATTTCATG	CATGAAATGTAATGTTTAGTAACTTC	chr07	47116882	intergenic
CCTTCTATTTCACAGTACATTTCATG	CATGAAATGTACTGTGAAATAGAAGG	chr05	35953295	PGSC0003DMG400010802	Glucose-6-phosphate 1-dehydrogenase
CATGAAATGTAGTCACGATGCAGAGA	TCTCTGCATCGTGACTACATTTCATG	chr04	4577738	PGSC0003DMG400030187	Spliceosomal protein sap
CATGAAATGTATAGTTTTCAACAGAT	ATCTGTTGAAAACTATACATTTCATG	chr11	8008208	PGSC0003DMG401006052	SecA-type chloroplast protein transport factor
CATGAAATGTATGAAAACAAATTTTG	CAAAATTTGTTTTCATACATTTCATG	chr12	14003340	intergenic
ATATAATTGAGTGAATACATTTCATG	CATGAAATGTATTCACTCAATTATAT	chr05	25859478	intergenic
CGAAAGTAAAACTGAGACATTTCATG	CATGAAATGTCTCAGTTTTACTTTCG	chr01	45665265	PGSC0003DMG400015061	Cytochrome P450
CATGAAATGTGAAGAATACATATCTA	TAGATATGTATTCTTCACATTTCATG	chr04	43568412	intergenic
TCTTCAAAGCAGATTCACATTTCATG	CATGAAATGTGAATCTGCTTTGAAGA	chr06	43122252	PGSC0003DMG400016546	2-oxoglutarate-dependent dioxygenase
TTCTAATATCCACATCACATTTCATG	CATGAAATGTGATGTGGATATTAGAA	chr04	5231780	PGSC0003DMG400027746	Actin-97
CCTTCAAAGAAAAATCACATTTCATG	CATGAAATGTGATTTTTCTTTGAAGG	chr06	43092176	PGSC0003DMG401016545	2-oxoglutarate-dependent dioxygenase
TAAAATGTATAGGCCCACATTTCATG	CATGAAATGTGGGCCTATACATTTTA	chr05	13128581	PGSC0003DMG400029105	Zinc finger family protein
CATGAAATGTTAAAATAATAGATTTA	TAAATCTATTATTTTAACATTTCATG	chr06	1616976	PGSC0003DMG400004158	Ca2+ antiporter/cation exchanger
CATGAAATGTTATGTTTATATAGTTG	CAACTATATAAACATAACATTTCATG	chr12	5088605	PGSC0003DMG400020685	Protein argonaute PNH1
TCTGCTATTTTATTGAACATTTCATG	CATGAAATGTTCAATAAAATAGCAGA	chr05	29141246	PGSC0003DMG400023039	Mutt domain protein
CATGAAATGTTCTGCTTCACCAATAA	TTATTGGTGAAGCAGAACATTTCATG	chr08	8773955	intergenic
CATGAAATGTTCTTCAACAACTACTT	AAGTAGTTGTTGAAGAACATTTCATG	chr02	12897649	intergenic
CAATGAATGGCATTCAACATTTCATG	CATGAAATGTTGAATGCCATTCATTG	chr11	38392080	PGSC0003DMG400008060	Pyridoxine biosynthesis protein
GTTGATTGTTAGACCAACATTTCATG	CATGAAATGTTGGTCTAACAATCAAC	chr12	969463	PGSC0003DMG400008567	Conserved gene of unknown function
TCAAAGAGTATAACCAACATTTCATG	CATGAAATGTTGGTTATACTCTTTGA	chr10	647010	PGSC0003DMG400008693	WPP domain-interacting protein 2
CATTCTATCTCCTACAACATTTCATG	CATGAAATGTTGTAGGAGATAGAATG	chr01	60192494	PGSC0003DMG400031115	Conserved gene of unknown function
AAGATTATCTACAGAAACATTTCATG	CATGAAATGTTTCTGTAGATAATCTT	chr02	25372722	PGSC0003DMG400006970	Protein phosphatase 2a, regulatory subunit
CATGAAATGTTTGCATTACCCTTCTG	CAGAAGGGTAATGCAAACATTTCATG	chr11	8183661	PGSC0003DMG400009246	8-oxoguanine DNA glycosylase
TTCTTTTTTTCCATTTTAATTTCATG	CATGAAATTAAAATGGAAAAAAAGAA	chr12	51056331	PGSC0003DMG400028839	Vacuolar H+-ATPase A1 subunit isoform
CAATAAATTATAATTTTAATTTCATG	CATGAAATTAAAATTATAATTTATTG	chr12	5089383	PGSC0003DMG400020678	Conserved gene of unknown function
TGGTCATTTCTCTGTTTAATTTCATG	CATGAAATTAAACAGAGAAATGACCA	chr07	49408852	PGSC0003DMG400007066	Gamma-glutamylhydrolase 1
CATGAAATTAAAGGTGGTGGTCATTT	AAATGACCACCACCTTTAATTTCATG	chr09	7485068	intergenic
CATGAAATTAAATACAAGAACTCATT	AATGAGTTCTTGTATTTAATTTCATG	chr10	50407450	PGSC0003DMG400019126	Lactosylceramide 4-alpha-galactosyltransferase
CATGAAATTAAATCTGCTTACCGGAA	TTCCGGTAAGCAGATTTAATTTCATG	chr04	63019297	PGSC0003DMG400009869	DNAJ
CATGAAATTAACAGAGAAACACAAGA	TCTTGTGTTTCTCTGTTAATTTCATG	chr06	27038944	PGSC0003DMG400015646	Gene of unknown function
CATGAAATTAAGGTACAAAATTGCAG	CTGCAATTTTGTACCTTAATTTCATG	chr09	28323933	PGSC0003DMG400017108	Conserved gene of unknown function
AAGAGTCCGATTGACTTAATTTCATG	CATGAAATTAAGTCAATCGGACTCTT	chr08	37997413	intergenic
AATATCGTTACTTTATTAATTTCATG	CATGAAATTAATAAAGTAACGATATT	chr03	26602019	intergenic
ACCTGTGTGTTGCTATTAATTTCATG	CATGAAATTAATAGCAACACACAGGT	chr06	35752815	PGSC0003DMG400016334	15kDa selenoprotein
CATGAAATTAATATAGTGCAGATTTC	GAAATCTGCACTATATTAATTTCATG	chr02	34599264	PGSC0003DMG400002078	Cytochrome P450
CATGAAATTAATATATGTAACGACAA	TTGTCGTTACATATATTAATTTCATG	chr12	13141388	intergenic
CATGAAATTAATGCTATCTAAATGTG	CACATTTAGATAGCATTAATTTCATG	chr04	59699055	PGSC0003DMG400003309	MFP1 attachment factor 1
CATGAAATTAATTAAGTTGTGTAATG	CATTACACAACTTAATTAATTTCATG	chr07	7682467	PGSC0003DMG400004091	Conserved gene of unknown function
AAATTACGCAAGTTTGTAATTTCATG	CATGAAATTACAAACTTGCGTAATTT	chr08	16376283	PGSC0003DMG400025196	Conserved gene of unknown function
CATGAAATTACAGGTAGCTGCTACCT	AGGTAGCAGCTACCTGTAATTTCATG	chr05	20102260	intergenic
CATGAAATTACATTATTTGAGAGGGA	TCCCTCTCAAATAATGTAATTTCATG	chr09	51020658	PGSC0003DMG400024362	Anthranilate N-benzoyltransferase protein
CATGAAATTACTTACGATTTTATCAT	ATGATAAAATCGTAAGTAATTTCATG	chr05	9896393	intergenic
TCTAACAAACCTAAAGTAATTTCATG	CATGAAATTACTTTAGGTTTGTTAGA	chr11	40959528	intergenic
CATGAAATTACTTTTGTCTTACCTTT	AAAGGTAAGACAAAAGTAATTTCATG	chr07	42829471	intergenic
AACAAATGGACTGTTCTAATTTCATG	CATGAAATTAGAACAGTCCATTTGTT	chr01	37657122	PGSC0003DMG400000875	Peptidyl-prolyl cis-trans isomerase cyclophilin-type family protein
TCAAAGCTTGATTGTCTAATTTCATG	CATGAAATTAGACAATCAAGCTTTGA	chr05	44590085	PGSC0003DMG400013081	Cysteine-rich extensin-2
CATGAAATTAGACAGTGAATGTATAG	CTATACATTCACTGTCTAATTTCATG	chr02	44478615	intergenic
CAACAAAATTCTCTGCTAATTTCATG	CATGAAATTAGCAGAGAATTTTGTTG	chr04	7118714	PGSC0003DMG400023556	GRAS1
TTACACATTCTTCAGCTAATTTCATG	CATGAAATTAGCTGAAGAATGTGTAA	chr05	3895657	PGSC0003DMG400030503	Conserved gene of unknown function
CATGAAATTAGGAACTCCTTTAGTAG	CTACTAAAGGAGTTCCTAATTTCATG	chr03	42134605	PGSC0003DMG400000615	Conserved gene of unknown function
ACAAACAAGCACGTTATAATTTCATG	CATGAAATTATAACGTGCTTGTTTGT	chr06	49668963	intergenic
AGTAAACAAGGAACTATAATTTCATG	CATGAAATTATAGTTCCTTGTTTACT	chr06	43223956	PGSC0003DMG400028514	Conserved gene of unknown function
CATGAAATTATATATTTATATATATA	TATATATATAAATATATAATTTCATG	chr10	4837983	intergenic
AATAACACGCGAAATATAATTTCATG	CATGAAATTATATTTCGCGTGTTATT	chr06	749703	PGSC0003DMG400020842	Conserved gene of unknown function
CATGAAATTATCCCCAAGACTTTTGT	ACAAAAGTCTTGGGGATAATTTCATG	chr01	79211990	intergenic
TTCATAGAATGCTACATAATTTCATG	CATGAAATTATGTAGCATTCTATGAA	chr12	58090722	PGSC0003DMG400004703	Conserved gene of unknown function
CATGAAATTATGTTGTTAATTTTGAT	ATCAAAATTAACAACATAATTTCATG	chr01	79568276	intergenic
CATGAAATTATTACTTCATCTTTTCA	TGAAAAGATGAAGTAATAATTTCATG	chr01	62932626	intergenic
ATGCAACAAGCCATAATAATTTCATG	CATGAAATTATTATGGCTTGTTGCAT	chr06	53706022	PGSC0003DMG401020090	Nucleic acid binding
TAAACAAAATTATCAATAATTTCATG	CATGAAATTATTGATAATTTTGTTTA	chr05	34118241	intergenic
CATGAAATTATTGTACGACATCACTG	CAGTGATGTCGTACAATAATTTCATG	chr03	41046188	PGSC0003DMG400024547	Diacylglycerol kinase, theta
CAATATTCAGATGAAATAATTTCATG	CATGAAATTATTTCATCTGAATATTG	chr10	44294829	PGSC0003DMG400008150	Nucleic acid binding protein
CATGAAATTATTTTATTCCAATATTT	AAATATTGGAATAAAATAATTTCATG	chr11	42092495	PGSC0003DMG401015537	Ptpla domain protein
CATGAAATTCAAAGCGAAGATGTCTG	CAGACATCTTCGCTTTGAATTTCATG	chr12	56683179	PGSC0003DMG400008634	Chalcone synthase J
ATTTCATCGTCATCTTGAATTTCATG	CATGAAATTCAAGATGACGATGAAAT	chr07	50003083	PGSC0003DMG400027647	Interactor of constitutive active ROPs 1	PGSC0003DMG404010822	MYC2
ATGTCTTTTCTTTTCTGAATTTCATG	CATGAAATTCAGAAAAGAAAAGACAT	chr10	4000176	PGSC0003DMG401010822	MYC1
AAGTCTTTTCTTTTCTGAATTTCATG	CATGAAATTCAGAAAAGAAAAGACTT	chr10	3995780	PGSC0003DMG401010822	MYC1
CATGAAATTCAGAAGCAATGACGAGA	TCTCGTCATTGCTTCTGAATTTCATG	chr09	7123200	intergenic
GTGACATCATTTGACTGAATTTCATG	CATGAAATTCAGTCAAATGATGTCAC	chr10	47726945	intergenic
CATGAAATTCCAGATGCCCGAACATA	TATGTTCGGGCATCTGGAATTTCATG	chr04	53376154	PGSC0003DMG400025052	ATP synthase 24 kDa subunit, mitochondrial
CATGAAATTCCAGGTGCTGGTCATTT	AAATGACCAGCACCTGGAATTTCATG	chr09	7518346	PGSC0003DMG401002659	Esterase/lipase superfamily protein
CATGAAATTCCTTTTCCTGGGGAAGT	ACTTCCCCAGGAAAAGGAATTTCATG	chr01	3466991	PGSC0003DMG402016396	Phosphotyrosyl phosphatase activator protein
CATGAAATTCGATGGTCGGGGTCTCA	TGAGACCCCGACCATCGAATTTCATG	chr05	12576272	PGSC0003DMG400014918	Conserved gene of unknown function
CATGAAATTCGTGATGCAGCAACAAA	TTTGTTGCTGCATCACGAATTTCATG	chr03	28140391	PGSC0003DMG400031349	Pectin methylesterase 2
CATGAAATTCTAATTATACTAGTTCA	TGAACTAGTATAATTAGAATTTCATG	chr05	22207545	PGSC0003DMG400021385	Nucleosome assembly protein 1 2
TCCTGTATGGCTGATAGAATTTCATG	CATGAAATTCTATCAGCCATACAGGA	chr05	10899997	PGSC0003DMG400010746	Leucine-rich repeat family protein / protein kinase family protein
CATGAAATTCTCATCTGGGTCTTGCC	GGCAAGACCCAGATGAGAATTTCATG	chr06	43841462	PGSC0003DMG400026105	TCP family transcription factor
TCTTCTTCTGAGTGGAGAATTTCATG	CATGAAATTCTCCACTCAGAAGAAGA	chr09	669187	PGSC0003DMG400004452	Nucleotide binding protein
CATGAAATTCTTGATGCTTATGAAGA	TCTTCATAAGCATCAAGAATTTCATG	chr11	2318418	PGSC0003DMG400013338	Conserved gene of unknown function
CATGAAATTCTTGGCAATAGGTTAGT	ACTAACCTATTGCCAAGAATTTCATG	chr03	854294	PGSC0003DMG400013405	THM18 protein
TTCTTCAAGAAGCCAAGAATTTCATG	CATGAAATTCTTGGCTTCTTGAAGAA	chr08	41592716	PGSC0003DMG400012242	YS1
CATGAAATTCTTTTCGAACACATAGT	ACTATGTGTTCGAAAAGAATTTCATG	chr06	10056671	intergenic
CATGAAATTGAAAATAGTTTTTCCAC	GTGGAAAAACTATTTTCAATTTCATG	chr06	3481978	PGSC0003DMG400007286	CP12
CATGAAATTGAACAAGAAAAAATAGT	ACTATTTTTTCTTGTTCAATTTCATG	chr11	3104745	PGSC0003DMG400015666	ATP binding protein
CATGAAATTGAACATCGATTAAAATC	GATTTTAATCGATGTTCAATTTCATG	chr05	44319845	PGSC0003DMG400015756	Conserved gene of unknown function
CATGAAATTGAAGGTCGAAGCAATGT	ACATTGCTTCGACCTTCAATTTCATG	chr11	4628207	intergenic
CATGAAATTGAATAAAGTTATTCTTT	AAAGAATAACTTTATTCAATTTCATG	chr07	19145871	intergenic
CATGAAATTGACAACCTAATAAGTTG	CAACTTATTAGGTTGTCAATTTCATG	chr09	22352721	intergenic
CATGAAATTGATGTAATTGAGGATAG	CTATCCTCAATTACATCAATTTCATG	chr07	43569223	PGSC0003DMG400017110	Conserved gene of unknown function
CATGAAATTGATGTATTTAAAAGAAG	CTTCTTTTAAATACATCAATTTCATG	chr01	73579616	PGSC0003DMG400023798	Embryo-specific 3
CTGGAGTCTGAAAAATCAATTTCATG	CATGAAATTGATTTTTCAGACTCCAG	chr01	78789002	intergenic
TCCACATCAAATATTGCAATTTCATG	CATGAAATTGCAATATTTGATGTGGA	chr02	26332271	PGSC0003DMG400010422	Pentatricopeptide repeat-containing protein
CATGAAATTGCTGGCCTACGAAAGGA	TCCTTTCGTAGGCCAGCAATTTCATG	chr05	351791	PGSC0003DMG400028382	Alpha-1,4 glucan phosphorylase L-2 isozyme, chloroplastic/amyloplastic
CCCTTTAGGTATGAAGCAATTTCATG	CATGAAATTGCTTCATACCTAAAGGG	chr03	19885220	PGSC0003DMG400015800	Ubiquitin-protein ligase
CATGAAATTGGAAGTTGTGCTGGTTG	CAACCAGCACAACTTCCAATTTCATG	chr06	46988334	PGSC0003DMG400033064	Conserved gene of unknown function
TCACGGCTGTCCATTCCAATTTCATG	CATGAAATTGGAATGGACAGCCGTGA	chr11	1769033	intergenic
TTTCAGATAGAAACTCCAATTTCATG	CATGAAATTGGAGTTTCTATCTGAAA	chr01	5924805	intergenic
CATGAAATTGGCAGCGGAAGGTCATC	GATGACCTTCCGCTGCCAATTTCATG	chr09	8844196	intergenic		PGSC0003DMG400003447	Conserved gene of unknown function
CATGAAATTGGCTATTAAAGTTGAAG	CTTCAACTTTAATAGCCAATTTCATG	chr10	18399995	PGSC0003DMG400003448	Uclacyanin-2
AACTGAATCCAATAGCCAATTTCATG	CATGAAATTGGCTATTGGATTCAGTT	chr02	37848709	intergenic
TTAAAAGAGTACAAGCCAATTTCATG	CATGAAATTGGCTTGTACTCTTTTAA	chr08	756108	PGSC0003DMG400012522	3-hydroxy-3-methylglutaryl coenzyme A synthase
CCGAAAGCATAGGTTACAATTTCATG	CATGAAATTGTAACCTATGCTTTCGG	chr06	43989616	PGSC0003DMG400026113	Conserved gene of unknown function
CATGAAATTGTAACCTTAATTAGGAA	TTCCTAATTAAGGTTACAATTTCATG	chr12	53952848	PGSC0003DMG401011536	Anthocyanin acyltransferase
CATGAAATTGTAAGCCAAAAGAGCTT	AAGCTCTTTTGGCTTACAATTTCATG	chr03	44014457	PGSC0003DMG400005744	RAB11F
ACAACCAAAATAATTACAATTTCATG	CATGAAATTGTAATTATTTTGGTTGT	chr06	45657658	PGSC0003DMG401028796	Conserved gene of unknown function
CTGAGGAAAACAATTACAATTTCATG	CATGAAATTGTAATTGTTTTCCTCAG	chr06	3356960	PGSC0003DMG400007296	Conserved gene of unknown function
ACATAACAGAACTTCACAATTTCATG	CATGAAATTGTGAAGTTCTGTTATGT	chr01	53246668	intergenic
CATGAAATTGTGGGTTGTTGTTTCAT	ATGAAACAACAACCCACAATTTCATG	chr09	37380044	PGSC0003DMG400003423	Conserved gene of unknown function
CATGAAATTGTGTTTTTGGATATGAT	ATCATATCCAAAAACACAATTTCATG	chr02	43723264	PGSC0003DMG400001470	Protein-serine/threonine kinase
CATGAAATTGTTATTCTATTAAAATT	AATTTTAATAGAATAACAATTTCATG	chr02	46693815	PGSC0003DMG400020193	Sialyltransferase
AACAAAAATACTCAAACAATTTCATG	CATGAAATTGTTTGAGTATTTTTGTT	chr01	77835134	intergenic
CTCTACTTTTGGCAAACAATTTCATG	CATGAAATTGTTTGCCAAAAGTAGAG	chr06	36266950	PGSC0003DMG400011780	Auxilin
CATGAAATTTAAAGAAGGTATTTATT	AATAAATACCTTCTTTAAATTTCATG	chr12	8703654	PGSC0003DMG402029798	Ubiquitin-protein ligase
TCTTCCTTTCTTTCTTAAATTTCATG	CATGAAATTTAAGAAAGAAAGGAAGA	chr01	56019294	intergenic
CATGAAATTTAAGAAAGTAATAGAGA	TCTCTATTACTTTCTTAAATTTCATG	chr03	4651131	intergenic
CATGAAATTTAAGAAATTAAACAATA	TATTGTTTAATTTCTTAAATTTCATG	chr11	37937000	PGSC0003DMG400026337	Gene of unknown function
CATGAAATTTAAGAAGATTCAGATGT	ACATCTGAATCTTCTTAAATTTCATG	chr06	2156751	PGSC0003DMG400020551	Conserved gene of unknown function
AGAGATGAAGATAATTAAATTTCATG	CATGAAATTTAATTATCTTCATCTCT	chr07	46511410	PGSC0003DMG400009402	GTP-binding protein
TAAGAAAAAATTACGTAAATTTCATG	CATGAAATTTACGTAATTTTTTCTTA	chr02	40258124	intergenic
CATGAAATTTACTCTAAATTTGCAGC	GCTGCAAATTTAGAGTAAATTTCATG	chr11	34069360	intergenic
CATGAAATTTAGTTGTTCATATTCAT	ATGAATATGAACAACTAAATTTCATG	chr01	2399191	intergenic
AGTCAAAATCTAAGATAAATTTCATG	CATGAAATTTATCTTAGATTTTGACT	chr01	68074906	PGSC0003DMG400019432	Calcium ion binding protein
CATGAAATTTATGCCTTCCGCTGAGT	ACTCAGCGGAAGGCATAAATTTCATG	chr08	21600866	PGSC0003DMG400013949	Heat shock protein binding protein
CATGAAATTTATGTAACAAGAAAATA	TATTTTCTTGTTACATAAATTTCATG	chr12	26183007	PGSC0003DMG400028065	Proline-rich protein	PGSC0003DMG401009344	Conserved gene of unknown function
CATGAAATTTATTATATATAATTGTG	CACAATTATATATAATAAATTTCATG	chr04	57373943	PGSC0003DMG402009344	Conserved gene of unknown function
GATTCAAACAGCAGTGAAATTTCATG	CATGAAATTTCACTGCTGTTTGAATC	chr08	6015180	PGSC0003DMG400023171	Cysteine synthase
CATGAAATTTCAGTCAATGAAAGTCT	AGACTTTCATTGACTGAAATTTCATG	chr05	11544851	PGSC0003DMG400017440	Basic helix-loop-helix (bHLH) family protein
CATGAAATTTCATTCTTGAAATTGTA	TACAATTTCAAGAATGAAATTTCATG	chr11	39622804	PGSC0003DMG400018556	Charged multivesicular body protein 4b
CATGAAATTTCTAAAATAATACTTAA	TTAAGTATTATTTTAGAAATTTCATG	chr05	14063031	intergenic
GGAATATTGGTTCAAGAAATTTCATG	CATGAAATTTCTTGAACCAATATTCC	chr09	40787368	intergenic
CATGAAATTTGAAAATTGGGTATACA	TGTATACCCAATTTTCAAATTTCATG	chr08	30118185	intergenic
CATCCCAAAATTGTCCAAATTTCATG	CATGAAATTTGGACAATTTTGGGATG	chr03	46918681	PGSC0003DMG400002600	F-box family protein
AAATATTAATTTATCCAAATTTCATG	CATGAAATTTGGATAAATTAATATTT	chr03	44384078	PGSC0003DMG400005648	Conserved gene of unknown function
CATGAAATTTGGCCCCTCTGATGTAA	TTACATCAGAGGGGCCAAATTTCATG	chr11	7004063	intergenic
CTGTTGCTCTCTTACCAAATTTCATG	CATGAAATTTGGTAAGAGAGCAACAG	chr04	62337926	PGSC0003DMG400003752	Uroporphyrin-III methyltransferase
ACTGAACCGAGTCACCAAATTTCATG	CATGAAATTTGGTGACTCGGTTCAGT	chr11	4027564	PGSC0003DMG400016215	Clathrin assembly protein
CATGAAATTTGTAAGGAAATTGTATT	AATACAATTTCCTTACAAATTTCATG	chr12	55588127	PGSC0003DMG400029395	Electron transporter
AATGTTTGATGTTCACAAATTTCATG	CATGAAATTTGTGAACATCAAACATT	chr04	60899048	PGSC0003DMG400008033	Purine permease
GATAGTATTCCAACACAAATTTCATG	CATGAAATTTGTGTTGGAATACTATC	chr04	33521521	intergenic
AAACAAACTTATAAACAAATTTCATG	CATGAAATTTGTTTATAAGTTTGTTT	chr09	9261344	intergenic
TTATGAAAGAACAAACAAATTTCATG	CATGAAATTTGTTTGTTCTTTCATAA	chr09	53311681	PGSC0003DMG400010931	DNA binding protein
CATGAAATTTTAATGAAAAATGAAAA	TTTTCATTTTTCATTAAAATTTCATG	chr05	10694078	PGSC0003DMG400010777	Gene of unknown function
CATGAAATTTTACTTGATTCTAGGGT	ACCCTAGAATCAAGTAAAATTTCATG	chr08	2908099	PGSC0003DMG400026313	Alpha-L-fucosidase 2
ATTAGAGGAGTTTCTAAAATTTCATG	CATGAAATTTTAGAAACTCCTCTAAT	chr08	28850923	intergenic
CATGAAATTTTCGTCTGTACAGATAG	CTATCTGTACAGACGAAAATTTCATG	chr01	59279658	PGSC0003DMG400025263	Basic helix-loop-helix family protein
AAAGCAGATATGTAGAAAATTTCATG	CATGAAATTTTCTACATATCTGCTTT	chr01	68645339	PGSC0003DMG400022467	N-acetyltransferase	PGSC0003DMG401001401	Inositol-1,4,5-triphosphate-5-phosphatase
CATGAAATTTTGAAATCCCCTGTCGA	TCGACAGGGGATTTCAAAATTTCATG	chr02	45053250	PGSC0003DMG400001300	Conserved gene of unknown function
CATGAAATTTTGAATGAAATGCTGAA	TTCAGCATTTCATTCAAAATTTCATG	chr11	21968327	PGSC0003DMG400026729	ATP-dependent peptidase
CATGAAATTTTGAGAATTCAACTTTT	AAAAGTTGAATTCTCAAAATTTCATG	chr01	52370524	intergenic
CATGAAATTTTGTAAAGTAGTAGTAG	CTACTACTACTTTACAAAATTTCATG	chr11	2628332	PGSC0003DMG400013317	Auxin-induced SAUR
CATGAAATTTTGTAGACAAATCTACA	TGTAGATTTGTCTACAAAATTTCATG	chr06	27042195	PGSC0003DMG400015646	Gene of unknown function
CTACTACTACTTCACAAAATTTCATG	CATGAAATTTTGTGAAGTAGTAGTAG	chr04	44948373	intergenic
CATGAAATTTTTCCTATGCAAGTTGT	ACAACTTGCATAGGAAAAATTTCATG	chr09	3765970	PGSC0003DMG400001755	Transducin family protein / WD-40 repeat family protein
CGTACTTTTTTTCAAAAAATTTCATG	CATGAAATTTTTTGAAAAAAAGTACG	chr03	20883768	PGSC0003DMG400010173	Avr9/Cf-9 rapidly elicited protein 140
TCTTCTGTTTTGCAAAAAATTTCATG	CATGAAATTTTTTGCAAAACAGAAGA	chr04	60005650	PGSC0003DMG400008008	Conserved gene of unknown function
TTTTATTGAAAGAAAAAAATTTCATG	CATGAAATTTTTTTCTTTCAATAAAA	chr06	49267025	PGSC0003DMG400005931	Sterol delta-7 reductase DWF5
CATGAACAAAAATTGTGGAATAAGTG	CACTTATTCCACAATTTTTGTTCATG	chr03	40805705	PGSC0003DMG400024537	Basic 7S globulin 2 small subunit
CATGAACAAACTTCAAACCAAGAAGC	GCTTCTTGGTTTGAAGTTTGTTCATG	chr10	48422302	PGSC0003DMG400028261	Fructose-bisphosphate aldolase
AAGTGTTTTAAAAAAGTTTGTTCATG	CATGAACAAACTTTTTTAAAACACTT	chr04	29706704	intergenic
ACTTTCATTATAATTCTTTGTTCATG	CATGAACAAAGAATTATAATGAAAGT	chr01	3002247	intergenic
CTTGTTCACAAATTACTTTGTTCATG	CATGAACAAAGTAATTTGTGAACAAG	chr09	794756	PGSC0003DMG400004456	Protein dimerization
CATGAACAAAGTAGTTGAAATGCTTG	CAAGCATTTCAACTACTTTGTTCATG	chr03	17541559	PGSC0003DMG400009114	BRASSINOSTEROID INSENSITIVE 1-associated receptor kinase 1
CATGAACAAAGTATACCAACACTTCC	GGAAGTGTTGGTATACTTTGTTCATG	chr09	41685248	PGSC0003DMG400024289	Reticuline oxidase
CATGAACAAATACATATACGTTTGTA	TACAAACGTATATGTATTTGTTCATG	chr10	152646	PGSC0003DMG400014393	Conserved gene of unknown function
CATGAACAAATCTAATGCCTACCGAG	CTCGGTAGGCATTAGATTTGTTCATG	chr10	45129844	PGSC0003DMG400023726	GTP-binding family protein
TGATATAAATTACAGATTTGTTCATG	CATGAACAAATCTGTAATTTATATCA	chr08	27214799	PGSC0003DMG400029089	Conserved gene of unknown function
CATGAACAAATGTTTGAGCAATTAGC	GCTAATTGCTCAAACATTTGTTCATG	chr02	40250783	PGSC0003DMG400030603	Conserved gene of unknown function
CAAATCTCCCCTGTAATTTGTTCATG	CATGAACAAATTACAGGGGAGATTTG	chr03	45716352	PGSC0003DMG400009157	DVL19
CATGAACAAATTCATGTACAAAATAC	GTATTTTGTACATGAATTTGTTCATG	chr07	51491012	intergenic
TAACACAACGTTAGAATTTGTTCATG	CATGAACAAATTCTAACGTTGTGTTA	chr01	59287041	intergenic
TCCCAATTTCAACCAATTTGTTCATG	CATGAACAAATTGGTTGAAATTGGGA	chr04	60654169	intergenic
AGGCCTTTTAGATTTTGTTGTTCATG	CATGAACAACAAAATCTAAAAGGCCT	chr12	3007932	PGSC0003DMG400002921	Pyruvate dehydrogenase E1 alpha subunit
ACAAATGTTACAGTTTGTTGTTCATG	CATGAACAACAAACTGTAACATTTGT	chr05	16760725	PGSC0003DMG400027759	U-box domain-containing protein 16
CATGAACAACAACAAAAAGCAAGTAG	CTACTTGCTTTTTGTTGTTGTTCATG	chr01	53944506	PGSC0003DMG400032113	Conserved gene of unknown function
CATGAACAACAACAAAATATTCAATG	CATTGAATATTTTGTTGTTGTTCATG	chr04	57247061	PGSC0003DMG401009338	TPR domain containing protein
GTCTGTAACAAAAATTGTTGTTCATG	CATGAACAACAATTTTTGTTACAGAC	chr07	47735623	PGSC0003DMG400017343	Haloacid dehalogenase superfamily protein
CAATCAAATATTTGCTGTTGTTCATG	CATGAACAACAGCAAATATTTGATTG	chr08	31441278	PGSC0003DMG400014507	BZIP protein
GCCTATTTCCTGTGCTGTTGTTCATG	CATGAACAACAGCACAGGAAATAGGC	chr08	32310744	PGSC0003DMG400014784	Zinc finger protein
CATGAACAACATTATATCGCTCATTC	GAATGAGCGATATAATGTTGTTCATG	chr10	26319991	PGSC0003DMG400021979	Auxin-induced SAUR
CATGAACAACATTATGGGGATGTCAA	TTGACATCCCCATAATGTTGTTCATG	chr04	15005775	PGSC0003DMG400002963	P20Sh148J07	PGSC0003DMG401018424	Chalcone reductase
CATGAACAACCAAAAATATTTCAAAA	TTTTGAAATATTTTTGGTTGTTCATG	chr05	4269445	PGSC0003DMG400018405	Transferase, transferring glycosyl groups
CATGAACAACGTAGTGAAATGGTTGT	ACAACCATTTCACTACGTTGTTCATG	chr03	40623857	PGSC0003DMG400024527	LIGULELESS1 protein
TTTCAAGAAGATGTGAGTTGTTCATG	CATGAACAACTCACATCTTCTTGAAA	chr10	2805978	PGSC0003DMG400021278	Homeobox-leucine zipper protein ATHB-52
TTGCTGAATATCCTCAGTTGTTCATG	CATGAACAACTGAGGATATTCAGCAA	chr04	61717895	PGSC0003DMG400005144	Uncharacterized membrane protein
TGCCCTCATCAGATTTCTTGTTCATG	CATGAACAAGAAATCTGATGAGGGCA	chr12	58119179	PGSC0003DMG401004707	Binding protein
CATGAACAAGAACCACATCGAGCTTT	AAAGCTCGATGTGGTTCTTGTTCATG	chr02	27776003	PGSC0003DMG402021183	Nitrate transporter
CATGAACAAGAGAAGACCATTTCAAT	ATTGAAATGGTCTTCTCTTGTTCATG	chr03	47207729	PGSC0003DMG400002528	Downstream target of agl15-4
CTGCAATTTCACTACTCTTGTTCATG	CATGAACAAGAGTAGTGAAATTGCAG	chr10	43314328	intergenic
ATCATTAGCATTCACCCTTGTTCATG	CATGAACAAGGGTGAATGCTAATGAT	chr04	58548274	intergenic
CATGAACAAGGTCGAAAATTCTTCTC	GAGAAGAATTTTCGACCTTGTTCATG	chr03	21306280	PGSC0003DMG400031303	F-box domain containing protein	PGSC0003DMG400012243	Conserved gene of unknown function
CATGAACAAGTAGTCATTGTTACAAG	CTTGTAACAATGACTACTTGTTCATG	chr08	41624880	PGSC0003DMG400012123	ATPase family AAA domain-containing protein 1
CATGAACAAGTGCATCTTTCAATAGA	TCTATTGAAAGATGCACTTGTTCATG	chr02	28286479	intergenic
GTTACTGACCTTTACACTTGTTCATG	CATGAACAAGTGTAAAGGTCAGTAAC	chr09	51159510	PGSC0003DMG400026424	Conserved gene of unknown function	PGSC0003DMG400006446	Conserved gene of unknown function
TATTGACAACCACCAACTTGTTCATG	CATGAACAAGTTGGTGGTTGTCAATA	chr09	46502077	PGSC0003DMG400006442	Early light inducible protein
TAACCACTGTTGGAAACTTGTTCATG	CATGAACAAGTTTCCAACAGTGGTTA	chr06	43489069	PGSC0003DMG400028498	Zinc finger protein
CATGAACAATAATGAATTTTAGTTTT	AAAACTAAAATTCATTATTGTTCATG	chr05	8564345	PGSC0003DMG400013485	ATP-citrate synthase
CATTATTTCTACAATTATTGTTCATG	CATGAACAATAATTGTAGAAATAATG	chr03	33422297	PGSC0003DMG400017857	Synaptotagmin
TATGTACTATGAATGTATTGTTCATG	CATGAACAATACATTCATAGTACATA	chr02	8351889	intergenic
CATGAACAATACTCGGGTATGCTACC	GGTAGCATACCCGAGTATTGTTCATG	chr10	48707773	PGSC0003DMG400028247	EMB2735
CATGAACAATATGCTGGAATTTCCAA	TTGGAAATTCCAGCATATTGTTCATG	chr06	45960129	PGSC0003DMG400004054	TCP protein
GCCTCTTTGTAGCCATATTGTTCATG	CATGAACAATATGGCTACAAAGAGGC	chr01	77499684	PGSC0003DMG400025891	Conserved gene of unknown function
CTTTTCAACATACTTGATTGTTCATG	CATGAACAATCAAGTATGTTGAAAAG	chr11	38196777	PGSC0003DMG400008070	SAUR family protein
CATGAACAATCATGGGAAGGGTATAC	GTATACCCTTCCCATGATTGTTCATG	chr02	31451941	PGSC0003DMG400010727	Heat-and acid-stable phosphoprotein
CGGGGAGGGGAGAGAGATTGTTCATG	CATGAACAATCTCTCTCCCCTCCCCG	chr09	49911060	PGSC0003DMG400029646	Histone deacetylase
TTTATTTCAACTATGCATTGTTCATG	CATGAACAATGCATAGTTGAAATAAA	chr01	77975122	PGSC0003DMG401025906	Methylketone synthase Ib
AATACGTACACAAGACATTGTTCATG	CATGAACAATGTCTTGTGTACGTATT	chr10	1251648	PGSC0003DMG400011293	Plasma membrane polypeptide
ACAATGTTCAGAAAACATTGTTCATG	CATGAACAATGTTTTCTGAACATTGT	chr05	46778112	intergenic
TCAATTATATCTTCCAATTGTTCATG	CATGAACAATTGGAAGATATAATTGA	chr04	58282386	PGSC0003DMG400004935	Conserved gene of unknown function
CATGAACAATTTATGAATGGCAGAAG	CTTCTGCCATTCATAAATTGTTCATG	chr11	2614638	PGSC0003DMG400013321	Auxin-induced SAUR
AACCAACTGGTGCCAAATTGTTCATG	CATGAACAATTTGGCACCAGTTGGTT	chr04	42172301	PGSC0003DMG402009622	Pentatricopeptide repeat-containing protein
TTTTTTTTTTAAAAAAATTGTTCATG	CATGAACAATTTTTTTAAAAAAAAAA	chr03	44673932	intergenic
CATGAACAATTTTTTTAACCACCCTT	AAGGGTGGTTAAAAAAATTGTTCATG	chr02	34626200	PGSC0003DMG400002079	Galactolipase/ phospholipase
TTCTCATATTTTGGGTTGTGTTCATG	CATGAACACAACCCAAAATATGAGAA	chr01	67429531	PGSC0003DMG400003295	Zuotin
AAACTGACACATAAGTTGTGTTCATG	CATGAACACAACTTATGTGTCAGTTT	chr03	40832130	PGSC0003DMG400024637	Conserved gene of unknown function
CATGAACACAAGAGAAGTTTCAATAG	CTATTGAAACTTCTCTTGTGTTCATG	chr05	4574611	PGSC0003DMG400018456	Conserved gene of unknown function
CATTCATTACAGGACTTGTGTTCATG	CATGAACACAAGTCCTGTAATGAATG	chr04	6145633	intergenic
CATGAACACAAGTTTTACATTTGCGG	CCGCAAATGTAAAACTTGTGTTCATG	chr02	37531691	intergenic
TAATAATAATAATTAGTGTGTTCATG	CATGAACACACTAATTATTATTATTA	chr03	413838	PGSC0003DMG400013425	Lipase
CTCTGCGTAACTTTTCTGTGTTCATG	CATGAACACAGAAAAGTTACGCAGAG	chr06	50437801	PGSC0003DMG400007113	Fatty acyl-CoA reductase 3
CATGAACACAGACATCCTAAAAAACA	TGTTTTTTAGGATGTCTGTGTTCATG	chr04	56748092	intergenic
CATGAACACAGCTGGAAAAAAGAGCA	TGCTCTTTTTTCCAGCTGTGTTCATG	chr02	33042331	PGSC0003DMG400022418	NADPH quinone oxidoreductase
CATGAACACATATGCACTGCATAGTA	TACTATGCAGTGCATATGTGTTCATG	chr03	38692981	PGSC0003DMG400018127	Protein DEHYDRATION-INDUCED 19 homolog 6
CATGAACACATTTTGTTATTTGTGTG	CACACAAATAACAAAATGTGTTCATG	chr08	39553617	PGSC0003DMG400004792	Trehalose-6-phosphate synthase
CCATTACGCTTTTCTTGGTGTTCATG	CATGAACACCAAGAAAAGCGTAATGG	chr04	4944395	intergenic
CATGAACACCACTTATTGAAACTACT	AGTAGTTTCAATAAGTGGTGTTCATG	chr01	72236452	intergenic
CAAAAGCTGTTTTGAGGGTGTTCATG	CATGAACACCCTCAAAACAGCTTTTG	chr11	5007022	PGSC0003DMG400027338	UDP-glucose:glucosyltransferase
CATGAACACCTCTATCAACACATCCA	TGGATGTGTTGATAGAGGTGTTCATG	chr10	51785780	PGSC0003DMG402017590	Calmodulin binding protein
CATGAACACCTTGAGCAATATCAGGG	CCCTGATATTGCTCAAGGTGTTCATG	chr12	57739253	PGSC0003DMG400004688	S-adenosylmethionine synthase 2
AATTCATTTCAAGTCTCGTGTTCATG	CATGAACACGAGACTTGAAATGAATT	chr09	3766860	PGSC0003DMG400001776	Zinc finger family protein
CATGAACACGGGATGCTTCGTGCATC	GATGCACGAAGCATCCCGTGTTCATG	chr11	3546106	PGSC0003DMG400016115	Cinnamyl alcohol dehydrogenase
CATGAACACGGGATTGTTTTGTGCCC	GGGCACAAAACAATCCCGTGTTCATG	chr08	3708670	PGSC0003DMG400018460	Ankyrin repeat-containing protein
CATGAACACTACAGGATATGTACAGT	ACTGTACATATCCTGTAGTGTTCATG	chr05	11365741	intergenic
AAACTAGTACATATATAGTGTTCATG	CATGAACACTATATATGTACTAGTTT	chr10	36079243	PGSC0003DMG400010283	Class I chitinase
AGAGAATCTATCCTTGAGTGTTCATG	CATGAACACTCAAGGATAGATTCTCT	chr08	380235	PGSC0003DMG400012531	Conserved gene of unknown function
CAGCTCCAGGAAGGTGAGTGTTCATG	CATGAACACTCACCTTCCTGGAGCTG	chr11	37264553	PGSC0003DMG401007406	Fatty acyl-CoA reductase 1
CATGAACACTCCTCCAATTGGTCCCT	AGGGACCAATTGGAGGAGTGTTCATG	chr03	18984193	PGSC0003DMG400014325	Sugar isomerase domain-containing protein
AATAATTTTTCAATTCAGTGTTCATG	CATGAACACTGAATTGAAAAATTATT	chr01	69970497	PGSC0003DMG402024742	AMP-activated protein kinase, gamma regulatory subunit
TTTAACATCTATAGGCAGTGTTCATG	CATGAACACTGCCTATAGATGTTAAA	chr08	473174	PGSC0003DMG400012483	Conserved gene of unknown function
CATGAACACTTCAATTGTTGCATTTG	CAAATGCAACAATTGAAGTGTTCATG	chr01	74881591	PGSC0003DMG400012581	Protein phosphatase 2c
CATGAACACTTTGTTTCAATTCTTGA	TCAAGAATTGAAACAAAGTGTTCATG	chr02	43723173	PGSC0003DMG400001470	Protein-serine/threonine kinase
CATGAACAGAAATGGAAAACTTTTTC	GAAAAAGTTTTCCATTTCTGTTCATG	chr01	58363714	PGSC0003DMG400006853	Conserved gene of unknown function
ACTATTCAACATCCATTCTGTTCATG	CATGAACAGAATGGATGTTGAATAGT	chr04	60227908	PGSC0003DMG402008010	DNA binding protein
ATTCGCAAAGTTATTGTCTGTTCATG	CATGAACAGACAATAACTTTGCGAAT	chr03	24136192	PGSC0003DMG400005246	Pterin-4-alpha-carbinolamine dehydratase
CATGAACAGAGAACCAAGAAAAACAA	TTGTTTTTCTTGGTTCTCTGTTCATG	chr08	40110694	PGSC0003DMG400003925	DNA binding protein
CATGAACAGAGGAAGAAAGGGACTAG	CTAGTCCCTTTCTTCCTCTGTTCATG	chr09	41021325	PGSC0003DMG400019342	Nucleic acid binding protein
CATGAACAGAGGGGCAAGAAGTAGCG	CGCTACTTCTTGCCCCTCTGTTCATG	chr04	63973182	PGSC0003DMG400009915	Zinc finger protein
GGAAGGATTGGTAGACTCTGTTCATG	CATGAACAGAGTCTACCAATCCTTCC	chr02	27439412	PGSC0003DMG400039347	Reticuline oxidase
AGGAGGGAGTTCTAAGGCTGTTCATG	CATGAACAGCCTTAGAACTCCCTCCT	chr07	44502852	PGSC0003DMG400018356	Conserved gene of unknown function
CATGAACAGGAAACTGTTTTTGGCCA	TGGCCAAAAACAGTTTCCTGTTCATG	chr04	8936016	PGSC0003DMG400019737	Serine/threonine protein kinase
TCTGATAATAACTCCTCCTGTTCATG	CATGAACAGGAGGAGTTATTATCAGA	chr03	20914800	PGSC0003DMG400010175	DNA-binding protein RHL1
CATGAACAGTAATGGCAAAAACGAAG	CTTCGTTTTTGCCATTACTGTTCATG	chr01	21919729	PGSC0003DMG400015999	Conserved gene of unknown function	PGSC0003DMG400003741	Ornithine carbamoyltransferase
CATGAACAGTAGCTCATCAGTTTGGA	TCCAAACTGATGAGCTACTGTTCATG	chr04	62131537	PGSC0003DMG400003694	Auxilin
CATGAACAGTCTTCTCCTCAAGAAAC	GTTTCTTGAGGAGAAGACTGTTCATG	chr07	1877007	intergenic
CATGAACAGTGATTGATGGGTACCAG	CTGGTACCCATCAATCACTGTTCATG	chr02	41166534	PGSC0003DMG400021416	Conserved gene of unknown function
CATGAACAGTGTTGAATGGAATCCAA	TTGGATTCCATTCAACACTGTTCATG	chr07	52156202	PGSC0003DMG400022149	Transducin family protein
CATGAACAGTTTTTAGAGTACATTAT	ATAATGTACTCTAAAAACTGTTCATG	chr03	4926056	PGSC0003DMG400005073	Signal transducer
CCGCTTATCAGATTTTTATGTTCATG	CATGAACATAAAAATCTGATAAGCGG	chr03	10788116	intergenic
CATGAACATAACGTGAGTGAGCGCTC	GAGCGCTCACTCACGTTATGTTCATG	chr06	47494993	PGSC0003DMG400026915	Carbohydrate esterase
AATCTTGAGGTAAGATTATGTTCATG	CATGAACATAATCTTACCTCAAGATT	chr07	3036973	PGSC0003DMG402030736	Zinc finger family protein
CATGAACATAATGCAGTACCATTTTC	GAAAATGGTACTGCATTATGTTCATG	chr04	49037700	intergenic
ACAACAACGCTTCCCGTATGTTCATG	CATGAACATACGGGAAGCGTTGTTGT	chr06	2304434	PGSC0003DMG400020651	Histidine triad family protein
CATGAACATACTGAGAATCTTATATG	CATATAAGATTCTCAGTATGTTCATG	chr01	38627499	PGSC0003DMG400024017	Phytochrome B
CATGAACATAGTCTGTACTTTCATAT	ATATGAAAGTACAGACTATGTTCATG	chr03	4590058	intergenic
GCTGCTAGAGATTCACTATGTTCATG	CATGAACATAGTGAATCTCTAGCAGC	chr12	52870271	PGSC0003DMG400016954	Ripening regulated protein DDTFR8
CATAATAACATACTTATATGTTCATG	CATGAACATATAAGTATGTTATTATG	chr11	20694793	intergenic
CATGAACATATACATTCTTGTATAAC	GTTATACAAGAATGTATATGTTCATG	chr07	52994895	PGSC0003DMG401022202	Lipopolysaccharide-binding protein
AAAGCAGCAGAAAAGATATGTTCATG	CATGAACATATCTTTTCTGCTGCTTT	chr12	10355204	PGSC0003DMG402002240	Queuine tRNA-ribosyltransferase
ACAAATCTCAACAACATATGTTCATG	CATGAACATATGTTGTTGAGATTTGT	chr01	33706026	intergenic
CATGAACATATTCGGTGCTATGGTTT	AAACCATAGCACCGAATATGTTCATG	chr09	40378794	intergenic
TACTGGGAAAGGAAAATATGTTCATG	CATGAACATATTTTCCTTTCCCAGTA	chr06	47826694	PGSC0003DMG400027036	Heat shock factor protein HSF8
GAAACCTTTTTCTGATGATGTTCATG	CATGAACATCATCAGAAAAAGGTTTC	chr12	43267893	PGSC0003DMG400012944	Cig3
GGAGAAGCAGAGGAATGATGTTCATG	CATGAACATCATTCCTCTGCTTCTCC	chr07	46584425	PGSC0003DMG400009406	Transcription factor
CATGAACATCCTCTACGGTGACAATG	CATTGTCACCGTAGAGGATGTTCATG	chr12	57556008	PGSC0003DMG400004593	Chitinase
CTATCAATAGCAGCACGATGTTCATG	CATGAACATCGTGCTGCTATTGATAG	chr10	47157626	PGSC0003DMG401011006	Oxysterol-binding protein
TTTATATATGAAGTAAGATGTTCATG	CATGAACATCTTACTTCATATATAAA	chr09	5138376	PGSC0003DMG400003907	NAC transcription factor
CTTACAAAAAATTAAAGATGTTCATG	CATGAACATCTTTAATTTTTTGTAAG	chr06	21634652	intergenic		PGSC0003DMG402029997	Gene of unknown function
GGGGAATAAACAAGATAATGTTCATG	CATGAACATTATCTTGTTTATTCCCC	chr11	34906602	PGSC0003DMG401029997	Nucleic acid binding protein
TCAAGTTGTGTTTCATAATGTTCATG	CATGAACATTATGAAACACAACTTGA	chr06	47837777	PGSC0003DMG400027037	ATP binding protein
AGTACAGAATGAACATAATGTTCATG	CATGAACATTATGTTCATTCTGTACT	chr04	42712412	intergenic
CATGAACATTGAAAAAGTATTTTTGT	ACAAAAATACTTTTTCAATGTTCATG	chr05	39656673	PGSC0003DMG400033875	Eif-1a
CATGAACATTGAATTGTAAGCATCAT	ATGATGCTTACAATTCAATGTTCATG	chr10	30142234	intergenic
CATGAACATTGCTGACAACCCAACAA	TTGTTGGGTTGTCAGCAATGTTCATG	chr10	51029476	PGSC0003DMG400019149	Ribulose bisphosphate carboxylase/oxygenase activase, chloroplastic
AAAATTTACCCCAAGCAATGTTCATG	CATGAACATTGCTTGGGGTAAATTTT	chr05	46475191	PGSC0003DMG400023347	Protein phosphatase 2C 38
CATGAACATTTGAGTGCTGCATAAAT	ATTTATGCAGCACTCAAATGTTCATG	chr12	56426436	PGSC0003DMG400029350	Glycosyltransferase
CATGAACATTTGTTCTTGAAACACAA	TTGTGTTTCAAGAACAAATGTTCATG	chr11	16373621	PGSC0003DMG400006667	Receptor protein kinase
TACTTTTGAAATGTAAAATGTTCATG	CATGAACATTTTACATTTCAAAAGTA	chr09	48172682	PGSC0003DMG400017227	Serine/threonine-protein phosphatase
CATGAACATTTTCTGATAAAATGACT	AGTCATTTTATCAGAAAATGTTCATG	chr05	6124677	PGSC0003DMG401022600	MYC1
ACAACACAATGGACAAAATGTTCATG	CATGAACATTTTGTCCATTGTGTTGT	chr07	41107546	intergenic
AAAATCATATCAACAAAATGTTCATG	CATGAACATTTTGTTGATATGATTTT	chr07	39226444	PGSC0003DMG400011747	Metal transporter
GCTCGAACTTTTCAAAAATGTTCATG	CATGAACATTTTTGAAAAGTTCGAGC	chr11	35266219	PGSC0003DMG400007347	SLD5
CATGAACATTTTTGTTCATTGTTCAA	TTGAACAATGAACAAAAATGTTCATG	chr04	64091529	PGSC0003DMG400009925	Conserved gene of unknown function
TAAAGCTCTATAAAAAAATGTTCATG	CATGAACATTTTTTTATAGAGCTTTA	chr02	20964736	PGSC0003DMG400024185	Conserved gene of unknown function
TATTACACACCAAAAAAATGTTCATG	CATGAACATTTTTTTGGTGTGTAATA	chr02	8724821	PGSC0003DMG400019835	Conserved gene of unknown function
CATGAACCAAAAACAAGTTCTTGACA	TGTCAAGAACTTGTTTTTGGTTCATG	chr04	7043088	PGSC0003DMG400023558	Pollen tube RhoGDI2
ACAAAGTCTCTCCCTTTTGGTTCATG	CATGAACCAAAAGGGAGAGACTTTGT	chr04	44493750	PGSC0003DMG400020625	AP2/ERF domain-containing transcription factor
ATAGAATACAAGTCGTTTGGTTCATG	CATGAACCAAACGACTTGTATTCTAT	chr11	41004233	PGSC0003DMG400027384	Calmodulin
TCTATATGTTCCCTATTTGGTTCATG	CATGAACCAAATAGGGAACATATAGA	chr09	44809427	PGSC0003DMG400031796	Ribosomal protein L19
CATGAACCAAATATCTGAAAGTAACT	AGTTACTTTCAGATATTTGGTTCATG	chr11	16862236	PGSC0003DMG400022931	Transcription factor BZIP1
CATGAACCAACAACAACCAACCAAGA	TCTTGGTTGGTTGTTGTTGGTTCATG	chr07	41212164	intergenic
CATGAACCAACTGAAAGCATATTGAA	TTCAATATGCTTTCAGTTGGTTCATG	chr07	44445479	PGSC0003DMG400018313	Pre-mRNA splicing factor
CATGAACCAACTTGACTCTAATAATA	TATTATTAGAGTCAAGTTGGTTCATG	chr01	26301455	PGSC0003DMG400033930	Gene of unknown function
CATGAACCAAGATTTTGGAGCTCGAA	TTCGAGCTCCAAAATCTTGGTTCATG	chr12	8420206	PGSC0003DMG400012858	GrpE protein homolog
CATGAACCAAGCTCCAAACCCGTGGC	GCCACGGGTTTGGAGCTTGGTTCATG	chr01	79576090	PGSC0003DMG400003123	Fructose-bisphosphate aldolase
TGTTGATCTTCTGGTATTGGTTCATG	CATGAACCAATACCAGAAGATCAACA	chr12	49686093	PGSC0003DMG400033640	Conserved gene of unknown function
GTTTTGTCTGTTTGTTGTGGTTCATG	CATGAACCACAACAAACAGACAAAAC	chr04	8690412	PGSC0003DMG400027227	Glycosyltransferase, CAZy family GT8
CAAAGATAGAAAATATGTGGTTCATG	CATGAACCACATATTTTCTATCTTTG	chr09	1025580	intergenic
CATGAACCACATTCGTAGTAGTAAAA	TTTTACTACTACGAATGTGGTTCATG	chr09	52880714	PGSC0003DMG400021605	U1 small nuclear ribonucleoprotein 70 kD
AAAATCTTAATGCCTAGTGGTTCATG	CATGAACCACTAGGCATTAAGATTTT	chr03	8918742	PGSC0003DMG400014879	Gene of unknown function
CATGAACCACTGTAATTGGAGAATCT	AGATTCTCCAATTACAGTGGTTCATG	chr08	34242205	intergenic
TAAATACAGCAGTTGTCTGGTTCATG	CATGAACCAGACAACTGCTGTATTTA	chr06	47772439	PGSC0003DMG401027032	Cell division control 20
CACCTATCACATTCACCTGGTTCATG	CATGAACCAGGTGAATGTGATAGGTG	chr01	55336381	PGSC0003DMG400005216	Galactinol synthase
CAAACTTTTTTTTACACTGGTTCATG	CATGAACCAGTGTAAAAAAAAGTTTG	chr01	67428920	PGSC0003DMG400003295	Zuotin
CAGTTGGGATCACTAACTGGTTCATG	CATGAACCAGTTAGTGATCCCAACTG	chr03	46005731	PGSC0003DMG400014030	RSH
GATTTCTTTTCTGGAACTGGTTCATG	CATGAACCAGTTCCAGAAAAGAAATC	chr01	63861288	intergenic
CATTCAACAAGAGATTATGGTTCATG	CATGAACCATAATCTCTTGTTGAATG	chr11	1829285	PGSC0003DMG400013299	Snf1-kinase beta subunit, plants
ACCTGTTGGGTTTTATATGGTTCATG	CATGAACCATATAAAACCCAACAGGT	chr06	33576763	PGSC0003DMG400019607	Conserved gene of unknown function
CATGAACCATCCATATACTGATGAAA	TTTCATCAGTATATGGATGGTTCATG	chr01	72256825	intergenic
TCTCCACCTCTTCCGGATGGTTCATG	CATGAACCATCCGGAAGAGGTGGAGA	chr11	1266692	intergenic
CATGAACCATCCTTTTTATGAATGGT	ACCATTCATAAAAAGGATGGTTCATG	chr11	8394891	PGSC0003DMG400009240	CSN5 protein
CATGAACCATTAATTAATTATTATTG	CAATAATAATTAATTAATGGTTCATG	chr04	59723133	PGSC0003DMG400003311	Conserved gene of unknown function
TGAAGGAAGTTTGAGAATGGTTCATG	CATGAACCATTCTCAAACTTCCTTCA	chr09	1558121	PGSC0003DMG400002015	Conserved gene of unknown function
TCATCTTATTGGGGCAATGGTTCATG	CATGAACCATTGCCCCAATAAGATGA	chr10	48081842	PGSC0003DMG400028182	Aquaporin TIP1;3
TATTAACAGGCATAAAATGGTTCATG	CATGAACCATTTTATGCCTGTTAATA	chr01	4462239	PGSC0003DMG400022698	RING finger
CTTAGAATGTTACAAAATGGTTCATG	CATGAACCATTTTGTAACATTCTAAG	chr08	3873851	intergenic
CATGAACCATTTTTCCTGGGTACAAT	ATTGTACCCAGGAAAAATGGTTCATG	chr02	44368958	PGSC0003DMG400001435	Conserved gene of unknown function
CATGAACCCAAGACTCCTGTACTCTT	AAGAGTACAGGAGTCTTGGGTTCATG	chr08	2109080	PGSC0003DMG400001153	Conserved gene of unknown function
CATGAACCCAAGCTAGTATTCTTGAA	TTCAAGAATACTAGCTTGGGTTCATG	chr08	5095826	intergenic
CGGTGCTGAGGTTCATTGGGTTCATG	CATGAACCCAATGAACCTCAGCACCG	chr04	40665923	PGSC0003DMG400028701	Zinc finger protein
CAAGAGAATTGGGTTCTGGGTTCATG	CATGAACCCAGAACCCAATTCTCTTG	chr07	50368700	PGSC0003DMG400001048	Tryptophan synthase beta subunit
TCTTCAAAAATGTTGATGGGTTCATG	CATGAACCCATCAACATTTTTGAAGA	chr06	41602875	intergenic
TGTTAAGCTGTGTGATGGGGTTCATG	CATGAACCCCATCACACAGCTTAACA	chr02	27326602	PGSC0003DMG401021138	UDP-glucose 4-epimerase
AATTCTGTCGGCTGATGGGGTTCATG	CATGAACCCCATCAGCCGACAGAATT	chr04	8273972	PGSC0003DMG400027243	ATOZI1
CTTGAGCTAGGCCTTGGGGGTTCATG	CATGAACCCCCAAGGCCTAGCTCAAG	chr09	40417857	PGSC0003DMG400019328	LEA protein
TCATAGGACATCAAAAGGGGTTCATG	CATGAACCCCTTTTGATGTCCTATGA	chr06	54928752	PGSC0003DMG400027684	C-8,7 sterol isomerase
CATGAACCCTACCGATGCTTATCGCA	TGCGATAAGCATCGGTAGGGTTCATG	chr06	46953142	PGSC0003DMG400033066	EARLY FLOWERING 5
CATGAACCGAAGAAGGTGAAGAAGAC	GTCTTCTTCACCTTCTTCGGTTCATG	chr02	32685490	intergenic
CATGAACCGAGACTAACATTCAAGAA	TTCTTGAATGTTAGTCTCGGTTCATG	chr01	65635032	PGSC0003DMG400000063	Heavy metal-associated domain containing protein
CATGAACCGGATGCCATATATGTCCG	CGGACATATATGGCATCCGGTTCATG	chr01	76578166	PGSC0003DMG400025750	Mitotic checkpoint protein bub3
AACTGAATCAACGGCGCCGGTTCATG	CATGAACCGGCGCCGTTGATTCAGTT	chr09	48629828	PGSC0003DMG400017255	ATBET12
CCAAAATCCATTAAACCCGGTTCATG	CATGAACCGGGTTTAATGGATTTTGG	chr04	62557374	PGSC0003DMG400003710	Serine-threonine protein kinase, plant-type
ATGGACTCGATTTGAACCGGTTCATG	CATGAACCGGTTCAAATCGAGTCCAT	chr04	5109486	intergenic
CATGAACCTATATTGTAATACACCTA	TAGGTGTATTACAATATAGGTTCATG	chr08	5092876	PGSC0003DMG400005835	WRKY transcription factor-30
CATGAACCTATGAAGTTCTTCTTTCC	GGAAAGAAGAACTTCATAGGTTCATG	chr10	48323992	PGSC0003DMG400028265	U2 snrnp auxiliary factor, small subunit
ACTATGTTAACCATAATAGGTTCATG	CATGAACCTATTATGGTTAACATAGT	chr07	3812850	intergenic
CATGAACCTATTCCCTCTCTATAAAT	ATTTATAGAGAGGGAATAGGTTCATG	chr10	49704224	PGSC0003DMG400028197	Suppressor of ty
ATGTTAAAGTATGAAGGAGGTTCATG	CATGAACCTCCTTCATACTTTAACAT	chr01	81146397	PGSC0003DMG400014671	Cytohesin 1, 2, 3
CGGGGTAAAGTCTTTGCAGGTTCATG	CATGAACCTGCAAAGACTTTACCCCG	chr03	6601368	PGSC0003DMG400022574	ATP binding protein
CATGAACCTGTTACCGCTTATCCTGC	GCAGGATAAGCGGTAACAGGTTCATG	chr01	70101087	PGSC0003DMG400024703	SRC2
CATGAACCTGTTAGCTTTTGCTTTGA	TCAAAGCAAAAGCTAACAGGTTCATG	chr04	5353186	PGSC0003DMG400027738	GTP-binding protein
CATGAACCTGTTGGTCTTTTGTATAG	CTATACAAAAGACCAACAGGTTCATG	chr03	44045551	PGSC0003DMG400005742	Ring finger containing protein
CATGAACCTGTTGTTTGAAAACGATT	AATCGTTTTCAAACAACAGGTTCATG	chr09	4357284	PGSC0003DMG400003860	Conserved gene of unknown function
CATGAACCTTATGAGCCAGGAAGCTA	TAGCTTCCTGGCTCATAAGGTTCATG	chr04	62833389	PGSC0003DMG400003725	5'->3' exoribonuclease
AACTAATCCTATTGTGAAGGTTCATG	CATGAACCTTCACAATAGGATTAGTT	chr11	4396162	PGSC0003DMG400016232	Gene of unknown function
CATGAACCTTCTCAATTTAAAACTAC	GTAGTTTTAAATTGAGAAGGTTCATG	chr10	49258075	intergenic
CATGAACCTTGATAAGTGAATGGAGA	TCTCCATTCACTTATCAAGGTTCATG	chr02	14152916	intergenic		PGSC0003DMG402029997	Gene of unknown function
CCATAGCACAACTATCAAGGTTCATG	CATGAACCTTGATAGTTGTGCTATGG	chr11	34906764	PGSC0003DMG401029997	Nucleic acid binding protein
CATGAACCTTGGTTGTAGAACACCAA	TTGGTGTTCTACAACCAAGGTTCATG	chr02	15786220	intergenic
CATGAACCTTGTGATTTTTCTAATGC	GCATTAGAAAAATCACAAGGTTCATG	chr11	37515043	PGSC0003DMG400019638	Alpha-l-fucosidase
CATGAACCTTTACCAAATTTTGATAC	GTATCAAAATTTGGTAAAGGTTCATG	chr03	46864028	intergenic
TGGTACCAACATTCTAAAGGTTCATG	CATGAACCTTTAGAATGTTGGTACCA	chr03	5192855	PGSC0003DMG400024073	Tyrosyl-DNA phosphodiesterase
GGCACTTCTCGCTTGAAAGGTTCATG	CATGAACCTTTCAAGCGAGAAGTGCC	chr03	41212294	PGSC0003DMG400024658	Excision repair cross-complementing 1 ercc1	PGSC0003DMG402028788	Inducer of CBF expression 5
CATGAACCTTTGCTTTCATTTACTAG	CTAGTAAATGAAAGCAAAGGTTCATG	chr06	45795294	PGSC0003DMG401028788	Inducer of CBF expression 2 protein
CATGAACCTTTTTATTTAAATTTAAT	ATTAAATTTAAATAAAAAGGTTCATG	chr11	39765961	PGSC0003DMG400018564	Conserved gene of unknown function
CATGAACGAAAGGCATCACAATGAAG	CTTCATTGTGATGCCTTTCGTTCATG	chr11	4217621	PGSC0003DMG400016155	7-transmembrane G-protein-coupled receptor
CAAGTTGACAAAATTCTTCGTTCATG	CATGAACGAAGAATTTTGTCAACTTG	chr10	46463406	intergenic
CATGAACGACACGTCTAGGATTCTGT	ACAGAATCCTAGACGTGTCGTTCATG	chr07	47097327	PGSC0003DMG400017312	Zinc finger family protein
TCACCTTGGTGATGTAGTCGTTCATG	CATGAACGACTACATCACCAAGGTGA	chr08	34714515	PGSC0003DMG400030867	Acyl-CoA-binding protein
AAACTAGATGCATTTACTCGTTCATG	CATGAACGAGTAAATGCATCTAGTTT	chr09	40787134	intergenic
TTCTTGGATGTTCTTACTCGTTCATG	CATGAACGAGTAAGAACATCCAAGAA	chr11	21659359	intergenic
ACAAACTCATGATAATATCGTTCATG	CATGAACGATATTATCATGAGTTTGT	chr09	46537082	PGSC0003DMG400006448	Caffeoyl-CoA O-methyltransferase
GTTCCTTCTTGTTGTCATCGTTCATG	CATGAACGATGACAACAAGAAGGAAC	chr02	24537283	PGSC0003DMG400006928	Homeobox domain, ZF-HD class; ZF-HD homeobox protein Cys/His-rich dimerisation region; Homeodomain
TCAGTCGGCAGATATCATCGTTCATG	CATGAACGATGATATCTGCCGACTGA	chr04	60227955	PGSC0003DMG402008010	DNA binding protein
GAAAAGAGAGCGGATAATCGTTCATG	CATGAACGATTATCCGCTCTCTTTTC	chr12	55487935	PGSC0003DMG402029312	DNA binding protein	PGSC0003DMG400029915	Acyl-CoA synthetase
GGTACTCAGAAACTAAATCGTTCATG	CATGAACGATTTAGTTTCTGAGTACC	chr06	33167848	PGSC0003DMG400029926	Tubulin beta chain
CATGAACGCCTTTACGTATACAATCT	AGATTGTATACGTAAAGGCGTTCATG	chr02	45172463	PGSC0003DMG400001392	Protein CREG1
GGTGCACAAAGCATTCCGCGTTCATG	CATGAACGCGGAATGCTTTGTGCACC	chr06	40891151	PGSC0003DMG400002104	Conserved gene of unknown function	PGSC0003DMG402026219	Gene of unknown function
CATGAACGCTCCCTTTAATCTACAGA	TCTGTAGATTAAAGGGAGCGTTCATG	chr08	37914498	PGSC0003DMG401026219	ATP-dependent Clp protease proteolytic subunit
CAATCGCGTCCTCAGCAGCGTTCATG	CATGAACGCTGCTGAGGACGCGATTG	chr07	50570542	PGSC0003DMG400019257	Chloroplast thiazole biosynthetic protein
GAATTATGTCGCCTAGTCCGTTCATG	CATGAACGGACTAGGCGACATAATTC	chr10	2109429	PGSC0003DMG400021282	Retiin
TTGAAACCTCAACAGCTCCGTTCATG	CATGAACGGAGCTGTTGAGGTTTCAA	chr08	36802831	PGSC0003DMG400024214	Allyl alcohol dehydrogenase
CATGAACGGAGGATTCATAAATATGC	GCATATTTATGAATCCTCCGTTCATG	chr09	41116750	intergenic
CATGAACGGAGTGTGTATTTGTATAG	CTATACAAATACACACTCCGTTCATG	chr12	51459701	PGSC0003DMG400004981	Conserved gene of unknown function
TAGCTTTGAGAGTTCATCCGTTCATG	CATGAACGGATGAACTCTCAAAGCTA	chr02	25439404	PGSC0003DMG400006974	SET domain-containing protein
CATGAACGGCAAAAAGAGTATGATGA	TCATCATACTCTTTTTGCCGTTCATG	chr03	42241897	PGSC0003DMG400000623	Conserved gene of unknown function
CATGAACGGCCTCAATATTTGTTGGA	TCCAACAAATATTGAGGCCGTTCATG	chr03	12890344	intergenic
GTAAGATGTAGTTGCAGCCGTTCATG	CATGAACGGCTGCAACTACATCTTAC	chr03	20056265	intergenic
CTTTCTCTAGCAGGCTCCCGTTCATG	CATGAACGGGAGCCTGCTAGAGAAAG	chr04	59587507	intergenic
TAAAATCAGTAACACTCCCGTTCATG	CATGAACGGGAGTGTTACTGATTTTA	chr01	59090014	PGSC0003DMG400006878	Conserved gene of unknown function
ACTTGGTAAAGTGAGTACCGTTCATG	CATGAACGGTACTCACTTTACCAAGT	chr05	43483973	PGSC0003DMG400027198	GRAS family transcription factor
CACAGCAGTACTCAAAACCGTTCATG	CATGAACGGTTTTGAGTACTGCTGTG	chr12	4436487	PGSC0003DMG400000279	Conserved gene of unknown function
GAAAGTGGCAGTATTTTACGTTCATG	CATGAACGTAAAATACTGCCACTTTC	chr02	28581170	intergenic
AAATTATTTTTTATATTACGTTCATG	CATGAACGTAATATAAAAAATAATTT	chr11	37277417	intergenic
CATGAACGTACTGGGAAAACATTTTT	AAAAATGTTTTCCCAGTACGTTCATG	chr06	47481949	PGSC0003DMG400026912	Protein FAM18B
CAAGGAAGATGTTACATACGTTCATG	CATGAACGTATGTAACATCTTCCTTG	chr05	46353676	PGSC0003DMG400023359	Isopentenyl diphosphate isomerase
CTCTTTTCAACCAGAATACGTTCATG	CATGAACGTATTCTGGTTGAAAAGAG	chr02	46583784	PGSC0003DMG400020201	Conserved gene of unknown function
CATGAACGTATTGTTATTTTTAGCTT	AAGCTAAAAATAACAATACGTTCATG	chr11	39026456	PGSC0003DMG400001148	RuBisCO large subunit-binding protein subunit alpha, chloroplastic
CATGAACGTCATACGAAAGAGTAGAA	TTCTACTCTTTCGTATGACGTTCATG	chr07	1633169	PGSC0003DMG400011181	Conserved gene of unknown function
CATGAACGTCTTGCCGTTAACATCCT	AGGATGTTAACGGCAAGACGTTCATG	chr01	62189141	intergenic
CATGAACGTGGCAATTTGAAGGATAC	GTATCCTTCAAATTGCCACGTTCATG	chr01	52365688	intergenic
CCTTTGTAACAAAAGCCACGTTCATG	CATGAACGTGGCTTTTGTTACAAAGG	chr11	39811196	PGSC0003DMG400018587	4-amino-4-deoxychorismate lyase
TCACTAAAAATTGCAACACGTTCATG	CATGAACGTGTTGCAATTTTTAGTGA	chr03	21027989	PGSC0003DMG400010180	TPR domain containing protein
GATAAGCTTTTTATCGAACGTTCATG	CATGAACGTTCGATAAAAAGCTTATC	chr05	46367998	PGSC0003DMG400023358	DNA repair protein recA homolog 3, mitochondrial
CATGAACGTTCTAGTGAATTGTTGTA	TACAACAATTCACTAGAACGTTCATG	chr10	48782928	intergenic
CACCACCGCCGGCACCAACGTTCATG	CATGAACGTTGGTGCCGGCGGTGGTG	chr01	73902827	PGSC0003DMG400023752	Acidic ribosomal protein P1a
CATGAACGTTTCTGCGTAGCTTGTGA	TCACAAGCTACGCAGAAACGTTCATG	chr06	47466318	intergenic
GTCAATCGACATAGAAAACGTTCATG	CATGAACGTTTTCTATGTCGATTGAC	chr10	899102	PGSC0003DMG400011277	Conserved gene of unknown function
GCTTGTCTGATATAGTTTAGTTCATG	CATGAACTAAACTATATCAGACAAGC	chr08	22432467	intergenic
CATGAACTAAATGCAGATAAGAATTA	TAATTCTTATCTGCATTTAGTTCATG	chr10	51785883	PGSC0003DMG402017590	Calmodulin binding protein
CATGAACTAACGATGGGAAGGATTGA	TCAATCCTTCCCATCGTTAGTTCATG	chr07	43971704	PGSC0003DMG400028948	Membrane-associated zinc metalloprotease isoform 1
ACTAGCGTCTAGCTAGTTAGTTCATG	CATGAACTAACTAGCTAGACGCTAGT	chr01	57048995	PGSC0003DMG400017955	Auxin efflux carrier component
TTAATAAATCTTTTTCTTAGTTCATG	CATGAACTAAGAAAAAGATTTATTAA	chr06	40676319	PGSC0003DMG400026593	Ubiquitin-protein ligase
TAAAACCAAACAGGCCTTAGTTCATG	CATGAACTAAGGCCTGTTTGGTTTTA	chr03	20023581	intergenic
ACAACAGCAAATAAGATTAGTTCATG	CATGAACTAATCTTATTTGCTGTTGT	chr04	46319686	intergenic
TAACTGTGTGGAGTCATTAGTTCATG	CATGAACTAATGACTCCACACAGTTA	chr07	51794972	intergenic
GCACTAAGTATCACCATTAGTTCATG	CATGAACTAATGGTGATACTTAGTGC	chr01	80098521	PGSC0003DMG400001594	DNA binding protein
AAAATTAGAGAGTACATTAGTTCATG	CATGAACTAATGTACTCTCTAATTTT	chr01	50968115	PGSC0003DMG401011339	NADH-plastoquinone oxidoreductase subunit 4
CATGAACTAATTAAGCATCAACATAT	ATATGTTGATGCTTAATTAGTTCATG	chr12	7403246	PGSC0003DMG400021808	Conserved gene of unknown function
GTAAAATATACAACAATTAGTTCATG	CATGAACTAATTGTTGTATATTTTAC	chr05	3924712	PGSC0003DMG400030582	Gene of unknown function
CTGTACTTTCATCTTTGTAGTTCATG	CATGAACTACAAAGATGAAAGTACAG	chr05	8393910	PGSC0003DMG400013511	Pantothenate kinase family protein
CATGAACTACAAGAAAGAGTATAAAG	CTTTATACTCTTTCTTGTAGTTCATG	chr02	7313739	PGSC0003DMG400017863	Conserved gene of unknown function
CATGAACTACACTACAAATCCAGCAG	CTGCTGGATTTGTAGTGTAGTTCATG	chr12	55656385	PGSC0003DMG400029391	Poly(A) polymerase beta
CATGAACTACTTACCTGCACTCCGTT	AACGGAGTGCAGGTAAGTAGTTCATG	chr03	39354089	PGSC0003DMG400024465	Conserved gene of unknown function
ACATATTCCAACATTTCTAGTTCATG	CATGAACTAGAAATGTTGGAATATGT	chr05	39927175	intergenic
CATGAACTAGACTAATCTACAATATA	TATATTGTAGATTAGTCTAGTTCATG	chr02	41436725	PGSC0003DMG400024935	Conserved gene of unknown function
CATAATCTAATAATCTCTAGTTCATG	CATGAACTAGAGATTATTAGATTATG	chr02	2596831	intergenic		PGSC0003DMG400000864	Mitochondrial outer membrane protein porin of 36 kDa
CATGAACTAGAGGATGTGACTTCTGA	TCAGAAGTCACATCCTCTAGTTCATG	chr01	37272042	PGSC0003DMG400000857	Hypersensitive-induced response protein
CATGAACTAGATTATTTTACCATCTT	AAGATGGTAAAATAATCTAGTTCATG	chr10	51711189	PGSC0003DMG400017586	UPF0497 membrane protein
AAGACAATGATGAGGGCTAGTTCATG	CATGAACTAGCCCTCATCATTGTCTT	chr06	3483221	PGSC0003DMG400007301	TBZ17
CATGAACTAGGATACAAACAAGAACT	AGTTCTTGTTTGTATCCTAGTTCATG	chr05	3409077	PGSC0003DMG400030568	GABA-specific permease
TCAATGCAAGAAATTACTAGTTCATG	CATGAACTAGTAATTTCTTGCATTGA	chr09	44684046	intergenic
AAGAGAAAACTGAATACTAGTTCATG	CATGAACTAGTATTCAGTTTTCTCTT	chr01	74581122	PGSC0003DMG400029740	Conserved gene of unknown function
TCTATTTTTTTGGACTATAGTTCATG	CATGAACTATAGTCCAAAAAAATAGA	chr12	55103862	PGSC0003DMG400029331	Expansin
GTAATAATACCTTCATATAGTTCATG	CATGAACTATATGAAGGTATTATTAC	chr07	47420815	PGSC0003DMG400017331	S-locus-specific glycoprotein
CATTCATCTTTGTTTGATAGTTCATG	CATGAACTATCAAACAAAGATGAATG	chr01	62799489	PGSC0003DMG400025982	Conserved gene of unknown function
ACAGAGCTTGCTAAAGATAGTTCATG	CATGAACTATCTTTAGCAAGCTCTGT	chr07	7916722	intergenic
CATGAACTATGAGTCTGCTTGTAATG	CATTACAAGCAGACTCATAGTTCATG	chr08	32832905	PGSC0003DMG400030072	Ubiquitin-protein ligase
GTCATTACAATGTTGCATAGTTCATG	CATGAACTATGCAACATTGTAATGAC	chr12	5213891	PGSC0003DMG401020668	Conserved gene of unknown function
CATGAACTATGCTTGTATAAGATGAT	ATCATCTTATACAAGCATAGTTCATG	chr07	39878856	PGSC0003DMG400015925	Amine oxidase
GCAATGGTGTCTGGCCATAGTTCATG	CATGAACTATGGCCAGACACCATTGC	chr07	37531649	PGSC0003DMG400002423	Transferase, transferring glycosyl groups
CATGAACTATGTTCTCTTTTGGTTGT	ACAACCAAAAGAGAACATAGTTCATG	chr11	16843197	PGSC0003DMG400022930	Why2 protein
CATGAACTATGTTCTTCAATAATGGC	GCCATTATTGAAGAACATAGTTCATG	chr12	54622143	PGSC0003DMG400015419	Conserved gene of unknown function
AATACAATGAACACCAATAGTTCATG	CATGAACTATTGGTGTTCATTGTATT	chr01	27345640	PGSC0003DMG400007556	AMP dependent ligase
AACTAAAAATAAGACAATAGTTCATG	CATGAACTATTGTCTTATTTTTAGTT	chr02	11990794	intergenic
CATGAACTATTTATAAAGAGATTGAA	TTCAATCTCTTTATAAATAGTTCATG	chr11	1306517	intergenic
CATGAACTCAACAAACTGCCACCCTC	GAGGGTGGCAGTTTGTTGAGTTCATG	chr09	4357001	PGSC0003DMG400003860	Conserved gene of unknown function
TGATAGTATTGCATTGTGAGTTCATG	CATGAACTCACAATGCAATACTATCA	chr03	35424508	PGSC0003DMG400033695	DC1 domain containing protein
GTAGACTCGGATGGAGTGAGTTCATG	CATGAACTCACTCCATCCGAGTCTAC	chr07	34194874	intergenic
GCATCTTGTCTGGGGCTGAGTTCATG	CATGAACTCAGCCCCAGACAAGATGC	chr02	34548589	PGSC0003DMG400002086	Vacuolar protein sorting-associated protein VPS28
ACTTCCTTTTAAAGAATGAGTTCATG	CATGAACTCATTCTTTAAAAGGAAGT	chr06	2332779	PGSC0003DMG400020654	Conserved gene of unknown function
CATGAACTCATTGTCTCCTAATACTC	GAGTATTAGGAGACAATGAGTTCATG	chr02	45223541	PGSC0003DMG400000531	Spotted leaf protein
CAAGAGGAACGTGATTGGAGTTCATG	CATGAACTCCAATCACGTTCCTCTTG	chr12	47599774	intergenic
CATGAACTCCAATCTTCACAGAGTAG	CTACTCTGTGAAGATTGGAGTTCATG	chr08	34096077	PGSC0003DMG400020817	Inosine monophosphate cyclohydrolase
AACCGATAGTTAAAGTGGAGTTCATG	CATGAACTCCACTTTAACTATCGGTT	chr01	3340641	PGSC0003DMG400036477	Tetratricopeptide repeat-containing protein
CAAAAATATATAACATGGAGTTCATG	CATGAACTCCATGTTATATATTTTTG	chr07	45520251	PGSC0003DMG400026189	Xyloglucan endotransglycosylase/hydrolase 16 protein
CATGAACTCCCATATTTTTTCCTTGC	GCAAGGAAAAAATATGGGAGTTCATG	chr03	5430347	intergenic
CATGAACTCCCTTTCCAAAAACAACA	TGTTGTTTTTGGAAAGGGAGTTCATG	chr11	8999472	PGSC0003DMG400030212	Nitrate reductase
CATGAACTCCTATCCCATTCCTTTGC	GCAAAGGAATGGGATAGGAGTTCATG	chr09	51645796	PGSC0003DMG400021875	Conserved gene of unknown function
ATGGGATAAGGAAATAGGAGTTCATG	CATGAACTCCTATTTCCTTATCCCAT	chr02	23168415	intergenic
CCACATTGAAAAGAAAGGAGTTCATG	CATGAACTCCTTTCTTTTCAATGTGG	chr09	344149	PGSC0003DMG400023084	LMBR1 integral membrane family protein
CTTGCACAAGTAAAAAGGAGTTCATG	CATGAACTCCTTTTTACTTGTGCAAG	chr05	30838324	intergenic
AAAATAAGGCCGTGTTCGAGTTCATG	CATGAACTCGAACACGGCCTTATTTT	chr09	6996846	PGSC0003DMG400008953	Conserved gene of unknown function
CATGAACTCGAGCACGACATTAGTTC	GAACTAATGTCGTGCTCGAGTTCATG	chr01	4414241	PGSC0003DMG400022718	Conserved gene of unknown function
CAAAAGCAGCAGACCTCGAGTTCATG	CATGAACTCGAGGTCTGCTGCTTTTG	chr05	43002712	PGSC0003DMG400027176	Transcription factor
TATAGTCACCCATAAACGAGTTCATG	CATGAACTCGTTTATGGGTGACTATA	chr12	55939698	PGSC0003DMG400029284	Endonuclease V family protein
TTAAGAATTAGAAAAACGAGTTCATG	CATGAACTCGTTTTTCTAATTCTTAA	chr12	57212339	intergenic
CATGAACTCTACAGTGGATTGTTGTA	TACAACAATCCACTGTAGAGTTCATG	chr08	39290256	intergenic
CCAGCGCCTTCGGACTAGAGTTCATG	CATGAACTCTAGTCCGAAGGCGCTGG	chr04	63287383	PGSC0003DMG400009951	Expansin11
TCAACATTAAAGTTTGAGAGTTCATG	CATGAACTCTCAAACTTTAATGTTGA	chr05	23744616	intergenic		PGSC0003DMG402013687	Mitochondrial import receptor subunit TOM7-1
CATGAACTCTGAACCCAAGCCCTCGC	GCGAGGGCTTGGGTTCAGAGTTCATG	chr05	38446311	PGSC0003DMG401013687	Mitochondrial import receptor subunit TOM7-1
CATGAACTCTGAGCCTAATGGAAACA	TGTTTCCATTAGGCTCAGAGTTCATG	chr03	1199099	PGSC0003DMG401027812	Heat shock factor
CATGAACTCTGCAAATTCCCCAAAAA	TTTTTGGGGAATTTGCAGAGTTCATG	chr06	37219503	intergenic
CATGAACTCTGCACAAGAAAACAGAG	CTCTGTTTTCTTGTGCAGAGTTCATG	chr10	51805246	PGSC0003DMG400017592	P70 protein
CATGAACTCTGCTTTGGTAAGGTTTT	AAAACCTTACCAAAGCAGAGTTCATG	chr06	1411045	PGSC0003DMG400004149	Cell division protein ftsH
CATGAACTCTTATCACCTCTGAATCT	AGATTCAGAGGTGATAAGAGTTCATG	chr12	48193408	PGSC0003DMG400007578	Conserved gene of unknown function
CATGAACTCTTATCAGTCTTATGTTA	TAACATAAGACTGATAAGAGTTCATG	chr01	63465076	intergenic
CATGAACTCTTGTGTTGATAATTAAG	CTTAATTATCAACACAAGAGTTCATG	chr01	63491130	intergenic
TACAATCCAGAAAACAAGAGTTCATG	CATGAACTCTTGTTTTCTGGATTGTA	chr09	14598967	intergenic
TAAGAAGCCATAAGAAAGAGTTCATG	CATGAACTCTTTCTTATGGCTTCTTA	chr02	36341988	intergenic
ATTTCATTTCAAGCAAAGAGTTCATG	CATGAACTCTTTGCTTGAAATGAAAT	chr05	46679068	intergenic
CATGAACTCTTTTGTTGTTTCCTTTT	AAAAGGAAACAACAAAAGAGTTCATG	chr07	12594127	intergenic
CATGAACTGAACTTTGTGTTGTAGCA	TGCTACAACACAAAGTTCAGTTCATG	chr06	54251314	PGSC0003DMG400020130	Protein transport protein Sec24C
CATGAACTGAAGAAGCCTGGGGAGGA	TCCTCCCCAGGCTTCTTCAGTTCATG	chr02	44252138	PGSC0003DMG400001440	Ubiquitin-protein ligase
CATGAACTGAATAATTAGTTGCATTT	AAATGCAACTAATTATTCAGTTCATG	chr05	60662	PGSC0003DMG400028395	Conserved gene of unknown function
ATTATTTATTGTTCATTCAGTTCATG	CATGAACTGAATGAACAATAAATAAT	chr04	46972786	intergenic
CATGAACTGAATTTTTATTTTGGATT	AATCCAAAATAAAAATTCAGTTCATG	chr04	39834003	intergenic
AAACAAAGAGGAACGGTCAGTTCATG	CATGAACTGACCGTTCCTCTTTGTTT	chr03	22373081	PGSC0003DMG400000555	Nam 1
CATGAACTGACTATGATTAAAACCTT	AAGGTTTTAATCATAGTCAGTTCATG	chr12	1624002	PGSC0003DMG400007811	Conserved gene of unknown function
CATGAACTGAGAAAATGTGTGATAGG	CCTATCACACATTTTCTCAGTTCATG	chr03	41713610	PGSC0003DMG400019513	Activating signal cointegrator
ATGTAAGAGACGCATCTCAGTTCATG	CATGAACTGAGATGCGTCTCTTACAT	chr02	44320779	PGSC0003DMG400001345	Pentatricopeptide repeat-containing protein
CACAAATTCTTGAGACTCAGTTCATG	CATGAACTGAGTCTCAAGAATTTGTG	chr02	37595278	intergenic
CATGAACTGAGTTCACTCACCGGGTT	AACCCGGTGAGTGAACTCAGTTCATG	chr04	7923409	PGSC0003DMG400027281	Conserved gene of unknown function
CATGAACTGAGTTTTATCGTGTCGAA	TTCGACACGATAAAACTCAGTTCATG	chr06	45408278	PGSC0003DMG400025576	Conserved gene of unknown function
CATGAACTGATGTCCTATGAGGTCTA	TAGACCTCATAGGACATCAGTTCATG	chr01	69026725	PGSC0003DMG400028559	Gibberellin receptor GID1
GAACTTGCAAGGCAAATCAGTTCATG	CATGAACTGATTTGCCTTGCAAGTTC	chr02	45493644	intergenic
CATGAACTGCAAAAATAATTCAACAC	GTGTTGAATTATTTTTGCAGTTCATG	chr11	10713480	PGSC0003DMG400000879	White-brown-complex ABC transporter family
TATTTAAAATAAAGTTGCAGTTCATG	CATGAACTGCAACTTTATTTTAAATA	chr04	62440015	PGSC0003DMG400003758	Peroxisome biogenesis factor 10
TCCAACAAATATTGAGGCAGTTCATG	CATGAACTGCCTCAATATTTGTTGGA	chr05	8991094	PGSC0003DMG400013523	Endo-1,4-beta-glucanase
CATGAACTGCCTGATACAATTAGTCG	CGACTAATTGTATCAGGCAGTTCATG	chr03	38522969	PGSC0003DMG400018117	Leucine-rich repeat-containing protein
CATGAACTGCTAAAAATGGATTCTCC	GGAGAATCCATTTTTAGCAGTTCATG	chr12	21834651	PGSC0003DMG400014944	Electron transfer flavoprotein ubiquinone oxidoreductase
CATGAACTGCTATTGAGCAAACTTGG	CCAAGTTTGCTCAATAGCAGTTCATG	chr09	52453721	intergenic
CATGAACTGGAACGTACTAGTATCAA	TTGATACTAGTACGTTCCAGTTCATG	chr07	48544293	PGSC0003DMG400012452	GTP-binding protein
TCTTTAGCTTTTTCCTCCAGTTCATG	CATGAACTGGAGGAAAAAGCTAAAGA	chr07	41733197	PGSC0003DMG400006146	CONSTANS interacting protein 6
TATACCAAACTTTTAGCCAGTTCATG	CATGAACTGGCTAAAAGTTTGGTATA	chr06	39051202	PGSC0003DMG400017572	GONST5 Golgi Nucleotide sugar transporter
TTTATCAAAGGTTCCACCAGTTCATG	CATGAACTGGTGGAACCTTTGATAAA	chr08	36924246	PGSC0003DMG400001844	Invertase inhibitor
CATGAACTGTAACTTGTTATGTTCAG	CTGAACATAACAAGTTACAGTTCATG	chr11	7301333	intergenic
CATGAACTGTAATCTCTTTTGCTGGC	GCCAGCAAAAGAGATTACAGTTCATG	chr10	2516865	PGSC0003DMG400021264	Phosphoenolpyruvate carboxylase
AAAGCTCCCACAAATTACAGTTCATG	CATGAACTGTAATTTGTGGGAGCTTT	chr05	39031424	PGSC0003DMG400021653	RNA binding / adenosine deaminase
CATGAACTGTAGATTTCACCTCCTCC	GGAGGAGGTGAAATCTACAGTTCATG	chr09	43621217	PGSC0003DMG400016852	Gtpase activating protein
CATGAACTGTCTGTAGAAATTTTATC	GATAAAATTTCTACAGACAGTTCATG	chr02	32439449	PGSC0003DMG400029723	Conserved gene of unknown function
CATGAACTGTGATGCTCAGGAAGAGT	ACTCTTCCTGAGCATCACAGTTCATG	chr05	10864280	PGSC0003DMG400010736	Prenyl-dependent CAAX protease
CATGAACTGTGCTTCTCTTTGGTGAA	TTCACCAAAGAGAAGCACAGTTCATG	chr04	63774404	PGSC0003DMG400009908	Gene of unknown function
GCCCTAGGATATGCACACAGTTCATG	CATGAACTGTGTGCATATCCTAGGGC	chr08	35927638	PGSC0003DMG400014795	Defender against cell death 1
CATGAACTGTGTTGGATTCTGCCCAC	GTGGGCAGAATCCAACACAGTTCATG	chr02	33208435	PGSC0003DMG400022413	Calmodulin binding protein
CATAAGAGAAGTAGTAACAGTTCATG	CATGAACTGTTACTACTTCTCTTATG	chr12	6581014	intergenic
CAAGAAAGGACTTGCAACAGTTCATG	CATGAACTGTTGCAAGTCCTTTCTTG	chr10	15149248	PGSC0003DMG400003242	Gene of unknown function
CATGAACTGTTTCAAAGAATAAAGTA	TACTTTATTCTTTGAAACAGTTCATG	chr01	60303114	PGSC0003DMG400031122	Ubiquinone/menaquinone biosynthesis methyltransferase
CATGAACTGTTTGTTGTTTTGTTTGT	ACAAACAAAACAACAAACAGTTCATG	chr09	47793678	PGSC0003DMG400017161	50S ribosomal protein L28, chloroplastic
CATGAACTTAACGGTAAATTGGTTGA	TCAACCAATTTACCGTTAAGTTCATG	chr11	2007046	PGSC0003DMG400013354	Heterogeneous nuclear ribonucleoprotein 27C
CATGAACTTAAGTGTTCATCTCGTTG	CAACGAGATGAACACTTAAGTTCATG	chr01	61451403	PGSC0003DMG400001685	Acyl carrier protein
CATGAACTTACGAATAAATACTACAC	GTGTAGTATTTATTCGTAAGTTCATG	chr08	2883344	PGSC0003DMG401026315	C2H2 zinc finger protein FZF
ATTATACCTCAGTCAGTAAGTTCATG	CATGAACTTACTGACTGAGGTATAAT	chr06	49485864	PGSC0003DMG400005939	Fk506 binding protein
CATGAACTTAGAATTTTTTTCCATAA	TTATGGAAAAAAATTCTAAGTTCATG	chr07	4218521	PGSC0003DMG400030907	Immunoglobulin/major histocompatibility complex
CATGAACTTAGTCACAAGATTTAAAA	TTTTAAATCTTGTGACTAAGTTCATG	chr06	21506757	intergenic
CATGAACTTAGTTTATGTTTGTTTTG	CAAAACAAACATAAACTAAGTTCATG	chr06	44041317	intergenic
CAATGATTTGAAATTATAAGTTCATG	CATGAACTTATAATTTCAAATCATTG	chr04	9048802	intergenic
GAAAAAAATATAACTATAAGTTCATG	CATGAACTTATAGTTATATTTTTTTC	chr08	30596984	PGSC0003DMG400025542	Vacuolar membrane ATPase subunit c''
CATGAACTTATGAGAAAAGAAATGGG	CCCATTTCTTTTCTCATAAGTTCATG	chr09	46839157	PGSC0003DMG400015117	Nucleic acid binding protein
ATATTTAAATCTTACATAAGTTCATG	CATGAACTTATGTAAGATTTAAATAT	chr02	41049698	PGSC0003DMG400021436	Conserved gene of unknown function
CATGAACTTATTCTTTTTCCACTGTA	TACAGTGGAAAAAGAATAAGTTCATG	chr08	29601663	intergenic
CATGAACTTCAACATTGTACAATCAT	ATGATTGTACAATGTTGAAGTTCATG	chr12	49720941	PGSC0003DMG400033646	Beta-galactosidase
CCATACGGTAAATCTTGAAGTTCATG	CATGAACTTCAAGATTTACCGTATGG	chr06	901773	PGSC0003DMG404020840	Helicase,
ACTCAAGGGATGTGTGGAAGTTCATG	CATGAACTTCCACACATCCCTTGAGT	chr07	43696002	PGSC0003DMG400001080	GD3B
CATGAACTTCCTAACTCTAATGTCAT	ATGACATTAGAGTTAGGAAGTTCATG	chr05	46115774	PGSC0003DMG400023378	Gene of unknown function
ACTGTGCATTGCGTGCGAAGTTCATG	CATGAACTTCGCACGCAATGCACAGT	chr03	43907607	PGSC0003DMG400005673	Zinc finger (Ran-binding) family protein
AATCAAATGTGGTGTAGAAGTTCATG	CATGAACTTCTACACCACATTTGATT	chr06	42449977	PGSC0003DMG400016769	Double WRKY type transfactor
TAGGTCTATTTAACTAGAAGTTCATG	CATGAACTTCTAGTTAAATAGACCTA	chr04	4852891	PGSC0003DMG400011492	UDP-glucosyltransferase
CATGAACTTCTAGTTGAAAAGACCTA	TAGGTCTTTTCAACTAGAAGTTCATG	chr04	60464598	PGSC0003DMG400007978	Glycosyltransferase family protein
CATGAACTTCTGCTTTCTAAGCGTTC	GAACGCTTAGAAAGCAGAAGTTCATG	chr05	7711361	PGSC0003DMG400031000	Nucleoredoxin
AAACGACATAAGATAAGAAGTTCATG	CATGAACTTCTTATCTTATGTCGTTT	chr07	9669426	PGSC0003DMG402029961	NBS-coding resistance protein
CATGAACTTCTTCTTGGTTATTATTG	CAATAATAACCAAGAAGAAGTTCATG	chr12	14265717	intergenic
CATGAACTTCTTGTGTAGAGTTGAGT	ACTCAACTCTACACAAGAAGTTCATG	chr02	23179101	PGSC0003DMG400002784	Sulfotransferase
CATGAACTTCTTTACCCTGAGTAGAA	TTCTACTCAGGGTAAAGAAGTTCATG	chr10	44580096	intergenic
AATTTATGAAACAAAAGAAGTTCATG	CATGAACTTCTTTTGTTTCATAAATT	chr11	37999348	PGSC0003DMG400026360	Ferredoxin-3, chloroplast
TTGACAAGCTCACATTCAAGTTCATG	CATGAACTTGAATGTGAGCTTGTCAA	chr01	55153779	PGSC0003DMG400005211	Methyltransferase
CATGAACTTGAGTCTTTTAATTATTT	AAATAATTAAAAGACTCAAGTTCATG	chr12	51451108	PGSC0003DMG400004980	Major intrinsic protein 1
TTCTTATATCAAAACTCAAGTTCATG	CATGAACTTGAGTTTTGATATAAGAA	chr09	6738927	PGSC0003DMG400008940	Short-chain dehydrogenase
CTTCAAATGTATCAATCAAGTTCATG	CATGAACTTGATTGATACATTTGAAG	chr12	11887094	intergenic
GCGTGCTCAAGCAATGCAAGTTCATG	CATGAACTTGCATTGCTTGAGCACGC	chr02	40809420	PGSC0003DMG400021424	Conserved gene of unknown function
CATGAACTTGCCGGAGGGGTGCTGGG	CCCAGCACCCCTCCGGCAAGTTCATG	chr05	27168861	PGSC0003DMG400018831	Heat shock protein binding protein
CATGAACTTGGGATGAACATTTCTTC	GAAGAAATGTTCATCCCAAGTTCATG	chr10	799256	PGSC0003DMG400011242	NEDD8 RUB2
CATGAACTTGGGGTTTAATTACGAGT	ACTCGTAATTAAACCCCAAGTTCATG	chr01	4891487	PGSC0003DMG400022700	Forkhead-associated domain-containing protein
CATGAACTTGGGTTTGAAAATCTGTT	AACAGATTTTCAAACCCAAGTTCATG	chr03	39082779	PGSC0003DMG400025333	Short chain alcohol dehydrogenase
CATGAACTTGGTACGCGCCACAAGGA	TCCTTGTGGCGCGTACCAAGTTCATG	chr01	77740101	PGSC0003DMG400025811	Nucleic acid binding protein
TGGACAGATGGTCGTACAAGTTCATG	CATGAACTTGTACGACCATCTGTCCA	chr05	25734789	intergenic
CTAGATTGCAGTAATACAAGTTCATG	CATGAACTTGTATTACTGCAATCTAG	chr03	34875027	PGSC0003DMG400001031	Protein COBRA
CCTGCAACAAACTTCACAAGTTCATG	CATGAACTTGTGAAGTTTGTTGCAGG	chr04	3433680	intergenic
CATGAACTTGTTACGAAAAGTTAGTT	AACTAACTTTTCGTAACAAGTTCATG	chr02	21456392	PGSC0003DMG400010412	Conserved gene of unknown function
CATGAACTTGTTGTGCTGTTTTGATG	CATCAAAACAGCACAACAAGTTCATG	chr01	70432504	PGSC0003DMG400024717	DNA binding protein
CATGAACTTGTTTCTTCAAGTAATGT	ACATTACTTGAAGAAACAAGTTCATG	chr08	42168861	PGSC0003DMG400012144	Conserved gene of unknown function
TCTGACAACCAACTTTAAAGTTCATG	CATGAACTTTAAAGTTGGTTGTCAGA	chr02	44940657	PGSC0003DMG401001308	DTW domain-containing protein
CATGAACTTTAACAAAGTGACATTGT	ACAATGTCACTTTGTTAAAGTTCATG	chr05	41159741	PGSC0003DMG402014605	DUF26 domain-containing protein 1
GAAAAAAGAAATTATTAAAGTTCATG	CATGAACTTTAATAATTTCTTTTTTC	chr09	8091075	intergenic
CATGAACTTTACTGGCTCTTGTTAGT	ACTAACAAGAGCCAGTAAAGTTCATG	chr01	2799210	intergenic
CATGAACTTTAGTAGTGAAGAGAAAG	CTTTCTCTTCACTACTAAAGTTCATG	chr06	759831	PGSC0003DMG400020850	Beta-tubulin 16
CATGAACTTTAGTCCTTTGGTTCATT	AATGAACCAAAGGACTAAAGTTCATG	chr06	35815917	PGSC0003DMG400016301	Signal recognition particle 14 kDa protein
CATGAACTTTATCAGTAGTATCCAAT	ATTGGATACTACTGATAAAGTTCATG	chr06	53210069	PGSC0003DMG400030386	60S ribosomal protein L10
TTAACATTTAAGTTAGAAAGTTCATG	CATGAACTTTCTAACTTAAATGTTAA	chr01	39430868	intergenic
CATGAACTTTCTGATGTTGGTAGAGC	GCTCTACCAACATCAGAAAGTTCATG	chr12	57900369	PGSC0003DMG400004617	Invertase inhibitor
CCTCAATCTAGCCAAGAAAGTTCATG	CATGAACTTTCTTGGCTAGATTGAGG	chr08	35927961	PGSC0003DMG400014795	Defender against cell death 1
CATGAACTTTCTTGTATGATATATTC	GAATATATCATACAAGAAAGTTCATG	chr08	38224997	intergenic
TTATCAAAAAACAAAGAAAGTTCATG	CATGAACTTTCTTTGTTTTTTGATAA	chr03	13119139	intergenic
AACCTTTTTTTGTTTCAAAGTTCATG	CATGAACTTTGAAACAAAAAAAGGTT	chr03	4213564	intergenic
CTATTCAAACAGTTTCAAAGTTCATG	CATGAACTTTGAAACTGTTTGAATAG	chr05	42070650	intergenic
CGGACAGTCAGAATTCAAAGTTCATG	CATGAACTTTGAATTCTGACTGTCCG	chr02	35846929	PGSC0003DMG400017743	Phosphatidylinositol N-acetylglucosaminyltransferase subunit C
CATGAACTTTGAATTCTTACTCTGTC	GACAGAGTAAGAATTCAAAGTTCATG	chr12	33929010	PGSC0003DMG400024410	Phosphatidylinositol N-acetylglucosaminyltransferase subunit C
CATGAACTTTGGAGTTTTGTCAAGGG	CCCTTGACAAAACTCCAAAGTTCATG	chr05	27345208	PGSC0003DMG400018833	Conserved gene of unknown function
GCCTTTGAGACGACCCAAAGTTCATG	CATGAACTTTGGGTCGTCTCAAAGGC	chr01	60330452	PGSC0003DMG400031109	Conserved gene of unknown function
CAATAGCTGATAACCCAAAGTTCATG	CATGAACTTTGGGTTATCAGCTATTG	chr05	34157615	intergenic
CATGAACTTTGTATAAATTTCTAATA	TATTAGAAATTTATACAAAGTTCATG	chr01	64124359	PGSC0003DMG400027778	Progesterone 5beta reductase-A
ATCACAAGCAATTGACAAAGTTCATG	CATGAACTTTGTCAATTGCTTGTGAT	chr04	61543021	PGSC0003DMG402027859	Heat shock protein binding protein
ATTTGGATGATTTCACAAAGTTCATG	CATGAACTTTGTGAAATCATCCAAAT	chr05	4209062	PGSC0003DMG400018423	Phytanoyl-CoA dioxygenase domain containing
TTATAAAAAAACCAACAAAGTTCATG	CATGAACTTTGTTGGTTTTTTTATAA	chr03	13216139	intergenic
CTTCAACTGTGACAACAAAGTTCATG	CATGAACTTTGTTGTCACAGTTGAAG	chr06	54136806	PGSC0003DMG400020060	Interferon-induced guanylate-binding protein
CATGAACTTTTAAAATGAAAATTGCA	TGCAATTTTCATTTTAAAAGTTCATG	chr11	38879658	PGSC0003DMG400008077	Conserved gene of unknown function
CTTTTTACATAATATAAAAGTTCATG	CATGAACTTTTATATTATGTAAAAAG	chr01	59733068	intergenic
CATGAACTTTTCATTTCCTAATTTAT	ATAAATTAGGAAATGAAAAGTTCATG	chr04	53741941	PGSC0003DMG400025067	Short-chain dehydrogenase/reductase
TTTTTGTTTTTTTTCAAAAGTTCATG	CATGAACTTTTGAAAAAAAACAAAAA	chr01	68843129	intergenic
CATGAACTTTTGCAGTTATCTGGTTT	AAACCAGATAACTGCAAAAGTTCATG	chr12	1076790	PGSC0003DMG400007784	Cationic amino acid transporter
TTCATTAATAAACGCAAAAGTTCATG	CATGAACTTTTGCGTTTATTAATGAA	chr01	63427991	intergenic
CATGAACTTTTGCTTATTTGAATAAT	ATTATTCAAATAAGCAAAAGTTCATG	chr08	29126705	intergenic
CATGAACTTTTGGGTAAAGTTAATTA	TAATTAACTTTACCCAAAAGTTCATG	chr05	1560853	intergenic		PGSC0003DMG402009870	Gene of unknown function
CATGAACTTTTGTGTGGAACACTAGT	ACTAGTGTTCCACACAAAAGTTCATG	chr04	63027390	PGSC0003DMG401009870	Kinesin heavy chain isolog
CATGAACTTTTTTCGAGTTTTATGTT	AACATAAAACTCGAAAAAAGTTCATG	chr07	48910928	PGSC0003DMG400012440	D-alanine aminotransferase
TCTTTCTCAGGTTTTTTTTCTTCATG	CATGAAGAAAAAAAACCTGAGAAAGA	chr12	56197451	PGSC0003DMG400029269	Ankyrin repeat-containing protein
TTCATAAATTGAAGTTTTTCTTCATG	CATGAAGAAAAACTTCAATTTATGAA	chr03	14342095	PGSC0003DMG400018771	Conserved gene of unknown function
CATGAAGAAAAAGAGCTAGTTGTTTT	AAAACAACTAGCTCTTTTTCTTCATG	chr12	5184236	PGSC0003DMG400020682	Putative serine/threonine protein kinase
GCATAGAGGCATCCTTTTTCTTCATG	CATGAAGAAAAAGGATGCCTCTATGC	chr12	4929840	intergenic
CATGAAGAAAAATATTTTCTTGGAAA	TTTCCAAGAAAATATTTTTCTTCATG	chr02	23557905	PGSC0003DMG400001179	Carboxylesterase
CATGAAGAAAAATCTCAATATATATT	AATATATATTGAGATTTTTCTTCATG	chr06	37237447	intergenic
CATGAAGAAAACCCTTCTGAAGAAGC	GCTTCTTCAGAAGGGTTTTCTTCATG	chr06	47620056	intergenic
CATGAAGAAAACGGGAAAAGAAAAGA	TCTTTTCTTTTCCCGTTTTCTTCATG	chr08	22868654	PGSC0003DMG402018816	YGGT family protein
CATTTGATAAGTGAGTTTTCTTCATG	CATGAAGAAAACTCACTTATCAAATG	chr12	54460377	intergenic
AATAAAAAGGCATTATTTTCTTCATG	CATGAAGAAAATAATGCCTTTTTATT	chr08	35608357	PGSC0003DMG400017540	BHLH071
CATGAAGAAAATACACTGAAACTTGG	CCAAGTTTCAGTGTATTTTCTTCATG	chr09	3587057	intergenic
CATGAAGAAAATATTGCTTTGATGAC	GTCATCAAAGCAATATTTTCTTCATG	chr08	40042773	PGSC0003DMG400003921	Conserved gene of unknown function
CATGAAGAAAATGAAGTTGTTGCAAT	ATTGCAACAACTTCATTTTCTTCATG	chr09	47629910	PGSC0003DMG400017198	Proton gradient regulation 5
CATGAAGAAAATTATAAAATCATCCA	TGGATGATTTTATAATTTTCTTCATG	chr12	2448571	PGSC0003DMG400007835	Conserved gene of unknown function
CATGAAGAAAATTGTTAACTTTTGTA	TACAAAAGTTAACAATTTTCTTCATG	chr07	5528270	PGSC0003DMG400028750	Conserved gene of unknown function
ACCTGCTTGGCCAAATTTTCTTCATG	CATGAAGAAAATTTGGCCAAGCAGGT	chr11	38774106	PGSC0003DMG401008055	SIT4 phosphatase-associated family protein
CATGAAGAAACAATTTTGTGGACATA	TATGTCCACAAAATTGTTTCTTCATG	chr04	1211085	PGSC0003DMG400005971	ATP binding protein
TCTGCCGCTTGGCGTGTTTCTTCATG	CATGAAGAAACACGCCAAGCGGCAGA	chr01	31841636	PGSC0003DMG400011455	Transcription factor
CATGAAGAAACAGATTGAAGAAATGG	CCATTTCTTCAATCTGTTTCTTCATG	chr01	79997798	PGSC0003DMG400001646	Ubiquitin-protein ligase BRE1A
TTTTTTTCTATTACTGTTTCTTCATG	CATGAAGAAACAGTAATAGAAAAAAA	chr02	45827247	intergenic
ATCAAATCTCTCTATGTTTCTTCATG	CATGAAGAAACATAGAGAGATTTGAT	chr02	28185836	PGSC0003DMG401021097	Transferase, transferring glycosyl groups
CATGAAGAAACCAAGCACAAACTCAA	TTGAGTTTGTGCTTGGTTTCTTCATG	chr01	67139093	PGSC0003DMG400005410	NAD(P)H:quinone oxidoreductase
TCATATGGAGTCCTGGTTTCTTCATG	CATGAAGAAACCAGGACTCCATATGA	chr01	73347400	PGSC0003DMG400024926	ATP phosphoribosyl transferase	PGSC0003DMG400025520	Pentatricopeptide repeat-containing protein
ACATCCATAACAATGGTTTCTTCATG	CATGAAGAAACCATTGTTATGGATGT	chr11	39559010	PGSC0003DMG400025516	Conserved gene of unknown function
CATGAAGAAACTAAAAGAAGTGATTT	AAATCACTTCTTTTAGTTTCTTCATG	chr12	58132352	PGSC0003DMG400004634	Sentrin/sumo-specific protease
CATGAAGAAACTCACCCAAACCATCA	TGATGGTTTGGGTGAGTTTCTTCATG	chr04	64181286	PGSC0003DMG400009930	Conserved gene of unknown function
GGGTCTGGAACTTCAGTTTCTTCATG	CATGAAGAAACTGAAGTTCCAGACCC	chr11	37098318	PGSC0003DMG400026546	Low molecular weight protein-tyrosine-phosphatase
CATGAAGAAACTTCAGAAGAAGAAAG	CTTTCTTCTTCTGAAGTTTCTTCATG	chr07	52882909	PGSC0003DMG400022192	40S ribosomal protein S8
AGATTACAAATCTTTCTTTCTTCATG	CATGAAGAAAGAAAGATTTGTAATCT	chr02	41456271	intergenic
CATGAAGAAAGAGATAAACTAAAAGT	ACTTTTAGTTTATCTCTTTCTTCATG	chr06	41352202	PGSC0003DMG402004840	Phosphatase
CATGAAGAAAGAGGTACTAAATCCAA	TTGGATTTAGTACCTCTTTCTTCATG	chr04	58159331	PGSC0003DMG400004971	Gene of unknown function
CATGAAGAAAGATTATGAATATGTAT	ATACATATTCATAATCTTTCTTCATG	chr02	32696188	intergenic
CATGAAGAAAGCTTTACCAGCTAACG	CGTTAGCTGGTAAAGCTTTCTTCATG	chr07	52671835	PGSC0003DMG400022172	Ccaat-binding transcription factor subunit A
CATGAAGAAAGGGCAAAATGGGAATT	AATTCCCATTTTGCCCTTTCTTCATG	chr06	52572540	PGSC0003DMG400030349	CYP86A33 fatty acid omega-hydroxylase
CATGAAGAAAGGTAGTGGGAAGAATC	GATTCTTCCCACTACCTTTCTTCATG	chr03	40362968	PGSC0003DMG400024516	Conserved gene of unknown function
CATGAAGAAAGTAAAGCATCTATAAG	CTTATAGATGCTTTACTTTCTTCATG	chr01	51204863	PGSC0003DMG400011324	Vesicle-associated membrane protein 724
CATGAAGAAAGTGAAAACTCATTTCT	AGAAATGAGTTTTCACTTTCTTCATG	chr10	49867143	PGSC0003DMG400028191	Auxin efflux carrier
CATGAAGAAAGTTCAAGCTGAAATTC	GAATTTCAGCTTGAACTTTCTTCATG	chr09	51638695	PGSC0003DMG400021874	Cytochrome P450
TTTCTTGATTGTTGTATTTCTTCATG	CATGAAGAAATACAACAATCAAGAAA	chr02	25115036	PGSC0003DMG400006951	Zinc finger protein
CATGAAGAAATACATAAATTACCCCC	GGGGGTAATTTATGTATTTCTTCATG	chr12	1188205	PGSC0003DMG400007789	Conserved gene of unknown function
CATGAAGAAATACGAGACATTGTCAT	ATGACAATGTCTCGTATTTCTTCATG	chr02	21216645	PGSC0003DMG400024182	Ribulose bisphosphate carboxylase small chain C, chloroplastic
AAACCAATTCATCCTATTTCTTCATG	CATGAAGAAATAGGATGAATTGGTTT	chr06	52965915	intergenic
CATGAAGAAATATATCTTCTTTTATG	CATAAAAGAAGATATATTTCTTCATG	chr10	48812952	PGSC0003DMG400028240	Dihydrodipicolinate synthase, chloroplastic
CTTCAAGTGGCTGATATTTCTTCATG	CATGAAGAAATATCAGCCACTTGAAG	chr01	68719035	PGSC0003DMG400022459	BY-2 kinesin 5
CATGAAGAAATCAATTTATGTTTGGT	ACCAAACATAAATTGATTTCTTCATG	chr01	78453260	PGSC0003DMG400025163	Conserved gene of unknown function
CATGAAGAAATCACTTCTCTTAGCAG	CTGCTAAGAGAAGTGATTTCTTCATG	chr07	44277627	PGSC0003DMG400018306	Conserved gene of unknown function
CATGAAGAAATCTATAAAGACAATGA	TCATTGTCTTTATAGATTTCTTCATG	chr05	14499495	intergenic
CATGAAGAAATGAAGAGAGTGAGTAG	CTACTCACTCTCTTCATTTCTTCATG	chr12	989831	PGSC0003DMG400008573	Conserved gene of unknown function
CATGAAGAAATGCTGGGACGCAAATC	GATTTGCGTCCCAGCATTTCTTCATG	chr09	45553957	PGSC0003DMG400032242	Protein kinase atmrk1
CATGAAGAAATGGACTCATCAGAGTA	TACTCTGATGAGTCCATTTCTTCATG	chr03	855079	PGSC0003DMG400013405	THM18 protein
ATCTGGTCACTGCACATTTCTTCATG	CATGAAGAAATGTGCAGTGACCAGAT	chr05	3509589	PGSC0003DMG400030520	Poly(A) polymerase alpha
CATGAAGAAATTAAAACAATCTTATT	AATAAGATTGTTTTAATTTCTTCATG	chr02	34780601	PGSC0003DMG400016453	Secretory peroxidase
ACAAATAGTTATTGAATTTCTTCATG	CATGAAGAAATTCAATAACTATTTGT	chr03	43613758	intergenic
TCGTCAATTCCCCCAATTTCTTCATG	CATGAAGAAATTGGGGGAATTGACGA	chr07	37057364	PGSC0003DMG400007581	Conserved gene of unknown function
ATGAAATGAAGCTGTTGTTCTTCATG	CATGAAGAACAACAGCTTCATTTCAT	chr03	11188349	intergenic
TTCTCTTCAATTGCTTGTTCTTCATG	CATGAAGAACAAGCAATTGAAGAGAA	chr02	45830348	intergenic
ATGATACTGTTTAATTGTTCTTCATG	CATGAAGAACAATTAAACAGTATCAT	chr01	65285321	PGSC0003DMG400000174	Origin recognition complex 5 subunit
CATGAAGAACAGAAGAACAGCCTGAT	ATCAGGCTGTTCTTCTGTTCTTCATG	chr08	43631219	PGSC0003DMG400012221	ATP binding protein
CTGTCAAAACATATCTGTTCTTCATG	CATGAAGAACAGATATGTTTTGACAG	chr03	22984906	PGSC0003DMG400003159	Nucleic acid binding protein
GGCTGCGAAATGAGCTGTTCTTCATG	CATGAAGAACAGCTCATTTCGCAGCC	chr04	3828716	PGSC0003DMG400011519	HJTR2GH1 protein
ACTATTCTTCATCCATGTTCTTCATG	CATGAAGAACATGGATGAAGAATAGT	chr03	43143773	PGSC0003DMG400014221	Ribulose bisphosphate carboxylase/oxygenase activase, chloroplast
TTTTTTTTTTTTTTTGGTTCTTCATG	CATGAAGAACCAAAAAAAAAAAAAAA	chr09	12882746	intergenic
TCCTCTTCAACGGCTGGTTCTTCATG	CATGAAGAACCAGCCGTTGAAGAGGA	chr02	45834350	intergenic
TTCTCCTCAACTGATGGTTCTTCATG	CATGAAGAACCATCAGTTGAGGAGAA	chr02	45825965	intergenic
CATGAAGAACCTGAAAAAGAAGAAAG	CTTTCTTCTTTTTCAGGTTCTTCATG	chr02	27535528	PGSC0003DMG402021193	U3 small nucleolar RNA-interacting protein
CATGAAGAACTAGTAGTAGTTGTTGA	TCAACAACTACTACTAGTTCTTCATG	chr02	43448165	PGSC0003DMG400010048	Conserved gene of unknown function
CATGAAGAACTCAACTGTTAACAGTA	TACTGTTAACAGTTGAGTTCTTCATG	chr07	50389247	intergenic
CATGAAGAACTCCAAGAGTTTGACGA	TCGTCAAACTCTTGGAGTTCTTCATG	chr08	2103935	PGSC0003DMG400001152	FK506-binding protein
CATGAAGAACTCTAAGGGCAAGCCCA	TGGGCTTGCCCTTAGAGTTCTTCATG	chr01	76747494	PGSC0003DMG400025759	GAST1 protein
GGCGTTCTGTCATCCAGTTCTTCATG	CATGAAGAACTGGATGACAGAACGCC	chr02	28051918	PGSC0003DMG400021103	Conserved gene of unknown function
CATGAAGAACTTTGAACATCATACCA	TGGTATGATGTTCAAAGTTCTTCATG	chr08	3756440	PGSC0003DMG400018465	Methyltransferase PMT20
GGAGTTCTTTCTCTTTCTTCTTCATG	CATGAAGAAGAAAGAGAAAGAACTCC	chr07	44784156	PGSC0003DMG400018366	Secretory carrier-associated membrane protein 1
CATGAAGAAGAAGATGATGGAGCAGA	TCTGCTCCATCATCTTCTTCTTCATG	chr02	40548533	PGSC0003DMG400030618	Conserved gene of unknown function
CATGAAGAAGAAGGCCAATACATAGA	TCTATGTATTGGCCTTCTTCTTCATG	chr07	45385221	intergenic
CAGCCGGTTTCAGATTCTTCTTCATG	CATGAAGAAGAATCTGAAACCGGCTG	chr05	46616420	PGSC0003DMG400023341	AG-motif binding protein-1
CATGAAGAAGACAACTCTAAATTATT	AATAATTTAGAGTTGTCTTCTTCATG	chr08	29105807	PGSC0003DMG402007388	MRNA, 1346 bp sequence
TTCCATCTTTTTCTGTCTTCTTCATG	CATGAAGAAGACAGAAAAAGATGGAA	chr04	37440513	PGSC0003DMG400029004	Zinc finger protein
CATGAAGAAGAGCTTCAACAAGCCGC	GCGGCTTGTTGAAGCTCTTCTTCATG	chr05	28633819	PGSC0003DMG400006478	GTP-binding nuclear protein Ran1
CATGAAGAAGAGGAAGAAAGGCAAGC	GCTTGCCTTTCTTCCTCTTCTTCATG	chr02	35253593	PGSC0003DMG400016711	Homeobox protein knotted-1-like LET6
AGAGGAACGGATTCCTCTTCTTCATG	CATGAAGAAGAGGAATCCGTTCCTCT	chr11	34533718	intergenic
TCAGATGAAATTGCCTCTTCTTCATG	CATGAAGAAGAGGCAATTTCATCTGA	chr04	63580884	PGSC0003DMG400009968	25 kDa protein dehydrin
TATTGTCATCCAATATCTTCTTCATG	CATGAAGAAGATATTGGATGACAATA	chr04	8269279	intergenic		PGSC0003DMG400024512	H/ACA ribonucleoprotein complex subunit
GAGACAATTACTTCATCTTCTTCATG	CATGAAGAAGATGAAGTAATTGTCTC	chr03	40319672	PGSC0003DMG400024612	Uridine cytidine kinase I
CATGAAGAAGATGGACCCCACTGACG	CGTCAGTGGGGTCCATCTTCTTCATG	chr01	80349695	PGSC0003DMG400006176	Transcription factor	PGSC0003DMG400012232	Hydrolase
CATGAAGAAGATTAATGGGCTCTGAA	TTCAGAGCCCATTAATCTTCTTCATG	chr08	41452436	PGSC0003DMG400012114	Conserved gene of unknown function
ATTCCTAATTTCGAATCTTCTTCATG	CATGAAGAAGATTCGAAATTAGGAAT	chr09	48863601	PGSC0003DMG400001508	Ammonium transporter 1 member 1
CATGAAGAAGCAAATGATGATGAAAA	TTTTCATCATCATTTGCTTCTTCATG	chr02	35774451	PGSC0003DMG400017728	Conserved gene of unknown function
ACATTTTGCCTCATTGCTTCTTCATG	CATGAAGAAGCAATGAGGCAAAATGT	chr12	49452721	PGSC0003DMG400006493	40S ribosomal protein S15a-5
CATGAAGAAGCCAAGAGAATCATTTA	TAAATGATTCTCTTGGCTTCTTCATG	chr08	32867138	PGSC0003DMG400030071	Conserved gene of unknown function
ATACCAACCATAAGGGCTTCTTCATG	CATGAAGAAGCCCTTATGGTTGGTAT	chr12	5220652	PGSC0003DMG400020667	Conserved gene of unknown function
CTTTCTTTTTCTGTAGCTTCTTCATG	CATGAAGAAGCTACAGAAAAAGAAAG	chr10	375786	PGSC0003DMG400014381	40S ribosomal protein S8
TGTTACTCTGCTGTAGCTTCTTCATG	CATGAAGAAGCTACAGCAGAGTAACA	chr02	40693672	PGSC0003DMG400030665	Transcription factor
CATGAAGAAGCTAGTGAGGATGAGAA	TTCTCATCCTCACTAGCTTCTTCATG	chr02	10119755	intergenic
CATGAAGAAGCTGAATTCATAGAGCT	AGCTCTATGAATTCAGCTTCTTCATG	chr11	4627594	intergenic
TTCTATCAGGTAGCAGCTTCTTCATG	CATGAAGAAGCTGCTACCTGATAGAA	chr03	18017524	PGSC0003DMG400009061	N-acetyl-glutamate synthase
CTGGCAAAGGCAACAGCTTCTTCATG	CATGAAGAAGCTGTTGCCTTTGCCAG	chr02	38452868	intergenic
TAGCCAATCCAGCTTCCTTCTTCATG	CATGAAGAAGGAAGCTGGATTGGCTA	chr10	49592386	PGSC0003DMG400028110	Ubiquitin carrier protein
CCAATAGGCTCTTCTCCTTCTTCATG	CATGAAGAAGGAGAAGAGCCTATTGG	chr02	45392435	PGSC0003DMG400000498	Homeodomain leucine zipper protein
CATGAAGAAGGCACTTCCTGCTAATG	CATTAGCAGGAAGTGCCTTCTTCATG	chr09	3260690	PGSC0003DMG400001733	Ccaat-binding transcription factor subunit A
CATGAAGAAGGGTACTGGGTTGAATT	AATTCAACCCAGTACCCTTCTTCATG	chr02	46478557	PGSC0003DMG400020251	Nuclear transport factor
CATGAAGAAGGTCCAAAAAGAAATCA	TGATTTCTTTTTGGACCTTCTTCATG	chr09	51719542	PGSC0003DMG400031518	Conserved gene of unknown function
CATGAAGAAGTAAACAAATGAAGCCA	TGGCTTCATTTGTTTACTTCTTCATG	chr08	3743548	PGSC0003DMG400018464	Disease resistance protein
CATGAAGAAGTAATATTGTAGACGTG	CACGTCTACAATATTACTTCTTCATG	chr02	43262382	PGSC0003DMG400010042	NAD dependent epimerase/dehydratase
CATGAAGAAGTACGAGACACTCTCAT	ATGAGAGTGTCTCGTACTTCTTCATG	chr03	6896051	PGSC0003DMG400019584	Ribulose bisphosphate carboxylase small chain 1, chloroplastic
CATGAAGAAGTACGAGACTCTATCGT	ACGATAGAGTCTCGTACTTCTTCATG	chr02	39706611	PGSC0003DMG400026409	Ribulose bisphosphate carboxylase small chain 2B, chloroplastic
CATGAAGAAGTATGTGAACTCTAATC	GATTAGAGTTCACATACTTCTTCATG	chr06	20322317	intergenic
AGAGGAGGATATTCCACTTCTTCATG	CATGAAGAAGTGGAATATCCTCCTCT	chr11	34533910	intergenic
CATGAAGAAGTGGCATTACCTCAACC	GGTTGAGGTAATGCCACTTCTTCATG	chr07	51075896	PGSC0003DMG400019241	Conserved gene of unknown function
CATGAAGAAGTGTGTTGTGCTCTGTC	GACAGAGCACAACACACTTCTTCATG	chr11	39627971	PGSC0003DMG400018557	Profilin	PGSC0003DMG400001189	Heat shock protein binding protein
CATGAAGAAGTTGAAAACTTTAAGGG	CCCTTAAAGTTTTCAACTTCTTCATG	chr01	35089523	PGSC0003DMG400001190	Conserved gene of unknown function
GGGATTTTGATTTCAACTTCTTCATG	CATGAAGAAGTTGAAATCAAAATCCC	chr02	20967638	PGSC0003DMG400024185	Conserved gene of unknown function
CATGAAGAATAATTGATTTTACATTT	AAATGTAAAATCAATTATTCTTCATG	chr02	8112475	PGSC0003DMG400012918	Cc-nbs-lrr resistance protein
CATGAAGAATACATTTGAAATTTAAT	ATTAAATTTCAAATGTATTCTTCATG	chr05	2129170	PGSC0003DMG400000818	Lysine/histidine transporter
CATGAAGAATATGTTGCAGAGGCTTC	GAAGCCTCTGCAACATATTCTTCATG	chr02	35877441	PGSC0003DMG402017733	Myb-transcription factor
CCTTGTCGTTGATTTGATTCTTCATG	CATGAAGAATCAAATCAACGACAAGG	chr08	41781369	PGSC0003DMG400012254	Luminal-binding protein
AATTAATGAAAATCTGATTCTTCATG	CATGAAGAATCAGATTTTCATTAATT	chr06	35073825	PGSC0003DMG402016322	MATH domain-containing protein
TGATAATCAAGAATGGATTCTTCATG	CATGAAGAATCCATTCTTGATTATCA	chr07	43921977	PGSC0003DMG400028959	Multicopper oxidase
CATGAAGAATCCTCATTTACCTTTGA	TCAAAGGTAAATGAGGATTCTTCATG	chr02	30356675	PGSC0003DMG400028429	Leucine-rich repeat transmembrane protein
AAGGACTTGTTCTTCGATTCTTCATG	CATGAAGAATCGAAGAACAAGTCCTT	chr10	15280091	PGSC0003DMG400003243	Gene of unknown function
ACAATTTTTAATGACGATTCTTCATG	CATGAAGAATCGTCATTAAAAATTGT	chr02	29856511	intergenic
CAATGGCCGATTTGAGATTCTTCATG	CATGAAGAATCTCAAATCGGCCATTG	chr12	56071679	PGSC0003DMG400029277	GDU1
TTGTGTACCATTGCAGATTCTTCATG	CATGAAGAATCTGCAATGGTACACAA	chr01	57348208	intergenic
GTTTCCCAATATTCTCATTCTTCATG	CATGAAGAATGAGAATATTGGGAAAC	chr08	42806331	PGSC0003DMG400012316	Respiratory burst oxidase homolog protein A	PGSC0003DMG400018706	Amidase family protein
CATGAAGAATGCCATTTTCAAACTTT	AAAGTTTGAAAATGGCATTCTTCATG	chr11	40169117	PGSC0003DMG400018717	Hsp20/alpha crystallin family protein
CATGAAGAATGCTGTTGTGGTGCCCC	GGGGCACCACAACAGCATTCTTCATG	chr01	80525694	PGSC0003DMG400006186	Hydroxypyruvate reductase
CATGAAGAATGCTTGGTTGTACATTA	TAATGTACAACCAAGCATTCTTCATG	chr07	41340101	intergenic
CATGAAGAATGGTGATTAGTGTTTGG	CCAAACACTAATCACCATTCTTCATG	chr09	4269316	PGSC0003DMG400021556	Transitional endoplasmic reticulum ATPase
CATGAAGAATGTCCCTGAAACAGGAA	TTCCTGTTTCAGGGACATTCTTCATG	chr01	57650798	PGSC0003DMG400006766	Conserved gene of unknown function
CATGAAGAATGTGAAATAGTATTTGC	GCAAATACTATTTCACATTCTTCATG	chr02	43119424	PGSC0003DMG400010032	WAK-like kinase
GTCATTGGTGCCACACATTCTTCATG	CATGAAGAATGTGTGGCACCAATGAC	chr02	16859640	PGSC0003DMG400019879	Conserved gene of unknown function
CATGAAGAATGTTATATTGAATTTTT	AAAAATTCAATATAACATTCTTCATG	chr10	2167511	PGSC0003DMG400021243	Golgi transport complex protein
ACCAGAATTCGCGAGAATTCTTCATG	CATGAAGAATTCTCGCGAATTCTGGT	chr07	48745652	PGSC0003DMG400012413	Conserved gene of unknown function
TGCCCAAGAAAATTCAATTCTTCATG	CATGAAGAATTGAATTTTCTTGGGCA	chr08	41332233	PGSC0003DMG400012222	B3 domain-containing transcription factor NGA1
TAGTCAATCAATAACAATTCTTCATG	CATGAAGAATTGTTATTGATTGACTA	chr06	5480035	intergenic
CCAAATGAAGTAAACAATTCTTCATG	CATGAAGAATTGTTTACTTCATTTGG	chr10	48806769	PGSC0003DMG400028156	F-box family protein
TTCACAAATTTGACAAATTCTTCATG	CATGAAGAATTTGTCAAATTTGTGAA	chr01	60639857	PGSC0003DMG400001805	Calcium ion binding protein
CATGAAGAATTTTATGTACATTACCA	TGGTAATGTACATAAAATTCTTCATG	chr03	34643678	intergenic
TCAGCAACACCACAAAATTCTTCATG	CATGAAGAATTTTGTGGTGTTGCTGA	chr02	37339125	intergenic
CTTTTCTTATGTTTTTTGTCTTCATG	CATGAAGACAAAAAACATAAGAAAAG	chr08	32310899	PGSC0003DMG400014784	Zinc finger protein
CATGAAGACAAACATCTTCAAGATAA	TTATCTTGAAGATGTTTGTCTTCATG	chr01	69077394	PGSC0003DMG400028562	Receptor protein kinase
CCACATTCATCTTCGTTGTCTTCATG	CATGAAGACAACGAAGATGAATGTGG	chr04	1398290	intergenic		PGSC0003DMG402005821	DNA binding protein
CATGAAGACAGAGTTTGTATATATGT	ACATATATACAAACTCTGTCTTCATG	chr08	5317629	PGSC0003DMG401005821	Gene of unknown function
TGTTCAACCAAGAAACTGTCTTCATG	CATGAAGACAGTTTCTTGGTTGAACA	chr04	57522795	intergenic
CATGAAGACATAAGGCGATTTCTAGG	CCTAGAAATCGCCTTATGTCTTCATG	chr03	16856776	PGSC0003DMG402018519	Impaired sucrose induction 1
CAGAAGCTATTAGCTATGTCTTCATG	CATGAAGACATAGCTAATAGCTTCTG	chr02	41543483	PGSC0003DMG400024970	Subtilisin-like protease
AGTTTGGTGCCATTAATGTCTTCATG	CATGAAGACATTAATGGCACCAAACT	chr06	33259026	PGSC0003DMG400029929	ATP binding protein
CATGAAGACATTATATTTAATATCTC	GAGATATTAAATATAATGTCTTCATG	chr09	48801775	intergenic
CATGAAGACATTCAAGTTCATCAACT	AGTTGATGAACTTGAATGTCTTCATG	chr04	3775657	intergenic
CATGAAGACCAATTTGGTGGCGGATA	TATCCGCCACCAAATTGGTCTTCATG	chr09	51832605	intergenic
GCTGAAAAAAACACTAGGTCTTCATG	CATGAAGACCTAGTGTTTTTTTCAGC	chr02	24183880	PGSC0003DMG400025138	Conserved gene of unknown function
AAAACTAATCAGACCTCGTCTTCATG	CATGAAGACGAGGTCTGATTAGTTTT	chr04	55599357	PGSC0003DMG400006413	Protein trm112
GTACACGAAGATGCAGCGTCTTCATG	CATGAAGACGCTGCATCTTCGTGTAC	chr02	24233230	PGSC0003DMG400025134	Cystathionine gamma synthase
GGTATACAGCAAGTTACGTCTTCATG	CATGAAGACGTAACTTGCTGTATACC	chr02	33563320	PGSC0003DMG400022347	Conserved gene of unknown function	PGSC0003DMG400025255	Cohesin subunit rad21
CATGAAGACGTATAATCCTGGCAGGC	GCCTGCCAGGATTATACGTCTTCATG	chr01	59448639	PGSC0003DMG400025242	Glutathione S-transferase T1
ATTAAAGAAATGAAGACGTCTTCATG	CATGAAGACGTCTTCATTTCTTTAAT	chr05	46687895	PGSC0003DMG401023336	MT-A70 family protein
GGCTTCTCTCTGCACTAGTCTTCATG	CATGAAGACTAGTGCAGAGAGAAGCC	chr03	17519460	PGSC0003DMG400009078	Receptor serine/threonine kinase
AGAAGGCATTTAAGATAGTCTTCATG	CATGAAGACTATCTTAAATGCCTTCT	chr03	32079481	PGSC0003DMG400013207	GTP-binding protein lepA
AACTCCTCCTTCTTTGAGTCTTCATG	CATGAAGACTCAAAGAAGGAGGAGTT	chr06	45546864	PGSC0003DMG400028791	Conserved gene of unknown function
CATGAAGACTGAAGCATTCCCTGTGT	ACACAGGGAATGCTTCAGTCTTCATG	chr05	24827198	intergenic
ATCCAGTCCATCCTTCAGTCTTCATG	CATGAAGACTGAAGGATGGACTGGAT	chr08	23392614	PGSC0003DMG400020780	Brittle 1 protein
CATGAAGACTGAGAAGTGAAAAGTTG	CAACTTTTCACTTCTCAGTCTTCATG	chr05	42865446	intergenic
AGCAAAACCGTGTAGCAGTCTTCATG	CATGAAGACTGCTACACGGTTTTGCT	chr07	44770971	PGSC0003DMG400018392	Conserved gene of unknown function
CATGAAGACTGTTGTGTGATTAATTT	AAATTAATCACACAACAGTCTTCATG	chr01	75251027	PGSC0003DMG400033586	Gene of unknown function
CATGAAGACTTGGAATGCAGAATAGC	GCTATTCTGCATTCCAAGTCTTCATG	chr04	62128473	PGSC0003DMG400003694	Auxilin
TAAGGAAAATCAAACAAGTCTTCATG	CATGAAGACTTGTTTGATTTTCCTTA	chr11	36949838	PGSC0003DMG400026534	EMB1211
CATGAAGACTTGTTTTCTGTTGTTCC	GGAACAACAGAAAACAAGTCTTCATG	chr01	60124898	PGSC0003DMG400031130	Serine/threonine-protein phosphatase PP2A-5 catalytic subunit
CAATGTACATCTTCAAAGTCTTCATG	CATGAAGACTTTGAAGATGTACATTG	chr11	37011308	PGSC0003DMG400026538	Conserved gene of unknown function
GTCCTCCTGCCTTCAAAGTCTTCATG	CATGAAGACTTTGAAGGCAGGAGGAC	chr01	658191	PGSC0003DMG400032169	Oxoglutarate malate translocator
CATGAAGACTTTGGTGCTTGTCAACA	TGTTGACAAGCACCAAAGTCTTCATG	chr02	20739499	PGSC0003DMG400015500	Splicing factor U2af large subunit B
CATGAAGAGAAAAAAAAAAAAAAAAA	TTTTTTTTTTTTTTTTTCTCTTCATG	chr10	30129041	intergenic
GACCTGAGACAGGTTTTCTCTTCATG	CATGAAGAGAAAACCTGTCTCAGGTC	chr03	43801155	PGSC0003DMG400005676	Leucine-rich repeat family protein
CTTCTGCAACTACCCTTCTCTTCATG	CATGAAGAGAAGGGTAGTTGCAGAAG	chr06	50302511	PGSC0003DMG400007123	Phytosulfokine peptide
CATGAAGAGAATCTCAATATATGATT	AATCATATATTGAGATTCTCTTCATG	chr06	37257172	intergenic
CATGAAGAGACACTACCAAAAAGGGA	TCCCTTTTTGGTAGTGTCTCTTCATG	chr07	1877874	intergenic
CATGAAGAGACGAATGTGCGACTGAT	ATCAGTCGCACATTCGTCTCTTCATG	chr07	40596939	intergenic		PGSC0003DMG400003521	Endo-beta-mannanase
CATGAAGAGAGAAATGCAGAAAACAA	TTGTTTTCTGCATTTCTCTCTTCATG	chr02	39499298	PGSC0003DMG400012673	DNA topoisomerase IV subunit A
CATGAAGAGAGAATGTACCCAGCAGC	GCTGCTGGGTACATTCTCTCTTCATG	chr08	8994770	intergenic
TTTTCCTATAGTGCTCTCTCTTCATG	CATGAAGAGAGAGCACTATAGGAAAA	chr02	37749727	PGSC0003DMG400001518	Conserved gene of unknown function
GACTACACTTCTCTCCTCTCTTCATG	CATGAAGAGAGGAGAGAAGTGTAGTC	chr10	50463159	intergenic
TTCTCAGTCTCAAACCTCTCTTCATG	CATGAAGAGAGGTTTGAGACTGAGAA	chr10	4304877	PGSC0003DMG400022831	Conserved gene of unknown function
TTCTCCAGGAAAGTACTCTCTTCATG	CATGAAGAGAGTACTTTCCTGGAGAA	chr11	37813735	PGSC0003DMG400026347	Protein phosphatase 1 regulatory subunit SDS22
CATGAAGAGAGTGGTTCAGAAAAAGA	TCTTTTTCTGAACCACTCTCTTCATG	chr06	47907849	PGSC0003DMG401026940	Protein DEK
CATGAAGAGATAAAAGAGATACCTAA	TTAGGTATCTCTTTTATCTCTTCATG	chr03	37228355	PGSC0003DMG402015205	Protein yrdA
AACTCAACCCAAAGCATCTCTTCATG	CATGAAGAGATGCTTTGGGTTGAGTT	chr02	41185041	PGSC0003DMG400021445	Cyclophilin-10
GAAAAAACAATTCACATCTCTTCATG	CATGAAGAGATGTGAATTGTTTTTTC	chr08	4310485	intergenic
CATGAAGAGATTGAGTCTGTGAACTC	GAGTTCACAGACTCAATCTCTTCATG	chr07	4589396	PGSC0003DMG400009772	Proteasome subunit beta type-6
GTGTAACTCAAATGTTGCTCTTCATG	CATGAAGAGCAACATTTGAGTTACAC	chr02	35847124	PGSC0003DMG400017743	Phosphatidylinositol N-acetylglucosaminyltransferase subunit C
CATGAAGAGCAAGCTCTTCGCTAATT	AATTAGCGAAGAGCTTGCTCTTCATG	chr01	57333339	intergenic
CATGAAGAGCAATATTTCATTACACA	TGTGTAATGAAATATTGCTCTTCATG	chr12	33928816	PGSC0003DMG400024410	Phosphatidylinositol N-acetylglucosaminyltransferase subunit C
CATGAAGAGCACTTTGAGTCTCTGGG	CCCAGAGACTCAAAGTGCTCTTCATG	chr01	43728271	intergenic
CATGAAGAGCTAGAAGATGGTGAGCT	AGCTCACCATCTTCTAGCTCTTCATG	chr07	19321935	intergenic
CATGAAGAGCTCTTTACGAATGTGGC	GCCACATTCGTAAAGAGCTCTTCATG	chr06	39720248	PGSC0003DMG400005187	Transcription initiation factor IIE subunit beta
AATATACAAATTTACAGCTCTTCATG	CATGAAGAGCTGTAAATTTGTATATT	chr10	50740262	PGSC0003DMG400019189	Fructose-1,6-bisphosphatase
CATGAAGAGCTTCGAAAACGAAATTA	TAATTTCGTTTTCGAAGCTCTTCATG	chr05	2310713	PGSC0003DMG400012967	Conserved gene of unknown function
TTGTGTATTTTTCTTTCCTCTTCATG	CATGAAGAGGAAAGAAAAATACACAA	chr06	43643585	PGSC0003DMG401028489	RNA splicing protein mrs2, mitochondrial
CATGAAGAGGAAGAAAAGGAAAAAGG	CCTTTTTCCTTTTCTTCCTCTTCATG	chr08	171696	PGSC0003DMG400012469	Gene of unknown function
AGATTAGCTCTGTTGTCCTCTTCATG	CATGAAGAGGACAACAGAGCTAATCT	chr02	21685281	PGSC0003DMG400010387	Glycine-rich protein
TGTAGAATCTTGTCGTCCTCTTCATG	CATGAAGAGGACGACAAGATTCTACA	chr07	38778584	PGSC0003DMG400013577	Dimethylaniline monooxygenase
CATGAAGAGGAGAAAATGGAAAGGGA	TCCCTTTCCATTTTCTCCTCTTCATG	chr01	61107128	PGSC0003DMG400001674	Eukaryotic translation initiation factor 3 subunit B
CATGAAGAGGATTGCAAATTTGACAT	ATGTCAAATTTGCAATCCTCTTCATG	chr07	38518277	PGSC0003DMG400013546	Sucrose synthase 2
CATGAAGAGGCAAGCTGCGTTTATCA	TGATAAACGCAGCTTGCCTCTTCATG	chr05	17845000	PGSC0003DMG400044420	Replication factor A 1, rfa1
ATATACTGATCCAATGCCTCTTCATG	CATGAAGAGGCATTGGATCAGTATAT	chr04	16466447	intergenic
CATGAAGAGGCTAATTAATTAGCTTG	CAAGCTAATTAATTAGCCTCTTCATG	chr01	69364213	PGSC0003DMG400028578	DNA binding protein
AGAAGATTTATCTCAGCCTCTTCATG	CATGAAGAGGCTGAGATAAATCTTCT	chr01	69544036	PGSC0003DMG400003451	Cyclin-dependent protein kinase
CATGAAGAGGGAATCCTAGTTTGTTG	CAACAAACTAGGATTCCCTCTTCATG	chr03	1489951	PGSC0003DMG400017777	Conserved gene of unknown function
CATGAAGAGGGACAGTGTGGCTAAAA	TTTTAGCCACACTGTCCCTCTTCATG	chr07	48285827	PGSC0003DMG400031091	Glutathione S-transferase
ACCTTCTGCTTATCTCCCTCTTCATG	CATGAAGAGGGAGATAAGCAGAAGGT	chr03	44391189	PGSC0003DMG400005647	AP-3 complex subunit delta
CATGAAGAGGGAGATACATACGTCCT	AGGACGTATGTATCTCCCTCTTCATG	chr07	51794578	intergenic		PGSC0003DMG402006926	Gene of unknown function
CATGAAGAGGGTAGCAATATAGGTGA	TCACCTATATTGCTACCCTCTTCATG	chr02	25499764	PGSC0003DMG401006926	E2 protein isoform 5
CTATCATCTCTTTCACCCTCTTCATG	CATGAAGAGGGTGAAAGAGATGATAG	chr08	42154140	PGSC0003DMG400012278	Eukaryotic translation initiation factor 3 subunit 10
CATGAAGAGGTTACTGATAGCTCAAG	CTTGAGCTATCAGTAACCTCTTCATG	chr03	8990360	PGSC0003DMG400014862	Subtilisin-like protease
CATGAAGAGTACATAAGTCAGAATAG	CTATTCTGACTTATGTACTCTTCATG	chr01	27097770	intergenic
CATGAAGAGTACATCATTCAGAGTTG	CAACTCTGAATGATGTACTCTTCATG	chr02	32170489	PGSC0003DMG400029729	Dof zinc finger protein
ATTTACATTAACTCCTACTCTTCATG	CATGAAGAGTAGGAGTTAATGTAAAT	chr02	5809222	intergenic
CATGAAGAGTATTTTGTGTTAATTCT	AGAATTAACACAAAATACTCTTCATG	chr12	47318780	intergenic
CATGAAGAGTGCGATTTCTCCGCCTC	GAGGCGGAGAAATCGCACTCTTCATG	chr02	43367415	PGSC0003DMG401010047	Translation initiation factor 2b, delta subunit
CATGAAGAGTGCTGCTTCAATGAAGG	CCTTCATTGAAGCAGCACTCTTCATG	chr07	38304268	PGSC0003DMG400013541	Marker Xucw84
AAATTCCCTTCCAGACACTCTTCATG	CATGAAGAGTGTCTGGAAGGGAATTT	chr01	67513570	PGSC0003DMG400027508	Pre-rRNA-processing protein TSR2
CATGAAGAGTGTGTTGAAGGTGTACA	TGTACACCTTCAACACACTCTTCATG	chr08	36886829	PGSC0003DMG400001866	F-box family protein
CATGAAGAGTTATTTATTTTGGTTCC	GGAACCAAAATAAATAACTCTTCATG	chr02	32958728	PGSC0003DMG400022420	Pak inhibitor skb15
CATGAAGAGTTCTAGTCCTTGGTTTG	CAAACCAAGGACTAGAACTCTTCATG	chr05	3278580	PGSC0003DMG400030574	Fiber protein Fb34
CATGAAGAGTTCTCAAGGCAAATGGC	GCCATTTGCCTTGAGAACTCTTCATG	chr12	54794230	PGSC0003DMG400015426	Transporter
AAGTACAAACTTTTCAACTCTTCATG	CATGAAGAGTTGAAAAGTTTGTACTT	chr05	8460334	PGSC0003DMG400013515	Naphthoate synthase
TTAGCTAAAAATCACAACTCTTCATG	CATGAAGAGTTGTGATTTTTAGCTAA	chr12	3545219	PGSC0003DMG400000317	Arabinogalactan peptide 22
CATGAAGAGTTTCGAAGAAGAAATTA	TAATTTCTTCTTCGAAACTCTTCATG	chr04	663203	PGSC0003DMG400015874	Conserved gene of unknown function
GGATTTAGTCATTCAAACTCTTCATG	CATGAAGAGTTTGAATGACTAAATCC	chr04	21810027	PGSC0003DMG400008731	S-antigen protein
CATGAAGAGTTTGTAAAGCTATATGA	TCATATAGCTTTACAAACTCTTCATG	chr11	36801147	PGSC0003DMG400000434	Non-phototropic hypocotyl 3
CATGAAGAGTTTTCTTCTGGCGTCTA	TAGACGCCAGAAGAAAACTCTTCATG	chr02	38470923	intergenic
AGCCAGTTGTTTCAAAACTCTTCATG	CATGAAGAGTTTTGAAACAACTGGCT	chr06	51795166	PGSC0003DMG400030395	60S ribosomal protein L35
CATGAAGATAAATATTACATTAACAA	TTGTTAATGTAATATTTATCTTCATG	chr11	36252764	PGSC0003DMG401000410	CRS2-associated factor 2, chloroplastic
CATGAAGATAATAAAATGTAGTTCTT	AAGAACTACATTTTATTATCTTCATG	chr05	44679699	intergenic
TCCTATAGATTCTTATTATCTTCATG	CATGAAGATAATAAGAATCTATAGGA	chr07	29816033	intergenic
ATAATAAAATGCTCATTATCTTCATG	CATGAAGATAATGAGCATTTTATTAT	chr11	15700945	intergenic
TATCGAGAGCTTCAATTATCTTCATG	CATGAAGATAATTGAAGCTCTCGATA	chr12	23486583	intergenic
AGTTCAGACTTTTCTGTATCTTCATG	CATGAAGATACAGAAAAGTCTGAACT	chr09	197443	intergenic
GGCCACATATATGTAGTATCTTCATG	CATGAAGATACTACATATATGTGGCC	chr11	4670362	PGSC0003DMG402016246	30S ribosomal protein S5
CATGAAGATACTTACTTCTGTTATAT	ATATAACAGAAGTAAGTATCTTCATG	chr09	50229136	intergenic
GAGTATATGACCCTTCTATCTTCATG	CATGAAGATAGAAGGGTCATATACTC	chr03	39684191	PGSC0003DMG400024588	Permease I
CATGAAGATAGATGTCAAAAGATTTG	CAAATCTTTTGACATCTATCTTCATG	chr05	45498989	PGSC0003DMG400023513	Phosphatidylinositol n-acetylglucosaminyltransferase subunit p
CAGATATACAAGAAACTATCTTCATG	CATGAAGATAGTTTCTTGTATATCTG	chr04	8676932	PGSC0003DMG400027228	Zinc finger, RING-type
GAATATTTCGTTGCTATATCTTCATG	CATGAAGATATAGCAACGAAATATTC	chr07	49173820	PGSC0003DMG400012390	Ubiquitin-conjugating enzyme E2 36
CATGAAGATATGCAAGTCCCAATTTA	TAAATTGGGACTTGCATATCTTCATG	chr01	4703516	intergenic
CTTTGATTTCGAAAAATATCTTCATG	CATGAAGATATTTTTCGAAATCAAAG	chr04	2700541	PGSC0003DMG400029518	Conserved gene of unknown function
CATGAAGATCATAATGAAGTTGAATT	AATTCAACTTCATTATGATCTTCATG	chr09	28959283	PGSC0003DMG400011792	ATP binding protein
CATGAAGATGAAAATCATGTCTTGTA	TACAAGACATGATTTTCATCTTCATG	chr03	47003100	PGSC0003DMG400002519	Zinc finger protein
CATGAAGATGAAAGTACAATTTATGC	GCATAAATTGTACTTTCATCTTCATG	chr04	1741405	PGSC0003DMG400029438	Outer envelope protein
CATGAAGATGAAATAACCCCAATTAT	ATAATTGGGGTTATTTCATCTTCATG	chr06	49403918	PGSC0003DMG400005904	Conserved gene of unknown function
TCTTCATCTTCATCTTCATCTTCATG	CATGAAGATGAAGATGAAGATGAAGA	chr05	2096225	PGSC0003DMG400000828	DNA binding protein
GGGATTTTTTCGCCTTCATCTTCATG	CATGAAGATGAAGGCGAAAAAATCCC	chr08	21110539	intergenic
CATAATGACCGGGATTCATCTTCATG	CATGAAGATGAATCCCGGTCATTATG	chr03	39673181	PGSC0003DMG400024587	Conserved gene of unknown function
CATGAAGATGAGGATGGAATTAGTTG	CAACTAATTCCATCCTCATCTTCATG	chr12	10209253	PGSC0003DMG400006458	Leucine rich repeat protein
CATGAAGATGAGTTTTTTCTCTCTTT	AAAGAGAGAAAAAACTCATCTTCATG	chr02	36071877	PGSC0003DMG400007320	RNA binding / nucleic acid binding / nucleotide binding
CATGAAGATGATAGTCACTGCTATCA	TGATAGCAGTGACTATCATCTTCATG	chr12	3473402	PGSC0003DMG400000381	Conserved gene of unknown function
CATGAAGATGATATCACCATTGAAAA	TTTTCAATGGTGATATCATCTTCATG	chr11	33881851	PGSC0003DMG400009452	C2 domain-containing protein
CTAGAAGATCCATCATCATCTTCATG	CATGAAGATGATGATGGATCTTCTAG	chr10	43741913	PGSC0003DMG400011416	Phosducin
CATGAAGATGATGATTTTTAGTTCTT	AAGAACTAAAAATCATCATCTTCATG	chr02	31129550	PGSC0003DMG400010229	Triacylglycerol lipase
CATGAAGATGATGGAGTTGTTTTATT	AATAAAACAACTCCATCATCTTCATG	chr08	42306585	intergenic
CATGAAGATGATTACATCATAGAGCT	AGCTCTATGATGTAATCATCTTCATG	chr08	2518850	PGSC0003DMG400009544	Meloidogyne-induced giant cell protein
AATAAAAGTAATAAATCATCTTCATG	CATGAAGATGATTTATTACTTTTATT	chr10	5588214	PGSC0003DMG400019418	Cc-nbs-lrr resistance protein
TATGAAGAAAGGAAGGCATCTTCATG	CATGAAGATGCCTTCCTTTCTTCATA	chr05	46679127	PGSC0003DMG402023336	MT-A70 family protein	PGSC0003DMG402022924	Inositol monophosphatase 2	PGSC0003DMG400022917	Exostosin family protein
TCTACGATTTCTTGAGCATCTTCATG	CATGAAGATGCTCAAGAAATCGTAGA	chr03	25522963	PGSC0003DMG401022924	Calmodulin
CATGAAGATGCTGGAGGCTCCTTTAA	TTAAAGGAGCCTCCAGCATCTTCATG	chr05	9717474	intergenic
TCCCTCTCCAATGGTCCATCTTCATG	CATGAAGATGGACCATTGGAGAGGGA	chr03	19123713	PGSC0003DMG400014275	ATP binding protein
TCAGGCACCAAGGGTCCATCTTCATG	CATGAAGATGGACCCTTGGTGCCTGA	chr08	36760407	PGSC0003DMG400024216	Methyltransferase
AGCTTGCTTTCCAGTCCATCTTCATG	CATGAAGATGGACTGGAAAGCAAGCT	chr01	51036937	PGSC0003DMG400011343	Gene of unknown function
TTGAAACTAATGCTCCCATCTTCATG	CATGAAGATGGGAGCATTAGTTTCAA	chr11	535618	PGSC0003DMG400028663	Conserved gene of unknown function
GATAGACTTCACAGCCCATCTTCATG	CATGAAGATGGGCTGTGAAGTCTATC	chr09	8262984	PGSC0003DMG402002721	Enolase
ATAAATTTGGTCACCCCATCTTCATG	CATGAAGATGGGGTGACCAAATTTAT	chr03	36371468	PGSC0003DMG400015233	Transferase, transferring glycosyl groups
CATGAAGATGGTATATTTTGTTAATT	AATTAACAAAATATACCATCTTCATG	chr01	64782080	PGSC0003DMG401000019	Conserved gene of unknown function
TGTTGTTGTAATAGACCATCTTCATG	CATGAAGATGGTCTATTACAACAACA	chr06	52607738	PGSC0003DMG400030441	Binding protein
CGCAAGCTATTATGTACATCTTCATG	CATGAAGATGTACATAATAGCTTGCG	chr01	77049263	PGSC0003DMG401025870	Phosphoprotein phosphatase
TAATTGAAAAAAACTACATCTTCATG	CATGAAGATGTAGTTTTTTTCAATTA	chr08	42006336	intergenic
TAGGGGATTGAGTAAACATCTTCATG	CATGAAGATGTTTACTCAATCCCCTA	chr06	46765215	PGSC0003DMG400033039	Ubiquitin carrier protein
ATTAACAAAACTAGTTAATCTTCATG	CATGAAGATTAACTAGTTTTGTTAAT	chr11	3568158	PGSC0003DMG400016187	HVA22 e
CATGAAGATTAAGGTTGTTGCTCCAC	GTGGAGCAACAACCTTAATCTTCATG	chr11	1521323	PGSC0003DMG400003985	Actin
CATGAAGATTAATTTACCGGTTGATA	TATCAACCGGTAAATTAATCTTCATG	chr01	63050811	intergenic
CATGAAGATTACATTGATTGAGAAGA	TCTTCTCAATCAATGTAATCTTCATG	chr09	44265804	PGSC0003DMG400011383	Nucleic acid binding protein
TTAATTAATTATAGATAATCTTCATG	CATGAAGATTATCTATAATTAATTAA	chr06	45313865	PGSC0003DMG400028930	Conserved gene of unknown function
CATGAAGATTATTATTATAAGATTAA	TTAATCTTATAATAATAATCTTCATG	chr10	253723	intergenic
GCTACCTCAGGACAATAATCTTCATG	CATGAAGATTATTGTCCTGAGGTAGC	chr02	37698910	intergenic
TATAGCCCGTTAGCTGAATCTTCATG	CATGAAGATTCAGCTAACGGGCTATA	chr01	27155724	intergenic
TAGAATAGGCAGAATGAATCTTCATG	CATGAAGATTCATTCTGCCTATTCTA	chr02	37795620	intergenic
TTATCTTTCTTGTTAGAATCTTCATG	CATGAAGATTCTAACAAGAAAGATAA	chr02	28955604	PGSC0003DMG400009703	WRKY transcription factor
CATGAAGATTGAAGTTTAAATTCTAG	CTAGAATTTAAACTTCAATCTTCATG	chr07	4672965	PGSC0003DMG400009773	Auxin response factor 19
CATGAAGATTGGGGGCGAAATACGAG	CTCGTATTTCGCCCCCAATCTTCATG	chr01	67492708	PGSC0003DMG400027530	Gene of unknown function
GAGTAAAAAGTTTCACAATCTTCATG	CATGAAGATTGTGAAACTTTTTACTC	chr05	2619175	PGSC0003DMG400014562	Gene of unknown function
CATGAAGATTGTGTGGATGTTCTGGA	TCCAGAACATCCACACAATCTTCATG	chr12	276814	PGSC0003DMG400015380	ATP binding protein
TATATAAACATCAAACAATCTTCATG	CATGAAGATTGTTTGATGTTTATATA	chr03	5357448	PGSC0003DMG400024081	Oligopeptide transporter
TCACAACATTCACTGAAATCTTCATG	CATGAAGATTTCAGTGAATGTTGTGA	chr01	69614410	intergenic
TTTATATTCTCTAGGAAATCTTCATG	CATGAAGATTTCCTAGAGAATATAAA	chr07	45048659	PGSC0003DMG400018379	Wound induced protein
CATGAAGATTTGAAAAATATGACTGA	TCAGTCATATTTTTCAAATCTTCATG	chr03	37763100	PGSC0003DMG400018088	F-box family protein
AGTCAATTTTGTATAAAATCTTCATG	CATGAAGATTTTATACAAAATTGACT	chr09	21001464	PGSC0003DMG400017493	Conserved gene of unknown function
CCTTTGTGACCTTCAAAATCTTCATG	CATGAAGATTTTGAAGGTCACAAAGG	chr12	8535293	PGSC0003DMG400012844	Pirin
CATGAAGATTTTGATGGACACAAAGG	CCTTTGTGTCCATCAAAATCTTCATG	chr07	52886119	PGSC0003DMG400022193	Pirin	PGSC0003DMG401029927	Gene of unknown function
ATCTCACTAATTCCAAAATCTTCATG	CATGAAGATTTTGGAATTAGTGAGAT	chr06	33208584	PGSC0003DMG402029927	60S ribosomal protein L36
TGTTTAAGCAGTGAAAAATCTTCATG	CATGAAGATTTTTCACTGCTTAAACA	chr05	11200089	PGSC0003DMG400017453	Oligopeptidase
AACCATAACTTGGAAAAATCTTCATG	CATGAAGATTTTTCCAAGTTATGGTT	chr05	3682216	PGSC0003DMG400030511	Repressor of RNA polymerase III transcription MAF1
CATGAAGATTTTTTCTCCAAACTGTT	AACAGTTTGGAGAAAAAATCTTCATG	chr11	32955427	PGSC0003DMG402031249	Conserved gene of unknown function
TTATTCCCATTTGGTTTTGCTTCATG	CATGAAGCAAAACCAAATGGGAATAA	chr12	52663837	PGSC0003DMG400018791	Protein GIGANTEA
CATGAAGCAAAAGAATCTGATGATGC	GCATCATCAGATTCTTTTGCTTCATG	chr06	44801523	intergenic
CATGAAGCAAAATTGAGTTTGCAAAC	GTTTGCAAACTCAATTTTGCTTCATG	chr02	32663720	PGSC0003DMG400022436	Serine/threonine-protein kinase PBS1
CATGAAGCAAAGAACTTCAATTATGG	CCATAATTGAAGTTCTTTGCTTCATG	chr04	43593980	intergenic
CATGAAGCAAAGATAATGAAAGAGAA	TTCTCTTTCATTATCTTTGCTTCATG	chr07	37954082	PGSC0003DMG400011973	Glucosyltransferase homolog	PGSC0003DMG400000165	Protein AFR
CATGAAGCAAAGTCGTAATAAAACAG	CTGTTTTATTACGACTTTGCTTCATG	chr01	65046645	PGSC0003DMG400000036	Conserved gene of unknown function
CATGAAGCAAATTGAGTGTTTGCTGA	TCAGCAAACACTCAATTTGCTTCATG	chr11	36389161	PGSC0003DMG400000416	Auxin-regulated protein
CATGAAGCAACACAACAAATCTTTAC	GTAAAGATTTGTTGTGTTGCTTCATG	chr06	5982021	PGSC0003DMG400014056	Gene of unknown function
CATGAAGCAACTACCTATGAAAGAAA	TTTCTTTCATAGGTAGTTGCTTCATG	chr11	36601471	PGSC0003DMG400000425	Flavonoid 3',5'-hydroxylase
CATGAAGCAACTATGCCTAAGTTATT	AATAACTTAGGCATAGTTGCTTCATG	chr06	2768633	PGSC0003DMG400025505	NAC domain protein
CATGAAGCAATCAGGTAGATATTCAA	TTGAATATCTACCTGATTGCTTCATG	chr08	142218	intergenic
CATGAAGCAATGAAGAGGAGCTATAA	TTATAGCTCCTCTTCATTGCTTCATG	chr06	12378571	PGSC0003DMG400024388	XH/XS domain-containing protein
AGTTTAATAAACCCCATTGCTTCATG	CATGAAGCAATGGGGTTTATTAAACT	chr04	244544	PGSC0003DMG400002856	Mitochondrial transcription termination factor family protein
AACGTGCACAAATTTTGTGCTTCATG	CATGAAGCACAAAATTTGTGCACGTT	chr11	41893480	PGSC0003DMG400015549	E3 UFM1-protein ligase 1 homolog
CATGAAGCACAAAGATGGAAAACCAT	ATGGTTTTCCATCTTTGTGCTTCATG	chr08	34903986	PGSC0003DMG401030861	Early-responsive to dehydration 3
CATGAAGCACAAGAGAATTGTTGTTG	CAACAACAATTCTCTTGTGCTTCATG	chr12	8317672	PGSC0003DMG400012863	Ubiquitin
AGGCCTAGGCCTTTCTGTGCTTCATG	CATGAAGCACAGAAAGGCCTAGGCCT	chr01	74891401	PGSC0003DMG400012554	Caspase
CCTCTGGGAGGTACTGGTGCTTCATG	CATGAAGCACCAGTACCTCCCAGAGG	chr08	27192182	PGSC0003DMG400029087	Cytochrome b-c1 complex subunit 7
CATGAAGCACCTTCAGTTCCTCTTTT	AAAAGAGGAACTGAAGGTGCTTCATG	chr08	16528443	PGSC0003DMG400015849	Conserved gene of unknown function
ATATTGGTAATGCCCCGTGCTTCATG	CATGAAGCACGGGGCATTACCAATAT	chr03	4099378	PGSC0003DMG400024255	Urease accessory protein F
GAACTTTTAATAACTAGTGCTTCATG	CATGAAGCACTAGTTATTAAAAGTTC	chr01	56365843	PGSC0003DMG400008989	CONSTANS interacting protein 2b
CCAAGCTTGTCAATCAGTGCTTCATG	CATGAAGCACTGATTGACAAGCTTGG	chr05	14238600	intergenic
CAAGCTGTTTTGGTGTCTGCTTCATG	CATGAAGCAGACACCAAAACAGCTTG	chr08	23957560	PGSC0003DMG400019064	Valacyclovir hydrolase
CATGAAGCAGAGCAAGAGGAAAAACA	TGTTTTTCCTCTTGCTCTGCTTCATG	chr01	72783894	PGSC0003DMG402024871	Conserved gene of unknown function
CATGAAGCAGAGCAATCAATATTGAA	TTCAATATTGATTGCTCTGCTTCATG	chr11	13252798	intergenic
AGGTAGCCTCTGGCCTCTGCTTCATG	CATGAAGCAGAGGCCAGAGGCTACCT	chr07	39260745	intergenic
TATTCTATCTACAACTCTGCTTCATG	CATGAAGCAGAGTTGTAGATAGAATA	chr06	38102576	PGSC0003DMG402024163	Glycerol-3-phosphate permease
CTGACACCTCATTTTGCTGCTTCATG	CATGAAGCAGCAAAATGAGGTGTCAG	chr12	975121	PGSC0003DMG403008565	Conserved gene of unknown function
CATGAAGCAGCAAATTTAATGAAGAA	TTCTTCATTAAATTTGCTGCTTCATG	chr01	64403982	intergenic
CAAGGAGAAAATTCACCTGCTTCATG	CATGAAGCAGGTGAATTTTCTCCTTG	chr06	50471366	PGSC0003DMG400007112	TRANSPARENT TESTA 1 protein
TACTTCTTCAGCTCACCTGCTTCATG	CATGAAGCAGGTGAGCTGAAGAAGTA	chr06	52867850	PGSC0003DMG400030449	Glutaredoxin family protein
CATGAAGCATAATTAAATCTCAATTC	GAATTGAGATTTAATTATGCTTCATG	chr02	30775971	intergenic
CATGAAGCATTAGAAGAGGTCGAAGA	TCTTCGACCTCTTCTAATGCTTCATG	chr07	1439925	PGSC0003DMG400011187	Conserved gene of unknown function
AAGGTGATGGGCTCTAATGCTTCATG	CATGAAGCATTAGAGCCCATCACCTT	chr10	50696556	PGSC0003DMG402019187	Ethylene-forming-enzyme-like dioxygenase
CTTTTACATAGCTCCAATGCTTCATG	CATGAAGCATTGGAGCTATGTAAAAG	chr05	3509530	PGSC0003DMG400030520	Poly(A) polymerase alpha
GCGGCGCGTTTGGGTTTGGCTTCATG	CATGAAGCCAAACCCAAACGCGCCGC	chr04	2707643	PGSC0003DMG400029519	High mobility group family
TAGTCATTTCACAACTTGGCTTCATG	CATGAAGCCAAGTTGTGAAATGACTA	chr05	43560467	PGSC0003DMG400027201	26S proteasome subunit
CATGAAGCCACAGGATGAGCCAGCTT	AAGCTGGCTCATCCTGTGGCTTCATG	chr06	47439446	PGSC0003DMG400026909	Lysyl-tRNA synthetase
CTTGCACAATTGGTTCTGGCTTCATG	CATGAAGCCAGAACCAATTGTGCAAG	chr03	37393756	PGSC0003DMG400015281	Conserved gene of unknown function
CATGAAGCCAGAGCAGCTGGAGAAAA	TTTTCTCCAGCTGCTCTGGCTTCATG	chr01	74133005	PGSC0003DMG400023776	Partner of Y14-mago
GTTGGCCGAGAATTACTGGCTTCATG	CATGAAGCCAGTAATTCTCGGCCAAC	chr06	2122285	PGSC0003DMG400020564	Avr9/Cf-9 rapidly elicited protein 216
CATGAAGCCATCCGAGGCTAACACAC	GTGTGTTAGCCTCGGATGGCTTCATG	chr01	64910628	PGSC0003DMG400000025	Acetyl-coenzyme A carboxylase carboxyl transferase alpha
CATGAAGCCCATTGAAGGTCTGATAA	TTATCAGACCTTCAATGGGCTTCATG	chr08	40299257	intergenic
CATGAAGCCCCAAAAAGGTAAACCAA	TTGGTTTACCTTTTTGGGGCTTCATG	chr12	525513	PGSC0003DMG400015365	Conserved gene of unknown function
CATGAAGCCCGCTAGTGTTATGATGA	TCATCATAACACTAGCGGGCTTCATG	chr05	3910105	PGSC0003DMG400030546	Conserved gene of unknown function
CATGAAGCCCTTAATACTATTTCTTG	CAAGAAATAGTATTAAGGGCTTCATG	chr02	37935345	PGSC0003DMG400001525	NAD-dependent isocitrate dehydrogenase
CATGAAGCCTAAGCAAGTAGTTACAC	GTGTAACTACTTGCTTAGGCTTCATG	chr03	43419094	PGSC0003DMG400014173	Polyphosphoinositide binding protein
CATGAAGCCTAAGCCAACCCCAACTC	GAGTTGGGGTTGGCTTAGGCTTCATG	chr09	52769791	PGSC0003DMG400021603	Hydroxyproline-rich glycoprotein (HRGP)
TCATCATCATACTAGTAGGCTTCATG	CATGAAGCCTACTAGTATGATGATGA	chr05	3889617	PGSC0003DMG400030504	Conserved gene of unknown function
CATGAAGCCTCTCCTATATATTCCTA	TAGGAATATATAGGAGAGGCTTCATG	chr07	52941438	PGSC0003DMG401022197	Polygalacturonase inhibitor protein
CATGAAGCCTGACCCCAAGGGCAGCA	TGCTGCCCTTGGGGTCAGGCTTCATG	chr10	48850621	PGSC0003DMG400028238	Thioredoxin peroxidase
CATGAAGCCTGATGAAGGTCTGGCTA	TAGCCAGACCTTCATCAGGCTTCATG	chr03	21020195	PGSC0003DMG400010157	Forever young oxidoreductase
CACGTTAACGTCTTCAAGGCTTCATG	CATGAAGCCTTGAAGACGTTAACGTG	chr03	5357528	PGSC0003DMG400024081	Oligopeptide transporter
CATGAAGCGACCTTTTAGGTTATATC	GATATAACCTAAAAGGTCGCTTCATG	chr01	69526566	PGSC0003DMG400022111	ATP/GTP/Ca++ binding protein
CTTTCATCTTTTTCAGTCGCTTCATG	CATGAAGCGACTGAAAAAGATGAAAG	chr07	7570457	PGSC0003DMG400004098	Nucleolar protein,Nop52 containing protein
TAGCCCGCTACTTCTCTCGCTTCATG	CATGAAGCGAGAGAAGTAGCGGGCTA	chr06	49960447	PGSC0003DMG400007141	ABC transporter family protein
CATGAAGCGATTGGTTGTTCAATTGA	TCAATTGAACAACCAATCGCTTCATG	chr03	46941965	PGSC0003DMG400002513	RNA m5u methyltransferase
CATGAAGCGGAAAGAGAGATGCTTTG	CAAAGCATCTCTCTTTCCGCTTCATG	chr03	22246061	PGSC0003DMG400000584	Pseudo-response regulator 5
CATGAAGCGTTACTCGGAGCATTATA	TATAATGCTCCGAGTAACGCTTCATG	chr12	7236482	PGSC0003DMG400021802	Scarecrow
ATTAGAGTTATAAATAACGCTTCATG	CATGAAGCGTTATTTATAACTCTAAT	chr06	44923227	intergenic
CATGAAGCGTTTCTTACCAGTTTTCT	AGAAAACTGGTAAGAAACGCTTCATG	chr05	43658648	PGSC0003DMG400027150	Acidic 82 kDa protein
GGCAATCCTTACCATTTAGCTTCATG	CATGAAGCTAAATGGTAAGGATTGCC	chr07	52940524	PGSC0003DMG401022197	Polygalacturonase inhibitor protein
CATGAAGCTAATGATGAACCAGATAT	ATATCTGGTTCATCATTAGCTTCATG	chr12	58172476	PGSC0003DMG400004636	Auxin-induced protein 5NG4
CATGAAGCTACATATAGAGGTTAGAT	ATCTAACCTCTATATGTAGCTTCATG	chr02	26513328	PGSC0003DMG400010334	Peptidase, trypsin-like serine and cysteine proteases
CATGAAGCTAGGTCTGGATTCCTGTA	TACAGGAATCCAGACCTAGCTTCATG	chr03	46283705	PGSC0003DMG400002481	TRFL6 (TRF-LIKE 6); DNA binding / transcription factor
ATCTTGATTATACAACTAGCTTCATG	CATGAAGCTAGTTGTATAATCAAGAT	chr09	7267039	intergenic
AACCATAGTACTATTATAGCTTCATG	CATGAAGCTATAATAGTACTATGGTT	chr10	46596198	intergenic
CATGAAGCTATTCAAGAAGCAACTGC	GCAGTTGCTTCTTGAATAGCTTCATG	chr02	35130475	PGSC0003DMG400016435	Transcription factor jumonji domain-containing protein
CATGAAGCTCAAAGCTCCAAAAGAGA	TCTCTTTTGGAGCTTTGAGCTTCATG	chr05	795460	PGSC0003DMG400028356	Nop14
CATGAAGCTCCTGTGACAGGTGGATT	AATCCACCTGTCACAGGAGCTTCATG	chr01	30484614	intergenic		PGSC0003DMG400024248	Oxidoreductase
CATGAAGCTCGGAATGTCACTAAGGG	CCCTTAGTGACATTCCGAGCTTCATG	chr03	4068867	PGSC0003DMG400024253	Peroxidase 66
TCATAAGATTATTAACGAGCTTCATG	CATGAAGCTCGTTAATAATCTTATGA	chr06	50037440	PGSC0003DMG400007136	SNF7 family protein
CATGAAGCTCTGTTAGTTGTGCATAT	ATATGCACAACTAACAGAGCTTCATG	chr10	40683289	intergenic
GGATATACTCCAAACAGAGCTTCATG	CATGAAGCTCTGTTTGGAGTATATCC	chr02	30177010	PGSC0003DMG400028467	Trehalose-6-phosphate synthase	PGSC0003DMG400007322	Spliceosome associated protein
CTCTGTCGTAGAGGTTCAGCTTCATG	CATGAAGCTGAACCTCTACGACAGAG	chr02	36082822	PGSC0003DMG400007334	Vacuolar sorting receptor
CATGAAGCTGAAGCACTCAATGAGAT	ATCTCATTGAGTGCTTCAGCTTCATG	chr04	1222856	PGSC0003DMG400005972	Conserved gene of unknown function
TCTGCTTGTCTACTCTCAGCTTCATG	CATGAAGCTGAGAGTAGACAAGCAGA	chr04	46335985	intergenic
CATGAAGCTGAGTTGGCGGAGTTAAA	TTTAACTCCGCCAACTCAGCTTCATG	chr11	41087731	intergenic
CATGAAGCTGATGAAACGTCAAATCA	TGATTTGACGTTTCATCAGCTTCATG	chr12	6596113	PGSC0003DMG401024331	Zinc finger CCCH domain-containing protein 13
TGTAGGCGTGAGGCTGCAGCTTCATG	CATGAAGCTGCAGCCTCACGCCTACA	chr10	45993560	intergenic
CATGAAGCTGCCGGCTGCAGCCACCC	GGGTGGCTGCAGCCGGCAGCTTCATG	chr02	21798701	PGSC0003DMG400010401	Homeodomain leucine-zipper 1
TTGCAGTAGTATTGTCCAGCTTCATG	CATGAAGCTGGACAATACTACTGCAA	chr03	43153671	PGSC0003DMG400014222	Zinc finger protein
GTTTGTAACCGCAGTACAGCTTCATG	CATGAAGCTGTACTGCGGTTACAAAC	chr06	50068116	intergenic
CATGAAGCTGTTAGTCTACAATTTGC	GCAAATTGTAGACTAACAGCTTCATG	chr05	3868081	PGSC0003DMG400030549	Conserved gene of unknown function
CATGAAGCTGTTGCACCAAAATTTTC	GAAAATTTTGGTGCAACAGCTTCATG	chr08	34312496	PGSC0003DMG400001953	AP-1 complex subunit gamma-2
CATGAAGCTGTTGGAGCAGACTGCAG	CTGCAGTCTGCTCCAACAGCTTCATG	chr01	3477732	PGSC0003DMG401016396	Dihydroorotate dehydrogenase
CATGAAGCTGTTTGGGAAATACAGTA	TACTGTATTTCCCAAACAGCTTCATG	chr01	55759699	intergenic
CATGAAGCTTAAGATTAAAACTGTTA	TAACAGTTTTAATCTTAAGCTTCATG	chr02	46367399	PGSC0003DMG400020258	Blue copper protein
CATGAAGCTTATATGAAGAGTAAAGC	GCTTTACTCTTCATATAAGCTTCATG	chr05	8382786	PGSC0003DMG400013482	Conserved gene of unknown function	PGSC0003DMG400005102	Conserved gene of unknown function
CATGAAGCTTATATTTGAATAATATT	AATATTATTCAAATATAAGCTTCATG	chr01	76040411	PGSC0003DMG400005120	Glyoxisomal malate dehydrogenase	PGSC0003DMG400014166	U2 small nuclear ribonucleoprotein A
AAAGCCATCTTGGTTGAAGCTTCATG	CATGAAGCTTCAACCAAGATGGCTTT	chr03	43204236	PGSC0003DMG400014225	ERD1 protein, chloroplast
CATGAAGCTTCAATTTTACTTTGATA	TATCAAAGTAAAATTGAAGCTTCATG	chr02	37458385	intergenic
GTATTTTTGAGAATGGAAGCTTCATG	CATGAAGCTTCCATTCTCAAAAATAC	chr07	2860828	PGSC0003DMG400030726	Conserved gene of unknown function
CATGAAGCTTGAAACTGTTGTTGTAC	GTACAACAACAGTTTCAAGCTTCATG	chr04	60090449	PGSC0003DMG400007953	Transcription factor
CATGAAGCTTGAAGACATATTCTCTC	GAGAGAATATGTCTTCAAGCTTCATG	chr09	24613449	intergenic
GACGCGGCGGAGGGTCAAGCTTCATG	CATGAAGCTTGACCCTCCGCCGCGTC	chr12	556812	intergenic
CATGAAGCTTGGAGAGAGCTTGCTGA	TCAGCAAGCTCTCTCCAAGCTTCATG	chr01	68393391	PGSC0003DMG400022512	O-linked GlcNAc transferases
TGAAGCAATTCTAGACAAGCTTCATG	CATGAAGCTTGTCTAGAATTGCTTCA	chr02	6188631	intergenic
CATGAAGCTTGTGACTTGCAATTGGT	ACCAATTGCAAGTCACAAGCTTCATG	chr06	41363964	intergenic
CATGAAGCTTGTGGATATAGAGTAGA	TCTACTCTATATCCACAAGCTTCATG	chr09	49490986	PGSC0003DMG400011579	AG-motif binding protein-2
CATGAAGCTTTAAGAAGATGTGGATT	AATCCACATCTTCTTAAAGCTTCATG	chr01	75919326	intergenic
CATGAAGCTTTAGTTGACAATTTGGC	GCCAAATTGTCAACTAAAGCTTCATG	chr02	20759841	PGSC0003DMG400015498	Zinc finger, C2H2 type family protein
CTGCTGCATTGCCATAAAGCTTCATG	CATGAAGCTTTATGGCAATGCAGCAG	chr08	18772846	intergenic		PGSC0003DMG400003941	ADP-sugar diphosphatase
CATGAAGCTTTTAAGTTGGATGGAGC	GCTCCATCCAACTTAAAAGCTTCATG	chr08	39932878	PGSC0003DMG400003914	Copper chaperone
CATGAAGCTTTTAGCTTACACAAAAA	TTTTTGTGTAAGCTAAAAGCTTCATG	chr06	531514	PGSC0003DMG400020823	Non-specific lipid-transfer protein
AAAAGGGCAATTGGAAAAGCTTCATG	CATGAAGCTTTTCCAATTGCCCTTTT	chr06	739746	intergenic
CATGAAGCTTTTTTTCATCTCTGCTG	CAGCAGAGATGAAAAAAAGCTTCATG	chr08	24776353	PGSC0003DMG401007628	Polyribonucleotide nucleotidyltransferase
TGCTAGCTCTACTTTTTTCCTTCATG	CATGAAGGAAAAAAGTAGAGCTAGCA	chr09	43252284	PGSC0003DMG400003848	Sugar transporter
TTTATTCCCTGTCTTTTTCCTTCATG	CATGAAGGAAAAAGACAGGGAATAAA	chr02	19659456	intergenic
CATGAAGGAAAACTAGTGTTTGTTTA	TAAACAAACACTAGTTTTCCTTCATG	chr09	46483179	intergenic
CATGAAGGAAAAGCTTGCCTATGTGG	CCACATAGGCAAGCTTTTCCTTCATG	chr11	1520984	PGSC0003DMG400003985	Actin
CATGAAGGAAACAGAGGAAGTGCTAC	GTAGCACTTCCTCTGTTTCCTTCATG	chr01	76935267	PGSC0003DMG401025767	Cinnamyl alcohol dehydrogenase
CATGAAGGAACAAAACCCCAAAAAAA	TTTTTTTGGGGTTTTGTTCCTTCATG	chr06	41550579	PGSC0003DMG400004854	Casein kinase
TAAAATCCATCCTTTGTTCCTTCATG	CATGAAGGAACAAAGGATGGATTTTA	chr11	1122515	PGSC0003DMG400003977	Conserved gene of unknown function
GCAACACATTGTGTAGTTCCTTCATG	CATGAAGGAACTACACAATGTGTTGC	chr11	38239586	PGSC0003DMG400008067	Proteasome subunit beta type
TTGAGAAAGCCTCTTCTTCCTTCATG	CATGAAGGAAGAAGAGGCTTTCTCAA	chr07	47092587	PGSC0003DMG400017311	Chloroplast protease
CATGAAGGAAGACCAATAGATGTGCT	AGCACATCTATTGGTCTTCCTTCATG	chr01	78191252	intergenic
CATGAAGGAAGAGAAAGGTGCAATGC	GCATTGCACCTTTCTCTTCCTTCATG	chr12	56426311	PGSC0003DMG400029350	Glycosyltransferase
CATCATCCATCGTCTCTTCCTTCATG	CATGAAGGAAGAGACGATGGATGATG	chr02	29407503	intergenic
TCATCGATTCCTCCTCTTCCTTCATG	CATGAAGGAAGAGGAGGAATCGATGA	chr08	42465802	PGSC0003DMG400012298	98b
TCATCCCTGAGATTGCTTCCTTCATG	CATGAAGGAAGCAATCTCAGGGATGA	chr10	26605415	PGSC0003DMG400033903	SGRP-1 protein
ATAACTCCGGTAATGCTTCCTTCATG	CATGAAGGAAGCATTACCGGAGTTAT	chr06	52230878	PGSC0003DMG400030418	Ripening protein
CTCCGGAAAATGCCGCTTCCTTCATG	CATGAAGGAAGCGGCATTTTCCGGAG	chr12	2970694	PGSC0003DMG400002918	Methyltransferase, FkbM family protein
ATAGAATTTGCAGAACTTCCTTCATG	CATGAAGGAAGTTCTGCAAATTCTAT	chr08	26556857	PGSC0003DMG400030119	Serine-threonine protein kinase, plant-type
AATGGTAACCATTTTATTCCTTCATG	CATGAAGGAATAAAATGGTTACCATT	chr03	23649241	intergenic
AAATCATAAAATTAGATTCCTTCATG	CATGAAGGAATCTAATTTTATGATTT	chr09	5545911	PGSC0003DMG400024261	Conserved gene of unknown function
TTTATTCCCTGTCTAATTCCTTCATG	CATGAAGGAATTAGACAGGGAATAAA	chr02	19650694	intergenic
TCTCCTTAAGCTTCAATTCCTTCATG	CATGAAGGAATTGAAGCTTAAGGAGA	chr10	2195399	PGSC0003DMG400021287	Chlorophyll a-b binding protein 8, chloroplastic
CATGAAGGAATTGGAAGGACATTAAA	TTTAATGTCCTTCCAATTCCTTCATG	chr09	3886568	PGSC0003DMG400021545	Conserved gene of unknown function
ACCTATTAATCACAGTGTCCTTCATG	CATGAAGGACACTGTGATTAATAGGT	chr01	79660043	PGSC0003DMG400005571	NADH dehydrogenase
CATGAAGGACCTGGCTGTGCCTGTCG	CGACAGGCACAGCCAGGTCCTTCATG	chr02	41595115	PGSC0003DMG400024946	Sigma factor sigb regulation protein rsbq
TTCAAGCTGCGCCTTCGTCCTTCATG	CATGAAGGACGAAGGCGCAGCTTGAA	chr01	80364397	PGSC0003DMG401006174	Plant synaptotagmin
GTAACTTTGCTTGCTCGTCCTTCATG	CATGAAGGACGAGCAAGCAAAGTTAC	chr07	5760005	PGSC0003DMG400028728	Conserved gene of unknown function
CATGAAGGACGTTGTATATGCTTTGA	TCAAAGCATATACAACGTCCTTCATG	chr07	1253477	PGSC0003DMG401011202	Wall-associated kinase
CATGAAGGACTGGAGAGGTGGAAGAG	CTCTTCCACCTCTCCAGTCCTTCATG	chr05	11422877	PGSC0003DMG400017433	Glyceraldehyde 3-phosphate dehydrogenase
CATGAAGGACTGTACAGTGCAGTTGG	CCAACTGCACTGTACAGTCCTTCATG	chr02	44012001	PGSC0003DMG400001460	Ninja-family protein Os03g0419100
CATGAAGGACTTGGCCGTACCCGTGG	CCACGGGTACGGCCAAGTCCTTCATG	chr02	22220205	PGSC0003DMG400013017	Sigma factor sigb regulation protein rsbq
CATGAAGGAGAAAAAATATAACAAGG	CCTTGTTATATTTTTTCTCCTTCATG	chr01	76547814	PGSC0003DMG400025749	Zinc finger protein
TCAGCATCATTTTGTTCTCCTTCATG	CATGAAGGAGAACAAAATGATGCTGA	chr02	38752012	intergenic
CATGAAGGAGACGGAGAAGATGAAGA	TCTTCATCTTCTCCGTCTCCTTCATG	chr07	52698026	PGSC0003DMG400022174	UPA24
CATGAAGGAGAGCTTGATGAGACTGC	GCAGTCTCATCAAGCTCTCCTTCATG	chr11	6972748	PGSC0003DMG400007436	SLF-interacting SKP1
TTCATTGTTGATGAATCTCCTTCATG	CATGAAGGAGATTCATCAACAATGAA	chr02	37720380	intergenic
CTTCAAAAATTAGAGGCTCCTTCATG	CATGAAGGAGCCTCTAATTTTTGAAG	chr10	527720	PGSC0003DMG400014371	Fkbp-type peptidyl-prolyl cis-trans isomerase 2, chloroplast
CACTTGTCCTTACTCCCTCCTTCATG	CATGAAGGAGGGAGTAAGGACAAGTG	chr01	35490320	intergenic
CATGAAGGAGGTTATCTGGAAGACAT	ATGTCTTCCAGATAACCTCCTTCATG	chr11	6489758	PGSC0003DMG401023991	Conserved gene of unknown function
TTAAGAGTCCTTCCAACTCCTTCATG	CATGAAGGAGTTGGAAGGACTCTTAA	chr11	38848032	PGSC0003DMG400008052	Conserved gene of unknown function
CCAGTTTATCAGCAAACTCCTTCATG	CATGAAGGAGTTTGCTGATAAACTGG	chr02	16106189	PGSC0003DMG400021476	1-aminocyclopropane-1-carboxylate oxidase
CATGAAGGATACTATAAAAAGCCATT	AATGGCTTTTTATAGTATCCTTCATG	chr02	41974198	PGSC0003DMG400004007	Myosin heavy chain, fast skeletal muscle, embryonic
CATGAAGGATATACCAATGGGCCCAT	ATGGGCCCATTGGTATATCCTTCATG	chr06	41667416	PGSC0003DMG400004860	Auxin-regulated dual specificity cytosolic kinase
CATGAAGGATGACGAGGACTCGTCTG	CAGACGAGTCCTCGTCATCCTTCATG	chr03	17507939	intergenic
TGCTTCTTCACATTGCATCCTTCATG	CATGAAGGATGCAATGTGAAGAAGCA	chr02	46515344	PGSC0003DMG400020206	WRKY transcription factor-b
CATGAAGGATGCTATGGCTGCCCTTA	TAAGGGCAGCCATAGCATCCTTCATG	chr01	73072351	PGSC0003DMG400024887	Chloroplast heat shock protein 70-2
CATGAAGGATGTGAATTATGACCAAG	CTTGGTCATAATTCACATCCTTCATG	chr07	6152020	PGSC0003DMG400019894	Conserved gene of unknown function
CTTGTCGAGATATATAATCCTTCATG	CATGAAGGATTATATATCTCGACAAG	chr06	43952886	PGSC0003DMG400026111	Lipoate-protein ligase
TGATAGAAGCATCTGAATCCTTCATG	CATGAAGGATTCAGATGCTTCTATCA	chr04	259745	PGSC0003DMG401002858	Peroxisomal membrane protein pmp34
CATGAAGGATTCTGAGGAACTTCAAT	ATTGAAGTTCCTCAGAATCCTTCATG	chr04	54370706	intergenic
AAGTTTGATTTATTAAATCCTTCATG	CATGAAGGATTTAATAAATCAAACTT	chr02	41122586	intergenic
CATGAAGGATTTTTTGTAAGTTTTGT	ACAAAACTTACAAAAAATCCTTCATG	chr11	34576453	PGSC0003DMG401032501	RWP-RK domain-containing protein
AGAAGAGAAAATTGGTTGCCTTCATG	CATGAAGGCAACCAATTTTCTCTTCT	chr04	17494304	PGSC0003DMG400013820	Gene of unknown function
ATATATAGACATCCTGTGCCTTCATG	CATGAAGGCACAGGATGTCTATATAT	chr02	27057995	PGSC0003DMG400021151	Transducin
CCATAAGTTGAGTGAGTGCCTTCATG	CATGAAGGCACTCACTCAACTTATGG	chr06	48333020	PGSC0003DMG400027059	Conserved gene of unknown function
GAAGTCATTTTCTTGATGCCTTCATG	CATGAAGGCATCAAGAAAATGACTTC	chr03	16873059	PGSC0003DMG400018542	3-5 exonuclease
CATGAAGGCATCCTTCACAAATGTTT	AAACATTTGTGAAGGATGCCTTCATG	chr06	3945607	PGSC0003DMG400014694	Ulp1 protease family, C-terminal catalytic domain containing protein
CATGAAGGCATTTATAAACCACTTTT	AAAAGTGGTTTATAAATGCCTTCATG	chr02	38687353	intergenic
CATGAAGGCCAGATGGTGCGTTTAAT	ATTAAACGCACCATCTGGCCTTCATG	chr04	61802142	intergenic
CATGAAGGCCCAATTATATGACATTT	AAATGTCATATAATTGGGCCTTCATG	chr05	46974260	PGSC0003DMG400023440	Calcium dependent protein kinase
CATGAAGGCCTTCAGTTCACAAAAAT	ATTTTTGTGAACTGAAGGCCTTCATG	chr02	44373639	PGSC0003DMG400001434	WRKY transcription factor-c
TCATCTCACCTCCTACCGCCTTCATG	CATGAAGGCGGTAGGAGGTGAGATGA	chr11	40414542	PGSC0003DMG400002993	Regulator of gene silencing	PGSC0003DMG400000805	CHUP1 (CHLOROPLAST UNUSUAL POSITIONING 1)
CATGAAGGCGTTTGAAGAACTAAGGA	TCCTTAGTTCTTCAAACGCCTTCATG	chr05	1862657	PGSC0003DMG400000822	ATP binding protein
CATGAAGGCTACTGATGTAACACTTT	AAAGTGTTACATCAGTAGCCTTCATG	chr05	996270	intergenic
CATGAAGGCTAGTGCTGGCTCCACAC	GTGTGGAGCCAGCACTAGCCTTCATG	chr12	3897793	PGSC0003DMG400000364	GAMYB-binding protein
GAAAAGAAGGAATTGGAGCCTTCATG	CATGAAGGCTCCAATTCCTTCTTTTC	chr04	52862972	PGSC0003DMG400006376	Gene of unknown function
CATGAAGGCTGAAGGACTAGAACCTG	CAGGTTCTAGTCCTTCAGCCTTCATG	chr12	43673324	PGSC0003DMG400008773	Pentatricopeptide repeat-containing protein, mitochondrial
CAAGTAGCTCTTGTGCAGCCTTCATG	CATGAAGGCTGCACAAGAGCTACTTG	chr01	2461976	PGSC0003DMG400021323	BEL29 protein
GGCCAACTAATAACGAAGCCTTCATG	CATGAAGGCTTCGTTATTAGTTGGCC	chr09	46430593	PGSC0003DMG400030170	Stem-specific protein TSJT1
CATATACAACCTATCAAGCCTTCATG	CATGAAGGCTTGATAGGTTGTATATG	chr01	67535108	PGSC0003DMG400027507	EIL3
CATGAAGGCTTTAACTATATATAGTG	CACTATATATAGTTAAAGCCTTCATG	chr03	22515642	PGSC0003DMG400000574	Conserved gene of unknown function
ACATTAACAATCTTAAAGCCTTCATG	CATGAAGGCTTTAAGATTGTTAATGT	chr01	2575416	PGSC0003DMG400021321	Serine/threonine-protein kinase rio2
CATGAAGGGAAAAAACATAAGTAGCA	TGCTACTTATGTTTTTTCCCTTCATG	chr07	6061904	PGSC0003DMG400019897	Conserved gene of unknown function	PGSC0003DMG400031071	Nam 9
CATGAAGGGAAAAGGCCTGCTACATT	AATGTAGCAGGCCTTTTCCCTTCATG	chr11	7346455	PGSC0003DMG400031063	Malate dehydrogenase
CATGAAGGGAAAATGAAAATGGTAAT	ATTACCATTTTCATTTTCCCTTCATG	chr11	4116722	intergenic
CATGAAGGGAACACGAAAAAATGGGC	GCCCATTTTTTCGTGTTCCCTTCATG	chr01	55438631	PGSC0003DMG400009052	Long-chain-fatty-acid CoA ligase
TGTTAATTTTGAGTGTTCCCTTCATG	CATGAAGGGAACACTCAAAATTAACA	chr01	54087706	intergenic
CATGAAGGGAACATTGAGCACAGTTT	AAACTGTGCTCAATGTTCCCTTCATG	chr09	41913561	PGSC0003DMG400027985	Dead box ATP-dependent RNA helicase
CAAATTCTTGTTTAGTTCCCTTCATG	CATGAAGGGAACTAAACAAGAATTTG	chr10	49533160	PGSC0003DMG400028115	GrpE protein homolog
AGACTTAGAAAACAACTCCCTTCATG	CATGAAGGGAGTTGTTTTCTAAGTCT	chr05	4506969	PGSC0003DMG400018438	Pentatricopeptide repeat-containing protein
[truncated: 59,971 more rows]
