# Supplementary material for: Comparative transcript profiling by SuperSAGE identifies novel candidate genes for controlling potato quantitative resistance to late blight not compromised by late maturity
Source: Front Plant Sci. 2013 Nov 14;4:423. doi: 10.3389/fpls.2013.00423 (PMC3827546; doi:10.3389/fpls.2013.00423)
Supplement: Supplementary Table S4 — Summary of differential tags/transcripts in 15 pair wise comparisons. (Sheet 4). [file DataSheet4.XLSX]

## Sheet: Sheet1
	Comparison	No. of tags compared	No. of tags with no hits in expressed sequence databases	No. of significant tags p<10exp-6	No. significant tags p<10exp-5	No. of significant tags p<10exp-4	No. of transcripts compared	No. of significant transcripts p<10exp-6	No. of significant transcripts p<10exp-5	No. of significant transcripts p<10exp-4
Comparisons non-infected versus infected genotype pools	A1-T0 vs A1-T1	162757	89443	4290	5299	6806	30931	2014	2385	2916
	A1-T0 vs A1-T2	164164	90943	6323	7683	9594	31627	3190	3703	4444
	A2-T0 vs A2-T1	155476	91203	6836	8106	9928	29415	3350	3799	4453
	A2-T0 vs A2-T2	155885	87803	5934	6964	8909	30351	3094	3560	4199
	B2-T0 vs B2-T1	157419	95421	4825	5665	6976	28009	2853	3335	3970
	B2-T0 vs B2-T2	162203	94268	3731	4355	5349	29092	2094	2426	2912
Comparisons between genotype pools	A1-T0 vs A2-T0	158295	90509	5690	7107	9544	29926	2380	2821	3505
	B2-T0 vs A2-T0	182252	109633	5804	7405	10330	30640	2566	3064	3729
	A1-T0 vs B2-T0	166105	98402	2927	3494	4449	28814	1111	1341	1683
	A1-T1 vs A2-T1	164754	92852	8407	9676	11771	31016	3553	4045	4838
	B2-T1 vs A2-T1	127566	74585	4757	5759	7211	26420	2648	3097	3697
	A1-T1 vs B2-T1	154406	87668	7017	8335	10219	29949	3278	3794	4500
	A1-T2 vs A2-T2	163482	89861	4476	5472	6904	31849	1751	2095	2610
	B2-T2 vs A2-T2	133683	71156	2167	2563	3207	28349	932	1114	1361
	A1-T2 vs B2-T2	161519	88699	4046	5045	6369	31620	1440	1717	2155
	average	157998	90163	5149	6195	7838	29867	2417	2820	3398
	average		0.57	3.3%	3.9%	5.0%		8.1%	9.4%	11.4%
