# Supplementary material for: Comparative transcript profiling by SuperSAGE identifies novel candidate genes for controlling potato quantitative resistance to late blight not compromised by late maturity
Source: Front Plant Sci. 2013 Nov 14;4:423. doi: 10.3389/fpls.2013.00423 (PMC3827546; doi:10.3389/fpls.2013.00423)
Supplement: Supplementary Table S5 — Phytophthora infestans tags. (Sheet 5). [file DataSheet5.XLSX]

## Sheet: P. infestans tags
Tag number	Comparison	TAG sequence	Annotation	Quality score	Base pair identity	Database	Counts per million at T0	Counts per million at T2	p-value	Log fold_change
1	A2-T0 vs A2-T2	CATGAAACGCGAGTCAGAAACGTTAG	PITG_09512 | Phytophthora infestans T30-4 prohibitin-2 (1326 nt)	52.0341	26	phytophthora_infestans_t30-4_1_genes.fasta	0	7.8011	1.53646e-10	-7.2856
1	B2-T0 vs B2-T2	CATGAAACGCGAGTCAGAAACGTTAG	PITG_09512 | Phytophthora infestans T30-4 prohibitin-2 (1326 nt)	52.0341	26	phytophthora_infestans_t30-4_1_genes.fasta	0	12.6286	8.73756e-08	-7.98055
1	A1-T0 vs A1-T2	CATGAAACGCGAGTCAGAAACGTTAG	PITG_09512 | Phytophthora infestans T30-4 prohibitin-2 (1326 nt)	52.0341	26	phytophthora_infestans_t30-4_1_genes.fasta	0	9.5259	1.8e-07	-7.57378
2	A2-T0 vs A2-T2	CATGAAACTCGTAACGAAAACCAAGA	PITG_18354 | Phytophthora infestans T30-4 succinate dehydrogenase flavoprotein subunit, mitochondrial precursor (2162 nt)	52.0341	26	phytophthora_infestans_t30-4_1_genes.fasta	0	8.8412	8.36003e-12	-7.46617
2	B2-T0 vs B2-T2	CATGAAACTCGTAACGAAAACCAAGA	PITG_18354 | Phytophthora infestans T30-4 succinate dehydrogenase flavoprotein subunit, mitochondrial precursor (2162 nt)	52.0341	26	phytophthora_infestans_t30-4_1_genes.fasta	0	7.976	3.29052e-05	-7.31759
2	A1-T0 vs A1-T2	CATGAAACTCGTAACGAAAACCAAGA	PITG_18354 | Phytophthora infestans T30-4 succinate dehydrogenase flavoprotein subunit, mitochondrial precursor (2162 nt)	52.0341	26	phytophthora_infestans_t30-4_1_genes.fasta	0	10.8551	1.96e-08	-7.76223
3	A2-T0 vs A2-T2	CATGAAAGAGGCTTCAAAAGAAAAAA	PITG_06995 | Phytophthora infestans T30-4 60S ribosomal protein L4 (1327 nt)	42.1223	21	phytophthora_infestans_t30-4_1_genes.fasta	0	7.8011	1.53646e-10	-7.2856
3	B2-T0 vs B2-T2	CATGAAAGAGGCTTCAAAAGAAAAAA	PITG_06995 | Phytophthora infestans T30-4 60S ribosomal protein L4 (1327 nt)	42.1223	21	phytophthora_infestans_t30-4_1_genes.fasta	0	23.2632	1.13156e-13	-8.86191
3	A1-T0 vs A1-T2	CATGAAAGAGGCTTCAAAAGAAAAAA	PITG_06995 | Phytophthora infestans T30-4 60S ribosomal protein L4 (1327 nt)	42.1223	21	phytophthora_infestans_t30-4_1_genes.fasta	0	29.0208	1.45e-21	-9.18094
4	A2-T0 vs A2-T2	CATGAACCCCGTGGAGCACCCCCACG	PITG_06237 | Phytophthora infestans T30-4 60S ribosomal protein L8, putative (1172 nt)	52.0341	26	phytophthora_infestans_t30-4_1_genes.fasta	0	8.8412	8.36003e-12	-7.46617
4	B2-T0 vs B2-T2	CATGAACCCCGTGGAGCACCCCCACG	PITG_06237 | Phytophthora infestans T30-4 60S ribosomal protein L8, putative (1172 nt)	52.0341	26	phytophthora_infestans_t30-4_1_genes.fasta	0	24.5926	2.07833e-14	-8.94208
4	A1-T0 vs A1-T2	CATGAACCCCGTGGAGCACCCCCACG	PITG_06237 | Phytophthora infestans T30-4 60S ribosomal protein L8, putative (1172 nt)	52.0341	26	phytophthora_infestans_t30-4_1_genes.fasta	0	10.8551	1.96e-08	-7.76223
5	A2-T0 vs A2-T2	CATGAAGCGCACGAAGCACTTTGAGC	PITG_05171 | Phytophthora infestans T30-4 60S ribosomal protein L44 (673 nt)	52.0341	26	phytophthora_infestans_t30-4_1_genes.fasta	0	6.7609	2.82381e-09	-7.07915
5	B2-T0 vs B2-T2	CATGAAGCGCACGAAGCACTTTGAGC	PITG_05171 | Phytophthora infestans T30-4 60S ribosomal protein L44 (673 nt)	52.0341	26	phytophthora_infestans_t30-4_1_genes.fasta	0	11.9639	2.03879e-07	-7.90255
5	A1-T0 vs A1-T2	CATGAAGCGCACGAAGCACTTTGAGC	PITG_05171 | Phytophthora infestans T30-4 60S ribosomal protein L44 (673 nt)	52.0341	26	phytophthora_infestans_t30-4_1_genes.fasta	0	13.0704	4.92e-10	-8.03016
6	A2-T0 vs A2-T2	CATGAGCAAGACGCCTTCCAATGCCA	PITG_14850 | Phytophthora infestans T30-4 40S ribosomal protein S7 (909 nt)	52.0341	26	phytophthora_infestans_t30-4_1_genes.fasta	0	6.2409	1.21058e-08	-6.96367
6	B2-T0 vs B2-T2	CATGAGCAAGACGCCTTCCAATGCCA	PITG_14850 | Phytophthora infestans T30-4 40S ribosomal protein S7 (909 nt)	52.0341	26	phytophthora_infestans_t30-4_1_genes.fasta	0	19.2752	1.82629e-11	-8.59061
6	A1-T0 vs A1-T2	CATGAGCAAGACGCCTTCCAATGCCA	PITG_14850 | Phytophthora infestans T30-4 40S ribosomal protein S7 (909 nt)	52.0341	26	phytophthora_infestans_t30-4_1_genes.fasta	0	15.2858	1.23e-11	-8.25604
7	A2-T0 vs A2-T2	CATGAGGTGGAAAGGATAAGGGACAA	TC212887 UniRef100_Q2M3Y2 Cluster: Ribosomal protein L31; n=1; Phytophthora infestans|Rep: Ribosomal protein L31 - Phytophthora infestans (Potato late blight fungus), partial (90%)	52.0341	26	STGI.042210	0	9.3613	1.95007e-12	-7.54864
7	B2-T0 vs B2-T2	CATGAGGTGGAAAGGATAAGGGACAA	TC212887 UniRef100_Q2M3Y2 Cluster: Ribosomal protein L31; n=1; Phytophthora infestans|Rep: Ribosomal protein L31 - Phytophthora infestans (Potato late blight fungus), partial (90%)	52.0341	26	STGI.042210	0	11.2993	4.75723e-07	-7.82009
7	A1-T0 vs A1-T2	CATGAGGTGGAAAGGATAAGGGACAA	TC212887 UniRef100_Q2M3Y2 Cluster: Ribosomal protein L31; n=1; Phytophthora infestans|Rep: Ribosomal protein L31 - Phytophthora infestans (Potato late blight fungus), partial (90%)	52.0341	26	STGI.042210	0	20.381	2.55e-15	-8.67108
9	A2-T0 vs A2-T2	CATGAGTTCATCAAAAAAAAAAAAAA	gi|66270096|gb|AY961432.1| Phytophthora infestans clone PF030C2 NPP1-like protein mRNA, complete cds	40.14	20	NCBI_Phytophtora_infestans.fasta	0.3164	6.7609	2.07444e-07	-4.41723
9	B2-T0 vs B2-T2	CATGAGTTCATCAAAAAAAAAAAAAA	gi|66270096|gb|AY961432.1| Phytophthora infestans clone PF030C2 NPP1-like protein mRNA, complete cds	40.14	20	NCBI_Phytophtora_infestans.fasta	0.4985	31.9039	5.39901e-17	-6.00003
9	A1-T0 vs A1-T2	CATGAGTTCATCAAAAAAAAAAAAAA	gi|66270096|gb|AY961432.1| Phytophthora infestans clone PF030C2 NPP1-like protein mRNA, complete cds	40.14	20	NCBI_Phytophtora_infestans.fasta	0.4968	29.4639	2.93e-20	-5.89028
10	A2-T0 vs A2-T2	CATGATGAAAGTTCAAACACTTAAAA	PITG_20188 | Phytophthora infestans T30-4 60S ribosomal protein L5 (1120 nt)	46.087	23	phytophthora_infestans_t30-4_1_genes.fasta	0	15.6021	5.06023e-20	-8.2856
10	B2-T0 vs B2-T2	CATGATGAAAGTTCAAACACTTAAAA	PITG_20188 | Phytophthora infestans T30-4 60S ribosomal protein L5 (1120 nt)	46.087	23	phytophthora_infestans_t30-4_1_genes.fasta	0.4985	28.5805	3.3665e-15	-5.84133
10	A1-T0 vs A1-T2	CATGATGAAAGTTCAAACACTTAAAA	PITG_20188 | Phytophthora infestans T30-4 60S ribosomal protein L5 (1120 nt)	46.087	23	phytophthora_infestans_t30-4_1_genes.fasta	0	37.2175	1.72e-27	-9.53984
11	A2-T0 vs A2-T2	CATGCAAGTCGGTCTAGATTCCAAAC	gi|66270126|gb|AY961447.1| Phytophthora infestans clone PC015G09 small cysteine-rich protein SCR74 mRNA, complete cds or gi|66270124|gb|AY961446.1| Phytophthora infestans clone PH011A12 small cysteine-rich protein SCR74 mRNA, complete cds or gi|52001111|gb|AY723709.1| Phytophthora infestans clone D5_3 phytotoxin-like SCR74 mRNA, complete cds or gi|52001097|gb|AY723702.1| Phytophthora infestans cl…	52.0341	26	NCBI_Phytophtora_infestans.fasta	0	16.1222	1.18036e-20	-8.33291
11	B2-T0 vs B2-T2	CATGCAAGTCGGTCTAGATTCCAAAC	gi|66270126|gb|AY961447.1| Phytophthora infestans clone PC015G09 small cysteine-rich protein SCR74 mRNA, complete cds or gi|66270124|gb|AY961446.1| Phytophthora infestans clone PH011A12 small cysteine-rich protein SCR74 mRNA, complete cds or gi|52001111|gb|AY723709.1| Phytophthora infestans clone D5_3 phytotoxin-like SCR74 mRNA, complete cds or gi|52001097|gb|AY723702.1| Phytophthora infestans cl…	52.0341	26	NCBI_Phytophtora_infestans.fasta	0	31.9039	1.86171e-18	-9.31759
11	A1-T0 vs A1-T2	CATGCAAGTCGGTCTAGATTCCAAAC	gi|66270126|gb|AY961447.1| Phytophthora infestans clone PC015G09 small cysteine-rich protein SCR74 mRNA, complete cds or gi|66270124|gb|AY961446.1| Phytophthora infestans clone PH011A12 small cysteine-rich protein SCR74 mRNA, complete cds or gi|52001111|gb|AY723709.1| Phytophthora infestans clone D5_3 phytotoxin-like SCR74 mRNA, complete cds or gi|52001097|gb|AY723702.1| Phytophthora infestans cl…	52.0341	26	NCBI_Phytophtora_infestans.fasta	0.4968	36.3314	3.89e-25	-6.19255
12	A2-T0 vs A2-T2	CATGCAAGTGCGGCGCATAATAAAGC	DR752012 UniRef100_Q2M3Z2 Cluster: Ribosomal protein L38; n=1; Phytophthora infestans|Rep: Ribosomal protein L38 - Phytophthora infestans (Potato late blight fungus), partial (38%)	52.0341	26	STGI.042210	0	4.6806	9.53811e-07	-6.54864
12	B2-T0 vs B2-T2	CATGCAAGTGCGGCGCATAATAAAGC	DR752012 UniRef100_Q2M3Z2 Cluster: Ribosomal protein L38; n=1; Phytophthora infestans|Rep: Ribosomal protein L38 - Phytophthora infestans (Potato late blight fungus), partial (38%)	52.0341	26	STGI.042210	0	8.6406	1.4102e-05	-7.43306
12	A1-T0 vs A1-T2	CATGCAAGTGCGGCGCATAATAAAGC	DR752012 UniRef100_Q2M3Z2 Cluster: Ribosomal protein L38; n=1; Phytophthora infestans|Rep: Ribosomal protein L38 - Phytophthora infestans (Potato late blight fungus), partial (38%)	52.0341	26	STGI.042210	0	14.8427	2.57e-11	-8.21361
13	A2-T0 vs A2-T2	CATGCAGATATCTGATATTTGTGTGG	PITG_17261 | Phytophthora infestans T30-4 60S acidic ribosomal protein P0 (1350 nt)	52.0341	26	phytophthora_infestans_t30-4_1_genes.fasta	0	13.5219	1.70922e-17	-8.07915
13	B2-T0 vs B2-T2	CATGCAGATATCTGATATTTGTGTGG	PITG_17261 | Phytophthora infestans T30-4 60S acidic ribosomal protein P0 (1350 nt)	52.0341	26	phytophthora_infestans_t30-4_1_genes.fasta	0	27.9159	3.00472e-16	-9.12494
13	A1-T0 vs A1-T2	CATGCAGATATCTGATATTTGTGTGG	PITG_17261 | Phytophthora infestans T30-4 60S acidic ribosomal protein P0 (1350 nt)	52.0341	26	phytophthora_infestans_t30-4_1_genes.fasta	0.9935	42.5343	4.53e-28	-5.41996
14	A2-T0 vs A2-T2	CATGCCCACCCGTTACGTGGCCGACA	PITG_03239 | Phytophthora infestans T30-4 60S ribosomal protein L27 (1037 nt)	52.0341	26	phytophthora_infestans_t30-4_1_genes.fasta	0	13.5219	1.70922e-17	-8.07915
14	B2-T0 vs B2-T2	CATGCCCACCCGTTACGTGGCCGACA	PITG_03239 | Phytophthora infestans T30-4 60S ribosomal protein L27 (1037 nt)	52.0341	26	phytophthora_infestans_t30-4_1_genes.fasta	0	9.3053	6.04366e-06	-7.53998
14	A1-T0 vs A1-T2	CATGCCCACCCGTTACGTGGCCGACA	PITG_03239 | Phytophthora infestans T30-4 60S ribosomal protein L27 (1037 nt)	52.0341	26	phytophthora_infestans_t30-4_1_genes.fasta	0	12.1843	2.15e-09	-7.92888
15	A2-T0 vs A2-T2	CATGCCCGACCTCGACCCCAACGACA	PITG_12528 | Phytophthora infestans T30-4 conserved hypothetical protein (758 nt)	52.0341	26	phytophthora_infestans_t30-4_1_genes.fasta	0	4.1606	4.08902e-06	-6.37871
15	B2-T0 vs B2-T2	CATGCCCGACCTCGACCCCAACGACA	PITG_12528 | Phytophthora infestans T30-4 conserved hypothetical protein (758 nt)	52.0341	26	phytophthora_infestans_t30-4_1_genes.fasta	0	7.3113	7.67796e-05	-7.19206
15	A1-T0 vs A1-T2	CATGCCCGACCTCGACCCCAACGACA	PITG_12528 | Phytophthora infestans T30-4 conserved hypothetical protein (758 nt)	52.0341	26	phytophthora_infestans_t30-4_1_genes.fasta	0	7.5321	4.96e-06	-7.23498
16	A2-T0 vs A2-T2	CATGCCCGCTGTGGTCATCCGTCAGC	gi|66270162|gb|AY961465.1| Phytophthora infestans clone MY-08-E-09 ribosomal protein L23 mRNA, complete cds	52.0341	26	NCBI_Phytophtora_infestans.fasta	0	8.3211	3.58397e-11	-7.37871
16	B2-T0 vs B2-T2	CATGCCCGCTGTGGTCATCCGTCAGC	gi|66270162|gb|AY961465.1| Phytophthora infestans clone MY-08-E-09 ribosomal protein L23 mRNA, complete cds	52.0341	26	NCBI_Phytophtora_infestans.fasta	0	7.3113	7.67796e-05	-7.19206
16	A1-T0 vs A1-T2	CATGCCCGCTGTGGTCATCCGTCAGC	gi|66270162|gb|AY961465.1| Phytophthora infestans clone MY-08-E-09 ribosomal protein L23 mRNA, complete cds	52.0341	26	NCBI_Phytophtora_infestans.fasta	0	6.8675	1.5e-05	-7.10172
17	A2-T0 vs A2-T2	CATGCCCTCGGAGAACTAGGTGCTTT	PITG_00879 | Phytophthora infestans T30-4 60S ribosomal protein L30, putative (976 nt)	52.0341	26	phytophthora_infestans_t30-4_1_genes.fasta	0	5.2007	2.22487e-07	-6.70064
17	B2-T0 vs B2-T2	CATGCCCTCGGAGAACTAGGTGCTTT	PITG_00879 | Phytophthora infestans T30-4 60S ribosomal protein L30, putative (976 nt)	52.0341	26	phytophthora_infestans_t30-4_1_genes.fasta	0	17.9459	9.94339e-11	-8.48751
17	A1-T0 vs A1-T2	CATGCCCTCGGAGAACTAGGTGCTTT	PITG_00879 | Phytophthora infestans T30-4 60S ribosomal protein L30, putative (976 nt)	52.0341	26	phytophthora_infestans_t30-4_1_genes.fasta	0	15.5073	8.51e-12	-8.2768
18	A2-T0 vs A2-T2	CATGCCTAAGCGAGTACTTGTTTCTA	PITG_11766 | Phytophthora infestans T30-4 40S ribosomal protein S3a (1393 nt)	52.0341	26	phytophthora_infestans_t30-4_1_genes.fasta	0	14.562	9.30001e-19	-8.18607
18	B2-T0 vs B2-T2	CATGCCTAAGCGAGTACTTGTTTCTA	PITG_11766 | Phytophthora infestans T30-4 40S ribosomal protein S3a (1393 nt)	52.0341	26	phytophthora_infestans_t30-4_1_genes.fasta	0	32.5685	7.97867e-19	-9.34733
18	A1-T0 vs A1-T2	CATGCCTAAGCGAGTACTTGTTTCTA	PITG_11766 | Phytophthora infestans T30-4 40S ribosomal protein S3a (1393 nt)	52.0341	26	phytophthora_infestans_t30-4_1_genes.fasta	0	38.1036	3.92e-28	-9.57378
19	A2-T0 vs A2-T2	CATGCGAATTTGGGGACTTCAAAAAA	PITG_09563 | Phytophthora infestans T30-4 40S ribosomal protein S9-1 (813 nt)	44.1047	22	phytophthora_infestans_t30-4_1_genes.fasta	0	8.8412	8.36003e-12	-7.46617
19	B2-T0 vs B2-T2	CATGCGAATTTGGGGACTTCAAAAAA	PITG_09563 | Phytophthora infestans T30-4 40S ribosomal protein S9-1 (813 nt)	44.1047	22	phytophthora_infestans_t30-4_1_genes.fasta	0	35.8918	1.15351e-20	-9.48751
19	A1-T0 vs A1-T2	CATGCGAATTTGGGGACTTCAAAAAA	PITG_09563 | Phytophthora infestans T30-4 40S ribosomal protein S9-1 (813 nt)	44.1047	22	phytophthora_infestans_t30-4_1_genes.fasta	0	38.7682	1.3e-28	-9.59873
20	A2-T0 vs A2-T2	CATGCGTCAGACTGTTGCCGTCGGTG	PITG_04640 | Phytophthora infestans T30-4 translation elongation factor 1-alpha, putative (1448 nt)	52.0341	26	phytophthora_infestans_t30-4_1_genes.fasta	0	8.8412	8.36003e-12	-7.46617
20	B2-T0 vs B2-T2	CATGCGTCAGACTGTTGCCGTCGGTG	PITG_04640 | Phytophthora infestans T30-4 translation elongation factor 1-alpha, putative (1448 nt)	52.0341	26	phytophthora_infestans_t30-4_1_genes.fasta	0	17.9459	9.94339e-11	-8.48751
20	A1-T0 vs A1-T2	CATGCGTCAGACTGTTGCCGTCGGTG	PITG_04640 | Phytophthora infestans T30-4 translation elongation factor 1-alpha, putative (1448 nt)	52.0341	26	phytophthora_infestans_t30-4_1_genes.fasta	0	17.058	6.44e-13	-8.41431
21	A2-T0 vs A2-T2	CATGCTGCCGCACGACCCTACGGGCA	PITG_08959 | Phytophthora infestans T30-4 40S ribosomal protein S3-3 (841 nt)	52.0341	26	phytophthora_infestans_t30-4_1_genes.fasta	0	12.4817	3.14131e-16	-7.96367
21	B2-T0 vs B2-T2	CATGCTGCCGCACGACCCTACGGGCA	PITG_08959 | Phytophthora infestans T30-4 40S ribosomal protein S3-3 (841 nt)	52.0341	26	phytophthora_infestans_t30-4_1_genes.fasta	0	15.2873	2.94756e-09	-8.25619
21	A1-T0 vs A1-T2	CATGCTGCCGCACGACCCTACGGGCA	PITG_08959 | Phytophthora infestans T30-4 40S ribosomal protein S3-3 (841 nt)	52.0341	26	phytophthora_infestans_t30-4_1_genes.fasta	0	11.0766	1.36e-08	-7.79138
22	A2-T0 vs A2-T2	CATGCTGGGAAGTGTAACTAGTCAAG	gi|66270180|gb|AY961474.1| Phytophthora infestans clone MY-06-H-02 ribosomal protein S19 mRNA, complete cds	52.0341	26	NCBI_Phytophtora_infestans.fasta	0	9.8814	4.54877e-13	-7.62664
22	B2-T0 vs B2-T2	CATGCTGGGAAGTGTAACTAGTCAAG	gi|66270180|gb|AY961474.1| Phytophthora infestans clone MY-06-H-02 ribosomal protein S19 mRNA, complete cds	52.0341	26	NCBI_Phytophtora_infestans.fasta	0	10.6346	1.11003e-06	-7.73262
22	A1-T0 vs A1-T2	CATGCTGGGAAGTGTAACTAGTCAAG	gi|66270180|gb|AY961474.1| Phytophthora infestans clone MY-06-H-02 ribosomal protein S19 mRNA, complete cds	52.0341	26	NCBI_Phytophtora_infestans.fasta	0	19.2733	1.61e-14	-8.59046
23	A2-T0 vs A2-T2	CATGCTGTACCCCAGCCGCGTTTAAG	gi|66270184|gb|AY961476.1| Phytophthora infestans clone MY-08-A-03 ribosomal protein L35 mRNA, complete cds	52.0341	26	NCBI_Phytophtora_infestans.fasta	0	8.8412	8.36003e-12	-7.46617
23	B2-T0 vs B2-T2	CATGCTGTACCCCAGCCGCGTTTAAG	gi|66270184|gb|AY961476.1| Phytophthora infestans clone MY-08-A-03 ribosomal protein L35 mRNA, complete cds	52.0341	26	NCBI_Phytophtora_infestans.fasta	0	36.5565	4.94355e-21	-9.51398
23	A1-T0 vs A1-T2	CATGCTGTACCCCAGCCGCGTTTAAG	gi|66270184|gb|AY961476.1| Phytophthora infestans clone MY-08-A-03 ribosomal protein L35 mRNA, complete cds	52.0341	26	NCBI_Phytophtora_infestans.fasta	0	23.9255	6.98e-18	-8.90241
24	A2-T0 vs A2-T2	CATGGACGACGAGTGGGTGTACGAGA	PITG_09596 | Phytophthora infestans T30-4 nucleoside diphosphate kinase B (661 nt)	52.0341	26	phytophthora_infestans_t30-4_1_genes.fasta	0	10.4014	1.06105e-13	-7.70064
24	B2-T0 vs B2-T2	CATGGACGACGAGTGGGTGTACGAGA	PITG_09596 | Phytophthora infestans T30-4 nucleoside diphosphate kinase B (661 nt)	52.0341	26	phytophthora_infestans_t30-4_1_genes.fasta	0	35.2272	2.69155e-20	-9.46055
24	A1-T0 vs A1-T2	CATGGACGACGAGTGGGTGTACGAGA	PITG_09596 | Phytophthora infestans T30-4 nucleoside diphosphate kinase B (661 nt)	52.0341	26	phytophthora_infestans_t30-4_1_genes.fasta	0	21.7102	2.79e-16	-8.76223
25	A2-T0 vs A2-T2	CATGGAGAAGCTCAAGAAGAGCAAGT	gi|66270182|gb|AY961475.1| Phytophthora infestans clone MY-23-A-10 ribosomal protein L34 mRNA, complete cds	52.0341	26	NCBI_Phytophtora_infestans.fasta	0	12.4817	3.14131e-16	-7.96367
25	B2-T0 vs B2-T2	CATGGAGAAGCTCAAGAAGAGCAAGT	gi|66270182|gb|AY961475.1| Phytophthora infestans clone MY-23-A-10 ribosomal protein L34 mRNA, complete cds	52.0341	26	NCBI_Phytophtora_infestans.fasta	0	26.5865	1.63594e-15	-9.05455
25	A1-T0 vs A1-T2	CATGGAGAAGCTCAAGAAGAGCAAGT	gi|66270182|gb|AY961475.1| Phytophthora infestans clone MY-23-A-10 ribosomal protein L34 mRNA, complete cds	52.0341	26	NCBI_Phytophtora_infestans.fasta	0.4968	26.3624	4.59e-18	-5.72982
26	A2-T0 vs A2-T2	CATGGAGACCATCCACAAGATGAAGG	PITG_09540 | Phytophthora infestans T30-4 60S ribosomal protein L19-1 (774 nt)	52.0341	26	phytophthora_infestans_t30-4_1_genes.fasta	0	19.7627	4.43522e-25	-8.62664
26	B2-T0 vs B2-T2	CATGGAGACCATCCACAAGATGAAGG	PITG_09540 | Phytophthora infestans T30-4 60S ribosomal protein L19-1 (774 nt)	52.0341	26	phytophthora_infestans_t30-4_1_genes.fasta	0	36.5565	4.94355e-21	-9.51398
26	A1-T0 vs A1-T2	CATGGAGACCATCCACAAGATGAAGG	PITG_09540 | Phytophthora infestans T30-4 60S ribosomal protein L19-1 (774 nt)	52.0341	26	phytophthora_infestans_t30-4_1_genes.fasta	0	33.2299	1.31e-24	-9.37634
27	A2-T0 vs A2-T2	CATGGCTGCTGTCTCGGCCGGCTCCG	gi|16225872|gb|AF419844.1| Phytophthora infestans elicitin-like INF7 mRNA, complete cds or gi|81159316|gb|DQ229176.1| Phytophthora infestans elicitin-like protein INL1 mRNA, complete cds	52.0341	26	NCBI_Phytophtora_infestans.fasta	0	5.7208	5.18978e-08	-6.83814
27	B2-T0 vs B2-T2	CATGGCTGCTGTCTCGGCCGGCTCCG	gi|16225872|gb|AF419844.1| Phytophthora infestans elicitin-like INF7 mRNA, complete cds or gi|81159316|gb|DQ229176.1| Phytophthora infestans elicitin-like protein INL1 mRNA, complete cds	52.0341	26	NCBI_Phytophtora_infestans.fasta	0	11.9639	2.03879e-07	-7.90255
27	A1-T0 vs A1-T2	CATGGCTGCTGTCTCGGCCGGCTCCG	gi|16225872|gb|AF419844.1| Phytophthora infestans elicitin-like INF7 mRNA, complete cds or gi|81159316|gb|DQ229176.1| Phytophthora infestans elicitin-like protein INL1 mRNA, complete cds	52.0341	26	NCBI_Phytophtora_infestans.fasta	0	7.089	1.04e-05	-7.14752
28	A2-T0 vs A2-T2	CATGGGATATCTCTTGCCTGGAAACA	PITG_03353 | Phytophthora infestans T30-4 60S ribosomal protein L17-2 (752 nt)	52.0341	26	phytophthora_infestans_t30-4_1_genes.fasta	0	9.3613	1.95007e-12	-7.54864
28	B2-T0 vs B2-T2	CATGGGATATCTCTTGCCTGGAAACA	PITG_03353 | Phytophthora infestans T30-4 60S ribosomal protein L17-2 (752 nt)	52.0341	26	phytophthora_infestans_t30-4_1_genes.fasta	0	22.5986	2.64034e-13	-8.82009
28	A1-T0 vs A1-T2	CATGGGATATCTCTTGCCTGGAAACA	PITG_03353 | Phytophthora infestans T30-4 60S ribosomal protein L17-2 (752 nt)	52.0341	26	phytophthora_infestans_t30-4_1_genes.fasta	0	19.2733	1.61e-14	-8.59046
29	A2-T0 vs A2-T2	CATGGTCATCGCACTCTCGCTGAAAG	PITG_02694 | Phytophthora infestans T30-4 60S ribosomal protein L23a (830 nt)	44.1047	22	phytophthora_infestans_t30-4_1_genes.fasta	0	24.4434	9.06786e-31	-8.9333
29	B2-T0 vs B2-T2	CATGGTCATCGCACTCTCGCTGAAAG	PITG_02694 | Phytophthora infestans T30-4 60S ribosomal protein L23a (830 nt)	44.1047	22	phytophthora_infestans_t30-4_1_genes.fasta	0	34.5625	6.28036e-20	-9.43306
29	A1-T0 vs A1-T2	CATGGTCATCGCACTCTCGCTGAAAG	PITG_02694 | Phytophthora infestans T30-4 60S ribosomal protein L23a (830 nt)	44.1047	22	phytophthora_infestans_t30-4_1_genes.fasta	0	35.2237	4.74e-26	-9.4604
30	A2-T0 vs A2-T2	CATGGTTGGCGGTATCGAGGAGGTGA	PITG_06595 | Phytophthora infestans T30-4 ATP synthase subunit beta, putative (1595 nt)	52.0341	26	phytophthora_infestans_t30-4_1_genes.fasta	0	4.1606	4.08902e-06	-6.37871
30	B2-T0 vs B2-T2	CATGGTTGGCGGTATCGAGGAGGTGA	PITG_06595 | Phytophthora infestans T30-4 ATP synthase subunit beta, putative (1595 nt)	52.0341	26	phytophthora_infestans_t30-4_1_genes.fasta	0	11.2993	4.75723e-07	-7.82009
30	A1-T0 vs A1-T2	CATGGTTGGCGGTATCGAGGAGGTGA	PITG_06595 | Phytophthora infestans T30-4 ATP synthase subunit beta, putative (1595 nt)	52.0341	26	phytophthora_infestans_t30-4_1_genes.fasta	0	13.735	1.63e-10	-8.10172
31	A2-T0 vs A2-T2	CATGTAAGCCTAGTATTATAGCCAAG	PITG_19008 | Phytophthora infestans T30-4 nascent polypeptide-associated complex subunit alpha-like protein, putative (2227 nt)	52.0341	26	phytophthora_infestans_t30-4_1_genes.fasta	0	8.8412	8.36003e-12	-7.46617
31	B2-T0 vs B2-T2	CATGTAAGCCTAGTATTATAGCCAAG	PITG_19008 | Phytophthora infestans T30-4 nascent polypeptide-associated complex subunit alpha-like protein, putative (2227 nt)	52.0341	26	phytophthora_infestans_t30-4_1_genes.fasta	0	10.6346	1.11003e-06	-7.73262
31	A1-T0 vs A1-T2	CATGTAAGCCTAGTATTATAGCCAAG	PITG_19008 | Phytophthora infestans T30-4 nascent polypeptide-associated complex subunit alpha-like protein, putative (2227 nt)	52.0341	26	phytophthora_infestans_t30-4_1_genes.fasta	0.4968	13.292	6.74e-09	-4.74189
32	A2-T0 vs A2-T2	GATCAACAGCAGCAACTGCAAAATTT	PITG_15069 | Phytophthora infestans T30-4 conserved hypothetical protein (1006 nt)	52.0341	26	phytophthora_infestans_t30-4_1_genes.fasta	0	22.4017	2.7491e-28	-8.80746
32	B2-T0 vs B2-T2	GATCAACAGCAGCAACTGCAAAATTT	PITG_15069 | Phytophthora infestans T30-4 conserved hypothetical protein (1006 nt)	52.0341	26	phytophthora_infestans_t30-4_1_genes.fasta	0	53.766	1.46641e-30	-10.0705
32	A1-T0 vs A1-T2	GATCAACAGCAGCAACTGCAAAATTT	PITG_15069 | Phytophthora infestans T30-4 conserved hypothetical protein (1006 nt)	52.0341	26	phytophthora_infestans_t30-4_1_genes.fasta	0.5882	43.7944	3.68e-30	-6.21837
33	A2-T0 vs A2-T2	GATCAACCTCAAATTCATCGATACCT	PITG_18052 | Phytophthora infestans T30-4 60S ribosomal protein L3 (1310 nt)	52.0341	26	phytophthora_infestans_t30-4_1_genes.fasta	0	14.4952	1.12116e-18	-8.17943
33	B2-T0 vs B2-T2	GATCAACCTCAAATTCATCGATACCT	PITG_18052 | Phytophthora infestans T30-4 60S ribosomal protein L3 (1310 nt)	52.0341	26	phytophthora_infestans_t30-4_1_genes.fasta	0	37.0985	2.47721e-21	-9.53522
33	A1-T0 vs A1-T2	GATCAACCTCAAATTCATCGATACCT	PITG_18052 | Phytophthora infestans T30-4 60S ribosomal protein L3 (1310 nt)	52.0341	26	phytophthora_infestans_t30-4_1_genes.fasta	0	32.0036	1.01e-23	-9.32209
34	A2-T0 vs A2-T2	GATCAATGAACCAGAGAGCTATTTTG	gi|66270168|gb|AY961468.1| Phytophthora infestans clone MY-23-A-06 ribosomal protein S19 mRNA, complete cds	52.0341	26	NCBI_Phytophtora_infestans.fasta	0	17.57	2.05239e-22	-8.45697
34	B2-T0 vs B2-T2	GATCAATGAACCAGAGAGCTATTTTG	gi|66270168|gb|AY961468.1| Phytophthora infestans clone MY-23-A-06 ribosomal protein S19 mRNA, complete cds	52.0341	26	NCBI_Phytophtora_infestans.fasta	0	25.8077	4.41558e-15	-9.01166
34	A1-T0 vs A1-T2	GATCAATGAACCAGAGAGCTATTTTG	gi|66270168|gb|AY961468.1| Phytophthora infestans clone MY-23-A-06 ribosomal protein S19 mRNA, complete cds	52.0341	26	NCBI_Phytophtora_infestans.fasta	0.5882	29.3086	6.88e-20	-5.63895
35	A2-T0 vs A2-T2	GATCAGTCGCGCTCGCTAACGCTGAC	PITG_00631 | Phytophthora infestans T30-4 conserved hypothetical protein (479 nt)	52.0341	26	phytophthora_infestans_t30-4_1_genes.fasta	0	8.785	9.78513e-12	-7.45697
35	B2-T0 vs B2-T2	GATCAGTCGCGCTCGCTAACGCTGAC	PITG_00631 | Phytophthora infestans T30-4 conserved hypothetical protein (479 nt)	52.0341	26	phytophthora_infestans_t30-4_1_genes.fasta	0	18.8181	3.27093e-11	-8.55598
35	A1-T0 vs A1-T2	GATCAGTCGCGCTCGCTAACGCTGAC	PITG_00631 | Phytophthora infestans T30-4 conserved hypothetical protein (479 nt)	52.0341	26	phytophthora_infestans_t30-4_1_genes.fasta	0	15.1596	1.52e-11	-8.24409
36	A2-T0 vs A2-T2	GATCATAACACGAACTCCAAAGGACG	gi|66270172|gb|AY961470.1| Phytophthora infestans clone MY-11-D-07 ribosomal protein S12 mRNA, complete cds	52.0341	26	NCBI_Phytophtora_infestans.fasta	0	9.6635	8.3702e-13	-7.59447
36	B2-T0 vs B2-T2	GATCATAACACGAACTCCAAAGGACG	gi|66270172|gb|AY961470.1| Phytophthora infestans clone MY-11-D-07 ribosomal protein S12 mRNA, complete cds	52.0341	26	NCBI_Phytophtora_infestans.fasta	0	15.5921	1.99838e-09	-8.28467
36	A1-T0 vs A1-T2	GATCATAACACGAACTCCAAAGGACG	gi|66270172|gb|AY961470.1| Phytophthora infestans clone MY-11-D-07 ribosomal protein S12 mRNA, complete cds	52.0341	26	NCBI_Phytophtora_infestans.fasta	0.5882	18.8653	1.48e-12	-5.00336
37	A2-T0 vs A2-T2	GATCATCCACACGGGGGTGGTGAAGG	PITG_15727 | Phytophthora infestans T30-4 hypothetical protein (908 nt)	52.0341	26	phytophthora_infestans_t30-4_1_genes.fasta	0	11.8597	1.79126e-15	-7.88993
37	B2-T0 vs B2-T2	GATCATCCACACGGGGGTGGTGAAGG	PITG_15727 | Phytophthora infestans T30-4 hypothetical protein (908 nt)	52.0341	26	phytophthora_infestans_t30-4_1_genes.fasta	0	29.0336	7.22738e-17	-9.18158
37	A1-T0 vs A1-T2	GATCATCCACACGGGGGTGGTGAAGG	PITG_15727 | Phytophthora infestans T30-4 hypothetical protein (908 nt)	52.0341	26	phytophthora_infestans_t30-4_1_genes.fasta	0	20.8866	1.1e-15	-8.70643
38	A1-T0 vs A1-T2	GATCCACAAGTTCATCAAGCAGTGCC	PITG_07269 | Phytophthora infestans T30-4 60S ribosomal protein L7 (1385 nt)	52.0341	26	phytophthora_infestans_t30-4_1_genes.fasta	0	10.9812	2.09406e-14	-7.7789
38	B2-T0 vs B2-T2	GATCCACAAGTTCATCAAGCAGTGCC	PITG_07269 | Phytophthora infestans T30-4 60S ribosomal protein L7 (1385 nt)	52.0341	26	phytophthora_infestans_t30-4_1_genes.fasta	0	21.5064	1.06251e-12	-8.74862
38	A1-T0 vs A1-T2	GATCCACAAGTTCATCAAGCAGTGCC	PITG_07269 | Phytophthora infestans T30-4 60S ribosomal protein L7 (1385 nt)	52.0341	26	phytophthora_infestans_t30-4_1_genes.fasta	0	22.9078	3.8e-17	-8.8397
39	A2-T0 vs A2-T2	GATCCACGAGCTGGAGGAGAACGGAA	PITG_13312 | Phytophthora infestans T30-4 40S ribosomal protein S25, putative (1154 nt)	52.0341	26	phytophthora_infestans_t30-4_1_genes.fasta	0	21.084	1.09885e-26	-8.72
39	B2-T0 vs B2-T2	GATCCACGAGCTGGAGGAGAACGGAA	PITG_13312 | Phytophthora infestans T30-4 40S ribosomal protein S25, putative (1154 nt)	52.0341	26	phytophthora_infestans_t30-4_1_genes.fasta	0	33.8726	1.51345e-19	-9.40397
39	A1-T0 vs A1-T2	GATCCACGAGCTGGAGGAGAACGGAA	PITG_13312 | Phytophthora infestans T30-4 40S ribosomal protein S25, putative (1154 nt)	52.0341	26	phytophthora_infestans_t30-4_1_genes.fasta	0	21.8972	2.04e-16	-8.7746
40	A2-T0 vs A2-T2	GATCCAGCTGTCTTGGTGGCGGTCGT	PITG_19669 | Phytophthora infestans T30-4 ubiquitin-like protein/ribosomal protein (737 nt)	52.0341	26	phytophthora_infestans_t30-4_1_genes.fasta	0	4.8317	6.24891e-07	-6.59447
40	B2-T0 vs B2-T2	GATCCAGCTGTCTTGGTGGCGGTCGT	PITG_19669 | Phytophthora infestans T30-4 ubiquitin-like protein/ribosomal protein (737 nt)	52.0341	26	phytophthora_infestans_t30-4_1_genes.fasta	0	19.8934	8.30492e-12	-8.63615
40	A1-T0 vs A1-T2	GATCCAGCTGTCTTGGTGGCGGTCGT	PITG_19669 | Phytophthora infestans T30-4 ubiquitin-like protein/ribosomal protein (737 nt)	52.0341	26	phytophthora_infestans_t30-4_1_genes.fasta	0	13.8121	1.43e-10	-8.10979
41	A2-T0 vs A2-T2	GATCCAGGACGAGGAGAAGGCCAAGA	PITG_15358 | Phytophthora infestans T30-4 calreticulin precursor (1415 nt) or PITG_18934 | Phytophthora infestans T30-4 calreticulin precursor (1415 nt)	52.0341	26	phytophthora_infestans_t30-4_1_genes.fasta	0	4.8317	6.24891e-07	-6.59447
41	B2-T0 vs B2-T2	GATCCAGGACGAGGAGAAGGCCAAGA	PITG_15358 | Phytophthora infestans T30-4 calreticulin precursor (1415 nt) or PITG_18934 | Phytophthora infestans T30-4 calreticulin precursor (1415 nt)	52.0341	26	phytophthora_infestans_t30-4_1_genes.fasta	0	15.0545	3.96594e-09	-8.23405
41	A1-T0 vs A1-T2	GATCCAGGACGAGGAGAAGGCCAAGA	PITG_15358 | Phytophthora infestans T30-4 calreticulin precursor (1415 nt) or PITG_18934 | Phytophthora infestans T30-4 calreticulin precursor (1415 nt)	52.0341	26	phytophthora_infestans_t30-4_1_genes.fasta	0	12.4646	1.35e-09	-7.96169
42	A2-T0 vs A2-T2	GATCCCATAATAAAACGTGCGATAAT	PITG_14913 | Phytophthora infestans T30-4 40S ribosomal protein S16 (1118 nt)	52.0341	26	phytophthora_infestans_t30-4_1_genes.fasta	0	7.028	1.3373e-09	-7.13504
42	B2-T0 vs B2-T2	GATCCCATAATAAAACGTGCGATAAT	PITG_14913 | Phytophthora infestans T30-4 40S ribosomal protein S16 (1118 nt)	52.0341	26	phytophthora_infestans_t30-4_1_genes.fasta	0	16.6674	5.07391e-10	-8.38089
42	A1-T0 vs A1-T2	GATCCCATAATAAAACGTGCGATAAT	PITG_14913 | Phytophthora infestans T30-4 40S ribosomal protein S16 (1118 nt)	52.0341	26	phytophthora_infestans_t30-4_1_genes.fasta	0	18.8653	3.18e-14	-8.55959
43	A2-T0 vs A2-T2	GATCCCGCCCGGACTTCTTGTGATGC	gi|23394359|gb|AF424645.1| Phytophthora infestans clone MY-04-F-06 pyrophosphatase mRNA, complete cds	52.0341	26	NCBI_Phytophtora_infestans.fasta	0	4.8317	6.24891e-07	-6.59447
43	B2-T0 vs B2-T2	GATCCCGCCCGGACTTCTTGTGATGC	gi|23394359|gb|AF424645.1| Phytophthora infestans clone MY-04-F-06 pyrophosphatase mRNA, complete cds	52.0341	26	NCBI_Phytophtora_infestans.fasta	0	7.5272	5.83038e-05	-7.23405
43	A1-T0 vs A1-T2	GATCCCGCCCGGACTTCTTGTGATGC	gi|23394359|gb|AF424645.1| Phytophthora infestans clone MY-04-F-06 pyrophosphatase mRNA, complete cds	52.0341	26	NCBI_Phytophtora_infestans.fasta	0	9.7695	1.2e-07	-7.61022
44	A2-T0 vs A2-T2	GATCCCGCTTTAATTCCGTAATGGAC	PITG_15638 | Phytophthora infestans T30-4 conserved hypothetical protein (686 nt)	52.0341	26	phytophthora_infestans_t30-4_1_genes.fasta	0	18.0092	6.00267e-23	-8.49259
44	B2-T0 vs B2-T2	GATCCCGCTTTAATTCCGTAATGGAC	PITG_15638 | Phytophthora infestans T30-4 conserved hypothetical protein (686 nt)	52.0341	26	phytophthora_infestans_t30-4_1_genes.fasta	0	43.0128	1.31709e-24	-9.74862
44	A1-T0 vs A1-T2	GATCCCGCTTTAATTCCGTAATGGAC	PITG_15638 | Phytophthora infestans T30-4 conserved hypothetical protein (686 nt)	52.0341	26	phytophthora_infestans_t30-4_1_genes.fasta	0.5882	36.383	6.78e-25	-5.95089
45	A2-T0 vs A2-T2	GATCCTGTTCTTTCCCGCGAAGGACA	PITG_21378 | Phytophthora infestans T30-4 protein disulfide-isomerase, putative (1781 nt)	52.0341	26	phytophthora_infestans_t30-4_1_genes.fasta	0	5.271	1.82763e-07	-6.72
45	B2-T0 vs B2-T2	GATCCTGTTCTTTCCCGCGAAGGACA	PITG_21378 | Phytophthora infestans T30-4 protein disulfide-isomerase, putative (1781 nt)	52.0341	26	phytophthora_infestans_t30-4_1_genes.fasta	0	12.9038	6.15202e-08	-8.01166
45	A1-T0 vs A1-T2	GATCCTGTTCTTTCCCGCGAAGGACA	PITG_21378 | Phytophthora infestans T30-4 protein disulfide-isomerase, putative (1781 nt)	52.0341	26	phytophthora_infestans_t30-4_1_genes.fasta	0	13.1383	4.39e-10	-8.03764
46	A2-T0 vs A2-T2	GATCGACACCAACCCAGGAGGAAATG	gi|23394353|gb|AF424642.1| Phytophthora infestans clone MY-03-E-01 ADP/ATP translocase mRNA, complete cds	52.0341	26	NCBI_Phytophtora_infestans.fasta	0	42.6071	7.56983e-53	-9.73495
46	B2-T0 vs B2-T2	GATCGACACCAACCCAGGAGGAAATG	gi|23394353|gb|AF424642.1| Phytophthora infestans clone MY-03-E-01 ADP/ATP translocase mRNA, complete cds	52.0341	26	NCBI_Phytophtora_infestans.fasta	0	73.1217	2.81976e-41	-10.5142
46	A1-T0 vs A1-T2	GATCGACACCAACCCAGGAGGAAATG	gi|23394353|gb|AF424642.1| Phytophthora infestans clone MY-03-E-01 ADP/ATP translocase mRNA, complete cds	52.0341	26	NCBI_Phytophtora_infestans.fasta	1.1763	66.7022	1.37e-44	-5.82536
47	A2-T0 vs A2-T2	GATCGACTGGCGAGGAGGCGGTTTGA	PITG_08809 | Phytophthora infestans T30-4 60S ribosomal protein L12, putative (1873 nt)	52.0341	26	phytophthora_infestans_t30-4_1_genes.fasta	0	81.7003	2.29415e-100	-10.6742
47	B2-T0 vs B2-T2	GATCGACTGGCGAGGAGGCGGTTTGA	PITG_08809 | Phytophthora infestans T30-4 60S ribosomal protein L12, putative (1873 nt)	52.0341	26	phytophthora_infestans_t30-4_1_genes.fasta	0	106.457	9.88101e-60	-11.056
47	A1-T0 vs A1-T2	GATCGACTGGCGAGGAGGCGGTTTGA	PITG_08809 | Phytophthora infestans T30-4 60S ribosomal protein L12, putative (1873 nt)	52.0341	26	phytophthora_infestans_t30-4_1_genes.fasta	0.5882	81.1881	6.99e-57	-7.10889
46	A2-T0 vs A2-T2	GATCGAGAAGGCCACCAAGAAGCCAG	gi|66270178|gb|AY961473.1| Phytophthora infestans clone MY-23-E-08 ribosomal protein L28 mRNA, complete cds	52.0341	26	NCBI_Phytophtora_infestans.fasta	0	10.9812	2.09406e-14	-7.7789
46	B2-T0 vs B2-T2	GATCGAGAAGGCCACCAAGAAGCCAG	gi|66270178|gb|AY961473.1| Phytophthora infestans clone MY-23-E-08 ribosomal protein L28 mRNA, complete cds	52.0341	26	NCBI_Phytophtora_infestans.fasta	0	9.1402	7.45922e-06	-7.51416
46	A1-T0 vs A1-T2	GATCGAGAAGGCCACCAAGAAGCCAG	gi|66270178|gb|AY961473.1| Phytophthora infestans clone MY-23-E-08 ribosomal protein L28 mRNA, complete cds	52.0341	26	NCBI_Phytophtora_infestans.fasta	0	14.149	8.16e-11	-8.14455
47	A2-T0 vs A2-T2	GATCGAGGCCCGTAAGAGCCGTGCCC	PITG_13681 | Phytophthora infestans T30-4 40S ribosomal protein S26, putative (675 nt)	52.0341	26	phytophthora_infestans_t30-4_1_genes.fasta	0	11.8597	1.79126e-15	-7.88993
47	B2-T0 vs B2-T2	GATCGAGGCCCGTAAGAGCCGTGCCC	PITG_13681 | Phytophthora infestans T30-4 40S ribosomal protein S26, putative (675 nt)	52.0341	26	phytophthora_infestans_t30-4_1_genes.fasta	0	20.9687	2.10863e-12	-8.7121
47	A1-T0 vs A1-T2	GATCGAGGCCCGTAAGAGCCGTGCCC	PITG_13681 | Phytophthora infestans T30-4 40S ribosomal protein S26, putative (675 nt)	52.0341	26	phytophthora_infestans_t30-4_1_genes.fasta	0.5882	21.5603	1.94e-14	-5.19601
48	A2-T0 vs A2-T2	GATCGATAGCAGTTTCTGCAGTTTGA	gi|6688976|emb|AJ249839.1| Phytophthora infestans partial mRNA for translation elongation factor 1 alpha (tef1 gene)	52.0341	26	NCBI_Phytophtora_infestans.fasta	0	114.644	2.07478e-140	-11.1629
48	B2-T0 vs B2-T2	GATCGATAGCAGTTTCTGCAGTTTGA	gi|6688976|emb|AJ249839.1| Phytophthora infestans partial mRNA for translation elongation factor 1 alpha (tef1 gene)	52.0341	26	NCBI_Phytophtora_infestans.fasta	0	217.752	2.3853e-121	-12.0885
48	A1-T0 vs A1-T2	GATCGATAGCAGTTTCTGCAGTTTGA	gi|6688976|emb|AJ249839.1| Phytophthora infestans partial mRNA for translation elongation factor 1 alpha (tef1 gene)	52.0341	26	NCBI_Phytophtora_infestans.fasta	0	140.142	6.68e-102	-11.4527
49	A2-T0 vs A2-T2	GATCGATTGCTGAGTGACAACAACGC	gi|23394387|gb|AF424658.1| Phytophthora infestans clone MY-08-C-01 peptidylprolyl isomerase mRNA, complete cds	52.0341	26	NCBI_Phytophtora_infestans.fasta	0	11.8597	1.79126e-15	-7.88993
49	B2-T0 vs B2-T2	GATCGATTGCTGAGTGACAACAACGC	gi|23394387|gb|AF424658.1| Phytophthora infestans clone MY-08-C-01 peptidylprolyl isomerase mRNA, complete cds	52.0341	26	NCBI_Phytophtora_infestans.fasta	0	18.2804	6.49141e-11	-8.51416
49	A1-T0 vs A1-T2	GATCGATTGCTGAGTGACAACAACGC	gi|23394387|gb|AF424658.1| Phytophthora infestans clone MY-08-C-01 peptidylprolyl isomerase mRNA, complete cds	52.0341	26	NCBI_Phytophtora_infestans.fasta	0.5882	18.5284	2.54e-12	-4.97736
50	A2-T0 vs A2-T2	GATCGCAGAATGCATTTGGAAAAGTT	PITG_00527 | Phytophthora infestans T30-4 luminal-binding protein 3 precursor (2088 nt)	52.0341	26	phytophthora_infestans_t30-4_1_genes.fasta	0	7.028	1.3373e-09	-7.13504
50	B2-T0 vs B2-T2	GATCGCAGAATGCATTTGGAAAAGTT	PITG_00527 | Phytophthora infestans T30-4 luminal-binding protein 3 precursor (2088 nt)	52.0341	26	phytophthora_infestans_t30-4_1_genes.fasta	0	11.8285	2.423e-07	-7.88612
50	A1-T0 vs A1-T2	GATCGCAGAATGCATTTGGAAAAGTT	PITG_00527 | Phytophthora infestans T30-4 luminal-binding protein 3 precursor (2088 nt)	52.0341	26	phytophthora_infestans_t30-4_1_genes.fasta	0	15.1596	1.52e-11	-8.24409
51	A2-T0 vs A2-T2	GATCGCCAATCACTGCTTCAAAAAAA	PITG_08703 | Phytophthora infestans T30-4 conserved hypothetical protein (937 nt)	42.1223	21	phytophthora_infestans_t30-4_1_genes.fasta	0	21.5232	3.21382e-27	-8.74975
51	B2-T0 vs B2-T2	GATCGCCAATCACTGCTTCAAAAAAA	PITG_08703 | Phytophthora infestans T30-4 conserved hypothetical protein (937 nt)	42.1223	21	phytophthora_infestans_t30-4_1_genes.fasta	0	37.6362	1.24823e-21	-9.55598
51	A1-T0 vs A1-T2	GATCGCCAATCACTGCTTCAAAAAAA	PITG_08703 | Phytophthora infestans T30-4 conserved hypothetical protein (937 nt)	42.1223	21	phytophthora_infestans_t30-4_1_genes.fasta	0	30.3192	1.67e-22	-9.24409
52	A2-T0 vs A2-T2	GATCGCCAGGGCTCGGTATAGGCCGA	PITG_10202 | Phytophthora infestans T30-4 hypothetical protein (698 nt)	52.0341	26	phytophthora_infestans_t30-4_1_genes.fasta	0	6.5887	4.57239e-09	-7.04193
52	B2-T0 vs B2-T2	GATCGCCAGGGCTCGGTATAGGCCGA	PITG_10202 | Phytophthora infestans T30-4 hypothetical protein (698 nt)	52.0341	26	phytophthora_infestans_t30-4_1_genes.fasta	0	27.9583	2.84653e-16	-9.12713
52	A1-T0 vs A1-T2	GATCGCCAGGGCTCGGTATAGGCCGA	PITG_10202 | Phytophthora infestans T30-4 hypothetical protein (698 nt)	52.0341	26	phytophthora_infestans_t30-4_1_genes.fasta	0	19.8759	5.91e-15	-8.63488
53	A2-T0 vs A2-T2	GATCGCCGCCGAGGCTGCCAAAAAGG	PITG_03477 | Phytophthora infestans T30-4 60S ribosomal protein L7a-2 (1307 nt)	44.1047	22	phytophthora_infestans_t30-4_1_genes.fasta	0	22.8409	8.04037e-29	-8.83548
53	B2-T0 vs B2-T2	GATCGCCGCCGAGGCTGCCAAAAAGG	PITG_03477 | Phytophthora infestans T30-4 60S ribosomal protein L7a-2 (1307 nt)	44.1047	22	phytophthora_infestans_t30-4_1_genes.fasta	0	32.7972	5.96081e-19	-9.35743
53	A1-T0 vs A1-T2	GATCGCCGCCGAGGCTGCCAAAAAGG	PITG_03477 | Phytophthora infestans T30-4 60S ribosomal protein L7a-2 (1307 nt)	44.1047	22	phytophthora_infestans_t30-4_1_genes.fasta	0	21.2234	6.27e-16	-8.72951
54	A2-T0 vs A2-T2	GATCGCCTTCCCGCTGTCGCACCGCC	gi|66270192|gb|AY961480.1| Phytophthora infestans clone MY-22-C-06 ribosomal protein L18 mRNA, complete cds	52.0341	26	NCBI_Phytophtora_infestans.fasta	0	7.4672	3.91122e-10	-7.2225
54	B2-T0 vs B2-T2	GATCGCCTTCCCGCTGTCGCACCGCC	gi|66270192|gb|AY961480.1| Phytophthora infestans clone MY-22-C-06 ribosomal protein L18 mRNA, complete cds	52.0341	26	NCBI_Phytophtora_infestans.fasta	0	16.6674	5.07391e-10	-8.38089
54	A1-T0 vs A1-T2	GATCGCCTTCCCGCTGTCGCACCGCC	gi|66270192|gb|AY961480.1| Phytophthora infestans clone MY-22-C-06 ribosomal protein L18 mRNA, complete cds	52.0341	26	NCBI_Phytophtora_infestans.fasta	0	17.5178	2.99e-13	-8.45267
55	A2-T0 vs A2-T2	GATCGGGTGTAGGCTTAGTATTTAAC	PITG_09442 | Phytophthora infestans T30-4 40S ribosomal protein S21 (659 nt)	52.0341	26	phytophthora_infestans_t30-4_1_genes.fasta	0	10.9812	2.09406e-14	-7.7789
55	B2-T0 vs B2-T2	GATCGGGTGTAGGCTTAGTATTTAAC	PITG_09442 | Phytophthora infestans T30-4 40S ribosomal protein S21 (659 nt)	52.0341	26	phytophthora_infestans_t30-4_1_genes.fasta	0	33.3349	3.00357e-19	-9.38089
55	A1-T0 vs A1-T2	GATCGGGTGTAGGCTTAGTATTTAAC	PITG_09442 | Phytophthora infestans T30-4 40S ribosomal protein S21 (659 nt)	52.0341	26	phytophthora_infestans_t30-4_1_genes.fasta	0.5882	28.2979	3.55e-19	-5.58832
56	A2-T0 vs A2-T2	GATCGTAGCTTAAATAATTTAGAAAC	PITG_06514 | Phytophthora infestans T30-4 calmodulin (649 nt)	52.0341	26	phytophthora_infestans_t30-4_1_genes.fasta	0	19.7662	4.39221e-25	-8.62689
56	B2-T0 vs B2-T2	GATCGTAGCTTAAATAATTTAGAAAC	PITG_06514 | Phytophthora infestans T30-4 calmodulin (649 nt)	52.0341	26	phytophthora_infestans_t30-4_1_genes.fasta	0	25.27	8.76307e-15	-8.98128
56	A1-T0 vs A1-T2	GATCGTAGCTTAAATAATTTAGAAAC	PITG_06514 | Phytophthora infestans T30-4 calmodulin (649 nt)	52.0341	26	phytophthora_infestans_t30-4_1_genes.fasta	0	27.6242	1.48e-20	-9.10979
57	A2-T0 vs A2-T2	GATCGTGCCGGCCACGCTCAAGAAGC	gi|66270166|gb|AY961467.1| Phytophthora infestans clone MY-06-E-07 ribosomal protein S10 mRNA, complete cds	52.0341	26	NCBI_Phytophtora_infestans.fasta	0	21.5232	3.21382e-27	-8.74975
57	B2-T0 vs B2-T2	GATCGTGCCGGCCACGCTCAAGAAGC	gi|66270166|gb|AY961467.1| Phytophthora infestans clone MY-06-E-07 ribosomal protein S10 mRNA, complete cds	52.0341	26	NCBI_Phytophtora_infestans.fasta	0	37.0985	2.47721e-21	-9.53522
57	A1-T0 vs A1-T2	GATCGTGCCGGCCACGCTCAAGAAGC	gi|66270166|gb|AY961467.1| Phytophthora infestans clone MY-06-E-07 ribosomal protein S10 mRNA, complete cds	52.0341	26	NCBI_Phytophtora_infestans.fasta	0	34.6986	1.14e-25	-9.43873
58	A2-T0 vs A2-T2	GATCTAAAGCTCTCTTTAATTCGAGG	gi|23394378|gb|AF424654.1| Phytophthora infestans clone MY-07-F-01 enolase mRNA, complete cds	52.0341	26	NCBI_Phytophtora_infestans.fasta	0	5.271	1.82763e-07	-6.72
58	B2-T0 vs B2-T2	GATCTAAAGCTCTCTTTAATTCGAGG	gi|23394378|gb|AF424654.1| Phytophthora infestans clone MY-07-F-01 enolase mRNA, complete cds	52.0341	26	NCBI_Phytophtora_infestans.fasta	0	20.9687	2.10863e-12	-8.7121
58	A1-T0 vs A1-T2	GATCTAAAGCTCTCTTTAATTCGAGG	gi|23394378|gb|AF424654.1| Phytophthora infestans clone MY-07-F-01 enolase mRNA, complete cds	52.0341	26	NCBI_Phytophtora_infestans.fasta	0	15.4965	8.66e-12	-8.2758
59	A2-T0 vs A2-T2	GATCTAAGCGTTCACAAAAGGAGCGT	PITG_03486 | Phytophthora infestans T30-4 conserved hypothetical protein (662 nt)	52.0341	26	phytophthora_infestans_t30-4_1_genes.fasta	0	17.1307	7.01738e-22	-8.42044
59	B2-T0 vs B2-T2	GATCTAAGCGTTCACAAAAGGAGCGT	PITG_03486 | Phytophthora infestans T30-4 conserved hypothetical protein (662 nt)	52.0341	26	phytophthora_infestans_t30-4_1_genes.fasta	0	38.1738	6.28965e-22	-9.57644
59	A1-T0 vs A1-T2	GATCTAAGCGTTCACAAAAGGAGCGT	PITG_03486 | Phytophthora infestans T30-4 conserved hypothetical protein (662 nt)	52.0341	26	phytophthora_infestans_t30-4_1_genes.fasta	0	22.9078	3.8e-17	-8.8397
60	A2-T0 vs A2-T2	GATCTATCGTCAGCCGCTCTTGGGCA	gi|66270178|gb|AY961473.1| Phytophthora infestans clone MY-23-E-08 ribosomal protein L28 mRNA, complete cds	52.0341	26	NCBI_Phytophtora_infestans.fasta	0	11.8597	1.79126e-15	-7.88993
60	B2-T0 vs B2-T2	GATCTATCGTCAGCCGCTCTTGGGCA	gi|66270178|gb|AY961473.1| Phytophthora infestans clone MY-23-E-08 ribosomal protein L28 mRNA, complete cds	52.0341	26	NCBI_Phytophtora_infestans.fasta	0	13.4415	3.09992e-08	-8.07055
60	A1-T0 vs A1-T2	GATCTATCGTCAGCCGCTCTTGGGCA	gi|66270178|gb|AY961473.1| Phytophthora infestans clone MY-23-E-08 ribosomal protein L28 mRNA, complete cds	52.0341	26	NCBI_Phytophtora_infestans.fasta	0	13.4752	2.51e-10	-8.07416
61	A2-T0 vs A2-T2	GATCTCCGGTTTCGGTCGTCGTGGCC	PITG_12947 | Phytophthora infestans T30-4 40S ribosomal protein S23, putative (952 nt)	52.0341	26	phytophthora_infestans_t30-4_1_genes.fasta	0	12.7382	1.53225e-16	-7.99302
61	B2-T0 vs B2-T2	GATCTCCGGTTTCGGTCGTCGTGGCC	PITG_12947 | Phytophthora infestans T30-4 40S ribosomal protein S23, putative (952 nt)	52.0341	26	phytophthora_infestans_t30-4_1_genes.fasta	0	23.1194	1.35934e-13	-8.85296
61	A1-T0 vs A1-T2	GATCTCCGGTTTCGGTCGTCGTGGCC	PITG_12947 | Phytophthora infestans T30-4 40S ribosomal protein S23, putative (952 nt)	52.0341	26	phytophthora_infestans_t30-4_1_genes.fasta	0	13.8121	1.43e-10	-8.10979
62	A2-T0 vs A2-T2	GATCTCTCTTTGCTGCTTTCGAGCAA	PITG_17093 | Phytophthora infestans T30-4 60S ribosomal protein L24, putative (1177 nt)	52.0341	26	phytophthora_infestans_t30-4_1_genes.fasta	0	15.813	2.80493e-20	-8.30496
62	B2-T0 vs B2-T2	GATCTCTCTTTGCTGCTTTCGAGCAA	PITG_17093 | Phytophthora infestans T30-4 60S ribosomal protein L24, putative (1177 nt)	52.0341	26	phytophthora_infestans_t30-4_1_genes.fasta	0	25.8077	4.41558e-15	-9.01166
62	A1-T0 vs A1-T2	GATCTCTCTTTGCTGCTTTCGAGCAA	PITG_17093 | Phytophthora infestans T30-4 60S ribosomal protein L24, putative (1177 nt)	52.0341	26	phytophthora_infestans_t30-4_1_genes.fasta	0	16.844	9.19e-13	-8.39609
63	A2-T0 vs A2-T2	GATCTGACTGTGCCCACGAGCGGCCT	AM909006 UniRef100_O42718 Cluster: Surface glycoprotein elicitor; n=1; Phytophthora infestans|Rep: Surface glycoprotein elicitor - Phytophthora infestans (Potato late blight fungus), partial (81%)	52.0341	26	STGI.042210	0	6.5887	4.57239e-09	-7.04193
63	B2-T0 vs B2-T2	GATCTGACTGTGCCCACGAGCGGCCT	AM909006 UniRef100_O42718 Cluster: Surface glycoprotein elicitor; n=1; Phytophthora infestans|Rep: Surface glycoprotein elicitor - Phytophthora infestans (Potato late blight fungus), partial (81%)	52.0341	26	STGI.042210	0	19.8934	8.30492e-12	-8.63615
63	A1-T0 vs A1-T2	GATCTGACTGTGCCCACGAGCGGCCT	AM909006 UniRef100_O42718 Cluster: Surface glycoprotein elicitor; n=1; Phytophthora infestans|Rep: Surface glycoprotein elicitor - Phytophthora infestans (Potato late blight fungus), partial (81%)	52.0341	26	STGI.042210	0	14.149	8.16e-11	-8.14455
64	A2-T0 vs A2-T2	GATCTTCGAAAAGTTTTTTTCAACTC	PITG_09345 | Phytophthora infestans T30-4 40S ribosomal protein S5-2 (1061 nt)	52.0341	26	phytophthora_infestans_t30-4_1_genes.fasta	0	4.8317	6.24891e-07	-6.59447
64	B2-T0 vs B2-T2	GATCTTCGAAAAGTTTTTTTCAACTC	PITG_09345 | Phytophthora infestans T30-4 40S ribosomal protein S5-2 (1061 nt)	52.0341	26	phytophthora_infestans_t30-4_1_genes.fasta	0	11.8285	2.423e-07	-7.88612
64	A1-T0 vs A1-T2	GATCTTCGAAAAGTTTTTTTCAACTC	PITG_09345 | Phytophthora infestans T30-4 40S ribosomal protein S5-2 (1061 nt)	52.0341	26	phytophthora_infestans_t30-4_1_genes.fasta	0	8.7589	6.44e-07	-7.45267
65	A2-T0 vs A2-T2	GATCTTCGTATTTGAAGGTTACATAT	PITG_06415 | Phytophthora infestans T30-4 heat shock protein 90 (2300 nt)	52.0341	26	phytophthora_infestans_t30-4_1_genes.fasta	0	6.1495	1.56336e-08	-6.94239
65	B2-T0 vs B2-T2	GATCTTCGTATTTGAAGGTTACATAT	PITG_06415 | Phytophthora infestans T30-4 heat shock protein 90 (2300 nt)	52.0341	26	phytophthora_infestans_t30-4_1_genes.fasta	0	12.3662	1.22092e-07	-7.95026
65	A1-T0 vs A1-T2	GATCTTCGTATTTGAAGGTTACATAT	PITG_06415 | Phytophthora infestans T30-4 heat shock protein 90 (2300 nt)	52.0341	26	phytophthora_infestans_t30-4_1_genes.fasta	0	10.7802	2.23e-08	-7.75223
66	A2-T0 vs A2-T2	GATCTTCTTCTAGGGTTTTCTGTGCT	PITG_22135 | Phytophthora infestans T30-4 60S ribosomal protein L10a-1 (895 nt)	44.1047	22	phytophthora_infestans_t30-4_1_genes.fasta	0	7.4672	3.91122e-10	-7.2225
66	B2-T0 vs B2-T2	GATCTTCTTCTAGGGTTTTCTGTGCT	PITG_22135 | Phytophthora infestans T30-4 60S ribosomal protein L10a-1 (895 nt)	44.1047	22	phytophthora_infestans_t30-4_1_genes.fasta	0	27.4206	5.64917e-16	-9.09912
66	A1-T0 vs A1-T2	GATCTTCTTCTAGGGTTTTCTGTGCT	PITG_22135 | Phytophthora infestans T30-4 60S ribosomal protein L10a-1 (895 nt)	44.1047	22	phytophthora_infestans_t30-4_1_genes.fasta	0	16.844	9.19e-13	-8.39609
