# Supplementary material for: Comparative transcript profiling by SuperSAGE identifies novel candidate genes for controlling potato quantitative resistance to late blight not compromised by late maturity
Source: Front Plant Sci. 2013 Nov 14;4:423. doi: 10.3389/fpls.2013.00423 (PMC3827546; doi:10.3389/fpls.2013.00423)
Supplement: Supplementary Table S6 — StAOS2 tags. (Sheet 6). [file DataSheet6.XLSX]

## Sheet: StAOS2 tags
Comparison	TAG sequence	Comparison left side_tag counts per million	Comparison right side_tag counts per million	p-value	Log fold_change
Infection time course
A1-T0 vs A1-T1	CATGTTTTTTTCCATCTAAATTACTT	21.8457	17.4419	0.236072	0.32479
A1-T0 vs A1-T2	CATGTTTTTTTCCATCTAAATTACTT	21.857	33.4514	0.0114965	-0.613971
B2-T0 vs B2-T1	CATGTTTTTTTCCATCTAAATTACTT	28.0275	2.9605	1.98061e-10	3.24292
B2-T0 vs B2-T2	CATGTTTTTTTCCATCTAAATTACTT	27.9153	27.2512	0.922697	0.0347352
A2-T0 vs A2-T1	CATGTTTTTTTCCATCTAAATTACTT	42.5654	20.157	2.23968e-09	1.0784
A2-T0 vs A2-T2	CATGTTTTTTTCCATCTAAATTACTT	42.561	24.4434	0.000235831	0.800088
Between genotype groups
A1-T0 vs A2-T0	CATGTTTTTTTCCATCTAAATTACTT	21.8835	42.5827	1.28e-05	-0.960427
A1-T1 vs A2-T1	CATGTTTTTTTCCATCTAAATTACTT	17.4478	20.1816	0.390653	-0.209997
A1-T2 vs A2-T2	CATGTTTTTTTCCATCTAAATTACTT	33.4123	24.4109	0.0600979	0.452856
B2-T0 vs A2-T0	CATGTTTTTTTCCATCTAAATTACTT	27.8587	42.5697	0.00301949	-0.6117
B2-T1 vs A2-T1	CATGTTTTTTTCCATCTAAATTACTT	2.9562	20.2744	7.66e-08	-2.77782
B2-T2 vs A2-T2	CATGTTTTTTTCCATCTAAATTACTT	27.243	24.5405	0.615651	0.150723
Infection time course
A1-T0 vs A1-T1	CATGTTTTTTTCCATCTAAATTGCTT	2.4825	0	0.00331276	5.6337
A1-T0 vs A1-T2	CATGTTTTTTTCCATCTAAATTGCTT	2.4838	0	0.0017214	5.63445
B2-T0 vs B2-T1	CATGTTTTTTTCCATCTAAATTGCTT	2.002	0.5921	0.307589	1.75749
B2-T0 vs B2-T2	CATGTTTTTTTCCATCTAAATTGCTT	1.9939	0	0.121859	5.31756
A2-T0 vs A2-T1	CATGTTTTTTTCCATCTAAATTGCTT	0	0
A2-T0 vs A2-T2	CATGTTTTTTTCCATCTAAATTGCTT	0	0
Between genotype groups
A1-T0 vs A2-T0	CATGTTTTTTTCCATCTAAATTGCTT	2.4868	0	0.000396167	5.63619
A1-T1 vs A2-T1	CATGTTTTTTTCCATCTAAATTGCTT	1.9899	0	0.00163739	5.31463
A1-T2 vs A2-T2	CATGTTTTTTTCCATCTAAATTGCTT	0	0
B2-T0 vs A2-T0	CATGTTTTTTTCCATCTAAATTGCTT	0.5912	0.2816	0.490165	1.07018
B2-T1 vs A2-T1	CATGTTTTTTTCCATCTAAATTGCTT	0	0
B2-T2 vs A2-T2	CATGTTTTTTTCCATCTAAATTGCTT	0	0
Infection time course
A1-T0 vs A1-T1	GATCGAAATTTGGTCTACAGTGTATG	0	0
A1-T0 vs A1-T2	GATCGAAATTTGGTCTACAGTGTATG	0	0
B2-T0 vs B2-T1	GATCGAAATTTGGTCTACAGTGTATG	5.6511	4.7799	0.742163	0.241537
B2-T0 vs B2-T2	GATCGAAATTTGGTCTACAGTGTATG	5.6285	5.9143	0.881472	-0.0714569
A2-T0 vs A2-T1	GATCGAAATTTGGTCTACAGTGTATG	0	0
A2-T0 vs A2-T2	GATCGAAATTTGGTCTACAGTGTATG	0	0
Between genotype groups
A1-T0 vs A2-T0	GATCGAAATTTGGTCTACAGTGTATG	0	0
A1-T1 vs A2-T1	GATCGAAATTTGGTCTACAGTGTATG	0	0
A1-T2 vs A2-T2	GATCGAAATTTGGTCTACAGTGTATG	0	0
B2-T0 vs A2-T0	GATCGAAATTTGGTCTACAGTGTATG	5.617	0	5.16e-08	6.81174
B2-T1 vs A2-T1	GATCGAAATTTGGTCTACAGTGTATG	4.773	0	6.97e-05	6.57683
B2-T2 vs A2-T2	GATCGAAATTTGGTCTACAGTGTATG	5.9125	0	0.000591772	6.88569
