# Supplementary material for: Comparative transcript profiling by SuperSAGE identifies novel candidate genes for controlling potato quantitative resistance to late blight not compromised by late maturity
Source: Front Plant Sci. 2013 Nov 14;4:423. doi: 10.3389/fpls.2013.00423 (PMC3827546; doi:10.3389/fpls.2013.00423)
Supplement: Supplementary Table S7 — Tag counts different specifically between pools A2 and B2. Higher expression in pool A2 vs. B2 is highlighted green in column J, opposite expression differences at different time points are highlighted orange. (Sheet 7). [file DataSheet7.XLSX]

## Sheet: specific B2 vs A2
Tag number	Comparison	TAG sequence	Annotation	Quality score	Base pair identity	Counts per million in B2-T0, B2-T1 or B2-T2	Counts per million in A2-T0, A2-T1 or A2-T2	p-value	Log fold_change	Chromosome	Position (PGSC v2.1.11) [bp]	Locus	Putative function
1	B2-T0vsA2-T0	GATCTGTTGTATTTTTTATTTTAGTT	AM906991	52.0341	26	0,4012	7.4662	2,75E-05	-4.21791	chr04	56141872	not annotated	unknown
1	B2-T1vsA2-T1	GATCTGTTGTATTTTTTATTTTAGTT	AM906991	52.0341	26	0,6819	9.6943	3,47E-05	-3.8296
2	B2-T0vsA2-T0	GATCTTAGTCGATTGGGTTCTTCATT	BQ514636 similar to UniRef100_A7NWL8 Cluster: Chromosome chr5 scaffold_2, whole genome shotgun sequence; n=1; Vitis vinifera|Rep: Chromosome chr5 scaffold_2, whole genome shotgun sequence - Vitis vinifera (Grape), partial (30%)	52.0341	26	3.2097	20.0757	3,12E-09	-2.64492	chr09	45345092	PGSC0003DMG400031861	unknown
2	B2-T1vsA2-T1	GATCTTAGTCGATTGGGTTCTTCATT	BQ514636 similar to UniRef100_A7NWL8 Cluster: Chromosome chr5 scaffold_2, whole genome shotgun sequence; n=1; Vitis vinifera|Rep: Chromosome chr5 scaffold_2, whole genome shotgun sequence - Vitis vinifera (Grape), partial (30%)	52.0341	26	15.6828	34.4316	9,30E-05	-1.13455
3	B2-T0vsA2-T0	CATGTCGAATTCTAAAAAAATGTATA	CK718302 homologue to UniRef100_UPI0000DBF7FA Cluster: BTB (POZ) domain containing 11; n=1; Rattus norvegicus|Rep: BTB (POZ) domain containing 11, partial (1%)	44.1047	22	0,4975	16.2999	1,75E-11	-5.03409	no match	none	none	protein-protein interaction, multiple functions
3	B2-T1vsA2-T1	CATGTCGAATTCTAAAAAAATGTATA	CK718302 homologue to UniRef100_UPI0000DBF7FA Cluster: BTB (POZ) domain containing 11; n=1; Rattus norvegicus|Rep: BTB (POZ) domain containing 11, partial (1%)	44.1047	22	0	10.1372	1,10E-06	-7.66351
4	B2-T0vsA2-T0	CATGATGGTGCTTGATAAAAATCAAA	CV506993	52.0341	26	10.447	0,3165	8,55E-12	5.04472	chr12	3446422	PGSC0003DMG400000384	putative sensor histidine kinase, signaling, regulation
4	B2-T1vsA2-T1	CATGATGGTGCTTGATAAAAATCAAA	CV506993	52.0341	26	11.825	0,8448	6,46E-08	3.80714
5	B2-T1vsA2-T1	GATCTCAACTTGATTGGGATTGAGGT	DN849545 similar to UniRef100_Q6A4W9 Cluster: GTP cyclohydrolase II/3,4-dihydroxy-2-butanone 4-phosphate synthase; n=1; Malus x domestica|Rep: GTP cyclohydrolase II/3,4-dihydroxy-2-butanone 4-phosphate synthase - Malus domestica (Apple) (Malus sylvestris), partial (8%)	40,14	20	17.0465	41.7859	1,76E-06	-1.29354	chr10	39819352	PGSC0003DMG400016820, PGSC0003DMG400016829	ambiguous: GTP cyclohydrolase II/3,4-dihydroxy-2-butanone 4-phosphate synthase (riboflavin biosynthesis, secondary metabolism) or Calcium-dependent protein kinase 4
5	B2-T2vsA2-T2	GATCTCAACTTGATTGGGATTGAGGT	DN849545 similar to UniRef100_Q6A4W9 Cluster: GTP cyclohydrolase II/3,4-dihydroxy-2-butanone 4-phosphate synthase; n=1; Malus x domestica|Rep: GTP cyclohydrolase II/3,4-dihydroxy-2-butanone 4-phosphate synthase - Malus domestica (Apple) (Malus sylvestris), partial (8%)	40,14	20	6.9875	25.1366	3,16E-05	-1.84695
6	B2-T0vsA2-T0	CATGTTGGGCTTGGTTTAAAAAAAAA	DN907888	40,14	20	3.9798	15.6669	1,08E-05	-1.97695	no match	none	none	unknown
6	B2-T2vsA2-T2	CATGTTGGGCTTGGTTTAAAAAAAAA	DN907888	40,14	20	41.8612	96.5954	1,47E-09	-1.20634
7	B2-T0vsA2-T0	CATGTTAGAATAGCTTATAATGTTTA	DR034203 weakly similar to UniRef100_A7Q2F1 Cluster: Chromosome chr1 scaffold_46, whole genome shotgun sequence; n=1; Vitis vinifera|Rep: Chromosome chr1 scaffold_46, whole genome shotgun sequence - Vitis vinifera (Grape), partial (12%)	52.0341	26	3.9798	17.4077	1,12E-06	-2.12895	chr05	7289600	PGSC0003DMG400004115	NHL repeat-containing protein, Malin, E3 ubiquitin-protein ligase NHLRC1, protein degradation
7	B2-T1vsA2-T1	CATGTTAGAATAGCTTATAATGTTTA	DR034203 weakly similar to UniRef100_A7Q2F1 Cluster: Chromosome chr1 scaffold_46, whole genome shotgun sequence; n=1; Vitis vinifera|Rep: Chromosome chr1 scaffold_46, whole genome shotgun sequence - Vitis vinifera (Grape), partial (12%)	52.0341	26	0	7.3213	5,42E-05	-7.19403
8	B2-T0vsA2-T0	CATGGCCATCTATACAAATGTAGAGT	EG015291 weakly similar to UniRef100_Q9LT77 Cluster: Probable cysteine proteinase At3g19400 precursor; n=1; Arabidopsis thaliana|Rep: Probable cysteine proteinase At3g19400 precursor - Arabidopsis thaliana (Mouse-ear cress), partial (5%)	52.0341	26	4.4773	0	1,34E-06	6.48455	chr11	39756009	PGSC0003DMG400018584	ambiguous: Beta-1,3-glucuronyltransferase or cysteine proteinase At3g19400 precursor
8	B2-T1vsA2-T1	CATGGCCATCTATACAAATGTAGAGT	EG015291 weakly similar to UniRef100_Q9LT77 Cluster: Probable cysteine proteinase At3g19400 precursor; n=1; Arabidopsis thaliana|Rep: Probable cysteine proteinase At3g19400 precursor - Arabidopsis thaliana (Mouse-ear cress), partial (5%)	52.0341	26	4,73	0	7,57E-05	6.56376
9	B2-T0vsA2-T0	CATGAAGCTTTTCCAATTGCCCTTTT	PAR1 protein, photoassimilate responsive protein	no hit	no hit	43.778	88.1462	4,62E-11	-1.00969	chr06	739746	PGSC0003DMG400020843	photosynthesis, regulation
9	B2-T2vsA2-T2	CATGAAGCTTTTCCAATTGCCCTTTT	PAR1 protein, photoassimilate responsive protein	no hit	no hit	49.8347	86.6748	4,58E-05	-0,798460451
10	B2-T0vsA2-T0	CATGAGGGGAGGATAAGATATTAAGG	UDP-sugar:glycosyltransferase	no hit	no hit	16.4167	5.2223	4,53E-06	1.65241	chr07	37971589	PGSC0003DMG400013557	UDP-sugar:glycosyltransferase
10	B2-T1vsA2-T1	CATGAGGGGAGGATAAGATATTAAGG	UDP-sugar:glycosyltransferase	no hit	no hit	21.8762	6.7581	5,06E-06	1.69467
11	B2-T0vsA2-T0	CATGATGCAGCTAGTCCGGTTCAAAC	no hit	no hit	no hit	5.9697	0,3165	1,19E-06	4.23737	no match	none	none	unknown
11	B2-T1vsA2-T1	CATGATGCAGCTAGTCCGGTTCAAAC	no hit	no hit	no hit	5.3212	0	2,44E-05	6.73369
12	B2-T0vsA2-T0	CATGCTTATTTTCTTCTTATCAATGG	Calmodulin binding protein	no hit	no hit	0,4975	8.0708	1,57E-05	-4.02002	chr02	36074405	PGSC0003DMG400007321	Calcium signaling
12	B2-T1vsA2-T1	CATGCTTATTTTCTTCTTATCAATGG	Calmodulin binding protein	no hit	no hit	8.2775	0,5632	5,65E-06	3.87753
13	B2-T0vsA2-T0	CATGCTTCTGAAGTTGAACTGAAAAC	no hit	no hit	no hit	3.4823	15.0339	7,37E-06	-2.11009	no match	none	none	unknown
13	B2-T2vsA2-T2	CATGCTTCTGAAGTTGAACTGAAAAC	no hit	no hit	no hit	3.9868	18.2748	8,15E-05	-2.19656
14	B2-T0vsA2-T0	CATGGGCGTTGTAATGCTCCAAGAGA	Ubiquitin thiolesterase	no hit	no hit	10.447	2.2155	5,13E-06	2.23737	chr11	2341935	PGSC0003DMG400013337	deubiquitination
14	B2-T1vsA2-T1	CATGGGCGTTGTAATGCTCCAAGAGA	Ubiquitin thiolesterase	no hit	no hit	11.825	2.2527	2,20E-05	2.3921
15	B2-T0vsA2-T0	CATGTAACAGCATAATGGTAAAAACA	Protein CHLOROPLAST IMPORT APPARATUS 2	no hit	no hit	2.4874	22.4718	7,12E-12	-3.17541	chr07	6375254	PGSC0003DMG400022983	chloroplast import, transport
15	B2-T1vsA2-T1	CATGTAACAGCATAATGGTAAAAACA	Protein CHLOROPLAST IMPORT APPARATUS 2	no hit	no hit	4,73	21.4007	1,34E-06	-2.17775
16	B2-T0vsA2-T0	CATGTAAGCAAGAGGAATTCTTGGTT	no hit	no hit	no hit	0	7.1213	6,07E-06	-7.15407	no match	none	none	unknown
16	B2-T1vsA2-T1	CATGTAAGCAAGAGGAATTCTTGGTT	no hit	no hit	no hit	1.1825	11.2635	2,41E-05	-3.25175
17	B2-T0vsA2-T0	CATGTATATAACAGATTCTGATTTGT	no hit	no hit	no hit	6.9647	1.1078	3,13E-05	2.65241	no match	none	none	unknown
17	B2-T2vsA2-T2	CATGTATATAACAGATTCTGATTTGT	no hit	no hit	no hit	17.276	2.6107	6,07E-06	2.72627
18	B2-T0vsA2-T0	CATGTCCAAATTGCAAATTTGTACAT	Conserved gene of unknown function	no hit	no hit	7.9596	25.6368	2,82E-07	-1.68744	chr04	55.5352	PGSC0003DMG400006402	unknown
18	B2-T1vsA2-T1	CATGTCCAAATTGCAAATTTGTACAT	Conserved gene of unknown function	no hit	no hit	2.9562	15.7689	1,25E-05	-2.41525
19	B2-T0vsA2-T0	CATGTTTGGGTAAAAAAAAAAAAAAA	no hit	no hit	no hit	6.9647	0,633	1,53E-06	3.45976	no match	none	none	unknown
19	B2-T2vsA2-T2	CATGTTTGGGTAAAAAAAAAAAAAAA	no hit	no hit	no hit	11.9603	0	3,37E-07	7.90211
20	B2-T0vsA2-T0	GATCAATATAGTATTGGAGATTTTTC	no hit	no hit	no hit	0	9.1253	1,84E-07	-7.5118	no match	none	none	unknown
20	B2-T2vsA2-T2	GATCAATATAGTATTGGAGATTTTTC	no hit	no hit	no hit	0	14.1118	1,75E-07	-8.14076
21	B2-T0vsA2-T0	GATCACAAGTGGCCAACCTTTGGAAA	Catalase	no hit	no hit	5.617	0,6637	4,55E-05	3.0813	chr12	55390092	PGSC0003DMG400029408	hydrogen peroxide, reactive oxygen, ROS detoxification
21	B2-T2vsA2-T2	GATCACAAGTGGCCAACCTTTGGAAA	Catalase	no hit	no hit	14.5124	2.646	9,65E-05	2.45543
22	B2-T0vsA2-T0	GATCAGGGCCTTTTTTTTTCTTGTAC	Protein translocase	no hit	no hit	0,8024	14.7664	1,12E-09	-4.20179	chr09	45952122	PGSC0003DMG400032277	transport
22	B2-T1vsA2-T1	GATCAGGGCCTTTTTTTTTCTTGTAC	Protein translocase	no hit	no hit	2.0456	16.0458	9,18E-07	-2.97161
23	B2-T0vsA2-T0	GATCATTGCTTCATTAAAAGGCCTTC	no hit	no hit	no hit	4.0122	0	5,06E-06	6.32631	no match	none	none	unknown
23	B2-T1vsA2-T1	GATCATTGCTTCATTAAAAGGCCTTC	no hit	no hit	no hit	8.1823	0	1,02E-07	7.35444
24	B2-T0vsA2-T0	GATCCCTTGTCCCTTCGAAAAAAAAA	Integral membrane single C2 domain protein	no hit	no hit	3.2097	0	5,02E-05	6.00439	chr12	1021056	PGSC0003DMG400008571	membrane protein
24	B2-T2vsA2-T2	GATCCCTTGTCCCTTTGAAAAAAAAA	Integral membrane single C2 domain protein	no hit	no hit	1.075	14.9938	3,32E-06	-3.80196
25	B2-T0vsA2-T0	GATCCTATCTTCAGCTTTAAAAAAAA	none	no hit	no hit	27.684	12.9414	1,92E-05	1.09706	chr01	56589533	intergenic	unknown
25	B2-T2vsA2-T2	GATCCTATCTTCAGCTTTAAAAAAAA	none	no hit	no hit	4.8375	27.7826	1,09E-07	-2.52185
26	B2-T0vsA2-T0	GATCCTCTCAATTATCTTTAGCATCC	Endoplasmic reticulum [ER]-type calcium ATPase	no hit	no hit	4.4134	0	1,61E-06	6.46382	chr11	41831761	PGSC0003DMG400015546	Calcium pump, calcium signaling, apoptosis?
26	B2-T1vsA2-T1	GATCCTCTCAATTATCTTTAGCATCC	Endoplasmic reticulum [ER]-type calcium ATPase	no hit	no hit	6.1367	0	5,13E-06	6.9394
26	B2-T2vsA2-T2	GATCCTCTCAATTATCTTTAGCATCC	Endoplasmic reticulum [ER]-type calcium ATPase	no hit	no hit	7.525	0	8,07E-05	7.23361
27	B2-T0vsA2-T0	GATCGAGATTGCAAGTGACAAGTCTC	Conserved gene of unknown function	no hit	no hit	11.2341	2.6546	6,82E-06	2.0813	chr10	16758660	PGSC0003DMG400024399	unknown
27	B2-T2vsA2-T2	GATCGAGATTGCAAGTGACAAGTCTC	Conserved gene of unknown function	no hit	no hit	22.0374	2.646	5,28E-08	3.05809
28	B2-T0vsA2-T0	GATCTACTATTTATTGGTTAAAAAAA	none	no hit	no hit	26.0792	11.6141	1,25E-05	1.16703	chr05	1988920	intergenic	unknown
28	B2-T2vsA2-T2	GATCTACTATTTATTGGTTAAAAAAA	none	no hit	no hit	10.2125	42.7764	4,00E-09	-2.06649
29	B2-T0vsA2-T0	GATCTATATCTCAATATTGCCTGGAT	60S ribosomal protein L12	no hit	no hit	0	6.6366	1,41E-05	-7.05237	chr11	38857326	PGSC0003DMG400008079	protein biosynthesis
29	B2-T1vsA2-T1	GATCTATATCTCAATATTGCCTGGAT	60S ribosomal protein L12	no hit	no hit	1.3637	11.0315	5,38E-05	-3.01601
30	B2-T0vsA2-T0	GATCTGCTACCATTGCTAATGGTGGG	no hit	no hit	no hit	4.0122	0	5,06E-06	6.32631	no match	none	none	unknown
30	B2-T2vsA2-T2	GATCTGCTACCATTGCTAATGGTGGG	no hit	no hit	no hit	7.525	0	8,07E-05	7.23361
31	B2-T0vsA2-T0	GATCTGCTGAGTTGTGCTGGATTAGA	Conserved gene of unknown function	no hit	no hit	5.2158	17.7529	1,23E-05	-1.76709	chr09	44217544	PGSC0003DMG403011362	unknown
31	B2-T1vsA2-T1	GATCTGCTGAGTTGTGCTGGATTAGA	Conserved gene of unknown function	no hit	no hit	33.4111	9.0258	1,16E-09	1.88821
32	B2-T0vsA2-T0	GATCTTTAACAAGTGAATTCTCAATT	Conserved gene of unknown function	no hit	no hit	0,8024	8.6276	2,26E-05	-3.4265	chr02	46280776	PGSC0003DMG400020220	unknown
32	B2-T1vsA2-T1	GATCTTTAACAAGTGAATTCTCAATT	Conserved gene of unknown function	no hit	no hit	0,6819	10.6972	9,59E-06	-3.97161
33	B2-T0vsA2-T0	GATCTTTATATTCGCGTGCATCAGTC	no hit	no hit	no hit	5.2158	16.0938	8,79E-05	-1.62553	no match	none	none	unknown
33	B2-T1vsA2-T1	GATCTTTATATTCGCGTGCATCAGTC	no hit	no hit	no hit	4.773	26.0744	9,77E-09	-2.44966
34	B2-T0vsA2-T0	GATCTTTTTTATAAAAAAAAAAAAAA	no hit	no hit	no hit	6.4195	0	5,21E-09	7.00439	no match	none	none	unknown
34	B2-T2vsA2-T2	GATCTTTTTTATAAAAAAAAAAAAAA	no hit	no hit	no hit	7.525	0	8,07E-05	7.23361
35	B2-T0vsA2-T0	GATCAGCAAGTTAAAATCTGTGTAGC	TC194726 chloroplast lipocalin [Solanum tuberosum]	48.0694	24	57.7754	28.0396	4,02E-09	1.04299	chr01	517151	PGSC0003DMG400032119	ambiguous: Jasmonate ZIM-domain protein 3 (jasmonate signaling) or chloroplast lipocalin (transport of small hydrophobic molecules such as steroids, bilins, retinoids and lipids)
35	B2-T1vsA2-T1	GATCAGCAAGTTAAAATCTGTGTAGC	TC194726 chloroplast lipocalin [Solanum tuberosum]	48.0694	24	33.4111	12.3686	6,96E-07	1.43364
36	B2-T0vsA2-T0	GATCAAGAAACAATGGAATATAAAGT	TC194972 homologue to UniRef100_Q45Q24 Cluster: PHB1; n=1; Nicotiana benthamiana|Rep: PHB1 - Nicotiana benthamiana, complete or TC201787 homologue to UniRef100_Q5ECI7 Cluster: Mitochondrial prohibitin 1; n=1; Petunia x hybrida|Rep: Mitochondrial prohibitin 1 - Petunia hybrida (Petunia), partial (57%)	52.0341	26	30.0913	52.9269	2,10E-05	-0,814652967	chr11	4202565	PGSC0003DMG400016222	membrane protein
36	B2-T1vsA2-T1	GATCAAGAAACAATGGAATATAAAGT	TC194972 homologue to UniRef100_Q45Q24 Cluster: PHB1; n=1; Nicotiana benthamiana|Rep: PHB1 - Nicotiana benthamiana, complete or TC201787 homologue to UniRef100_Q5ECI7 Cluster: Mitochondrial prohibitin 1; n=1; Petunia x hybrida|Rep: Mitochondrial prohibitin 1 - Petunia hybrida (Petunia), partial (57%)	52.0341	26	26.5925	51.4802	2,99E-05	-0,952998547
37	B2-T0vsA2-T0	CATGGCATTGTAAGCCAGTTTTAGTG	TC195440 homologue to UniRef100_A7PEW7 Cluster: Chromosome chr11 scaffold_13, whole genome shotgun sequence; n=1; Vitis vinifera|Rep: Chromosome chr11 scaffold_13, whole genome shotgun sequence - Vitis vinifera (Grape), partial (77%)	50.0517	25	97.008	138.629	3,34E-06	-0,515049288	chr05	27825457	PGSC0003DMG400001256	Putative anion:sodium symporter precursor, transport
37	B2-T2vsA2-T2	CATGGCATTGTAAGCCAGTTTTAGTG	TC195440 homologue to UniRef100_A7PEW7 Cluster: Chromosome chr11 scaffold_13, whole genome shotgun sequence; n=1; Vitis vinifera|Rep: Chromosome chr11 scaffold_13, whole genome shotgun sequence - Vitis vinifera (Grape), partial (77%)	50.0517	25	43.8546	79.887	2,81E-05	-0,865233433
38	B2-T0vsA2-T0	GATCGCGGCGACGTGGGCGGTTCGCT	TC195855 emb|AJ236016.1|NTA236016 Nicotiana tabacum 18S rRNA gene, complete or TC208235 UniRef100_Q2XPW4 Cluster: 60S ribosomal protein L7A-like protein; n=1; Solanum tuberosum|Rep: 60S ribosomal protein L7A-like protein - Solanum tuberosum (Potato), partial (90%) or TC214747 emb|X67238.1|STRRN18S S.tuberosum gene for 18S rRNA, partial (31%) or CK248964 emb|X67238.1|STRRN18S S.tuberosum gene for …	52.0341	26	22.067	7.4662	3,73E-07	1.56345	no match	none	none	ribosomal RNA, protein biosynthesis
38	B2-T1vsA2-T1	GATCGCGGCGACGTGGGCGGTTCGCT	TC195855 emb|AJ236016.1|NTA236016 Nicotiana tabacum 18S rRNA gene, complete or TC208235 UniRef100_Q2XPW4 Cluster: 60S ribosomal protein L7A-like protein; n=1; Solanum tuberosum|Rep: 60S ribosomal protein L7A-like protein - Solanum tuberosum (Potato), partial (90%) or TC214747 emb|X67238.1|STRRN18S S.tuberosum gene for 18S rRNA, partial (31%) or CK248964 emb|X67238.1|STRRN18S S.tuberosum gene for …	52.0341	26	22.5013	6.6857	2,16E-06	1.75085
39	B2-T0vsA2-T0	GATCAAGGCCCGTCCAAGAGAATGAA	TC195908 similar to UniRef100_A7P6Y6 Cluster: Chromosome chr9 scaffold_7, whole genome shotgun sequence; n=1; Vitis vinifera|Rep: Chromosome chr9 scaffold_7, whole genome shotgun sequence - Vitis vinifera (Grape), partial (93%) or TC196066 similar to UniRef100_A7P6Y6 Cluster: Chromosome chr9 scaffold_7, whole genome shotgun sequence; n=1; Vitis vinifera|Rep: Chromosome chr9 scaffold_7, whole geno…	52.0341	26	57.7754	35.0081	1,90E-05	0,722766769	chr03	46987073	PGSC0003DMG401002516	RNA polymerase II mediator complex subunit, Putative RNA polymerase transcriptional regulation mediator, transcription
39	B2-T1vsA2-T1	GATCAAGGCCCGTCCAAGAGAATGAA	TC195908 similar to UniRef100_A7P6Y6 Cluster: Chromosome chr9 scaffold_7, whole genome shotgun sequence; n=1; Vitis vinifera|Rep: Chromosome chr9 scaffold_7, whole genome shotgun sequence - Vitis vinifera (Grape), partial (93%) or TC196066 similar to UniRef100_A7P6Y6 Cluster: Chromosome chr9 scaffold_7, whole genome shotgun sequence; n=1; Vitis vinifera|Rep: Chromosome chr9 scaffold_7, whole geno…	52.0341	26	62.731	34.4316	7,52E-06	0,865447204
40	B2-T0vsA2-T0	CATGATTTCATCCTTTTGCTGATTTT	TC196498 homologue to UniRef100_Q308A7 Cluster: Ripening regulated protein DDTFR10-like; n=1; Solanum tuberosum|Rep: Ripening regulated protein DDTFR10-like - Solanum tuberosum (Potato), complete or TC197540 homologue to UniRef100_Q308A7 Cluster: Ripening regulated protein DDTFR10-like; n=1; Solanum tuberosum|Rep: Ripening regulated protein DDTFR10-like - Solanum tuberosum (Potato), partial (80%)…	52.0341	26	40.7931	71.2133	9,87E-07	-0,803821728	chr07	4720862	PGSC0003DMG400009775	protein biosynthesis, translation
40	B2-T1vsA2-T1	CATGATTTCATCCTTTTGCTGATTTT	TC196498 homologue to UniRef100_Q308A7 Cluster: Ripening regulated protein DDTFR10-like; n=1; Solanum tuberosum|Rep: Ripening regulated protein DDTFR10-like - Solanum tuberosum (Potato), complete or TC197540 homologue to UniRef100_Q308A7 Cluster: Ripening regulated protein DDTFR10-like; n=1; Solanum tuberosum|Rep: Ripening regulated protein DDTFR10-like - Solanum tuberosum (Potato), partial (80%)…	52.0341	26	69.176	41.6751	4,97E-05	0,73108784
41	B2-T0vsA2-T0	CATGGGAGCCTTTTGCTTTATGTCCT	TC196563 similar to UniRef100_A7QHR8 Cluster: Chromosome chr8 scaffold_99, whole genome shotgun sequence; n=1; Vitis vinifera|Rep: Chromosome chr8 scaffold_99, whole genome shotgun sequence - Vitis vinifera (Grape), partial (97%)	52.0341	26	141.781	207.31	1,71E-09	-0,548125529	chr01	2574833	PGSC0003DMG400021354	NC domain-containing protein
41	B2-T2vsA2-T2	CATGGGAGCCTTTTGCTTTATGTCCT	TC196563 similar to UniRef100_A7QHR8 Cluster: Chromosome chr8 scaffold_99, whole genome shotgun sequence; n=1; Vitis vinifera|Rep: Chromosome chr8 scaffold_99, whole genome shotgun sequence - Vitis vinifera (Grape), partial (97%)	52.0341	26	57.1438	103.383	2,31E-06	-0,855331575
42	B2-T0vsA2-T0	CATGTAAATTTCAAGATTTCCGTGTA	TC196745 weakly similar to UniRef100_A7QQL1 Cluster: Chromosome undetermined scaffold_143, whole genome shotgun sequence; n=1; Vitis vinifera|Rep: Chromosome undetermined scaffold_143, whole genome shotgun sequence - Vitis vinifera (Grape), partial (18%)	52.0341	26	19.8991	8.5456	7,22E-05	1.21945	chr02	28891548	PGSC0003DMG400009706	Purine transporter, transport
42	B2-T1vsA2-T1	CATGTAAATTTCAAGATTTCCGTGTA	TC196745 weakly similar to UniRef100_A7QQL1 Cluster: Chromosome undetermined scaffold_143, whole genome shotgun sequence; n=1; Vitis vinifera|Rep: Chromosome undetermined scaffold_143, whole genome shotgun sequence - Vitis vinifera (Grape), partial (18%)	52.0341	26	14.7812	36.6065	6,68E-06	-1.30834
43	B2-T0vsA2-T0	GATCAATCAGGTGATAGAGAGATGTG	TC196980 homologue to UniRef100_Q1L5W8 Cluster: Beta-amylase 1; n=1; Nicotiana langsdorffii x Nicotiana sanderae|Rep: Beta-amylase 1 - Nicotiana langsdorffii x Nicotiana sanderae (Ornamental tobacco), partial (49%)	52.0341	26	4.0122	0,1659	4,33E-05	4.59587	chr09	49152310	PGSC0003DMG400001549	carbohydrate metabolism, starch degradation
43	B2-T1vsA2-T1	GATCAATCAGGTGATAGAGAGATGTG	TC196980 homologue to UniRef100_Q1L5W8 Cluster: Beta-amylase 1; n=1; Nicotiana langsdorffii x Nicotiana sanderae|Rep: Beta-amylase 1 - Nicotiana langsdorffii x Nicotiana sanderae (Ornamental tobacco), partial (49%)	52.0341	26	7.5004	0,6686	3,66E-05	3.48782
44	B2-T1vsA2-T1	CATGTACTATTTTACACACTGGGTTT	TC198330 UniRef100_Q3HVL9 Cluster: ARF-like small GTPase-like protein; n=1; Solanum tuberosum|Rep: ARF-like small GTPase-like protein - Solanum tuberosum (Potato), complete or TC200621 UniRef100_Q3HVL9 Cluster: ARF-like small GTPase-like protein; n=1; Solanum tuberosum|Rep: ARF-like small GTPase-like protein - Solanum tuberosum (Potato), complete or TC204191 UniRef100_Q3HVL9 Cluster: ARF-like sma…	44.1047	22	112.928	181.061	2,87E-09	-0,681069613	chr01	71375503	not annotated	ADP ribosylation factor like, vesicular traffic, cytosceleton, membrane
44	B2-T2vsA2-T2	CATGTACTATTTTACACACTGGGTTT	TC198330 UniRef100_Q3HVL9 Cluster: ARF-like small GTPase-like protein; n=1; Solanum tuberosum|Rep: ARF-like small GTPase-like protein - Solanum tuberosum (Potato), complete or TC200621 UniRef100_Q3HVL9 Cluster: ARF-like small GTPase-like protein; n=1; Solanum tuberosum|Rep: ARF-like small GTPase-like protein - Solanum tuberosum (Potato), complete or TC204191 UniRef100_Q3HVL9 Cluster: ARF-like sma…	44.1047	22	115.617	179.615	1,43E-06	-0,635560969
45	B2-T0vsA2-T0	CATGTTTAGAAATTCACTTTTATTTA	TC198388 similar to UniRef100_A7LNX7 Cluster: Thioredoxin; n=1; Limonium bicolor|Rep: Thioredoxin - Limonium bicolor, partial (64%)	46.087	23	96.013	143.218	1,69E-07	-0,576909486	chr07	48609667	PGSC0003DMG400012420	photosynthesis, reactive oxygen, ROS, multiple functions
45	B2-T1vsA2-T1	CATGTTTAGAAATTCACTTTTATTTA	TC198388 similar to UniRef100_A7LNX7 Cluster: Thioredoxin; n=1; Limonium bicolor|Rep: Thioredoxin - Limonium bicolor, partial (64%)	46.087	23	99.3297	159.661	2,14E-08	-0,684711016
46	B2-T0vsA2-T0	GATCCAAGTATCTTGTTGTCAACATT	TC198701 similar to UniRef100_Q6T6H9 Cluster: Inosine-5'-phosphate dehydrogenase; n=1; Nicotiana tabacum|Rep: Inosine-5'-phosphate dehydrogenase - Nicotiana tabacum (Common tobacco), partial (89%)	52.0341	26	5.617	18.0847	1,88E-05	-1.68689	chr10	44623629	PGSC0003DMG400008158	GTP biosynthesis, purin metabolism, cell proliferation
46	B2-T1vsA2-T1	GATCCAAGTATCTTGTTGTCAACATT	TC198701 similar to UniRef100_Q6T6H9 Cluster: Inosine-5'-phosphate dehydrogenase; n=1; Nicotiana tabacum|Rep: Inosine-5'-phosphate dehydrogenase - Nicotiana tabacum (Common tobacco), partial (89%)	52.0341	26	8.1823	24.403	2,84E-05	-1.57648
47	B2-T0vsA2-T0	CATGCTTCGATGAGAGTAGTACTAGA	TC199258 similar to UniRef100_A7QBC5 Cluster: Chromosome chr4 scaffold_73, whole genome shotgun sequence; n=1; Vitis vinifera|Rep: Chromosome chr4 scaffold_73, whole genome shotgun sequence - Vitis vinifera (Grape), partial (42%)	52.0341	26	0	6.3301	2,42E-05	-6.98415	chr11	1415430	PGSC0003DMG400003989	Heat shock protein binding protein
47	B2-T1vsA2-T1	CATGCTTCGATGAGAGTAGTACTAGA	TC199258 similar to UniRef100_A7QBC5 Cluster: Chromosome chr4 scaffold_73, whole genome shotgun sequence; n=1; Vitis vinifera|Rep: Chromosome chr4 scaffold_73, whole genome shotgun sequence - Vitis vinifera (Grape), partial (42%)	52.0341	26	11.2337	1.4079	2,54E-06	2.99618
48	B2-T0vsA2-T0	GATCATCTATATCTATTTGAAAAAAA	TC200353 homologue to UniRef100_Q6RJY1 Cluster: 60S ribosomal protein L12; n=1; Capsicum annuum|Rep: 60S ribosomal protein L12 - Capsicum annuum (Bell pepper), complete	42.1223	21	7.6231	0,8296	1,34E-06	3.19994	chr11	14100848	intergenic	ambiguous: 60S ribosomal protein L12 (protein biosynthesis) or intergenic region
48	B2-T2vsA2-T2	GATCATCTATATCTATTTGAAAAAAA	TC200353 homologue to UniRef100_Q6RJY1 Cluster: 60S ribosomal protein L12; n=1; Capsicum annuum|Rep: 60S ribosomal protein L12 - Capsicum annuum (Bell pepper), complete	42.1223	21	20.9624	5.2919	3,73E-05	1.98594
49	B2-T0vsA2-T0	CATGTTCTGGTCATTGTTTTATGGTT	TC200700 UniRef100_Q2XPV4 Cluster: 40S ribosomal protein S10-like protein; n=1; Solanum tuberosum|Rep: 40S ribosomal protein S10-like protein - Solanum tuberosum (Potato), complete	44.1047	22	34.8234	59.0279	2,17E-05	-0,761341345	chr12	56113913	PGSC0003DMG402029274	protein biosynthesis
49	B2-T1vsA2-T1	CATGTTCTGGTCATTGTTTTATGGTT	TC200700 UniRef100_Q2XPV4 Cluster: 40S ribosomal protein S10-like protein; n=1; Solanum tuberosum|Rep: 40S ribosomal protein S10-like protein - Solanum tuberosum (Potato), complete	44.1047	22	31.9274	72.9313	2,50E-09	-1.19174
49	B2-T2vsA2-T2	CATGTTCTGGTCATTGTTTTATGGTT	TC200700 UniRef100_Q2XPV4 Cluster: 40S ribosomal protein S10-like protein; n=1; Solanum tuberosum|Rep: 40S ribosomal protein S10-like protein - Solanum tuberosum (Potato), complete	44.1047	22	73.091	39.1603	2,50E-05	0,900301313
50	B2-T0vsA2-T0	CATGTCAAGACTGTAATAATTATTAT	TC200941 similar to UniRef100_A7Q0B9 Cluster: Chromosome chr7 scaffold_42, whole genome shotgun sequence; n=1; Vitis vinifera|Rep: Chromosome chr7 scaffold_42, whole genome shotgun sequence - Vitis vinifera (Grape), partial (43%)	52.0341	26	2.4874	11.8689	3,98E-05	-2.25448	chr09	43787012	PGSC0003DMG400011402	Pre-mRNA splicing factor SF2,
50	B2-T1vsA2-T1	CATGTCAAGACTGTAATAATTATTAT	TC200941 similar to UniRef100_A7Q0B9 Cluster: Chromosome chr7 scaffold_42, whole genome shotgun sequence; n=1; Vitis vinifera|Rep: Chromosome chr7 scaffold_42, whole genome shotgun sequence - Vitis vinifera (Grape), partial (43%)	52.0341	26	1.7737	14.361	3,18E-06	-3.01729
51	B2-T0vsA2-T0	GATCAGGTGAATAATATATATATACC	TC201627 similar to UniRef100_Q6RYA0 Cluster: Salicylic acid-binding protein 2; n=1; Nicotiana tabacum|Rep: Salicylic acid-binding protein 2 - Nicotiana tabacum (Common tobacco), partial (98%)	52.0341	26	16.8511	38.4923	8,78E-07	-1.19172	no match	none	none	hormone signaling, salicylic acid signaling, lipase, esterase, pathogenesis, defense
51	B2-T2vsA2-T2	GATCAGGTGAATAATATATATATACC	TC201627 similar to UniRef100_Q6RYA0 Cluster: Salicylic acid-binding protein 2; n=1; Nicotiana tabacum|Rep: Salicylic acid-binding protein 2 - Nicotiana tabacum (Common tobacco), partial (98%)	52.0341	26	7.525	26.4596	2,42E-05	-1.81404
52	B2-T0vsA2-T0	GATCTTTGGTCTCGGCACAGGACCTA	TC201760 similar to UniRef100_A7PZI1 Cluster: Chromosome chr15 scaffold_40, whole genome shotgun sequence; n=1; Vitis vinifera|Rep: Chromosome chr15 scaffold_40, whole genome shotgun sequence - Vitis vinifera (Grape), partial (97%)	52.0341	26	4.4134	0,1659	1,49E-05	4.73337	no match	none	none	unknown
52	B2-T1vsA2-T1	GATCTTTGGTCTCGGCACAGGACCTA	TC201760 similar to UniRef100_A7PZI1 Cluster: Chromosome chr15 scaffold_40, whole genome shotgun sequence; n=1; Vitis vinifera|Rep: Chromosome chr15 scaffold_40, whole genome shotgun sequence - Vitis vinifera (Grape), partial (97%)	52.0341	26	8.8642	0,3343	4,80E-07	4.72883
53	B2-T0vsA2-T0	CATGATGTAGTGTGGTATGTTCATTT	TC201795 similar to UniRef100_A7NYK0 Cluster: Chromosome chr6 scaffold_3, whole genome shotgun sequence; n=1; Vitis vinifera|Rep: Chromosome chr6 scaffold_3, whole genome shotgun sequence - Vitis vinifera (Grape), partial (60%)	46.087	23	44.773	0,3165	5,39E-05	3.82233	chr09	47026692	PGSC0003DMG400006079	UPA18
53	B2-T1vsA2-T1	CATGATGTAGTGTGGTATGTTCATTT	TC201795 similar to UniRef100_A7NYK0 Cluster: Chromosome chr6 scaffold_3, whole genome shotgun sequence; n=1; Vitis vinifera|Rep: Chromosome chr6 scaffold_3, whole genome shotgun sequence - Vitis vinifera (Grape), partial (60%)	46.087	23	11.2337	0	2,98E-10	7.81169
54	B2-T0vsA2-T0	CATGAGGTAGAAACGTGCTGAACTTT	TC202137 UniRef100_P23509 Cluster: Glucose-1-phosphate adenylyltransferase small subunit, chloroplast precursor; n=1; Solanum tuberosum|Rep: Glucose-1-phosphate adenylyltransferase small subunit, chloroplast precursor - Solanum tuberosum (Potato), partial (26%) or TC194679 UniRef100_P23509 Cluster: Glucose-1-phosphate adenylyltransferase small subunit, chloroplast precursor; n=1; Solanum tuberosu…	52.0341	26	117.404	156.036	6,01E-05	-0,410393329	chr07	48124280	PGSC0003DMG400031084	carbohydrate metabolism, starch biosynthesis, chloroplast, AGPaseB
54	B2-T2vsA2-T2	CATGAGGTAGAAACGTGCTGAACTTT	TC202137 UniRef100_P23509 Cluster: Glucose-1-phosphate adenylyltransferase small subunit, chloroplast precursor; n=1; Solanum tuberosum|Rep: Glucose-1-phosphate adenylyltransferase small subunit, chloroplast precursor - Solanum tuberosum (Potato), partial (26%) or TC194679 UniRef100_P23509 Cluster: Glucose-1-phosphate adenylyltransferase small subunit, chloroplast precursor; n=1; Solanum tuberosu…	52.0341	26	82.3934	130.534	1,98E-05	-0,663827684
55	B2-T0vsA2-T0	GATCGTGTTGTCTTGACTTTTGATGG	TC203086 similar to UniRef100_Q8LDF0 Cluster: Cyanate lyase; n=1; Arabidopsis thaliana|Rep: Cyanate lyase - Arabidopsis thaliana (Mouse-ear cress), partial (86%)	52.0341	26	56.9729	88.4327	8,40E-06	-0,634303647	chr09	47778402	PGSC0003DMG400017160	detoxification
55	B2-T1vsA2-T1	GATCGTGTTGTCTTGACTTTTGATGG	TC203086 similar to UniRef100_Q8LDF0 Cluster: Cyanate lyase; n=1; Arabidopsis thaliana|Rep: Cyanate lyase - Arabidopsis thaliana (Mouse-ear cress), partial (86%)	52.0341	26	327.292	252.721	2,13E-06	0,373033946
56	B2-T0vsA2-T0	CATGCAATAAGTACTATTGTTAGATG	TC203583 similar to UniRef100_A7P2R1 Cluster: Chromosome chr1 scaffold_5, whole genome shotgun sequence; n=1; Vitis vinifera|Rep: Chromosome chr1 scaffold_5, whole genome shotgun sequence - Vitis vinifera (Grape), partial (74%)	52.0341	26	3.4823	21.8387	5,79E-10	-2.64876	chr02	26274366	not annotated	Histidine triad (HIT) protein
56	B2-T1vsA2-T1	CATGCAATAAGTACTATTGTTAGATG	TC203583 similar to UniRef100_A7P2R1 Cluster: Chromosome chr1 scaffold_5, whole genome shotgun sequence; n=1; Vitis vinifera|Rep: Chromosome chr1 scaffold_5, whole genome shotgun sequence - Vitis vinifera (Grape), partial (74%)	52.0341	26	2.9562	17.7401	1,39E-06	-2.58518
57	B2-T0vsA2-T0	GATCACAACAATTATATTATATTATT	TC204165 similar to UniRef100_A7Q443 Cluster: Chromosome chr13 scaffold_48, whole genome shotgun sequence; n=1; Vitis vinifera|Rep: Chromosome chr13 scaffold_48, whole genome shotgun sequence - Vitis vinifera (Grape), partial (57%)	52.0341	26	4.8146	0,4977	9,65E-05	3.27394	chr09	1092271	PGSC0003DMG400023905	purine nucleotide-binding
57	B2-T2vsA2-T2	GATCACAACAATTATATTATATTATT	TC204165 similar to UniRef100_A7Q443 Cluster: Chromosome chr13 scaffold_48, whole genome shotgun sequence; n=1; Vitis vinifera|Rep: Chromosome chr13 scaffold_48, whole genome shotgun sequence - Vitis vinifera (Grape), partial (57%)	52.0341	26	13.9749	2.205	6,22E-05	2.66401
58	B2-T0vsA2-T0	CATGGAATTCCTCTTTTCCAACCACA	TC204709 similar to UniRef100_Q8LDV3 Cluster: Uncharacterized protein At4g13200, chloroplast precursor; n=1; Arabidopsis thaliana|Rep: Uncharacterized protein At4g13200, chloroplast precursor - Arabidopsis thaliana (Mouse-ear cress), partial (41%) or TC214775 similar to UniRef100_Q8LDV3 Cluster: Uncharacterized protein At4g13200, chloroplast precursor; n=1; Arabidopsis thaliana|Rep: Uncharacteriz…	52.0341	26	21.889	9.0204	1,55E-05	1.27895	chr09	25205535	PGSC0003DMG400028009	unknown
58	B2-T1vsA2-T1	CATGGAATTCCTCTTTTCCAACCACA	TC204709 similar to UniRef100_Q8LDV3 Cluster: Uncharacterized protein At4g13200, chloroplast precursor; n=1; Arabidopsis thaliana|Rep: Uncharacterized protein At4g13200, chloroplast precursor - Arabidopsis thaliana (Mouse-ear cress), partial (41%) or TC214775 similar to UniRef100_Q8LDV3 Cluster: Uncharacterized protein At4g13200, chloroplast precursor; n=1; Arabidopsis thaliana|Rep: Uncharacteriz…	52.0341	26	30.1536	12.3899	1,54E-05	1.28317
59	B2-T0vsA2-T0	GATCCATAAAAAAATGTATTTCTCTT	TC205054 UniRef100_Q6TF28 Cluster: Rapid alkalinization factor 2; n=1; Solanum chacoense|Rep: Rapid alkalinization factor 2 - Solanum chacoense (Chaco potato), partial (96%) or TC218588 UniRef100_Q6TF28 Cluster: Rapid alkalinization factor 2; n=1; Solanum chacoense|Rep: Rapid alkalinization factor 2 - Solanum chacoense (Chaco potato), complete or TC224788 UniRef100_Q6TF28 Cluster: Rapid alkaliniz…	52.0341	26	19.2585	40.3173	3,95E-06	-1.06591	chr01	70199887	PGSC0003DMG400024749	RALF2, polypeptide hormone, signaling, development, pathogenesis, biotic stress, defense
59	B2-T2vsA2-T2	GATCCATAAAAAAATGTATTTCTCTT	TC205054 UniRef100_Q6TF28 Cluster: Rapid alkalinization factor 2; n=1; Solanum chacoense|Rep: Rapid alkalinization factor 2 - Solanum chacoense (Chaco potato), partial (96%) or TC218588 UniRef100_Q6TF28 Cluster: Rapid alkalinization factor 2; n=1; Solanum chacoense|Rep: Rapid alkalinization factor 2 - Solanum chacoense (Chaco potato), complete or TC224788 UniRef100_Q6TF28 Cluster: Rapid alkaliniz…	52.0341	26	10.2125	38.8074	8,82E-08	-1.926
60	B2-T0vsA2-T0	CATGGCTTTATCTCAGCTATGGAACA	TC205271 homologue to UniRef100_A7NZG0 Cluster: Chromosome chr6 scaffold_3, whole genome shotgun sequence; n=1; Vitis vinifera|Rep: Chromosome chr6 scaffold_3, whole genome shotgun sequence - Vitis vinifera (Grape), partial (93%)	52.0341	26	14.4268	4.7476	2,56E-05	1.6035	chr11	38239383	PGSC0003DMG400008067	Proteasome subunit beta type, protein degradation
60	B2-T2vsA2-T2	CATGGCTTTATCTCAGCTATGGAACA	TC205271 homologue to UniRef100_A7NZG0 Cluster: Chromosome chr6 scaffold_3, whole genome shotgun sequence; n=1; Vitis vinifera|Rep: Chromosome chr6 scaffold_3, whole genome shotgun sequence - Vitis vinifera (Grape), partial (93%)	52.0341	26	18.605	4.1771	4,28E-05	2.15512
61	B2-T1vsA2-T1	CATGTTCAACTCTAGTCTAGAGAGAA	TC206028 homologue to UniRef100_O82161 Cluster: Phi-1 protein; n=1; Nicotiana tabacum|Rep: Phi-1 protein - Nicotiana tabacum (Common tobacco), partial (98%)	52.0341	26	40.7961	19.148	1,07E-05	1.09124	chr04	55957678	PGSC0003DMG400030827	phosphate induced
61	B2-T2vsA2-T2	CATGTTCAACTCTAGTCTAGAGAGAA	TC206028 homologue to UniRef100_O82161 Cluster: Phi-1 protein; n=1; Nicotiana tabacum|Rep: Phi-1 protein - Nicotiana tabacum (Common tobacco), partial (98%)	52.0341	26	3.3223	17.7527	4,01E-05	-2.41777
62	B2-T1vsA2-T1	GATCATACTGAACAGGATGTTGATGA	TC206175 similar to UniRef100_A7PDF9 Cluster: Chromosome chr17 scaffold_12, whole genome shotgun sequence; n=1; Vitis vinifera|Rep: Chromosome chr17 scaffold_12, whole genome shotgun sequence - Vitis vinifera (Grape), partial (53%)	52.0341	26	347.748	16.0458	3,42E-05	1.11585	chr06	46420099	PGSC0003DMG400033088	SNAP25 homologous protein SNAP33, vesicle trafficking, membrane, secretory pathway, biotic stress, mechanical stress, pathogenesis
62	B2-T2vsA2-T2	GATCATACTGAACAGGATGTTGATGA	TC206175 similar to UniRef100_A7PDF9 Cluster: Chromosome chr17 scaffold_12, whole genome shotgun sequence; n=1; Vitis vinifera|Rep: Chromosome chr17 scaffold_12, whole genome shotgun sequence - Vitis vinifera (Grape), partial (53%)	52.0341	26	66.1122	106.72	6,53E-05	-0,690848462
63	B2-T0vsA2-T0	GATCGTTGGTTACTGTGACGATACAT	TC206522 homologue to UniRef100_A7NXU4 Cluster: Chromosome chr5 scaffold_2, whole genome shotgun sequence; n=1; Vitis vinifera|Rep: Chromosome chr5 scaffold_2, whole genome shotgun sequence - Vitis vinifera (Grape), partial (95%)	52.0341	26	10.0304	0,4977	2,07E-10	4.33283	chr09	49997554	PGSC0003DMG400029651	Putative snRNA associated protein, RNA binding
63	B2-T1vsA2-T1	GATCGTTGGTTACTGTGACGATACAT	TC206522 homologue to UniRef100_A7NXU4 Cluster: Chromosome chr5 scaffold_2, whole genome shotgun sequence; n=1; Vitis vinifera|Rep: Chromosome chr5 scaffold_2, whole genome shotgun sequence - Vitis vinifera (Grape), partial (95%)	52.0341	26	10.9097	1.0029	6,85E-07	3.44342
64	B2-T1vsA2-T1	CATGTTGCTTCCCCTCAACAAGGAAA	TC206798 similar to UniRef100_A9YF60 Cluster: Stay green protein; n=1; Capsicum annuum|Rep: Stay green protein - Capsicum annuum (Bell pepper), partial (25%)	52.0341	26	23.0587	6.1949	3,86E-07	1.89615	no match	none	none	chloroplast, senescence, chlorophyll degradation
64	B2-T2vsA2-T2	CATGTTGCTTCCCCTCAACAAGGAAA	TC206798 similar to UniRef100_A9YF60 Cluster: Stay green protein; n=1; Capsicum annuum|Rep: Stay green protein - Capsicum annuum (Bell pepper), partial (25%)	52.0341	26	29.9008	7.3099	5,33E-07	2.03226
65	B2-T0vsA2-T0	CATGCCTGTCAGCCTGCTGTTGATAA	TC207651 weakly similar to UniRef100_A7QFL1 Cluster: Chromosome chr8 scaffold_88, whole genome shotgun sequence; n=1; Vitis vinifera|Rep: Chromosome chr8 scaffold_88, whole genome shotgun sequence - Vitis vinifera (Grape), partial (27%)	52.0341	26	11.442	3.165	2,85E-05	1.85404	chr10	46437326	not annotated	unknown
65	B2-T1vsA2-T1	CATGCCTGTCAGCCTGCTGTTGATAA	TC207651 weakly similar to UniRef100_A7QFL1 Cluster: Chromosome chr8 scaffold_88, whole genome shotgun sequence; n=1; Vitis vinifera|Rep: Chromosome chr8 scaffold_88, whole genome shotgun sequence - Vitis vinifera (Grape), partial (27%)	52.0341	26	28.3799	10.9819	9,98E-06	1.36974
66	B2-T0vsA2-T0	CATGCATTTATGGATTCTCACATTAT	TC207935 similar to UniRef100_Q06Z73 Cluster: Fibrillin 8; n=1; Coffea canephora|Rep: Fibrillin 8 - Coffea canephora (Robusta coffee), partial (81%)	52.0341	26	27.8587	60.2939	4,39E-09	-1.11388	chr08	33042700	PGSC0003DMG400029047	chloroplast, thylakoid membrane, hormone signaling, biotic/abiotic stress, development
66	B2-T2vsA2-T2	CATGCATTTATGGATTCTCACATTAT	TC207935 similar to UniRef100_Q06Z73 Cluster: Fibrillin 8; n=1; Coffea canephora|Rep: Fibrillin 8 - Coffea canephora (Robusta coffee), partial (81%)	52.0341	26	9.3025	31.3282	6,89E-06	-1.75178
67	B2-T0vsA2-T0	CATGTTTGACTTACTATTTATGGTTG	TC208218 similar to UniRef100_A7NUR7 Cluster: Chromosome chr18 scaffold_1, whole genome shotgun sequence; n=2; Vitis vinifera|Rep: Chromosome chr18 scaffold_1, whole genome shotgun sequence - Vitis vinifera (Grape), partial (40%) or TC196843 weakly similar to UniRef100_A7NUR7 Cluster: Chromosome chr18 scaffold_1, whole genome shotgun sequence; n=2; Vitis vinifera|Rep: Chromosome chr18 scaffold_1,…	52.0341	26	3.4823	15.6669	3,18E-06	-2.16959	no match	none	none	Purine permease 1, purin transport, membrane, cytokinin uptake?
67	B2-T1vsA2-T1	CATGTTTGACTTACTATTTATGGTTG	TC208218 similar to UniRef100_A7NUR7 Cluster: Chromosome chr18 scaffold_1, whole genome shotgun sequence; n=2; Vitis vinifera|Rep: Chromosome chr18 scaffold_1, whole genome shotgun sequence - Vitis vinifera (Grape), partial (40%) or TC196843 weakly similar to UniRef100_A7NUR7 Cluster: Chromosome chr18 scaffold_1, whole genome shotgun sequence; n=2; Vitis vinifera|Rep: Chromosome chr18 scaffold_1,…	52.0341	26	2.365	13.2346	5,32E-05	-2.48441
68	B2-T0vsA2-T0	GATCCAGAACCAATGTTGGATTATGA	TC208517 similar to UniRef100_Q8S9M1 Cluster: Probable plastid-lipid-associated protein 13, chloroplast precursor; n=3; Arabidopsis thaliana|Rep: Probable plastid-lipid-associated protein 13, chloroplast precursor - Arabidopsis thaliana (Mouse-ear cress), partial (65%)	52.0341	26	1.2037	9.1253	4,48E-05	-2.92246	chr10	45426584	PGSC0003DMG401023672, PGSC0003DMG402023672	chloroplast, lipid associated,
68	B2-T1vsA2-T1	GATCCAGAACCAATGTTGGATTATGA	TC208517 similar to UniRef100_Q8S9M1 Cluster: Probable plastid-lipid-associated protein 13, chloroplast precursor; n=3; Arabidopsis thaliana|Rep: Probable plastid-lipid-associated protein 13, chloroplast precursor - Arabidopsis thaliana (Mouse-ear cress), partial (65%)	52.0341	26	10.2279	1.6714	3,17E-05	2.61335
69	B2-T1vsA2-T1	CATGTTTTGGACCAAGTAATTTTGAC	TC208842 similar to UniRef100_A7PW00 Cluster: Chromosome chr8 scaffold_34, whole genome shotgun sequence; n=1; Vitis vinifera|Rep: Chromosome chr8 scaffold_34, whole genome shotgun sequence - Vitis vinifera (Grape), partial (94%) or TC217274 similar to UniRef100_Q69TG0 Cluster: Gb protein-like; n=1; Oryza sativa Japonica Group|Rep: Gb protein-like - Oryza sativa subsp. japonica (Rice), partial (3…	52.0341	26	8.2775	23.935	4,91E-05	-1.53186	chr09	41471066	PGSC0003DMG400007534	Gb protein
69	B2-T2vsA2-T2	CATGTTTTGGACCAAGTAATTTTGAC	TC208842 similar to UniRef100_A7PW00 Cluster: Chromosome chr8 scaffold_34, whole genome shotgun sequence; n=1; Vitis vinifera|Rep: Chromosome chr8 scaffold_34, whole genome shotgun sequence - Vitis vinifera (Grape), partial (94%) or TC217274 similar to UniRef100_Q69TG0 Cluster: Gb protein-like; n=1; Oryza sativa Japonica Group|Rep: Gb protein-like - Oryza sativa subsp. japonica (Rice), partial (3…	52.0341	26	8.638	32.8946	8,64E-07	-1.92908
70	B2-T1vsA2-T1	GATCTTGCTGTTTGTAGTCCCTTTGT	TC209319 homologue to UniRef100_A7P3V7 Cluster: Chromosome chr1 scaffold_5, whole genome shotgun sequence; n=1; Vitis vinifera|Rep: Chromosome chr1 scaffold_5, whole genome shotgun sequence - Vitis vinifera (Grape), partial (24%)	46.087	23	25.9106	7.6886	3,67E-07	1.75275	chr01	120876	PGSC0003DMG400019971	Flavin-binding kelch repeat F-box 1, protein degradation
70	B2-T2vsA2-T2	GATCTTGCTGTTTGTAGTCCCTTTGT	TC209319 homologue to UniRef100_A7P3V7 Cluster: Chromosome chr1 scaffold_5, whole genome shotgun sequence; n=1; Vitis vinifera|Rep: Chromosome chr1 scaffold_5, whole genome shotgun sequence - Vitis vinifera (Grape), partial (24%)	46.087	23	22.0374	3.5279	4,68E-07	2.64305
71	B2-T0vsA2-T0	CATGCTAGTGTCAGTGTATGGGACAA	TC209521 similar to UniRef100_A7PEC4 Cluster: Chromosome chr11 scaffold_13, whole genome shotgun sequence; n=1; Vitis vinifera|Rep: Chromosome chr11 scaffold_13, whole genome shotgun sequence - Vitis vinifera (Grape), partial (67%)	52.0341	26	15.4218	5.0641	1,33E-05	1.6066	chr10	29150397	PGSC0003DMG400028767	Oxidoreductase/ transition metal ion binding protein
71	B2-T1vsA2-T1	CATGCTAGTGTCAGTGTATGGGACAA	TC209521 similar to UniRef100_A7PEC4 Cluster: Chromosome chr11 scaffold_13, whole genome shotgun sequence; n=1; Vitis vinifera|Rep: Chromosome chr11 scaffold_13, whole genome shotgun sequence - Vitis vinifera (Grape), partial (67%)	52.0341	26	18.3287	4.5054	2,17E-06	2.02437
72	B2-T0vsA2-T0	CATGGGCAATTGATACTTCAAAGTTT	TC210297 similar to UniRef100_A7QZS2 Cluster: Chromosome chr13 scaffold_286, whole genome shotgun sequence; n=1; Vitis vinifera|Rep: Chromosome chr13 scaffold_286, whole genome shotgun sequence - Vitis vinifera (Grape), partial (22%)	42.1223	21	10.9445	34.4989	3,42E-09	-1.65635	chr11	5416123	PGSC0003DMG400027356	Transferase, transferring glycosyl groups
72	B2-T1vsA2-T1	CATGGGCAATTGATACTTCAAAGTTT	TC210297 similar to UniRef100_A7QZS2 Cluster: Chromosome chr13 scaffold_286, whole genome shotgun sequence; n=1; Vitis vinifera|Rep: Chromosome chr13 scaffold_286, whole genome shotgun sequence - Vitis vinifera (Grape), partial (22%)	42.1223	21	44.9348	23.3718	4,38E-05	0,943064568
73	B2-T0vsA2-T0	GATCTTTTGGGTCAATGTAAAGGATT	TC210582 UniRef100_O65821 Cluster: Histone H2B.1; n=1; Solanum lycopersicum|Rep: Histone H2B.1 - Solanum lycopersicum (Tomato) (Lycopersicon esculentum), complete	52.0341	26	26.0792	49.1108	6,68E-06	-0,913144597	no match	none	none	chromatin
73	B2-T1vsA2-T1	GATCTTTTGGGTCAATGTAAAGGATT	TC210582 UniRef100_O65821 Cluster: Histone H2B.1; n=1; Solanum lycopersicum|Rep: Histone H2B.1 - Solanum lycopersicum (Tomato) (Lycopersicon esculentum), complete	52.0341	26	33.4111	14.7086	2,02E-05	1.18366
74	B2-T0vsA2-T0	CATGTTAAGTTGCACTATATCAGTTG	TC210724 similar to UniRef100_Q944L5 Cluster: At1g26740/T24P13_11; n=1; Arabidopsis thaliana|Rep: At1g26740/T24P13_11 - Arabidopsis thaliana (Mouse-ear cress), partial (44%)	52.0341	26	12.9344	31.8086	1,96E-06	-1.2982	chr04	213239	PGSC0003DMG400002854	Ribosomal protein L32, protein biosynthesis
74	B2-T1vsA2-T1	CATGTTAAGTTGCACTATATCAGTTG	TC210724 similar to UniRef100_Q944L5 Cluster: At1g26740/T24P13_11; n=1; Arabidopsis thaliana|Rep: At1g26740/T24P13_11 - Arabidopsis thaliana (Mouse-ear cress), partial (44%)	52.0341	26	17.1462	43.9278	3,70E-07	-1.35724
75	B2-T0vsA2-T0	CATGACAAAATCCTGGGAAATGAATT	TC212535 similar to UniRef100_A7QPE1 Cluster: Chromosome chr18 scaffold_137, whole genome shotgun sequence; n=1; Vitis vinifera|Rep: Chromosome chr18 scaffold_137, whole genome shotgun sequence - Vitis vinifera (Grape), partial (27%)	52.0341	26	0	9.8116	5,55E-08	-7.61642	chr04	63932677	PGSC0003DMG400009990	Protein phosphatase 2C containing protein
75	B2-T1vsA2-T1	CATGACAAAATCCTGGGAAATGAATT	TC212535 similar to UniRef100_A7QPE1 Cluster: Chromosome chr18 scaffold_137, whole genome shotgun sequence; n=1; Vitis vinifera|Rep: Chromosome chr18 scaffold_137, whole genome shotgun sequence - Vitis vinifera (Grape), partial (27%)	52.0341	26	0	7.8845	2,48E-05	-7.30094
76	B2-T0vsA2-T0	CATGGCTTGGAGTTTATATATGTAAT	TC213318 UniRef100_Q50HU7 Cluster: Glycosyltransferase; n=1; Solanum tuberosum|Rep: Glycosyltransferase - Solanum tuberosum (Potato), complete	40,14	20	8.4571	0,4748	9,42E-09	4.15491	chr11	2514011	PGSC0003DMG400013327, PGSC0003DMG400013261	ambiguous: Glycosyltransferase (carbohydrate metabolism) or oxidoreductase
76	B2-T1vsA2-T1	CATGGCTTGGAGTTTATATATGTAAT	TC213318 UniRef100_Q50HU7 Cluster: Glycosyltransferase; n=1; Solanum tuberosum|Rep: Glycosyltransferase - Solanum tuberosum (Potato), complete	40,14	20	10.0512	0,5632	2,63E-07	4.15764
77	B2-T0vsA2-T0	CATGAGATTTAATACTTAACATTCAG	TC213576 weakly similar to UniRef100_Q6DBG0 Cluster: At2g47485; n=1; Arabidopsis thaliana|Rep: At2g47485 - Arabidopsis thaliana (Mouse-ear cress), partial (18%)	52.0341	26	0,995	12.9766	4,96E-08	-3.70514	no match	none	none	unknown
77	B2-T1vsA2-T1	CATGAGATTTAATACTTAACATTCAG	TC213576 weakly similar to UniRef100_Q6DBG0 Cluster: At2g47485; n=1; Arabidopsis thaliana|Rep: At2g47485 - Arabidopsis thaliana (Mouse-ear cress), partial (18%)	52.0341	26	3.5475	16.0505	3,28E-05	-2.17775
78	B2-T0vsA2-T0	CATGTTTCAGAAAGTAGCTGAGGCTA	TC214174 similar to UniRef100_A9SEI6 Cluster: Predicted protein; n=1; Physcomitrella patens subsp. patens|Rep: Predicted protein - Physcomitrella patens subsp. patens, partial (19%)	52.0341	26	56.7124	23.263	4,04E-12	1.28563	chr01	60639654	PGSC0003DMG400001805	Calcium ion binding protein
78	B2-T1vsA2-T1	CATGTTTCAGAAAGTAGCTGAGGCTA	TC214174 similar to UniRef100_A9SEI6 Cluster: Predicted protein; n=1; Physcomitrella patens subsp. patens|Rep: Predicted protein - Physcomitrella patens subsp. patens, partial (19%)	52.0341	26	81.001	42.8014	8,36E-08	0,920281056
79	B2-T0vsA2-T0	GATCGCCGCCCTCCCTGACGGCGACG	TC214704 similar to UniRef100_Q8L9S3 Cluster: Glutaredoxin-C6; n=1; Arabidopsis thaliana|Rep: Glutaredoxin-C6 - Arabidopsis thaliana (Mouse-ear cress), partial (49%) or AM907966 similar to UniRef100_Q8L9S3 Cluster: Glutaredoxin-C6; n=1; Arabidopsis thaliana|Rep: Glutaredoxin-C6 - Arabidopsis thaliana (Mouse-ear cress), partial (50%)	46.087	23	4.4134	23.0622	1,68E-09	-2.38557	chr11	39439661	PGSC0003DMG400019671	oxidation, reduction, ROS, redox homeostasis, signaling
79	B2-T1vsA2-T1	GATCGCCGCCCTCCCTGACGGCGACG	TC214704 similar to UniRef100_Q8L9S3 Cluster: Glutaredoxin-C6; n=1; Arabidopsis thaliana|Rep: Glutaredoxin-C6 - Arabidopsis thaliana (Mouse-ear cress), partial (49%) or AM907966 similar to UniRef100_Q8L9S3 Cluster: Glutaredoxin-C6; n=1; Arabidopsis thaliana|Rep: Glutaredoxin-C6 - Arabidopsis thaliana (Mouse-ear cress), partial (50%)	46.087	23	2.0456	14.7086	4,44E-06	-2.84608
80	B2-T0vsA2-T0	GATCTAAAAACAAAAAAAAAAAAAAA	TC215986 similar to UniRef100_A7P8A1 Cluster: Chromosome chr3 scaffold_8, whole genome shotgun sequence; n=1; Vitis vinifera|Rep: Chromosome chr3 scaffold_8, whole genome shotgun sequence - Vitis vinifera (Grape), partial (3%) or TC216429 similar to UniRef100_A7PJE5 Cluster: Chromosome chr12 scaffold_18, whole genome shotgun sequence; n=1; Vitis vinifera|Rep: Chromosome chr12 scaffold_18, whole g…	42.1223	21	7.6231	0,4977	9,75E-08	3.93691	no match	none	none	ambiguous annotation
80	B2-T2vsA2-T2	GATCTAAAAACAAAAAAAAAAAAAAA	TC215986 similar to UniRef100_A7P8A1 Cluster: Chromosome chr3 scaffold_8, whole genome shotgun sequence; n=1; Vitis vinifera|Rep: Chromosome chr3 scaffold_8, whole genome shotgun sequence - Vitis vinifera (Grape), partial (3%) or TC216429 similar to UniRef100_A7PJE5 Cluster: Chromosome chr12 scaffold_18, whole genome shotgun sequence; n=1; Vitis vinifera|Rep: Chromosome chr12 scaffold_18, whole g…	42.1223	21	9.675	0	5,67E-06	7.59618
81	B2-T0vsA2-T0	CATGCAATTTATGAATTAAAACCGTC	TC216160 homologue to UniRef100_O04856 Cluster: Serine/threonine-protein phosphatase PP1 isozyme 1; n=1; Nicotiana tabacum|Rep: Serine/threonine-protein phosphatase PP1 isozyme 1 - Nicotiana tabacum (Common tobacco), partial (29%)	52.0341	26	11.442	27.3776	1,71E-05	-1.25866	chr06	542072	PGSC0003DMG402028370	ambiguous: protein phosphatase PP1 (signaling, regulation) or pentatricopeptide repeat-containing protein
81	B2-T1vsA2-T1	CATGCAATTTATGAATTAAAACCGTC	TC216160 homologue to UniRef100_O04856 Cluster: Serine/threonine-protein phosphatase PP1 isozyme 1; n=1; Nicotiana tabacum|Rep: Serine/threonine-protein phosphatase PP1 isozyme 1 - Nicotiana tabacum (Common tobacco), partial (29%)	52.0341	26	14,19	32.9458	5,55E-05	-1.21523
82	B2-T0vsA2-T0	GATCAAAATGAAAAAAAAAAAAAAAA	TC216377 similar to UniRef100_A7PCB4 Cluster: Chromosome chr2 scaffold_11, whole genome shotgun sequence; n=1; Vitis vinifera|Rep: Chromosome chr2 scaffold_11, whole genome shotgun sequence - Vitis vinifera (Grape), partial (30%) or TC226421 weakly similar to UniRef100_Q6L3Q3 Cluster: 'chromo' domain containing protein; n=1; Solanum demissum|Rep: 'chromo' domain containing protein - Solanum demis…	40,14	20	11.2341	1.1614	3,05E-09	3.27394	no match	none	none	ambiguous annotation
82	B2-T2vsA2-T2	GATCAAAATGAAAAAAAAAAAAAAAA	TC216377 similar to UniRef100_A7PCB4 Cluster: Chromosome chr2 scaffold_11, whole genome shotgun sequence; n=1; Vitis vinifera|Rep: Chromosome chr2 scaffold_11, whole genome shotgun sequence - Vitis vinifera (Grape), partial (30%) or TC226421 weakly similar to UniRef100_Q6L3Q3 Cluster: 'chromo' domain containing protein; n=1; Solanum demissum|Rep: 'chromo' domain containing protein - Solanum demis…	40,14	20	52.1373	20.2857	6,40E-07	1.36185
83	B2-T0vsA2-T0	GATCATCCATCTCTTTAGTTGTTTCT	TC217607 similar to UniRef100_Q66YT8 Cluster: DWARF1/DIMINUTO; n=1; Solanum lycopersicum|Rep: DWARF1/DIMINUTO - Solanum lycopersicum (Tomato) (Lycopersicon esculentum), partial (36%)	52.0341	26	68.207	31.3579	1,14E-11	1.12109	chr06	3232977	PGSC0003DMG400017930	Glyoxysomal fatty acid beta-oxidation multifunctional protein MFP-a, secondary metabolism, steroid biosynthesis, brassinosteroid signalling
83	B2-T1vsA2-T1	GATCATCCATCTCTTTAGTTGTTTCT	TC217607 similar to UniRef100_Q66YT8 Cluster: DWARF1/DIMINUTO; n=1; Solanum lycopersicum|Rep: DWARF1/DIMINUTO - Solanum lycopersicum (Tomato) (Lycopersicon esculentum), partial (36%)	52.0341	26	13.6372	31.423	9,38E-05	-1.20427
84	B2-T0vsA2-T0	CATGTATGACAATGTCCAAATTAGTA	TC218462 similar to UniRef100_Q4VKB3 Cluster: Hexose transporter 6; n=1; Vitis vinifera|Rep: Hexose transporter 6 - Vitis vinifera (Grape), partial (86%)	42.1223	21	16.4167	3.0068	1,54E-09	2.44887	chr04	63997267	PGSC0003DMG400009994	carbohydrate metabolism, transport
84	B2-T1vsA2-T1	CATGTATGACAATGTCCAAATTAGTA	TC218462 similar to UniRef100_Q4VKB3 Cluster: Hexose transporter 6; n=1; Vitis vinifera|Rep: Hexose transporter 6 - Vitis vinifera (Grape), partial (86%)	42.1223	21	18.9199	5.9134	2,50E-05	1.67786
85	B2-T0vsA2-T0	CATGGCCGGGTTGGTTCGGGTTTTTT	TC218915 similar to UniRef100_Q9ZP87 Cluster: Epoxide hydrolase; n=1; Nicotiana tabacum|Rep: Epoxide hydrolase - Nicotiana tabacum (Common tobacco), partial (26%)	42.1223	21	19.4016	4.1145	6,34E-10	2.23737	no match	none	none	lipid metabolism
85	B2-T1vsA2-T1	CATGGCCGGGTTGGTTCGGGTTTTTT	TC218915 similar to UniRef100_Q9ZP87 Cluster: Epoxide hydrolase; n=1; Nicotiana tabacum|Rep: Epoxide hydrolase - Nicotiana tabacum (Common tobacco), partial (26%)	42.1223	21	13.5987	1.6895	2,09E-07	3.00878
86	B2-T0vsA2-T0	CATGTAATCTTAGAAATGTACTACAA	TC219328 similar to UniRef100_Q9XIK3 Cluster: Iron-sulfur assembly protein IscA, chloroplast precursor; n=1; Arabidopsis thaliana|Rep: Iron-sulfur assembly protein IscA, chloroplast precursor - Arabidopsis thaliana (Mouse-ear cress), partial (74%)	44.1047	22	20.894	7.9126	5,56E-06	1.40087	chr05	42030088	not annotated	assembly of chloroplastic iron-sulfur proteins, chloroplast
86	B2-T1vsA2-T1	CATGTAATCTTAGAAATGTACTACAA	TC219328 similar to UniRef100_Q9XIK3 Cluster: Iron-sulfur assembly protein IscA, chloroplast precursor; n=1; Arabidopsis thaliana|Rep: Iron-sulfur assembly protein IscA, chloroplast precursor - Arabidopsis thaliana (Mouse-ear cress), partial (74%)	44.1047	22	27.1974	10.9819	3,01E-05	1.30834
87	B2-T0vsA2-T0	CATGCAGAATCTTGACAATGTTCTCT	TC219439 similar to UniRef100_A7Q999 Cluster: Chromosome chr19 scaffold_66, whole genome shotgun sequence; n=1; Vitis vinifera|Rep: Chromosome chr19 scaffold_66, whole genome shotgun sequence - Vitis vinifera (Grape), complete	52.0341	26	32.8335	70.1055	4,14E-10	-1.09436	chr07	52472676	PGSC0003DMG400022273	F-box family protein
87	B2-T1vsA2-T1	CATGCAGAATCTTGACAATGTTCTCT	TC219439 similar to UniRef100_A7Q999 Cluster: Chromosome chr19 scaffold_66, whole genome shotgun sequence; n=1; Vitis vinifera|Rep: Chromosome chr19 scaffold_66, whole genome shotgun sequence - Vitis vinifera (Grape), complete	52.0341	26	69.7673	39.9855	9,69E-06	0,803072416
88	B2-T0vsA2-T0	GATCAGACAGCAAGTGCTGAACATAG	TC219657 homologue to UniRef100_Q38HU0 Cluster: RWD domain-containing protein; n=1; Solanum tuberosum|Rep: RWD domain-containing protein - Solanum tuberosum (Potato), partial (64%)	52.0341	26	22.067	9.4572	2,88E-05	1.22241	chr03	46916501	PGSC0003DMG402002599, PGSC0003DMG401002511, PGSC0003DMG402002511	ambiguous: Jacalin-domain protein or RWD domain-containing protein; enhances the sumo conjugation with proteins, regulation
88	B2-T1vsA2-T1	GATCAGACAGCAAGTGCTGAACATAG	TC219657 homologue to UniRef100_Q38HU0 Cluster: RWD domain-containing protein; n=1; Solanum tuberosum|Rep: RWD domain-containing protein - Solanum tuberosum (Potato), partial (64%)	52.0341	26	27.2744	7.3543	3,65E-08	1.89088
89	B2-T0vsA2-T0	GATCAAATTGTTTCTTTCATTTGTCA	TC220896 similar to UniRef100_A7PJA1 Cluster: Chromosome chr12 scaffold_18, whole genome shotgun sequence; n=1; Vitis vinifera|Rep: Chromosome chr12 scaffold_18, whole genome shotgun sequence - Vitis vinifera (Grape), partial (32%) or TC222724 similar to UniRef100_A7PJA1 Cluster: Chromosome chr12 scaffold_18, whole genome shotgun sequence; n=1; Vitis vinifera|Rep: Chromosome chr12 scaffold_18, wh…	44.1047	22	19.6597	8.2958	6,02E-05	1.24479	chr07	46487633	PGSC0003DMG400009384	Solanum lycopersicum heat-induced chilling tolerance protein HCT6, abiotic stress
89	B2-T1vsA2-T1	GATCAAATTGTTTCTTTCATTTGTCA	TC220896 similar to UniRef100_A7PJA1 Cluster: Chromosome chr12 scaffold_18, whole genome shotgun sequence; n=1; Vitis vinifera|Rep: Chromosome chr12 scaffold_18, whole genome shotgun sequence - Vitis vinifera (Grape), partial (32%) or TC222724 similar to UniRef100_A7PJA1 Cluster: Chromosome chr12 scaffold_18, whole genome shotgun sequence; n=1; Vitis vinifera|Rep: Chromosome chr12 scaffold_18, wh…	44.1047	22	10.2279	30.0858	3,76E-06	-1.55658
90	B2-T0vsA2-T0	CATGTAACTGCTTATATTAGATACTC	TC221755 weakly similar to UniRef100_Q6P293 Cluster: Ipo7 protein; n=1; Danio rerio|Rep: Ipo7 protein - Danio rerio (Zebrafish) (Brachydanio rerio), partial (6%) or CK274543 similar to UniRef100_Q69F98 Cluster: Phytochelatin synthetase-like protein; n=1; Phaseolus vulgaris|Rep: Phytochelatin synthetase-like protein - Phaseolus vulgaris (Kidney bean) (French bean), partial (28%)	52.0341	26	1.9899	12.6601	3,10E-06	-2.66952	chr02	43882639	PGSC0003DMG400001371, PGSC0003DMG400001465	Protein COBRA, intracellular protein transport
90	B2-T1vsA2-T1	CATGTAACTGCTTATATTAGATACTC	TC221755 weakly similar to UniRef100_Q6P293 Cluster: Ipo7 protein; n=1; Danio rerio|Rep: Ipo7 protein - Danio rerio (Zebrafish) (Brachydanio rerio), partial (6%) or CK274543 similar to UniRef100_Q69F98 Cluster: Phytochelatin synthetase-like protein; n=1; Phaseolus vulgaris|Rep: Phytochelatin synthetase-like protein - Phaseolus vulgaris (Kidney bean) (French bean), partial (28%)	52.0341	26	1.7737	15.2058	1,15E-06	-3.09975
91	B2-T0vsA2-T0	CATGTACCATTGACAAATGTAGAATA	TC223417 similar to UniRef100_A7PRQ1 Cluster: Chromosome chr14 scaffold_27, whole genome shotgun sequence; n=1; Vitis vinifera|Rep: Chromosome chr14 scaffold_27, whole genome shotgun sequence - Vitis vinifera (Grape), partial (4%) or CV477759 similar to UniRef100_A7PRQ1 Cluster: Chromosome chr14 scaffold_27, whole genome shotgun sequence; n=1; Vitis vinifera|Rep: Chromosome chr14 scaffold_27, who…	50.0517	25	25.3713	50.0076	1,50E-06	-0,978947948	no match	none	none	unknown
91	B2-T2vsA2-T2	CATGTACCATTGACAAATGTAGAATA	TC223417 similar to UniRef100_A7PRQ1 Cluster: Chromosome chr14 scaffold_27, whole genome shotgun sequence; n=1; Vitis vinifera|Rep: Chromosome chr14 scaffold_27, whole genome shotgun sequence - Vitis vinifera (Grape), partial (4%) or CV477759 similar to UniRef100_A7PRQ1 Cluster: Chromosome chr14 scaffold_27, whole genome shotgun sequence; n=1; Vitis vinifera|Rep: Chromosome chr14 scaffold_27, who…	50.0517	25	10.6314	30.8061	4,90E-05	-1.53488
92	B2-T0vsA2-T0	GATCCAGAGTAGCCTTCTTGGCGATG	TC224580 UniRef100_Q2TQV0 Cluster: Enhanced disease susceptibility 1 protein; n=1; Solanum tuberosum|Rep: Enhanced disease susceptibility 1 protein - Solanum tuberosum (Potato), partial (33%) or TC194646 homologue to UniRef100_Q2TQV0 Cluster: Enhanced disease susceptibility 1 protein; n=1; Solanum tuberosum|Rep: Enhanced disease susceptibility 1 protein - Solanum tuberosum (Potato), complete	52.0341	26	20.4621	40.4833	1,44E-05	-0,98437104	no match	none	none	EDS1, pathogenesis, biotic stress, defense
92	B2-T1vsA2-T1	GATCCAGAGTAGCCTTCTTGGCGATG	TC224580 UniRef100_Q2TQV0 Cluster: Enhanced disease susceptibility 1 protein; n=1; Solanum tuberosum|Rep: Enhanced disease susceptibility 1 protein - Solanum tuberosum (Potato), partial (33%) or TC194646 homologue to UniRef100_Q2TQV0 Cluster: Enhanced disease susceptibility 1 protein; n=1; Solanum tuberosum|Rep: Enhanced disease susceptibility 1 protein - Solanum tuberosum (Potato), complete	52.0341	26	32.0474	13.7058	1,75E-05	1.22542
93	B2-T1vsA2-T1	GATCGACGTGCTAGCGGACATTTATT	TC225862	52.0341	26	59.3217	95.2718	1,66E-05	-0,683488838	chr08	1809343	PGSC0003DMG400034122	H+-transporting two-sector ATPase beta chain, proton transport
93	B2-T2vsA2-T2	GATCGACGTGCTAGCGGACATTTATT	TC225862	52.0341	26	32.2498	73.2049	2,27E-07	-1.18265
