# Supplementary material for: Comparative transcript profiling by SuperSAGE identifies novel candidate genes for controlling potato quantitative resistance to late blight not compromised by late maturity
Source: Front Plant Sci. 2013 Nov 14;4:423. doi: 10.3389/fpls.2013.00423 (PMC3827546; doi:10.3389/fpls.2013.00423)
Supplement: Supplementary Table S8 — Transcripts differential in response to infection with P. infestans. Down regulated transcripts are highlighted yellow in columns K and L. (Sheet 8). [file DataSheet8.XLSX]

## Sheet: transcripts_time course
Transcript number	Comparison T0 vs T1	Comparison T0 vs T2	Number of tags at T2	Annotation	Hit counts per million at T0	Hit counts per million at T1	Hit counts per million at T2	p-value T0 vs T1	p-value T0 vs T2	Log fold_change T0 vs T1	Log fold_change T0 vs T2	Chromosome	Position (PGSC v2.1.11) [bp]	Potato locus	Putative function
1		A1-T0 vs A1-T2	2	AM906576 similar to UniRef100_A7PG90 Cluster: Chromosome chr6 scaffold_15, whole genome shotgun sequence; n=1; Vitis vinifera|Rep: Chromosome chr6 scaffold_15, whole genome shotgun sequence - Vitis vinifera (Grape), partial (30%)	38.8191		130.964		1.54401e-31		-1.75433	chr07	643228_644433	PGSC0003DMG400011226	sodium/potassium/Calcium exchanger 6, transport
1		B2-T0 vs B2-T2	3	AM906576 similar to UniRef100_A7PG90 Cluster: Chromosome chr6 scaffold_15, whole genome shotgun sequence; n=1; Vitis vinifera|Rep: Chromosome chr6 scaffold_15, whole genome shotgun sequence - Vitis vinifera (Grape), partial (30%)	62.4918		121.892		5.42641e-09		-0.963866
1		A2-T0 vs A2-T2	4	AM906576 similar to UniRef100_A7PG90 Cluster: Chromosome chr6 scaffold_15, whole genome shotgun sequence; n=1; Vitis vinifera|Rep: Chromosome chr6 scaffold_15, whole genome shotgun sequence - Vitis vinifera (Grape), partial (30%)	39.5995		111.812		2.87694e-27		-1.49752
2		A1-T0 vs A1-T2	2	AM906691 weakly similar to UniRef100_A9SCE2 Cluster: Predicted protein; n=1; Physcomitrella patens subsp. patens|Rep: Predicted protein - Physcomitrella patens subsp. patens, partial (61%)	0.05		6.6643		2.10332e-05		-7.05838	chr02	16219909_16220657	PGSC0003DMG400021488	expressed in stigma and style (other)
2		B2-T0 vs B2-T2	3	AM906691 weakly similar to UniRef100_A9SCE2 Cluster: Predicted protein; n=1; Physcomitrella patens subsp. patens|Rep: Predicted protein - Physcomitrella patens subsp. patens, partial (61%)	0.05		10.1266		2.12125e-06		-7.66201
2		A2-T0 vs A2-T2	1	AM906691 weakly similar to UniRef100_A9SCE2 Cluster: Predicted protein; n=1; Physcomitrella patens subsp. patens|Rep: Predicted protein - Physcomitrella patens subsp. patens, partial (61%)	0.05		4.6806		9.53811e-07		-6.54864
3		A1-T0 vs A1-T2	1	AM906715	26.4676		51.2057		4.5222e-06		-0.95208	chr02	40258170_40258824	PGSC0003DMG400030645	unknown
3		B2-T0 vs B2-T2	1	AM906715	12.463		61.8309		1.74626e-15		-2.31067
3		A2-T0 vs A2-T2	1	AM906715	20.2375		46.1211		7.36445e-09		-1.1884
4		A1-T0 vs A1-T2	1	AM907098 or TC200902 weakly similar to UniRef100_Q3S477 Cluster: Kunitz-type protease inhibitor; n=1; Solanum tuberosum|Rep: Kunitz-type protease inhibitor - Solanum tuberosum (Potato), partial (79%)	0.05		13.4752		2.5059e-10		-8.07416	chr03	37200182_37201027	PGSC0003DMG400015267	biotic/abiotic stress response
4		B2-T0 vs B2-T2	1	AM907098 or TC200902 weakly similar to UniRef100_Q3S477 Cluster: Kunitz-type protease inhibitor; n=1; Solanum tuberosum|Rep: Kunitz-type protease inhibitor - Solanum tuberosum (Potato), partial (79%)	0.402		16.1298		9.781e-09		-5.32627
4		A2-T0 vs A2-T2	1	AM907098 or TC200902 weakly similar to UniRef100_Q3S477 Cluster: Kunitz-type protease inhibitor; n=1; Solanum tuberosum|Rep: Kunitz-type protease inhibitor - Solanum tuberosum (Potato), partial (79%)	0.05		27.2334		3.68233e-34		-9.08924
5		A1-T0 vs A1-T2	3	AM907176 similar to UniRef100_Q69TW4 Cluster: Sterol carrier protein 2-like; n=3; Oryza sativa|Rep: Sterol carrier protein 2-like - Oryza sativa subsp. japonica (Rice), partial (95%) or TC200459 similar to UniRef100_Q69TW4 Cluster: Sterol carrier protein 2-like; n=3; Oryza sativa|Rep: Sterol carrier protein 2-like - Oryza sativa subsp. japonica (Rice), partial (95%)	175.679		261.64		1.20408e-11		-0.574639	chr04	60386177_60388111	PGSC0003DMG400007973	lipid metabolism; oxidation of branched chain fatty acids
5		B2-T0 vs B2-T2	1	AM907176 similar to UniRef100_Q69TW4 Cluster: Sterol carrier protein 2-like; n=3; Oryza sativa|Rep: Sterol carrier protein 2-like - Oryza sativa subsp. japonica (Rice), partial (95%) or TC200459 similar to UniRef100_Q69TW4 Cluster: Sterol carrier protein 2-like; n=3; Oryza sativa|Rep: Sterol carrier protein 2-like - Oryza sativa subsp. japonica (Rice), partial (95%)	194.986		389.266		7.53569e-27		-0.997385
5		A2-T0 vs A2-T2	3	AM907176 similar to UniRef100_Q69TW4 Cluster: Sterol carrier protein 2-like; n=3; Oryza sativa|Rep: Sterol carrier protein 2-like - Oryza sativa subsp. japonica (Rice), partial (95%) or TC200459 similar to UniRef100_Q69TW4 Cluster: Sterol carrier protein 2-like; n=3; Oryza sativa|Rep: Sterol carrier protein 2-like - Oryza sativa subsp. japonica (Rice), partial (95%)	144.482		273.213		2.40939e-29		-0.919134
6		A1-T0 vs A1-T2	1	AM907282 similar to UniRef100_A7PLK7 Cluster: Chromosome chr7 scaffold_20, whole genome shotgun sequence; n=1; Vitis vinifera|Rep: Chromosome chr7 scaffold_20, whole genome shotgun sequence - Vitis vinifera (Grape), partial (15%)	0.5882		50.532		5.85148e-35		-6.42482	chr02	41660689_41663164	PGSC0003DMG400024978	Probable indole-3-acetic acid-amido synthetase, auxin metabolism, hormone metabolism,
6		B2-T0 vs B2-T2	2	AM907282 similar to UniRef100_A7PLK7 Cluster: Chromosome chr7 scaffold_20, whole genome shotgun sequence; n=1; Vitis vinifera|Rep: Chromosome chr7 scaffold_20, whole genome shotgun sequence - Vitis vinifera (Grape), partial (15%)	1.801		93.0151		1.668e-46		-5.69056
6		A2-T0 vs A2-T2	1	AM907282 similar to UniRef100_A7PLK7 Cluster: Chromosome chr7 scaffold_20, whole genome shotgun sequence; n=1; Vitis vinifera|Rep: Chromosome chr7 scaffold_20, whole genome shotgun sequence - Vitis vinifera (Grape), partial (15%)	1.9906		37.3362		2.77221e-33		-4.22932
7		A1-T0 vs A1-T2	1	AM907460 homologue to UniRef100_A7NSX4 Cluster: Chromosome chr18 scaffold_1, whole genome shotgun sequence; n=1; Vitis vinifera|Rep: Chromosome chr18 scaffold_1, whole genome shotgun sequence - Vitis vinifera (Grape), partial (73%) or TC202760 similar to UniRef100_A7NSX4 Cluster: Chromosome chr18 scaffold_1, whole genome shotgun sequence; n=1; Vitis vinifera|Rep: Chromosome chr18 scaffold_1, whol…	16.3928		76.2073		6.10431e-25		-2.21687	chr04	62845494_62849059	PGSC0003DMG400003726	Hormone metabolism, Cytokinin riboside 5'-monophosphate phosphoribohydrolase LOG, Cytokinin-activating enzyme
7		B2-T0 vs B2-T2	1	AM907460 homologue to UniRef100_A7NSX4 Cluster: Chromosome chr18 scaffold_1, whole genome shotgun sequence; n=1; Vitis vinifera|Rep: Chromosome chr18 scaffold_1, whole genome shotgun sequence - Vitis vinifera (Grape), partial (73%) or TC202760 similar to UniRef100_A7NSX4 Cluster: Chromosome chr18 scaffold_1, whole genome shotgun sequence; n=1; Vitis vinifera|Rep: Chromosome chr18 scaffold_1, whol…	6.4803		71.7837		1.29493e-26		-3.46952
7		A2-T0 vs A2-T2	1	AM907460 homologue to UniRef100_A7NSX4 Cluster: Chromosome chr18 scaffold_1, whole genome shotgun sequence; n=1; Vitis vinifera|Rep: Chromosome chr18 scaffold_1, whole genome shotgun sequence - Vitis vinifera (Grape), partial (73%) or TC202760 similar to UniRef100_A7NSX4 Cluster: Chromosome chr18 scaffold_1, whole genome shotgun sequence; n=1; Vitis vinifera|Rep: Chromosome chr18 scaffold_1, whol…	23.1		55.1276		3.98737e-11		-1.25488
8		A1-T0 vs A1-T2	4	AM907854 similar to UniRef100_A8IQA2 Cluster: Transient receptor potential ion channel protein; n=1; Chlamydomonas reinhardtii|Rep: Transient receptor potential ion channel protein - Chlamydomonas reinhardtii, partial (4%)	31.0815		58.7141		1.84388e-06		-0.917651	chr11	41678832_41679586	PGSC0003DMG400025379	TRP family, integral membrane proteins that function as ion channels
8		B2-T0 vs B2-T2	4	AM907854 similar to UniRef100_A8IQA2 Cluster: Transient receptor potential ion channel protein; n=1; Chlamydomonas reinhardtii|Rep: Transient receptor potential ion channel protein - Chlamydomonas reinhardtii, partial (4%)	35.7809		91.6561		2.56722e-11		-1.35704
8		A2-T0 vs A2-T2	5	AM907854 similar to UniRef100_A8IQA2 Cluster: Transient receptor potential ion channel protein; n=1; Chlamydomonas reinhardtii|Rep: Transient receptor potential ion channel protein - Chlamydomonas reinhardtii, partial (4%)	22.3939		42.7688		5.51363e-06		-0.933452
9		A1-T0 vs A1-T2	2	AM908069 similar to UniRef100_A7PSD4 Cluster: Chromosome chr14 scaffold_27, whole genome shotgun sequence; n=1; Vitis vinifera|Rep: Chromosome chr14 scaffold_27, whole genome shotgun sequence - Vitis vinifera (Grape), partial (89%) or TC203677 similar to UniRef100_A7PSD4 Cluster: Chromosome chr14 scaffold_27, whole genome shotgun sequence; n=1; Vitis vinifera|Rep: Chromosome chr14 scaffold_27, wh…	79.6252		221.436		1.9456e-41		-1.47559	chr01	69438169_69441897	PGSC0003DMG400028606	Microsomal signal peptidase 23 kD subunit, protein degradation
9		B2-T0 vs B2-T2	2	AM908069 similar to UniRef100_A7PSD4 Cluster: Chromosome chr14 scaffold_27, whole genome shotgun sequence; n=1; Vitis vinifera|Rep: Chromosome chr14 scaffold_27, whole genome shotgun sequence - Vitis vinifera (Grape), partial (89%) or TC203677 similar to UniRef100_A7PSD4 Cluster: Chromosome chr14 scaffold_27, whole genome shotgun sequence; n=1; Vitis vinifera|Rep: Chromosome chr14 scaffold_27, wh…	73.2664		226.325		2.65984e-33		-1.62717
9		A2-T0 vs A2-T2	2	AM908069 similar to UniRef100_A7PSD4 Cluster: Chromosome chr14 scaffold_27, whole genome shotgun sequence; n=1; Vitis vinifera|Rep: Chromosome chr14 scaffold_27, whole genome shotgun sequence - Vitis vinifera (Grape), partial (89%) or TC203677 similar to UniRef100_A7PSD4 Cluster: Chromosome chr14 scaffold_27, whole genome shotgun sequence; n=1; Vitis vinifera|Rep: Chromosome chr14 scaffold_27, wh…	68.3352		174.786		1.02002e-35		-1.35489
10	A1-T0 vs A1-T1	A1-T0 vs A1-T2	2	AM908075 similar to UniRef100_P84527 Cluster: Kiwellin; n=1; Actinidia deliciosa|Rep: Kiwellin - Actinidia deliciosa (Kiwi), partial (54%)	1.987	103.61	97.0313	2.76216e-66	1.43527e-63	-5.70518	-5.60978	chr11	38503770_38507028	PGSC0003DMG400008101	Allergen from Kiwi fruits (other)
10	B2-T0 vs B2-T1	B2-T0 vs B2-T2	2	AM908075 similar to UniRef100_P84527 Cluster: Kiwellin; n=1; Actinidia deliciosa|Rep: Kiwellin - Actinidia deliciosa (Kiwi), partial (54%)	0.05	52.8312	105.186	5.11318e-31	4.9899e-59	-10.0452	-11.0387
10	A2-T0 vs A2-T1	A2-T0 vs A2-T2	1	AM908075 similar to UniRef100_P84527 Cluster: Kiwellin; n=1; Actinidia deliciosa|Rep: Kiwellin - Actinidia deliciosa (Kiwi), partial (54%)	2.6897	105.264	139.379	4.51324e-141	1.97149e-145	-5.29026	-5.69541
11	A1-T0 vs A1-T1		2	AM908091 similar to UniRef100_Q8LAH5 Cluster: Palmitoyl-protein thioesterase-like; n=1; Arabidopsis thaliana|Rep: Palmitoyl-protein thioesterase-like - Arabidopsis thaliana (Mouse-ear cress), partial (16%)	13.6915	39.8156		1.02696e-08		-1.54005		chr08	38238697_38248099	PGSC0003DMG400026236	removes thioester-linked fatty acyl groups such as palmitate from modified cysteine residues in proteins or peptides during lysosomal degradation (other)
11	B2-T0 vs B2-T1		2	AM908091 similar to UniRef100_Q8LAH5 Cluster: Palmitoyl-protein thioesterase-like; n=1; Arabidopsis thaliana|Rep: Palmitoyl-protein thioesterase-like - Arabidopsis thaliana (Mouse-ear cress), partial (16%)	12.9005	31.8262		9.73704e-05		-1.30279
11	A2-T0 vs A2-T1		2	AM908091 similar to UniRef100_Q8LAH5 Cluster: Palmitoyl-protein thioesterase-like; n=1; Arabidopsis thaliana|Rep: Palmitoyl-protein thioesterase-like - Arabidopsis thaliana (Mouse-ear cress), partial (16%)	34.2486	55.7546		8.05752e-07		-0.703045
12		A1-T0 vs A1-T2	4	AM908708 similar to UniRef100_A7Q1H5 Cluster: Chromosome chr7 scaffold_44, whole genome shotgun sequence; n=1; Vitis vinifera|Rep: Chromosome chr7 scaffold_44, whole genome shotgun sequence - Vitis vinifera (Grape), partial (61%) or TC201441 similar to UniRef100_A7Q1H5 Cluster: Chromosome chr7 scaffold_44, whole genome shotgun sequence; n=1; Vitis vinifera|Rep: Chromosome chr7 scaffold_44, whole …	20.5859		58.0495		4.14677e-12		-1.49563	chr06	49462114_49466053	PGSC0003DMG400005906	unknown
12		B2-T0 vs B2-T2	4	AM908708 similar to UniRef100_A7Q1H5 Cluster: Chromosome chr7 scaffold_44, whole genome shotgun sequence; n=1; Vitis vinifera|Rep: Chromosome chr7 scaffold_44, whole genome shotgun sequence - Vitis vinifera (Grape), partial (61%) or TC201441 similar to UniRef100_A7Q1H5 Cluster: Chromosome chr7 scaffold_44, whole genome shotgun sequence; n=1; Vitis vinifera|Rep: Chromosome chr7 scaffold_44, whole …	25.521		67.2075		5.27754e-09		-1.39694
12		A2-T0 vs A2-T2	7	AM908708 similar to UniRef100_A7Q1H5 Cluster: Chromosome chr7 scaffold_44, whole genome shotgun sequence; n=1; Vitis vinifera|Rep: Chromosome chr7 scaffold_44, whole genome shotgun sequence - Vitis vinifera (Grape), partial (61%) or TC201441 similar to UniRef100_A7Q1H5 Cluster: Chromosome chr7 scaffold_44, whole genome shotgun sequence; n=1; Vitis vinifera|Rep: Chromosome chr7 scaffold_44, whole …	33.9366		56.9864		1.62775e-05		-0.747775
13	A1-T0 vs A1-T1	A1-T0 vs A1-T2	1	AM909566 UniRef100_Q8H6E7 Cluster: Dehydrin-like protein; n=1; Solanum sogarandinum|Rep: Dehydrin-like protein - Solanum sogarandinum, partial (84%)	352.901	290.832	261.756	6.39414e-05	5.09326e-10	0.278333	0.431043	chr05	43481820_43482394	PGSC0003DMG400027197	protein conformation, chaperone, abiotic stress
13	B2-T0 vs B2-T1	B2-T0 vs B2-T2	2	AM909566 UniRef100_Q8H6E7 Cluster: Dehydrin-like protein; n=1; Solanum sogarandinum|Rep: Dehydrin-like protein - Solanum sogarandinum, partial (84%)	519.426	366.689	315.068	2.42768e-12	2.02769e-20	0.507032	0.721253
13	A2-T0 vs A2-T1	A2-T0 vs A2-T2	3	AM909566 UniRef100_Q8H6E7 Cluster: Dehydrin-like protein; n=1; Solanum sogarandinum|Rep: Dehydrin-like protein - Solanum sogarandinum, partial (84%)	840.518	374.228	523.145	6.77629e-178	9.20542e-48	1.16723	0.684067
14		A1-T0 vs A1-T2	1	BG598503 homologue to UniRef100_A5APT3 Cluster: Peptidyl-prolyl cis-trans isomerase; n=1; Vitis vinifera|Rep: Peptidyl-prolyl cis-trans isomerase - Vitis vinifera (Grape), partial (49%) or TC199494 homologue to UniRef100_A5APT3 Cluster: Peptidyl-prolyl cis-trans isomerase; n=1; Vitis vinifera|Rep: Peptidyl-prolyl cis-trans isomerase - Vitis vinifera (Grape), partial (92%) or TC195206 homologue to…	277.684		55.8262		7.24142e-110		2.31443	?	not anchored	PGSC0003DMG400005232	protein conformation, chaperone
14		B2-T0 vs B2-T2	4	BG598503 homologue to UniRef100_A5APT3 Cluster: Peptidyl-prolyl cis-trans isomerase; n=1; Vitis vinifera|Rep: Peptidyl-prolyl cis-trans isomerase - Vitis vinifera (Grape), partial (49%) or TC199494 homologue to UniRef100_A5APT3 Cluster: Peptidyl-prolyl cis-trans isomerase; n=1; Vitis vinifera|Rep: Peptidyl-prolyl cis-trans isomerase - Vitis vinifera (Grape), partial (92%) or TC195206 homologue to…	167.604		69.125		3.90414e-17		1.27778
14		A2-T0 vs A2-T2	3	BG598503 homologue to UniRef100_A5APT3 Cluster: Peptidyl-prolyl cis-trans isomerase; n=1; Vitis vinifera|Rep: Peptidyl-prolyl cis-trans isomerase - Vitis vinifera (Grape), partial (49%) or TC199494 homologue to UniRef100_A5APT3 Cluster: Peptidyl-prolyl cis-trans isomerase; n=1; Vitis vinifera|Rep: Peptidyl-prolyl cis-trans isomerase - Vitis vinifera (Grape), partial (92%) or TC195206 homologue to…	204.292		98.8136		2.52753e-24		1.04785
15	A1-T0 vs A1-T1		32	BG887861 homologue to UniRef100_A5JSY8 Cluster: Galactinol synthase; n=1; Capsicum annuum|Rep: Galactinol synthase - Capsicum annuum (Bell pepper), partial (64%) or CV503011 similar to UniRef100_Q0IWF3 Cluster: Aquaporin NIP3-1; n=1; Oryza sativa Japonica Group|Rep: Aquaporin NIP3-1 - Oryza sativa subsp. japonica (Rice), partial (12%)	68.942	25.333		2.03151e-14		1.44436		chr02	39489660..39491190	PGSC0003DMG400003522	ambiguous annotation
15	B2-T0 vs B2-T1		29	BG887861 homologue to UniRef100_A5JSY8 Cluster: Galactinol synthase; n=1; Capsicum annuum|Rep: Galactinol synthase - Capsicum annuum (Bell pepper), partial (64%) or CV503011 similar to UniRef100_Q0IWF3 Cluster: Aquaporin NIP3-1; n=1; Oryza sativa Japonica Group|Rep: Aquaporin NIP3-1 - Oryza sativa subsp. japonica (Rice), partial (12%)	93.806	9.1969		6.56904e-33		3.35046		chr08	4720548_4724213	PGSC0003DMG400005803
15	A2-T0 vs A2-T1		19	BG887861 homologue to UniRef100_A5JSY8 Cluster: Galactinol synthase; n=1; Capsicum annuum|Rep: Galactinol synthase - Capsicum annuum (Bell pepper), partial (64%) or CV503011 similar to UniRef100_Q0IWF3 Cluster: Aquaporin NIP3-1; n=1; Oryza sativa Japonica Group|Rep: Aquaporin NIP3-1 - Oryza sativa subsp. japonica (Rice), partial (12%)	46.66	4.6185		3.33721e-38		3.33668
16		A1-T0 vs A1-T2	12	BI432041 homologue to UniRef100_Q07346 Cluster: Glutamate decarboxylase; n=1; Petunia x hybrida|Rep: Glutamate decarboxylase - Petunia hybrida (Petunia), partial (21%) or TC203403 homologue to UniRef100_Q07346 Cluster: Glutamate decarboxylase; n=1; Petunia x hybrida|Rep: Glutamate decarboxylase - Petunia hybrida (Petunia), partial (93%)	245.892		631.368		2.27443e-102		-1.36046	chr11	2441842_2448824	PGSC0003DMG400013331	Biosynthesis of GABA (γ-Aminobutyric acid), amino acid metabolism
16		B2-T0 vs B2-T2	15	BI432041 homologue to UniRef100_Q07346 Cluster: Glutamate decarboxylase; n=1; Petunia x hybrida|Rep: Glutamate decarboxylase - Petunia hybrida (Petunia), partial (21%) or TC203403 homologue to UniRef100_Q07346 Cluster: Glutamate decarboxylase; n=1; Petunia x hybrida|Rep: Glutamate decarboxylase - Petunia hybrida (Petunia), partial (93%)	221.328		335.655		1.46625e-10		-0.600791
16		A2-T0 vs A2-T2	12	BI432041 homologue to UniRef100_Q07346 Cluster: Glutamate decarboxylase; n=1; Petunia x hybrida|Rep: Glutamate decarboxylase - Petunia hybrida (Petunia), partial (21%) or TC203403 homologue to UniRef100_Q07346 Cluster: Glutamate decarboxylase; n=1; Petunia x hybrida|Rep: Glutamate decarboxylase - Petunia hybrida (Petunia), partial (93%)	270.08		372.371		1.64531e-12		-0.463354
17		A1-T0 vs A1-T2	1	BI433310 homologue to UniRef100_Q6ST24 Cluster: Cathepsin B-like cysteine proteinase; n=2; Solanum tuberosum|Rep: Cathepsin B-like cysteine proteinase - Solanum tuberosum (Potato), partial (13%)	1.4903		50.5095		2.61737e-32		-5.08293	chr02	26757984_26767008	PGSC0003DMG400010362	protein degradation
17		B2-T0 vs B2-T2	1	BI433310 homologue to UniRef100_Q6ST24 Cluster: Cathepsin B-like cysteine proteinase; n=2; Solanum tuberosum|Rep: Cathepsin B-like cysteine proteinase - Solanum tuberosum (Potato), partial (13%)	1.9939		29.9099		6.19648e-13		-3.90692
17		A2-T0 vs A2-T2	2	BI433310 homologue to UniRef100_Q6ST24 Cluster: Cathepsin B-like cysteine proteinase; n=2; Solanum tuberosum|Rep: Cathepsin B-like cysteine proteinase - Solanum tuberosum (Potato), partial (13%)	5.3795		23.4032		1.12235e-10		-2.12118
18		A1-T0 vs A1-T2	1	BI434653 weakly similar to UniRef100_Q67A25 Cluster: (S)-norcoclaurine synthase; n=1; Thalictrum flavum subsp. glaucum|Rep: (S)-norcoclaurine synthase - Thalictrum flavum subsp. glaucum, partial (15%)	8.9415		1.1077		2.96615e-06		3.013	chr07	1828821_1830199	PGSC0003DMG401003179	alkaloid biosynthesis, secondary metabolism
18		B2-T0 vs B2-T2	1	BI434653 weakly similar to UniRef100_Q67A25 Cluster: (S)-norcoclaurine synthase; n=1; Thalictrum flavum subsp. glaucum|Rep: (S)-norcoclaurine synthase - Thalictrum flavum subsp. glaucum, partial (15%)	14.9546		0.05		5.84752e-08		8.22445
18		A2-T0 vs A2-T2	1	BI434653 weakly similar to UniRef100_Q67A25 Cluster: (S)-norcoclaurine synthase; n=1; Thalictrum flavum subsp. glaucum|Rep: (S)-norcoclaurine synthase - Thalictrum flavum subsp. glaucum, partial (15%)	16.9295		0.5201		1.82433e-11		5.02468
19		A1-T0 vs A1-T2	2	BQ045654 similar to UniRef100_A7PKE5 Cluster: Chromosome chr15 scaffold_19, whole genome shotgun sequence; n=1; Vitis vinifera|Rep: Chromosome chr15 scaffold_19, whole genome shotgun sequence - Vitis vinifera (Grape), partial (34%)	56.1328		21.4887		4.90146e-12		1.38527	chr09	7597652_7598499	PGSC0003DMG400002662	unknown
19		B2-T0 vs B2-T2	3	BQ045654 similar to UniRef100_A7PKE5 Cluster: Chromosome chr15 scaffold_19, whole genome shotgun sequence; n=1; Vitis vinifera|Rep: Chromosome chr15 scaffold_19, whole genome shotgun sequence - Vitis vinifera (Grape), partial (34%)	67.2958		14.6226		8.12096e-15		2.20232
19		A2-T0 vs A2-T2	4	BQ045654 similar to UniRef100_A7PKE5 Cluster: Chromosome chr15 scaffold_19, whole genome shotgun sequence; n=1; Vitis vinifera|Rep: Chromosome chr15 scaffold_19, whole genome shotgun sequence - Vitis vinifera (Grape), partial (34%)	106.323		16.1222		1.626e-43		2.72134
20	A1-T0 vs A1-T1	A1-T0 vs A1-T2	4	BQ045663 UniRef100_Q38M75 Cluster: Ripening regulated protein-like; n=1; Solanum tuberosum|Rep: Ripening regulated protein-like - Solanum tuberosum (Potato), partial (39%) or TC195230 homologue to UniRef100_Q38M75 Cluster: Ripening regulated protein-like; n=1; Solanum tuberosum|Rep: Ripening regulated protein-like - Solanum tuberosum (Potato), complete	77.0878	125.218	244.59	3.46186e-08	9.04504e-54	-0.711659	-1.66579	chr09	16308730_16313502	PGSC0003DMG400024346	protein biosynthesis, elongation factor
20	B2-T0 vs B2-T1	B2-T0 vs B2-T2	4	BQ045663 UniRef100_Q38M75 Cluster: Ripening regulated protein-like; n=1; Solanum tuberosum|Rep: Ripening regulated protein-like - Solanum tuberosum (Potato), partial (39%) or TC195230 homologue to UniRef100_Q38M75 Cluster: Ripening regulated protein-like; n=1; Solanum tuberosum|Rep: Ripening regulated protein-like - Solanum tuberosum (Potato), complete	40.876	165.197	207.532	3.04384e-34	3.44283e-49	-2.00908	-2.34401
20	A2-T0 vs A2-T1	A2-T0 vs A2-T2	3	BQ045663 UniRef100_Q38M75 Cluster: Ripening regulated protein-like; n=1; Solanum tuberosum|Rep: Ripening regulated protein-like - Solanum tuberosum (Potato), partial (39%) or TC195230 homologue to UniRef100_Q38M75 Cluster: Ripening regulated protein-like; n=1; Solanum tuberosum|Rep: Ripening regulated protein-like - Solanum tuberosum (Potato), complete	61.879	200.327	180.465	2.53254e-82	6.15618e-45	-1.691	-1.5442
21		A1-T0 vs A1-T2	2	BQ045929 homologue to UniRef100_P27057 Cluster: Protein GAST1 precursor; n=1; Solanum lycopersicum|Rep: Protein GAST1 precursor - Solanum lycopersicum (Tomato) (Lycopersicon esculentum), complete	87.4281		25.4763		2.02682e-25		1.77894	chr02	43672405_43674945	PGSC0003DMG401001384	hormone signaling, putative Gibberellin regulated protein, secreted
21		B2-T0 vs B2-T2	3	BQ045929 homologue to UniRef100_P27057 Cluster: Protein GAST1 precursor; n=1; Solanum lycopersicum|Rep: Protein GAST1 precursor - Solanum lycopersicum (Tomato) (Lycopersicon esculentum), complete	69.0968		24.3385		1.13712e-09		1.50538
21		A2-T0 vs A2-T2	4	BQ045929 homologue to UniRef100_P27057 Cluster: Protein GAST1 precursor; n=1; Solanum lycopersicum|Rep: Protein GAST1 precursor - Solanum lycopersicum (Tomato) (Lycopersicon esculentum), complete	161.58		33.7238		7.92406e-54		2.26041
22		A1-T0 vs A1-T2	23	BQ046829 homologue to UniRef100_Q9SLT2 Cluster: Myb-related transcription factor LBM1; n=1; Nicotiana tabacum|Rep: Myb-related transcription factor LBM1 - Nicotiana tabacum (Common tobacco), partial (31%)	87.1263		125.465		1.52319e-05		-0.5261	chr09	48097682_48100069	PGSC0003DMG400017223	DNA-binding, transcription
22		B2-T0 vs B2-T2	20	BQ046829 homologue to UniRef100_Q9SLT2 Cluster: Myb-related transcription factor LBM1; n=1; Nicotiana tabacum|Rep: Myb-related transcription factor LBM1 - Nicotiana tabacum (Common tobacco), partial (31%)	55.1076		103.954		2.48188e-07		-0.915627
22		A2-T0 vs A2-T2	16	BQ046829 homologue to UniRef100_Q9SLT2 Cluster: Myb-related transcription factor LBM1; n=1; Nicotiana tabacum|Rep: Myb-related transcription factor LBM1 - Nicotiana tabacum (Common tobacco), partial (31%)	4.9891		119.676		2.11849e-109		-4.58422
23	A1-T0 vs A1-T1		2	BQ046925 homologue to UniRef100_A9LRT6 Cluster: 3-hydroxy-3-methylglutaryl coenzyme A synthase; n=1; Solanum lycopersicum|Rep: 3-hydroxy-3-methylglutaryl coenzyme A synthase - Solanum lycopersicum (Tomato) (Lycopersicon esculentum), partial (8%)	1.4895	10.0295		6.50404e-05		-2.75137		chr12	52250871_52255366	PGSC0003DMG400004253	HMG-CoA synthase, mevalonate pathway, isoprenoid biosynthesis, secondary metabolism
23	B2-T0 vs B2-T1		3	BQ046925 homologue to UniRef100_A9LRT6 Cluster: 3-hydroxy-3-methylglutaryl coenzyme A synthase; n=1; Solanum lycopersicum|Rep: 3-hydroxy-3-methylglutaryl coenzyme A synthase - Solanum lycopersicum (Tomato) (Lycopersicon esculentum), partial (8%)	1.8083	37.7427		7.45088e-18		-4.38351
23	A2-T0 vs A2-T1		3	BQ046925 homologue to UniRef100_A9LRT6 Cluster: 3-hydroxy-3-methylglutaryl coenzyme A synthase; n=1; Solanum lycopersicum|Rep: 3-hydroxy-3-methylglutaryl coenzyme A synthase - Solanum lycopersicum (Tomato) (Lycopersicon esculentum), partial (8%)	3.2413	15.9545		2.14992e-11		-2.2993
24		A1-T0 vs A1-T2	7	BQ047270 weakly similar to UniRef100_A7QKA9 Cluster: Chromosome chr2 scaffold_112, whole genome shotgun sequence; n=1; Vitis vinifera|Rep: Chromosome chr2 scaffold_112, whole genome shotgun sequence - Vitis vinifera (Grape), partial (12%) or CV499497 similar to UniRef100_A7Q773 Cluster: Chromosome chr18 scaffold_59, whole genome shotgun sequence; n=1; Vitis vinifera|Rep: Chromosome chr18 scaffold…	13.6072		32.796		4.52333e-06		-1.26915	chr04	630224_632735	PGSC0003DMG400015880	ambiguous annotation
24		B2-T0 vs B2-T2	13	BQ047270 weakly similar to UniRef100_A7QKA9 Cluster: Chromosome chr2 scaffold_112, whole genome shotgun sequence; n=1; Vitis vinifera|Rep: Chromosome chr2 scaffold_112, whole genome shotgun sequence - Vitis vinifera (Grape), partial (12%) or CV499497 similar to UniRef100_A7Q773 Cluster: Chromosome chr18 scaffold_59, whole genome shotgun sequence; n=1; Vitis vinifera|Rep: Chromosome chr18 scaffold…	26.1629		97.2655		1.72587e-18		-1.89441	chr06	42309600..42315600	PGSC0003DMG400016764
24		A2-T0 vs A2-T2	10	BQ047270 weakly similar to UniRef100_A7QKA9 Cluster: Chromosome chr2 scaffold_112, whole genome shotgun sequence; n=1; Vitis vinifera|Rep: Chromosome chr2 scaffold_112, whole genome shotgun sequence - Vitis vinifera (Grape), partial (12%) or CV499497 similar to UniRef100_A7Q773 Cluster: Chromosome chr18 scaffold_59, whole genome shotgun sequence; n=1; Vitis vinifera|Rep: Chromosome chr18 scaffold…	5.6219		64.7418		4.99541e-48		-3.52555	chr06	45102430..45103220	PGSC0003DMG400020467
25	A1-T0 vs A1-T1	A1-T0 vs A1-T2	2	BQ047270 weakly similar to UniRef100_A7QKA9 Cluster: Chromosome chr2 scaffold_112, whole genome shotgun sequence; n=1; Vitis vinifera|Rep: Chromosome chr2 scaffold_112, whole genome shotgun sequence - Vitis vinifera (Grape), partial (12%) or TC202021 weakly similar to UniRef100_A7QKA9 Cluster: Chromosome chr2 scaffold_112, whole genome shotgun sequence; n=1; Vitis vinifera|Rep: Chromosome chr2 sc…	8.9415	31.1508	39.442	1.80391e-08	4.86358e-13	-1.80142	-2.14114	chr06	42309618_42315574	PGSC0003DMG400016764	Putative ripening-related P-450 enzyme (other)
25	B2-T0 vs B2-T1	B2-T0 vs B2-T2	2	BQ047270 weakly similar to UniRef100_A7QKA9 Cluster: Chromosome chr2 scaffold_112, whole genome shotgun sequence; n=1; Vitis vinifera|Rep: Chromosome chr2 scaffold_112, whole genome shotgun sequence - Vitis vinifera (Grape), partial (12%) or TC202021 weakly similar to UniRef100_A7QKA9 Cluster: Chromosome chr2 scaffold_112, whole genome shotgun sequence; n=1; Vitis vinifera|Rep: Chromosome chr2 sc…	3.4894	18.3553	23.0092	7.21443e-06	1.08972e-07	-2.38935	-2.72116
25	A2-T0 vs A2-T1	A2-T0 vs A2-T2	1	BQ047270 weakly similar to UniRef100_A7QKA9 Cluster: Chromosome chr2 scaffold_112, whole genome shotgun sequence; n=1; Vitis vinifera|Rep: Chromosome chr2 scaffold_112, whole genome shotgun sequence - Vitis vinifera (Grape), partial (12%) or TC202021 weakly similar to UniRef100_A7QKA9 Cluster: Chromosome chr2 scaffold_112, whole genome shotgun sequence; n=1; Vitis vinifera|Rep: Chromosome chr2 sc…	6.0123	33.6473	30.6842	4.87921e-24	2.59526e-15	-2.44508	-2.3515
26	A1-T0 vs A1-T1	A1-T0 vs A1-T2	21	BQ515846 homologue to UniRef100_Q5C0H5 Cluster: SJCHGC01954 protein; n=1; Schistosoma japonicum|Rep: SJCHGC01954 protein - Schistosoma japonicum (Blood fluke), partial (16%)	266.873	120.841	8.0485	1.23777e-35	1.57865e-223	1.14229	5.0513	no match	no match	no match	unknown
26	B2-T0 vs B2-T1	B2-T0 vs B2-T2	19	BQ515846 homologue to UniRef100_Q5C0H5 Cluster: SJCHGC01954 protein; n=1; Schistosoma japonicum|Rep: SJCHGC01954 protein - Schistosoma japonicum (Blood fluke), partial (16%)	272.723	5.7827	21.2312	2.05936e-128	8.64089e-93	5.55844	3.68318
26	A2-T0 vs A2-T1	A2-T0 vs A2-T2	12	BQ515846 homologue to UniRef100_Q5C0H5 Cluster: SJCHGC01954 protein; n=1; Schistosoma japonicum|Rep: SJCHGC01954 protein - Schistosoma japonicum (Blood fluke), partial (16%)	30.0091	4.7757	11.3045	4.65027e-20	1.49225e-06	2.6361	1.4085
27		A1-T0 vs A1-T2	25	CK243649 similar to UniRef100_A8IXG8 Cluster: Pathogenesis-related thaumatin family protein; n=1; Brassica rapa|Rep: Pathogenesis-related thaumatin family protein - Brassica campestris (Field mustard), partial (10%)	44.1315		158.074		3.93023e-40		-1.84072	chr04	63035089_63037727	PGSC0003DMG400009871	Pathogenesis, biotic stress, defense, also named 'allergen Pru du 2.04'
27		B2-T0 vs B2-T2	14	CK243649 similar to UniRef100_A8IXG8 Cluster: Pathogenesis-related thaumatin family protein; n=1; Brassica rapa|Rep: Pathogenesis-related thaumatin family protein - Brassica campestris (Field mustard), partial (10%)	362.321		497.854		1.07413e-09		-0.458456
27		A2-T0 vs A2-T2	19	CK243649 similar to UniRef100_A8IXG8 Cluster: Pathogenesis-related thaumatin family protein; n=1; Brassica rapa|Rep: Pathogenesis-related thaumatin family protein - Brassica campestris (Field mustard), partial (10%)	41.0324		145.673		7.27097e-47		-1.8279
28	A1-T0 vs A1-T1	A1-T0 vs A1-T2	2	CK251016 homologue to UniRef100_Q4SCB2 Cluster: Chromosome undetermined SCAF14659, whole genome shotgun sequence; n=1; Tetraodon nigroviridis|Rep: Chromosome undetermined SCAF14659, whole genome shotgun sequence - Tetraodon nigroviridis (Green puffer), partial (13%) or CN515450 UniRef100_Q3S492 Cluster: Proteinase inhibitor I; n=1; Solanum tuberosum|Rep: Proteinase inhibitor I - Solanum tuberosum…	55.2308	69.7677	253.405	5.51009e-68	1.00623e-78	1.83977	-2.1979	?	?	?	ambiguous annotation
28	B2-T0 vs B2-T1	B2-T0 vs B2-T2	3	CK251016 homologue to UniRef100_Q4SCB2 Cluster: Chromosome undetermined SCAF14659, whole genome shotgun sequence; n=1; Tetraodon nigroviridis|Rep: Chromosome undetermined SCAF14659, whole genome shotgun sequence - Tetraodon nigroviridis (Green puffer), partial (13%) or CN515450 UniRef100_Q3S492 Cluster: Proteinase inhibitor I; n=1; Solanum tuberosum|Rep: Proteinase inhibitor I - Solanum tuberosum…	117.232	1.7763	777.054	4.90385e-182	5.60585e-214	7.63809	-2.72864
28	A2-T0 vs A2-T1	A2-T0 vs A2-T2	2	CK251016 homologue to UniRef100_Q4SCB2 Cluster: Chromosome undetermined SCAF14659, whole genome shotgun sequence; n=1; Tetraodon nigroviridis|Rep: Chromosome undetermined SCAF14659, whole genome shotgun sequence - Tetraodon nigroviridis (Green puffer), partial (13%) or CN515450 UniRef100_Q3S492 Cluster: Proteinase inhibitor I; n=1; Solanum tuberosum|Rep: Proteinase inhibitor I - Solanum tuberosum…	8.7021	4.1994	510.267	3.77453e-15	0	2.47943	-5.87375
29	A1-T0 vs A1-T1		3	CK262923 homologue to UniRef100_P93839 Cluster: G/HBF-1; n=2; core eudicotyledons|Rep: G/HBF-1 - Glycine max (Soybean), partial (9%) or CK274778 weakly similar to UniRef100_Q9ZRD8 Cluster: GMFP5; n=1; Glycine max|Rep: GMFP5 - Glycine max (Soybean), partial (48%) or TC199501 weakly similar to UniRef100_A7PT76 Cluster: Chromosome chr8 scaffold_29, whole genome shotgun sequence; n=1; Vitis vinifera|…	63.3979	104.478		3.58413e-07		-0.720686		chr09	4419955_4422718	PGSC0003DMG400003887	ambiguous annotation
29	B2-T0 vs B2-T1		4	CK262923 homologue to UniRef100_P93839 Cluster: G/HBF-1; n=2; core eudicotyledons|Rep: G/HBF-1 - Glycine max (Soybean), partial (9%) or CK274778 weakly similar to UniRef100_Q9ZRD8 Cluster: GMFP5; n=1; Glycine max|Rep: GMFP5 - Glycine max (Soybean), partial (48%) or TC199501 weakly similar to UniRef100_A7PT76 Cluster: Chromosome chr8 scaffold_29, whole genome shotgun sequence; n=1; Vitis vinifera|…	37.3294	269.042		2.13301e-82		-2.84945		chr01	68048509_68054539	PGSC0003DMG400019455
29	A2-T0 vs A2-T1		3	CK262923 homologue to UniRef100_P93839 Cluster: G/HBF-1; n=2; core eudicotyledons|Rep: G/HBF-1 - Glycine max (Soybean), partial (9%) or CK274778 weakly similar to UniRef100_Q9ZRD8 Cluster: GMFP5; n=1; Glycine max|Rep: GMFP5 - Glycine max (Soybean), partial (48%) or TC199501 weakly similar to UniRef100_A7PT76 Cluster: Chromosome chr8 scaffold_29, whole genome shotgun sequence; n=1; Vitis vinifera|…	43.7971	209.889		7.97892e-128		-2.26072
30	A1-T0 vs A1-T1		19	CK272590 similar to UniRef100_Q057F5 Cluster: Exodeoxyribonuclease V, b chain; n=1; Buchnera aphidicola str. Cc (Cinara cedri)|Rep: Exodeoxyribonuclease V, b chain - Buchnera aphidicola subsp. Cinara cedri, partial (3%) or CV502019 weakly similar to UniRef100_Q4U0W0 Cluster: Thioredoxin H; n=1; Nicotiana alata|Rep: Thioredoxin H - Nicotiana alata (Winged tobacco) (Persian tobacco), partial (62%)	67.8939	21.5409		3.79088e-17		1.6562		?	?	?	ambiguous annotation
30	B2-T0 vs B2-T1		15	CK272590 similar to UniRef100_Q057F5 Cluster: Exodeoxyribonuclease V, b chain; n=1; Buchnera aphidicola str. Cc (Cinara cedri)|Rep: Exodeoxyribonuclease V, b chain - Buchnera aphidicola subsp. Cinara cedri, partial (3%) or CV502019 weakly similar to UniRef100_Q4U0W0 Cluster: Thioredoxin H; n=1; Nicotiana alata|Rep: Thioredoxin H - Nicotiana alata (Winged tobacco) (Persian tobacco), partial (62%)	89.4147	2.3684		6.58974e-42		5.23851
30	A2-T0 vs A2-T1		14	CK272590 similar to UniRef100_Q057F5 Cluster: Exodeoxyribonuclease V, b chain; n=1; Buchnera aphidicola str. Cc (Cinara cedri)|Rep: Exodeoxyribonuclease V, b chain - Buchnera aphidicola subsp. Cinara cedri, partial (3%) or CV502019 weakly similar to UniRef100_Q4U0W0 Cluster: Thioredoxin H; n=1; Nicotiana alata|Rep: Thioredoxin H - Nicotiana alata (Winged tobacco) (Persian tobacco), partial (62%)	13.2615	5.0213		5.4062e-05		1.40113
31	A1-T0 vs A1-T1	A1-T0 vs A1-T2	3	CK279845 similar to UniRef100_O81922 Cluster: Proline-rich protein; n=1; Capsicum annuum|Rep: Proline-rich protein - Capsicum annuum (Bell pepper), partial (33%) or EG015332 similar to UniRef100_Q8L883 Cluster: Auxin transporter-like protein 5; n=1; Medicago truncatula|Rep: Auxin transporter-like protein 5 - Medicago truncatula (Barrel medic), partial (7%) or TC195582 similar to UniRef100_O81922 …	100.84	225.704	409.614	7.90111e-29	3.49002e-114	-1.1631	-2.02219	chr04	9019758_9021666	PGSC0003DMG400015010	also named Auxin transporter-like protein 5, membrane protein, transport, hormone signaling
31	B2-T0 vs B2-T1	B2-T0 vs B2-T2	2	CK279845 similar to UniRef100_O81922 Cluster: Proline-rich protein; n=1; Capsicum annuum|Rep: Proline-rich protein - Capsicum annuum (Bell pepper), partial (33%) or EG015332 similar to UniRef100_Q8L883 Cluster: Auxin transporter-like protein 5; n=1; Medicago truncatula|Rep: Auxin transporter-like protein 5 - Medicago truncatula (Barrel medic), partial (7%) or TC195582 similar to UniRef100_O81922 …	108.67	239.803	305.081	5.95305e-22	4.7266e-39	-1.1361	-1.48923
31	A2-T0 vs A2-T1	A2-T0 vs A2-T2	2	CK279845 similar to UniRef100_O81922 Cluster: Proline-rich protein; n=1; Capsicum annuum|Rep: Proline-rich protein - Capsicum annuum (Bell pepper), partial (33%) or EG015332 similar to UniRef100_Q8L883 Cluster: Auxin transporter-like protein 5; n=1; Medicago truncatula|Rep: Auxin transporter-like protein 5 - Medicago truncatula (Barrel medic), partial (7%) or TC195582 similar to UniRef100_O81922 …	103.159	229.006	330.245	2.59244e-52	1.70399e-91	-1.15036	-1.67867
32	A1-T0 vs A1-T1	A1-T0 vs A1-T2	1	CK640708 homologue to UniRef100_Q94IQ1 Cluster: Peroxidase; n=1; Nicotiana tabacum|Rep: Peroxidase - Nicotiana tabacum (Common tobacco), partial (23%) or TC195204 homologue to UniRef100_Q94IQ1 Cluster: Peroxidase; n=1; Nicotiana tabacum|Rep: Peroxidase - Nicotiana tabacum (Common tobacco), partial (89%) or TC200821 homologue to UniRef100_Q94IQ1 Cluster: Peroxidase; n=1; Nicotiana tabacum|Rep: Per…	78.8146	242.36	205.16	2.0288e-49	4.36291e-35	-1.62136	-1.38021	chr04	53764890_53768272	PGSC0003DMG402025083	oxidative stress, ROS
32	B2-T0 vs B2-T1	B2-T0 vs B2-T2	1	CK640708 homologue to UniRef100_Q94IQ1 Cluster: Peroxidase; n=1; Nicotiana tabacum|Rep: Peroxidase - Nicotiana tabacum (Common tobacco), partial (23%) or TC195204 homologue to UniRef100_Q94IQ1 Cluster: Peroxidase; n=1; Nicotiana tabacum|Rep: Peroxidase - Nicotiana tabacum (Common tobacco), partial (89%) or TC200821 homologue to UniRef100_Q94IQ1 Cluster: Peroxidase; n=1; Nicotiana tabacum|Rep: Per…	81.2106	237.45	482.818	9.83853e-34	4.56487e-125	-1.53497	-2.57174
32	A2-T0 vs A2-T1	A2-T0 vs A2-T2	2	CK640708 homologue to UniRef100_Q94IQ1 Cluster: Peroxidase; n=1; Nicotiana tabacum|Rep: Peroxidase - Nicotiana tabacum (Common tobacco), partial (23%) or TC195204 homologue to UniRef100_Q94IQ1 Cluster: Peroxidase; n=1; Nicotiana tabacum|Rep: Peroxidase - Nicotiana tabacum (Common tobacco), partial (89%) or TC200821 homologue to UniRef100_Q94IQ1 Cluster: Peroxidase; n=1; Nicotiana tabacum|Rep: Per…	90.4051	264.22	300.446	8.57098e-95	1.9393e-87	-1.54711	-1.73263
33	A1-T0 vs A1-T1		1	CK716496 homologue to UniRef100_Q8RVV4 Cluster: Viroid RNA-binding protein; n=1; Solanum lycopersicum|Rep: Viroid RNA-binding protein - Solanum lycopersicum (Tomato) (Lycopersicon esculentum), partial (32%) or TC198445 homologue to UniRef100_Q8RVV4 Cluster: Viroid RNA-binding protein; n=1; Solanum lycopersicum|Rep: Viroid RNA-binding protein - Solanum lycopersicum (Tomato) (Lycopersicon esculentu…	27.0417	10.6177		5.35191e-06		1.34872		?	?	PGSC0003DMB000000140	ambiguous annotation: RNA binding, viroid (PSTV) binding or Gamma aminobutyrate transaminase isoform2
33	B2-T0 vs B2-T1		1	CK716496 homologue to UniRef100_Q8RVV4 Cluster: Viroid RNA-binding protein; n=1; Solanum lycopersicum|Rep: Viroid RNA-binding protein - Solanum lycopersicum (Tomato) (Lycopersicon esculentum), partial (32%) or TC198445 homologue to UniRef100_Q8RVV4 Cluster: Viroid RNA-binding protein; n=1; Solanum lycopersicum|Rep: Viroid RNA-binding protein - Solanum lycopersicum (Tomato) (Lycopersicon esculentu…	48.8415	4.0971		1.10489e-18		3.57544		chr12	5687896_5692121	PGSC0003DMG400024281
33	A2-T0 vs A2-T1		1	CK716496 homologue to UniRef100_Q8RVV4 Cluster: Viroid RNA-binding protein; n=1; Solanum lycopersicum|Rep: Viroid RNA-binding protein - Solanum lycopersicum (Tomato) (Lycopersicon esculentum), partial (32%) or TC198445 homologue to UniRef100_Q8RVV4 Cluster: Viroid RNA-binding protein; n=1; Solanum lycopersicum|Rep: Viroid RNA-binding protein - Solanum lycopersicum (Tomato) (Lycopersicon esculentu…	12.9401	4.3206		1.32764e-05		1.58255		chr08	6634104_6642360	PGSC0003DMG400025228
34	A1-T0 vs A1-T1		28	CK717603 UniRef100_Q93X16 Cluster: Spermidine synthase; n=1; Solanum tuberosum|Rep: Spermidine synthase - Solanum tuberosum (Potato), partial (23%)	1733.91	946.6		2.64358e-141		0.873203		chr05	7369248_7372768	PGSC0003DMG400004111	polyamine biosynthesis (other)
34	B2-T0 vs B2-T1		31	CK717603 UniRef100_Q93X16 Cluster: Spermidine synthase; n=1; Solanum tuberosum|Rep: Spermidine synthase - Solanum tuberosum (Potato), partial (23%)	1082.88	13.0218		0		6.3778
34	A2-T0 vs A2-T1		19	CK717603 UniRef100_Q93X16 Cluster: Spermidine synthase; n=1; Solanum tuberosum|Rep: Spermidine synthase - Solanum tuberosum (Potato), partial (23%)	324.091	52.2066		2.18721e-204		2.63409
35	A1-T0 vs A1-T1		27	CK720111 similar to UniRef100_A7R1J8 Cluster: Chromosome undetermined scaffold_359, whole genome shotgun sequence; n=1; Vitis vinifera|Rep: Chromosome undetermined scaffold_359, whole genome shotgun sequence - Vitis vinifera (Grape), partial (11%)	205.779	61.5776		3.76368e-52		1.74062		chr06	38002841_38004022	PGSC0003DMG400024151	Hydroxyproline-rich glycoprotein family protein, cell wall
35	B2-T0 vs B2-T1		28	CK720111 similar to UniRef100_A7R1J8 Cluster: Chromosome undetermined scaffold_359, whole genome shotgun sequence; n=1; Vitis vinifera|Rep: Chromosome undetermined scaffold_359, whole genome shotgun sequence - Vitis vinifera (Grape), partial (11%)	66.4376	1.1842		1.01737e-32		5.81
35	A2-T0 vs A2-T1		17	CK720111 similar to UniRef100_A7R1J8 Cluster: Chromosome undetermined scaffold_359, whole genome shotgun sequence; n=1; Vitis vinifera|Rep: Chromosome undetermined scaffold_359, whole genome shotgun sequence - Vitis vinifera (Grape), partial (11%)	26.9564	12.1774		6.38659e-07		1.14642
36	A1-T0 vs A1-T1		4	CK853131 UniRef100_Q1MQG7 Cluster: Uncharacterized conserved protein; n=1; Lawsonia intracellularis PHE/MN1-00|Rep:, partial (0%)	13.6002	37.6064		7.83539e-08		-1.46736		chr02	16616937_16623659	PGSC0003DMG400022061	Bcr-associated protein, BAP (other)
36	B2-T0 vs B2-T1		5	CK853131 UniRef100_Q1MQG7 Cluster: Uncharacterized conserved protein; n=1; Lawsonia intracellularis PHE/MN1-00|Rep:, partial (0%)	22.0387	55.406		1.65375e-07		-1.33
36	A2-T0 vs A2-T1		5	CK853131 UniRef100_Q1MQG7 Cluster: Uncharacterized conserved protein; n=1; Lawsonia intracellularis PHE/MN1-00|Rep:, partial (0%)	30.1065	47.7734		1.32968e-05		-0.666133
37	A1-T0 vs A1-T1		2	CK853996 or TC201415 homologue to UniRef100_Q9M6E6 Cluster: Poly(A)-binding protein; n=1; Nicotiana tabacum|Rep: Poly(A)-binding protein - Nicotiana tabacum (Common tobacco), partial (90%)	12.3451	35.7769		6.33156e-08		-1.53508		chr01	77143684_77152201	PGSC0003DMG400025777	protein biosynthesis
37	B2-T0 vs B2-T1		1	CK853996 or TC201415 homologue to UniRef100_Q9M6E6 Cluster: Poly(A)-binding protein; n=1; Nicotiana tabacum|Rep: Poly(A)-binding protein - Nicotiana tabacum (Common tobacco), partial (90%)	26.2372	52.5793		4.79698e-05		-1.00288
37	A2-T0 vs A2-T1		1	CK853996 or TC201415 homologue to UniRef100_Q9M6E6 Cluster: Poly(A)-binding protein; n=1; Nicotiana tabacum|Rep: Poly(A)-binding protein - Nicotiana tabacum (Common tobacco), partial (90%)	28.7004	70.4585		1.43227e-20		-1.2957
38		A1-T0 vs A1-T2	1	CK859922 homologue to UniRef100_A7PJ66 Cluster: Chromosome chr12 scaffold_18, whole genome shotgun sequence; n=1; Vitis vinifera|Rep: Chromosome chr12 scaffold_18, whole genome shotgun sequence - Vitis vinifera (Grape), partial (63%) or TC202565 similar to UniRef100_A7PJ66 Cluster: Chromosome chr12 scaffold_18, whole genome shotgun sequence; n=1; Vitis vinifera|Rep: Chromosome chr12 scaffold_18, …	23.3473		63.1368		2.20177e-12		-1.43523	chr07	46146214_46150232	PGSC0003DMG400032824	ADP/ATP translocator-like, transport
38		B2-T0 vs B2-T2	1	CK859922 homologue to UniRef100_A7PJ66 Cluster: Chromosome chr12 scaffold_18, whole genome shotgun sequence; n=1; Vitis vinifera|Rep: Chromosome chr12 scaffold_18, whole genome shotgun sequence - Vitis vinifera (Grape), partial (63%) or TC202565 similar to UniRef100_A7PJ66 Cluster: Chromosome chr12 scaffold_18, whole genome shotgun sequence; n=1; Vitis vinifera|Rep: Chromosome chr12 scaffold_18, …	16.9486		71.7837		9.93511e-16		-2.08249
38		A2-T0 vs A2-T2	1	CK859922 homologue to UniRef100_A7PJ66 Cluster: Chromosome chr12 scaffold_18, whole genome shotgun sequence; n=1; Vitis vinifera|Rep: Chromosome chr12 scaffold_18, whole genome shotgun sequence - Vitis vinifera (Grape), partial (63%) or TC202565 similar to UniRef100_A7PJ66 Cluster: Chromosome chr12 scaffold_18, whole genome shotgun sequence; n=1; Vitis vinifera|Rep: Chromosome chr12 scaffold_18, …	11.55		35.3649		9.36994e-11		-1.61442
39	A1-T0 vs A1-T1		1	CK859930 similar to UniRef100_A7PG98 Cluster: Chromosome chr6 scaffold_15, whole genome shotgun sequence; n=1; Vitis vinifera|Rep: Chromosome chr6 scaffold_15, whole genome shotgun sequence - Vitis vinifera (Grape), partial (9%)	2.4825	11.9751		7.67065e-05		-2.27019		chr06	49484254_49485240	PGSC0003DMG400005908	unknown
39	B2-T0 vs B2-T1		1	CK859930 similar to UniRef100_A7PG98 Cluster: Chromosome chr6 scaffold_15, whole genome shotgun sequence; n=1; Vitis vinifera|Rep: Chromosome chr6 scaffold_15, whole genome shotgun sequence - Vitis vinifera (Grape), partial (9%)	1.001	18.9474		2.37633e-09		-4.24251
39	A2-T0 vs A2-T1		1	CK859930 similar to UniRef100_A7PG98 Cluster: Chromosome chr6 scaffold_15, whole genome shotgun sequence; n=1; Vitis vinifera|Rep: Chromosome chr6 scaffold_15, whole genome shotgun sequence - Vitis vinifera (Grape), partial (9%)	1.7406	15.3977		3.52284e-15		-3.14506
40	A1-T0 vs A1-T1	A1-T0 vs A1-T2	1	CK860494	2.4838	56.9232	38.5467	2.79524e-33	8.32231e-22	-4.51917	-3.95601	chr09	5378220_5379171	PGSC0003DMG400012978	unknown
40	B2-T0 vs B2-T1	B2-T0 vs B2-T2	1	CK860494	0.4985	68.0921	45.8618	5.95572e-38	1.42915e-24	-7.088	-6.52359
40	A2-T0 vs A2-T1	A2-T0 vs A2-T2	2	CK860494	0.6329	106.104	28.3615	2.38924e-160	2.61306e-30	-7.38919	-5.48586
41		A1-T0 vs A1-T2	7	CK861338 similar to UniRef100_Q07346 Cluster: Glutamate decarboxylase; n=1; Petunia x hybrida|Rep: Glutamate decarboxylase - Petunia hybrida (Petunia), partial (42%) or TC203403 homologue to UniRef100_Q07346 Cluster: Glutamate decarboxylase; n=1; Petunia x hybrida|Rep: Glutamate decarboxylase - Petunia hybrida (Petunia), partial (93%)	258.807		607.664		4.19616e-85		-1.2314	chr11	2441842_2448824	PGSC0003DMG400013331	Biosynthesis of GABA (γ-Aminobutyric acid), amino acid metabolism
41		B2-T0 vs B2-T2	4	CK861338 similar to UniRef100_Q07346 Cluster: Glutamate decarboxylase; n=1; Petunia x hybrida|Rep: Glutamate decarboxylase - Petunia hybrida (Petunia), partial (42%) or TC203403 homologue to UniRef100_Q07346 Cluster: Glutamate decarboxylase; n=1; Petunia x hybrida|Rep: Glutamate decarboxylase - Petunia hybrida (Petunia), partial (93%)	179.455		280.488		4.43262e-10		-0.644314
41		A2-T0 vs A2-T2	7	CK861338 similar to UniRef100_Q07346 Cluster: Glutamate decarboxylase; n=1; Petunia x hybrida|Rep: Glutamate decarboxylase - Petunia hybrida (Petunia), partial (42%) or TC203403 homologue to UniRef100_Q07346 Cluster: Glutamate decarboxylase; n=1; Petunia x hybrida|Rep: Glutamate decarboxylase - Petunia hybrida (Petunia), partial (93%)	126.101		341.687		1.09068e-74		-1.4381
42	A1-T0 vs A1-T1		2	CK861784 similar to UniRef100_A0K0Q4 Cluster: Major facilitator superfamily MFS_1; n=1; Arthrobacter sp. FB24|Rep: Major facilitator superfamily MFS_1 - Arthrobacter sp. (strain FB24), partial (4%)	41.5556	19.3888		1.75002e-06		1.09982		chr03	~3779007..3779734	not annotated	transmembrane transporter, stress response
42	B2-T0 vs B2-T1		3	CK861784 similar to UniRef100_A0K0Q4 Cluster: Major facilitator superfamily MFS_1; n=1; Arthrobacter sp. FB24|Rep: Major facilitator superfamily MFS_1 - Arthrobacter sp. (strain FB24), partial (4%)	45.9997	3.4142		2.67419e-18		3.75199
42	A2-T0 vs A2-T1		1	CK861784 similar to UniRef100_A0K0Q4 Cluster: Major facilitator superfamily MFS_1; n=1; Arthrobacter sp. FB24|Rep: Major facilitator superfamily MFS_1 - Arthrobacter sp. (strain FB24), partial (4%)	17.5852	3.6559		1.12544e-10		2.26608
43	A1-T0 vs A1-T1	A1-T0 vs A1-T2	5	CK862692 similar to UniRef100_O65808 Cluster: Magnesium chelatase subunit; n=1; Glycine max|Rep: Magnesium chelatase subunit - Glycine max (Soybean), partial (11%) or TC204388 homologue to UniRef100_O22435 Cluster: Mg protoporphyrin IX chelatase; n=1; Nicotiana tabacum|Rep: Mg protoporphyrin IX chelatase - Nicotiana tabacum (Common tobacco), partial (39%)	345.843	119.564	47.5001	1.18607e-71	2.03155e-176	1.53159	2.86412	chr04	8068103_8074087	PGSC0003DMG400027276	Chloroplast, chlorophyll biosynthesis, photosynthesis
43	B2-T0 vs B2-T1	B2-T0 vs B2-T2	4	CK862692 similar to UniRef100_O65808 Cluster: Magnesium chelatase subunit; n=1; Glycine max|Rep: Magnesium chelatase subunit - Glycine max (Soybean), partial (11%) or TC204388 homologue to UniRef100_O22435 Cluster: Mg protoporphyrin IX chelatase; n=1; Nicotiana tabacum|Rep: Mg protoporphyrin IX chelatase - Nicotiana tabacum (Common tobacco), partial (39%)	270.568	155.689	57.5296	2.98771e-14	3.77797e-56	0.80311	2.23362
43	A2-T0 vs A2-T1	A2-T0 vs A2-T2	2	CK862692 similar to UniRef100_O65808 Cluster: Magnesium chelatase subunit; n=1; Glycine max|Rep: Magnesium chelatase subunit - Glycine max (Soybean), partial (11%) or TC204388 homologue to UniRef100_O22435 Cluster: Mg protoporphyrin IX chelatase; n=1; Nicotiana tabacum|Rep: Mg protoporphyrin IX chelatase - Nicotiana tabacum (Common tobacco), partial (39%)	367.592	101.367	146.709	3.30717e-153	3.24434e-60	1.85932	1.32515
44		A1-T0 vs A1-T2	1	CK862918 homologue to UniRef100_O81394 Cluster: Phosphoglycerate kinase; n=1; Solanum tuberosum|Rep: Phosphoglycerate kinase - Solanum tuberosum (Potato), partial (29%) or TC195074 UniRef100_Q2V9B3 Cluster: Phosphoglycerate kinase; n=1; Solanum tuberosum|Rep: Phosphoglycerate kinase - Solanum tuberosum (Potato), complete or TC195527 UniRef100_O81394 Cluster: Phosphoglycerate kinase; n=1; Solanum …	230.562		141.49		3.29172e-15		0.704459	chr07	51530324_51532739	PGSC0003DMG400022118	central metabolism, gluconeogenesis, Calvin cycle, glycolysis
44		B2-T0 vs B2-T2	1	CK862918 homologue to UniRef100_O81394 Cluster: Phosphoglycerate kinase; n=1; Solanum tuberosum|Rep: Phosphoglycerate kinase - Solanum tuberosum (Potato), partial (29%) or TC195074 UniRef100_Q2V9B3 Cluster: Phosphoglycerate kinase; n=1; Solanum tuberosum|Rep: Phosphoglycerate kinase - Solanum tuberosum (Potato), complete or TC195527 UniRef100_O81394 Cluster: Phosphoglycerate kinase; n=1; Solanum …	285.041		191.945		2.53194e-08		0.570481
44		A2-T0 vs A2-T2	3	CK862918 homologue to UniRef100_O81394 Cluster: Phosphoglycerate kinase; n=1; Solanum tuberosum|Rep: Phosphoglycerate kinase - Solanum tuberosum (Potato), partial (29%) or TC195074 UniRef100_Q2V9B3 Cluster: Phosphoglycerate kinase; n=1; Solanum tuberosum|Rep: Phosphoglycerate kinase - Solanum tuberosum (Potato), complete or TC195527 UniRef100_O81394 Cluster: Phosphoglycerate kinase; n=1; Solanum …	466.773		141.08		1.63163e-109		1.72621
45	A1-T0 vs A1-T1		1	CK863739 similar to UniRef100_A7PG25 Cluster: Chromosome chr6 scaffold_15, whole genome shotgun sequence; n=1; Vitis vinifera|Rep: Chromosome chr6 scaffold_15, whole genome shotgun sequence - Vitis vinifera (Grape), partial (38%)	121.144	49.7225		2.4289e-20		1.28476		chr01	4521932_4527367	PGSC0003DMG400022711	CBL-interacting protein kinase, regulation, signaling
45	B2-T0 vs B2-T1		1	CK863739 similar to UniRef100_A7PG25 Cluster: Chromosome chr6 scaffold_15, whole genome shotgun sequence; n=1; Vitis vinifera|Rep: Chromosome chr6 scaffold_15, whole genome shotgun sequence - Vitis vinifera (Grape), partial (38%)	77.0757	0.05		1.15238e-41		10.5901
45	A2-T0 vs A2-T1		1	CK863739 similar to UniRef100_A7PG25 Cluster: Chromosome chr6 scaffold_15, whole genome shotgun sequence; n=1; Vitis vinifera|Rep: Chromosome chr6 scaffold_15, whole genome shotgun sequence - Vitis vinifera (Grape), partial (38%)	50.7937	17.6373		1.64073e-17		1.52602
46		A1-T0 vs A1-T2	1	CN212621 similar to UniRef100_P49299 Cluster: Citrate synthase, glyoxysomal precursor; n=1; Cucurbita maxima|Rep: Citrate synthase, glyoxysomal precursor - Cucurbita maxima (Pumpkin) (Winter squash), partial (31%)	66.0679		231.502		9.0039e-57		-1.809	chr12	1317537_1324924	PGSC0003DMG400007797	central metabolism, glyoxylate cycle
46		B2-T0 vs B2-T2	2	CN212621 similar to UniRef100_P49299 Cluster: Citrate synthase, glyoxysomal precursor; n=1; Cucurbita maxima|Rep: Citrate synthase, glyoxysomal precursor - Cucurbita maxima (Pumpkin) (Winter squash), partial (31%)	72.2807		187.435		5.54514e-22		-1.37471
46		A2-T0 vs A2-T2	1	CN212621 similar to UniRef100_P49299 Cluster: Citrate synthase, glyoxysomal precursor; n=1; Cucurbita maxima|Rep: Citrate synthase, glyoxysomal precursor - Cucurbita maxima (Pumpkin) (Winter squash), partial (31%)	77.0527		149.781		5.21297e-18		-0.958933
47		A1-T0 vs A1-T2	16	CN463841 homologue to UniRef100_Q0PY39 Cluster: Auxin repressed/dormancy associated protein; n=1; Solanum lycopersicum|Rep: Auxin repressed/dormancy associated protein - Solanum lycopersicum (Tomato) (Lycopersicon esculentum), partial (87%)	7.8169		36.5367		1.13594e-12		-2.22467	chr02	32118855_32119901	PGSC0003DMG400029732	hormone signaling, auxin repressed, dormancy associated
47		B2-T0 vs B2-T2	11	CN463841 homologue to UniRef100_Q0PY39 Cluster: Auxin repressed/dormancy associated protein; n=1; Solanum lycopersicum|Rep: Auxin repressed/dormancy associated protein - Solanum lycopersicum (Tomato) (Lycopersicon esculentum), partial (87%)	20.3586		53.5797		1.90269e-07		-1.39605
47		A2-T0 vs A2-T2	11	CN463841 homologue to UniRef100_Q0PY39 Cluster: Auxin repressed/dormancy associated protein; n=1; Solanum lycopersicum|Rep: Auxin repressed/dormancy associated protein - Solanum lycopersicum (Tomato) (Lycopersicon esculentum), partial (87%)	5.058		64.0249		2.86594e-49		-3.66199
48	A1-T0 vs A1-T1		1	CN513799 homologue to UniRef100_P17979 Cluster: Aspartic protease inhibitor 8 precursor; n=1; Solanum tuberosum|Rep: Aspartic protease inhibitor 8 precursor - Solanum tuberosum (Potato), partial (85%) or CN513810 homologue to UniRef100_P17979 Cluster: Aspartic protease inhibitor 8 precursor; n=1; Solanum tuberosum|Rep: Aspartic protease inhibitor 8 precursor - Solanum tuberosum (Potato), partial …	25.2781	8.5403		8.08761e-07		1.56553		chr03	16174065_16174890	PGSC0003DMG400009511	biotic/abiotic stress response
48	B2-T0 vs B2-T1		1	CN513799 homologue to UniRef100_P17979 Cluster: Aspartic protease inhibitor 8 precursor; n=1; Solanum tuberosum|Rep: Aspartic protease inhibitor 8 precursor - Solanum tuberosum (Potato), partial (85%) or CN513810 homologue to UniRef100_P17979 Cluster: Aspartic protease inhibitor 8 precursor; n=1; Solanum tuberosum|Rep: Aspartic protease inhibitor 8 precursor - Solanum tuberosum (Potato), partial …	7.6693	0.05		9.07733e-05		7.26103		chr03	16206010_16206797	PGSC0003DMG400009513
48	A2-T0 vs A2-T1		1	CN513799 homologue to UniRef100_P17979 Cluster: Aspartic protease inhibitor 8 precursor; n=1; Solanum tuberosum|Rep: Aspartic protease inhibitor 8 precursor - Solanum tuberosum (Potato), partial (85%) or CN513810 homologue to UniRef100_P17979 Cluster: Aspartic protease inhibitor 8 precursor; n=1; Solanum tuberosum|Rep: Aspartic protease inhibitor 8 precursor - Solanum tuberosum (Potato), partial …	5.1428	0.6647		9.87232e-05		2.95178
49	A1-T0 vs A1-T1		3	CN514682 or TC202878 similar to UniRef100_Q6VBJ4 Cluster: Epa5p; n=1; Candida glabrata|Rep: Epa5p - Candida glabrata (Yeast) (Torulopsis glabrata), partial (8%)	10.5815	42.068		2.42034e-12		-1.99117		chr04	5550650_5555038	PGSC0003DMG400006339	Sodium/potassium/calcium exchanger, ion transport
49	B2-T0 vs B2-T1		2	CN514682 or TC202878 similar to UniRef100_Q6VBJ4 Cluster: Epa5p; n=1; Candida glabrata|Rep: Epa5p - Candida glabrata (Yeast) (Torulopsis glabrata), partial (8%)	24.1864	118.634		2.23517e-29		-2.29425
49	A2-T0 vs A2-T1		2	CN514682 or TC202878 similar to UniRef100_Q6VBJ4 Cluster: Epa5p; n=1; Candida glabrata|Rep: Epa5p - Candida glabrata (Yeast) (Torulopsis glabrata), partial (8%)	21.235	57.7244		5.37051e-20		-1.44274
50	A1-T0 vs A1-T1		13	CN516204 homologue to UniRef100_Q3S492 Cluster: Proteinase inhibitor I; n=1; Solanum tuberosum|Rep: Proteinase inhibitor I - Solanum tuberosum (Potato), complete	93.6787	10.7114		5.40652e-50		3.12857		chr09	~48801734..48802043	not annotated	biotic/abiotic stress response
50	B2-T0 vs B2-T1		12	CN516204 homologue to UniRef100_Q3S492 Cluster: Proteinase inhibitor I; n=1; Solanum tuberosum|Rep: Proteinase inhibitor I - Solanum tuberosum (Potato), complete	155.966	4.0971		2.87511e-72		5.25049
50	A2-T0 vs A2-T1		4	CN516204 homologue to UniRef100_Q3S492 Cluster: Proteinase inhibitor I; n=1; Solanum tuberosum|Rep: Proteinase inhibitor I - Solanum tuberosum (Potato), complete	13.6466	3.7442		5.3951e-07		1.8658
51	A1-T0 vs A1-T1	A1-T0 vs A1-T2	2	CV435100 weakly similar to UniRef100_A7Q349 Cluster: Chromosome chr12 scaffold_47, whole genome shotgun sequence; n=1; Vitis vinifera|Rep: Chromosome chr12 scaffold_47, whole genome shotgun sequence - Vitis vinifera (Grape), partial (27%)	28.8203	73.1695	78.1561	1.6379e-12	4.56413e-15	-1.34491	-1.43928	chr07	42004245_42006409	PGSC0003DMG400006158	C2 domain-containing protein, structural domain involved in targeting proteins to cell membranes
51	B2-T0 vs B2-T1	B2-T0 vs B2-T2	3	CV435100 weakly similar to UniRef100_A7Q349 Cluster: Chromosome chr12 scaffold_47, whole genome shotgun sequence; n=1; Vitis vinifera|Rep: Chromosome chr12 scaffold_47, whole genome shotgun sequence - Vitis vinifera (Grape), partial (27%)	28.5443	150.226	78.3417	1.40866e-38	7.58968e-11	-2.39008	-1.45658
51	A2-T0 vs A2-T1	A2-T0 vs A2-T2	3	CV435100 weakly similar to UniRef100_A7Q349 Cluster: Chromosome chr12 scaffold_47, whole genome shotgun sequence; n=1; Vitis vinifera|Rep: Chromosome chr12 scaffold_47, whole genome shotgun sequence - Vitis vinifera (Grape), partial (27%)	13.2705	37.2234	59.7379	2.95143e-14	1.79597e-25	-1.50599	-2.17043
52		A1-T0 vs A1-T2	2	CV471196 homologue to UniRef100_Q9ZR68 Cluster: Aquaporin 1; n=1; Nicotiana tabacum|Rep: Aquaporin 1 - Nicotiana tabacum (Common tobacco), partial (87%)	38.2498		1.5507		1.10602e-31		4.62443	chr06	50056702_50059308	PGSC0003DMG400007134	integral membrane protein, water channel, also named tonoplast intrinsic protein
52		B2-T0 vs B2-T2	1	CV471196 homologue to UniRef100_Q9ZR68 Cluster: Aquaporin 1; n=1; Nicotiana tabacum|Rep: Aquaporin 1 - Nicotiana tabacum (Common tobacco), partial (87%)	17.9455		3.3233		3.00967e-05		2.43293
52		A2-T0 vs A2-T2	2	CV471196 homologue to UniRef100_Q9ZR68 Cluster: Aquaporin 1; n=1; Nicotiana tabacum|Rep: Aquaporin 1 - Nicotiana tabacum (Common tobacco), partial (87%)	22.1507		7.8011		1.62082e-05		1.50561
53	A1-T0 vs A1-T1		5	CV471952 similar to UniRef100_A7PB65 Cluster: Chromosome chr16 scaffold_10, whole genome shotgun sequence; n=1; Vitis vinifera|Rep: Chromosome chr16 scaffold_10, whole genome shotgun sequence - Vitis vinifera (Grape), partial (54%) or TC200942 similar to UniRef100_A7PB65 Cluster: Chromosome chr16 scaffold_10, whole genome shotgun sequence; n=1; Vitis vinifera|Rep: Chromosome chr16 scaffold_10, wh…	178.92	121.833		5.53619e-08		0.55441		chr03	23171994_23177655	PGSC0003DMG400026488	unknown
53	B2-T0 vs B2-T1		2	CV471952 similar to UniRef100_A7PB65 Cluster: Chromosome chr16 scaffold_10, whole genome shotgun sequence; n=1; Vitis vinifera|Rep: Chromosome chr16 scaffold_10, whole genome shotgun sequence - Vitis vinifera (Grape), partial (54%) or TC200942 similar to UniRef100_A7PB65 Cluster: Chromosome chr16 scaffold_10, whole genome shotgun sequence; n=1; Vitis vinifera|Rep: Chromosome chr16 scaffold_10, wh…	140.138	15.3947		2.28613e-46		3.18633
53	A2-T0 vs A2-T1		4	CV471952 similar to UniRef100_A7PB65 Cluster: Chromosome chr16 scaffold_10, whole genome shotgun sequence; n=1; Vitis vinifera|Rep: Chromosome chr16 scaffold_10, whole genome shotgun sequence - Vitis vinifera (Grape), partial (54%) or TC200942 similar to UniRef100_A7PB65 Cluster: Chromosome chr16 scaffold_10, whole genome shotgun sequence; n=1; Vitis vinifera|Rep: Chromosome chr16 scaffold_10, wh…	110.464	60.7509		8.35637e-16		0.862598
54		A1-T0 vs A1-T2	1	CV472918 similar to UniRef100_Q40380 Cluster: Arabinogalactan-protein precursor; n=1; Nicotiana alata|Rep: Arabinogalactan-protein precursor - Nicotiana alata (Winged tobacco) (Persian tobacco), partial (73%)	9.9989		77.8193		4.2142e-34		-2.96029	chr12	53406482_53407090	PGSC0003DMG400017757	cell adhesion, abiotic stress, cell wall
54		B2-T0 vs B2-T2	1	CV472918 similar to UniRef100_Q40380 Cluster: Arabinogalactan-protein precursor; n=1; Nicotiana alata|Rep: Arabinogalactan-protein precursor - Nicotiana alata (Winged tobacco) (Persian tobacco), partial (73%)	3.2163		25.8077		2.96031e-09		-3.00434
54		A2-T0 vs A2-T2	1	CV472918 similar to UniRef100_Q40380 Cluster: Arabinogalactan-protein precursor; n=1; Nicotiana alata|Rep: Arabinogalactan-protein precursor - Nicotiana alata (Winged tobacco) (Persian tobacco), partial (73%)	1.1612		76.4293		8.71016e-83		-6.04048
55	A1-T0 vs A1-T1	A1-T0 vs A1-T2	1	CV473541	7.948	0.781	0.2215	9.28983e-06	5.27458e-08	3.34649	5.165	chr05	~44489279..44489512	not annotated	unknown
55	B2-T0 vs B2-T1	B2-T0 vs B2-T2	1	CV473541	15.4531	0.05	0.6647	6.12466e-09	4.91668e-07	8.27754	4.53913
55	A2-T0 vs A2-T1	A2-T0 vs A2-T2	1	CV473541	15.0308	0.28	1.5602	1.49365e-17	3.72384e-08	5.74672	3.26811
56		A1-T0 vs A1-T2	5	CV475052 homologue to UniRef100_Q2VT58 Cluster: Proline-rich protein; n=1; Capsicum annuum|Rep: Proline-rich protein - Capsicum annuum (Bell pepper), partial (59%) or CK853407 similar to UniRef100_Q2VT58 Cluster: Proline-rich protein; n=1; Capsicum annuum|Rep: Proline-rich protein - Capsicum annuum (Bell pepper), partial (76%) or CX700066 homologue to UniRef100_Q2VT58 Cluster: Proline-rich protei…	341.764		73.7704		4.67306e-127		2.21189	chr08	30147894_30148604	PGSC0003DMG400029569	cell wall, multiple functions
56		B2-T0 vs B2-T2	3	CV475052 homologue to UniRef100_Q2VT58 Cluster: Proline-rich protein; n=1; Capsicum annuum|Rep: Proline-rich protein - Capsicum annuum (Bell pepper), partial (59%) or CK853407 similar to UniRef100_Q2VT58 Cluster: Proline-rich protein; n=1; Capsicum annuum|Rep: Proline-rich protein - Capsicum annuum (Bell pepper), partial (76%) or CX700066 homologue to UniRef100_Q2VT58 Cluster: Proline-rich protei…	237.779		99.0349		2.63407e-23		1.26361
56		A2-T0 vs A2-T2	3	CV475052 homologue to UniRef100_Q2VT58 Cluster: Proline-rich protein; n=1; Capsicum annuum|Rep: Proline-rich protein - Capsicum annuum (Bell pepper), partial (59%) or CK853407 similar to UniRef100_Q2VT58 Cluster: Proline-rich protein; n=1; Capsicum annuum|Rep: Proline-rich protein - Capsicum annuum (Bell pepper), partial (76%) or CX700066 homologue to UniRef100_Q2VT58 Cluster: Proline-rich protei…	500.447		150.301		4.17486e-118		1.73537
57	A1-T0 vs A1-T1		2	CV475336 UniRef100_P58519 Cluster: Aspartic protease inhibitor 5 precursor; n=1; Solanum tuberosum|Rep: Aspartic protease inhibitor 5 precursor - Solanum tuberosum (Potato), partial (19%)	658.938	139.476		4.19993e-230		2.24012		chr03	16174065_16174890	PGSC0003DMG400009511	biotic/abiotic stress response
57	B2-T0 vs B2-T1		1	CV475336 UniRef100_P58519 Cluster: Aspartic protease inhibitor 5 precursor; n=1; Solanum tuberosum|Rep: Aspartic protease inhibitor 5 precursor - Solanum tuberosum (Potato), partial (19%)	244.74	2.9605		4.22842e-121		6.36925		chr03	16206010..16206800	PGSC0003DMG400009513
57	A2-T0 vs A2-T1		1	CV475336 UniRef100_P58519 Cluster: Aspartic protease inhibitor 5 precursor; n=1; Solanum tuberosum|Rep: Aspartic protease inhibitor 5 precursor - Solanum tuberosum (Potato), partial (19%)	93.8338	20.4369		1.87057e-49		2.19893
58		A1-T0 vs A1-T2	1	CV475452 homologue to UniRef100_P52404 Cluster: Endochitinase 2 precursor; n=1; Solanum tuberosum|Rep: Endochitinase 2 precursor - Solanum tuberosum (Potato), partial (56%)	3.529		15.8334		5.67927e-06		-2.16563	?	not anchored	PGSC0003DMG400026854	Pathogenesis, biotic stress, defense
58		B2-T0 vs B2-T2	1	CV475452 homologue to UniRef100_P52404 Cluster: Endochitinase 2 precursor; n=1; Solanum tuberosum|Rep: Endochitinase 2 precursor - Solanum tuberosum (Potato), partial (56%)	4.0203		32.2596		2.97923e-11		-3.00434	?	not anchored	PGSC0003DMG400026855
58		A2-T0 vs A2-T2	1	CV475452 homologue to UniRef100_P52404 Cluster: Endochitinase 2 precursor; n=1; Solanum tuberosum|Rep: Endochitinase 2 precursor - Solanum tuberosum (Potato), partial (56%)	0.6635		16.6915		8.20423e-17		-4.65282
59		A1-T0 vs A1-T2	1	CV492642 similar to UniRef100_A9RHG5 Cluster: Predicted protein; n=1; Physcomitrella patens subsp. patens|Rep: Predicted protein - Physcomitrella patens subsp. patens, partial (8%) or TC201220 weakly similar to UniRef100_A9RHG5 Cluster: Predicted protein; n=1; Physcomitrella patens subsp. patens|Rep: Predicted protein - Physcomitrella patens subsp. patens, partial (43%)	42.9363		71.7554		1.0419e-05		-0.74089	chr01	18602368_18605951	PGSC0003DMG402029058	Disease resistance protein, pathogenesis, biotic stress, defense
59		B2-T0 vs B2-T2	1	CV492642 similar to UniRef100_A9RHG5 Cluster: Predicted protein; n=1; Physcomitrella patens subsp. patens|Rep: Predicted protein - Physcomitrella patens subsp. patens, partial (8%) or TC201220 weakly similar to UniRef100_A9RHG5 Cluster: Predicted protein; n=1; Physcomitrella patens subsp. patens|Rep: Predicted protein - Physcomitrella patens subsp. patens, partial (43%)	52.6663		99.467		4.3154e-07		-0.917339
59		A2-T0 vs A2-T2	1	CV492642 similar to UniRef100_A9RHG5 Cluster: Predicted protein; n=1; Physcomitrella patens subsp. patens|Rep: Predicted protein - Physcomitrella patens subsp. patens, partial (8%) or TC201220 weakly similar to UniRef100_A9RHG5 Cluster: Predicted protein; n=1; Physcomitrella patens subsp. patens|Rep: Predicted protein - Physcomitrella patens subsp. patens, partial (43%)	65.0253		96.6348		1.13572e-05		-0.571542
60	A1-T0 vs A1-T1		18	CV495487	97.8058	24.9514		2.45768e-30		1.9708		chr01	69219961_69221182	PGSC0003DMG400028568	unknown
60	B2-T0 vs B2-T1		14	CV495487	29.8212	1.275		9.27615e-14		4.54782
60	A2-T0 vs A2-T1		6	CV495487	19.8561	8.0828		2.77163e-06		1.29665
61		A1-T0 vs A1-T2	1	CV497132 similar to UniRef100_Q43502 Cluster: Proteinase inhibitor type-2 CEVI57 precursor; n=1; Solanum lycopersicum|Rep: Proteinase inhibitor type-2 CEVI57 precursor - Solanum lycopersicum (Tomato) (Lycopersicon esculentum), partial (23%)	0.05		11.4539		7.24854e-09		-7.8397	chr06	41068963_41072414	PGSC0003DMG400002110	biotic/abiotic stress response
61		B2-T0 vs B2-T2	1	CV497132 similar to UniRef100_Q43502 Cluster: Proteinase inhibitor type-2 CEVI57 precursor; n=1; Solanum lycopersicum|Rep: Proteinase inhibitor type-2 CEVI57 precursor - Solanum lycopersicum (Tomato) (Lycopersicon esculentum), partial (23%)	0.05		8.0649		2.93785e-05		-7.33358
61		A2-T0 vs A2-T2	2	CV497132 similar to UniRef100_Q43502 Cluster: Proteinase inhibitor type-2 CEVI57 precursor; n=1; Solanum lycopersicum|Rep: Proteinase inhibitor type-2 CEVI57 precursor - Solanum lycopersicum (Tomato) (Lycopersicon esculentum), partial (23%)	0.3318		10.1027		4.2929e-11		-4.92845
62	A1-T0 vs A1-T1		1	CV497183 homologue to UniRef100_P29060 Cluster: Acidic endochitinase precursor; n=1; Nicotiana tabacum|Rep: Acidic endochitinase precursor - Nicotiana tabacum (Common tobacco), partial (63%)	14.3983	2.0826		4.82115e-08		2.78943		chr05	39543789_39545729	PGSC0003DMG400033882	Pathogenesis, biotic stress, defense
62	B2-T0 vs B2-T1		1	CV497183 homologue to UniRef100_P29060 Cluster: Acidic endochitinase precursor; n=1; Nicotiana tabacum|Rep: Acidic endochitinase precursor - Nicotiana tabacum (Common tobacco), partial (63%)	30.0295	8.8816		3.80244e-06		1.75749
62	A2-T0 vs A2-T1		1	CV497183 homologue to UniRef100_P29060 Cluster: Acidic endochitinase precursor; n=1; Nicotiana tabacum|Rep: Acidic endochitinase precursor - Nicotiana tabacum (Common tobacco), partial (63%)	84.8143	27.9958		4.25812e-30		1.5991
63		A1-T0 vs A1-T2	1	CV497294 similar to UniRef100_Q39194 Cluster: Photosystem II reaction center W protein, chloroplast precursor; n=2; Arabidopsis thaliana|Rep: Photosystem II reaction center W protein, chloroplast precursor - Arabidopsis thaliana (Mouse-ear cress), partial (36%)	18.2332		5.727		5.05501e-06		1.67073	chr06	54123189_54124389	PGSC0003DMG400020141	Chloroplast, photosynthesis
63		B2-T0 vs B2-T2	3	CV497294 similar to UniRef100_Q39194 Cluster: Photosystem II reaction center W protein, chloroplast precursor; n=2; Arabidopsis thaliana|Rep: Photosystem II reaction center W protein, chloroplast precursor - Arabidopsis thaliana (Mouse-ear cress), partial (36%)	57.4907		26.3453		8.99102e-06		1.12578
63		A2-T0 vs A2-T2	3	CV497294 similar to UniRef100_Q39194 Cluster: Photosystem II reaction center W protein, chloroplast precursor; n=2; Arabidopsis thaliana|Rep: Photosystem II reaction center W protein, chloroplast precursor - Arabidopsis thaliana (Mouse-ear cress), partial (36%)	101.662		27.2334		3.56357e-28		1.90033
64	A1-T0 vs A1-T1		2	CV497336 weakly similar to UniRef100_A9S511 Cluster: Predicted protein; n=1; Physcomitrella patens subsp. patens|Rep: Predicted protein - Physcomitrella patens subsp. patens, partial (7%)	7.0544	28.1599		1.08368e-08		-1.99705		chr01	4714881_4715933	PGSC0003DMG400046726	F-box family protein, protein degradation
64	B2-T0 vs B2-T1		2	CV497336 weakly similar to UniRef100_A9S511 Cluster: Predicted protein; n=1; Physcomitrella patens subsp. patens|Rep: Predicted protein - Physcomitrella patens subsp. patens, partial (7%)	2.8255	98.3301		1.54493e-48		-5.12103
64	A2-T0 vs A2-T1		2	CV497336 weakly similar to UniRef100_A9S511 Cluster: Predicted protein; n=1; Physcomitrella patens subsp. patens|Rep: Predicted protein - Physcomitrella patens subsp. patens, partial (7%)	4.6451	45.1998		2.11e-43		-3.28252
65		A1-T0 vs A1-T2	2	CV497597 UniRef100_A4ZGB5 Cluster: Chloroplast chlorophyll a/b-binding protein; n=1; Agave tequilana|Rep: Chloroplast chlorophyll a/b-binding protein - Agave tequilana, partial (27%)	1638.92		267.455		0		2.61538	chr02	28758752_28759701	PGSC0003DMG400008299	Chloroplast, photosynthesis
65		B2-T0 vs B2-T2	6	CV497597 UniRef100_A4ZGB5 Cluster: Chloroplast chlorophyll a/b-binding protein; n=1; Agave tequilana|Rep: Chloroplast chlorophyll a/b-binding protein - Agave tequilana, partial (27%)	31.857		6.6763		7.52873e-08		2.2545
65		A2-T0 vs A2-T2	3	CV497597 UniRef100_A4ZGB5 Cluster: Chloroplast chlorophyll a/b-binding protein; n=1; Agave tequilana|Rep: Chloroplast chlorophyll a/b-binding protein - Agave tequilana, partial (27%)	4063.58		2.0803		0		10.9318
66		A1-T0 vs A1-T2	1	CV497637 UniRef100_Q54J63 Cluster: C2H2 type Zn finger-containing protein; n=1; Dictyostelium discoideum|Rep: C2H2 type Zn, partial (1%)	0.9935		23.9255		4.22229e-15		-4.58989	chr10	46759001_46761224	PGSC0003DMG401011095	ambiguous annotation: DNA/RNA binding (Zinc-finger family) or Undecaprenyl pyrophosphate synthetase
66		B2-T0 vs B2-T2	1	CV497637 UniRef100_Q54J63 Cluster: C2H2 type Zn finger-containing protein; n=1; Dictyostelium discoideum|Rep: C2H2 type Zn, partial (1%)	0.05		8.6406		1.4102e-05		-7.43306
66		A2-T0 vs A2-T2	1	CV497637 UniRef100_Q54J63 Cluster: C2H2 type Zn finger-containing protein; n=1; Dictyostelium discoideum|Rep: C2H2 type Zn, partial (1%)	0.05		4.1606		4.08902e-06		-6.37871
67		A1-T0 vs A1-T2	8	CV497825 similar to UniRef100_A7QFJ2 Cluster: Chromosome chr8 scaffold_88, whole genome shotgun sequence; n=1; Vitis vinifera|Rep: Chromosome chr8 scaffold_88, whole genome shotgun sequence - Vitis vinifera (Grape), partial (22%)	39.4073		68.0497		6.0545e-06		-0.788128	chr10	46455304_46457833	PGSC0003DMG400011039	unknown
67		B2-T0 vs B2-T2	7	CV497825 similar to UniRef100_A7QFJ2 Cluster: Chromosome chr8 scaffold_88, whole genome shotgun sequence; n=1; Vitis vinifera|Rep: Chromosome chr8 scaffold_88, whole genome shotgun sequence - Vitis vinifera (Grape), partial (22%)	36.1829		78.4983		1.23051e-07		-1.11735
67		A2-T0 vs A2-T2	5	CV497825 similar to UniRef100_A7QFJ2 Cluster: Chromosome chr8 scaffold_88, whole genome shotgun sequence; n=1; Vitis vinifera|Rep: Chromosome chr8 scaffold_88, whole genome shotgun sequence - Vitis vinifera (Grape), partial (22%)	66.85		101.027		3.16344e-06		-0.595746
68		A1-T0 vs A1-T2	1	CV498197 homologue to UniRef100_Q4W8D2 Cluster: 2-oxoglutarate-dependent dioxygenase; n=1; Solanum lycopersicum|Rep: 2-oxoglutarate-dependent dioxygenase - Solanum lycopersicum (Tomato) (Lycopersicon esculentum), partial (59%)	105.808		43.8635		9.50398e-19		1.27036	chr12	5837493_5839737	PGSC0003DMG400028809	secondary metabolism, glucosinolates, biotic/abiotic stress
68		B2-T0 vs B2-T2	1	CV498197 homologue to UniRef100_Q4W8D2 Cluster: 2-oxoglutarate-dependent dioxygenase; n=1; Solanum lycopersicum|Rep: 2-oxoglutarate-dependent dioxygenase - Solanum lycopersicum (Tomato) (Lycopersicon esculentum), partial (59%)	172.477		47.8558		6.46699e-29		1.84964
68		A2-T0 vs A2-T2	1	CV498197 homologue to UniRef100_Q4W8D2 Cluster: 2-oxoglutarate-dependent dioxygenase; n=1; Solanum lycopersicum|Rep: 2-oxoglutarate-dependent dioxygenase - Solanum lycopersicum (Tomato) (Lycopersicon esculentum), partial (59%)	221.982		32.2444		2.84492e-91		2.78332
69		A1-T0 vs A1-T2	5	CV498205 similar to UniRef100_Q4H189 Cluster: Maturase K; n=1; Olsynium filifolium|Rep: Maturase K - Olsynium filifolium, partial (3%)	27.0074		7.7536		4.79024e-09		1.80041	chr12	55968548_55972261	PGSC0003DMG400029373	RNA processing, chloroplast, also named 'Meloidogyne-induced giant cell protein'
69		B2-T0 vs B2-T2	5	CV498205 similar to UniRef100_Q4H189 Cluster: Maturase K; n=1; Olsynium filifolium|Rep: Maturase K - Olsynium filifolium, partial (3%)	24.4259		6.6466		2.97006e-05		1.87771
69		A2-T0 vs A2-T2	4	CV498205 similar to UniRef100_Q4H189 Cluster: Maturase K; n=1; Olsynium filifolium|Rep: Maturase K - Olsynium filifolium, partial (3%)	45.2507		7.281		1.1099e-18		2.63573
70		A1-T0 vs A1-T2	1	CV498518 homologue to UniRef100_Q42891 Cluster: Lactoylglutathione lyase; n=1; Solanum lycopersicum|Rep: Lactoylglutathione lyase - Solanum lycopersicum (Tomato) (Lycopersicon esculentum), partial (42%)	26.3278		60.7		1.59038e-09		-1.20511	chr11	38135892_38143301	PGSC0003DMG400008074	glyoxalate degradation, abiotic stress
70		B2-T0 vs B2-T2	1	CV498518 homologue to UniRef100_Q42891 Cluster: Lactoylglutathione lyase; n=1; Solanum lycopersicum|Rep: Lactoylglutathione lyase - Solanum lycopersicum (Tomato) (Lycopersicon esculentum), partial (42%)	27.4168		59.8197		3.4201e-06		-1.12556
70		A2-T0 vs A2-T2	1	CV498518 homologue to UniRef100_Q42891 Cluster: Lactoylglutathione lyase; n=1; Solanum lycopersicum|Rep: Lactoylglutathione lyase - Solanum lycopersicum (Tomato) (Lycopersicon esculentum), partial (42%)	31.6438		53.0473		3.32969e-05		-0.745355
71		A1-T0 vs A1-T2	5	CV499965 similar to UniRef100_Q9LHH3 Cluster: Arabidopsis thaliana genomic DNA, chromosome 3, P1 clone: MQC3; n=1; Arabidopsis thaliana|Rep: Arabidopsis thaliana genomic DNA, chromosome 3, P1 clone: MQC3 - Arabidopsis thaliana (Mouse-ear cress), partial (63%)	31.0849		12.9917		1.8053e-06		1.25862	chr04	4687259_4688053	PGSC0003DMG400011470	FKBP-type peptidyl-prolyl cis-trans isomerase putative, protein conformation, chaperone
71		B2-T0 vs B2-T2	6	CV499965 similar to UniRef100_Q9LHH3 Cluster: Arabidopsis thaliana genomic DNA, chromosome 3, P1 clone: MQC3; n=1; Arabidopsis thaliana|Rep: Arabidopsis thaliana genomic DNA, chromosome 3, P1 clone: MQC3 - Arabidopsis thaliana (Mouse-ear cress), partial (63%)	26.9994		8.5433		5.29075e-05		1.66007
71		A2-T0 vs A2-T2	5	CV499965 similar to UniRef100_Q9LHH3 Cluster: Arabidopsis thaliana genomic DNA, chromosome 3, P1 clone: MQC3; n=1; Arabidopsis thaliana|Rep: Arabidopsis thaliana genomic DNA, chromosome 3, P1 clone: MQC3 - Arabidopsis thaliana (Mouse-ear cress), partial (63%)	58.3986		10.2749		1.29577e-22		2.50681
72	A1-T0 vs A1-T1		1	CV499984 similar to UniRef100_Q8H9D8 Cluster: Ring H2 zinc finger; n=1; Solanum tuberosum|Rep: Ring H2 zinc finger - Solanum tuberosum (Potato), partial (25%)	18.3703	38.2681		2.47624e-05		-1.05877		chr01	69379092_69380866	PGSC0003DMG400028579	DNA/RNA binding, transcription, Zinc-finger family
72	B2-T0 vs B2-T1		1	CV499984 similar to UniRef100_Q8H9D8 Cluster: Ring H2 zinc finger; n=1; Solanum tuberosum|Rep: Ring H2 zinc finger - Solanum tuberosum (Potato), partial (25%)	18.0177	153.947		5.87613e-52		-3.09495
72	A2-T0 vs A2-T1		1	CV499984 similar to UniRef100_Q8H9D8 Cluster: Ring H2 zinc finger; n=1; Solanum tuberosum|Rep: Ring H2 zinc finger - Solanum tuberosum (Potato), partial (25%)	26.7418	87.6268		1.12392e-37		-1.71227
73		A1-T0 vs A1-T2	2	CV500065 or TC199968 similar to UniRef100_UPI000034EE54 Cluster: transducin family protein / WD-40 repeat family protein; n=1; Arabidopsis thaliana|Rep: transducin family protein / WD-40 repeat family protein - Arabidopsis thaliana, partial (16%)	12.9397		40.0887		1.02758e-09		-1.63139	chr01	73338495_73346369	PGSC0003DMG400024925	coordinates multi-protein complex assemblies, also named 'Ribosome biogenesis protein bop1' (other)
73		B2-T0 vs B2-T2	1	CV500065 or TC199968 similar to UniRef100_UPI000034EE54 Cluster: transducin family protein / WD-40 repeat family protein; n=1; Arabidopsis thaliana|Rep: transducin family protein / WD-40 repeat family protein - Arabidopsis thaliana, partial (16%)	25.7301		54.3036		1.95388e-05		-1.07759
73		A2-T0 vs A2-T2	1	CV500065 or TC199968 similar to UniRef100_UPI000034EE54 Cluster: transducin family protein / WD-40 repeat family protein; n=1; Arabidopsis thaliana|Rep: transducin family protein / WD-40 repeat family protein - Arabidopsis thaliana, partial (16%)	20.5692		48.7566		6.58668e-10		-1.24511
74		A1-T0 vs A1-T2	2	CV500497 similar to UniRef100_A7P902 Cluster: Chromosome chr3 scaffold_8, whole genome shotgun sequence; n=1; Vitis vinifera|Rep: Chromosome chr3 scaffold_8, whole genome shotgun sequence - Vitis vinifera (Grape), partial (68%)	6.4699		0.3369		3.83e-06		4.26343	chr02	38830528_38837924	PGSC0003DMG400003554	unknown
74		B2-T0 vs B2-T2	3	CV500497 similar to UniRef100_A7P902 Cluster: Chromosome chr3 scaffold_8, whole genome shotgun sequence; n=1; Vitis vinifera|Rep: Chromosome chr3 scaffold_8, whole genome shotgun sequence - Vitis vinifera (Grape), partial (68%)	18.4935		1.0753		7.76889e-08		4.10418
74		A2-T0 vs A2-T2	3	CV500497 similar to UniRef100_A7P902 Cluster: Chromosome chr3 scaffold_8, whole genome shotgun sequence; n=1; Vitis vinifera|Rep: Chromosome chr3 scaffold_8, whole genome shotgun sequence - Vitis vinifera (Grape), partial (68%)	14.5975		2.1962		6.02406e-07		2.73261
75		A1-T0 vs A1-T2	3	CV500709 similar to UniRef100_Q4G3H5 Cluster: RAV transcription factor; n=1; Capsicum annuum|Rep: RAV transcription factor - Capsicum annuum (Bell pepper), partial (32%)	93.3891		15.5073		9.95836e-44		2.59031	?	not anchored	PGSC0003DMG400007458	transcription, pathogenesis, defense, ethylene responsive, AP2-EREBP family
75		B2-T0 vs B2-T2	3	CV500709 similar to UniRef100_Q4G3H5 Cluster: RAV transcription factor; n=1; Capsicum annuum|Rep: RAV transcription factor - Capsicum annuum (Bell pepper), partial (32%)	155.03		9.97		2.7755e-56		3.95881
75		A2-T0 vs A2-T2	3	CV500709 similar to UniRef100_Q4G3H5 Cluster: RAV transcription factor; n=1; Capsicum annuum|Rep: RAV transcription factor - Capsicum annuum (Bell pepper), partial (32%)	15.0308		1.0401		4.66896e-09		3.85307
76		A1-T0 vs A1-T2	5	CV500942 similar to UniRef100_A7PRZ4 Cluster: Chromosome chr14 scaffold_27, whole genome shotgun sequence; n=1; Vitis vinifera|Rep: Chromosome chr14 scaffold_27, whole genome shotgun sequence - Vitis vinifera (Grape), partial (17%)	4.745		67.5259		1.51345e-36		-3.83096	chr01	70608502_70613181	PGSC0003DMG400024771	unknown
76		B2-T0 vs B2-T2	8	CV500942 similar to UniRef100_A7PRZ4 Cluster: Chromosome chr14 scaffold_27, whole genome shotgun sequence; n=1; Vitis vinifera|Rep: Chromosome chr14 scaffold_27, whole genome shotgun sequence - Vitis vinifera (Grape), partial (17%)	9.9057		44.3293		1.09038e-10		-2.16193
76		A2-T0 vs A2-T2	7	CV500942 similar to UniRef100_A7PRZ4 Cluster: Chromosome chr14 scaffold_27, whole genome shotgun sequence; n=1; Vitis vinifera|Rep: Chromosome chr14 scaffold_27, whole genome shotgun sequence - Vitis vinifera (Grape), partial (17%)	7.901		57.5381		1.79229e-34		-2.86441
77	A1-T0 vs A1-T1		9	CV501016 weakly similar to UniRef100_A7QR89 Cluster: Chromosome chr13 scaffold_149, whole genome shotgun sequence; n=1; Vitis vinifera|Rep: Chromosome chr13 scaffold_149, whole genome shotgun sequence - Vitis vinifera (Grape), partial (12%)	2.979	33.8616		3.00828e-17		-3.50677		chr05	27467291_27467996	PGSC0003DMG400021777	Zinc finger protein, DNA/RNA binding, transcription, Zinc-finger family
77	B2-T0 vs B2-T1		9	CV501016 weakly similar to UniRef100_A7QR89 Cluster: Chromosome chr13 scaffold_149, whole genome shotgun sequence; n=1; Vitis vinifera|Rep: Chromosome chr13 scaffold_149, whole genome shotgun sequence - Vitis vinifera (Grape), partial (12%)	1.5015	41.3997		1.91572e-20		-4.78517
77	A2-T0 vs A2-T1		9	CV501016 weakly similar to UniRef100_A7QR89 Cluster: Chromosome chr13 scaffold_149, whole genome shotgun sequence; n=1; Vitis vinifera|Rep: Chromosome chr13 scaffold_149, whole genome shotgun sequence - Vitis vinifera (Grape), partial (12%)	11.0255	86.2059		2.37771e-73		-2.96694
78		A1-T0 vs A1-T2	1	CV501497 similar to UniRef100_A7PVU0 Cluster: Chromosome chr8 scaffold_34, whole genome shotgun sequence; n=1; Vitis vinifera|Rep: Chromosome chr8 scaffold_34, whole genome shotgun sequence - Vitis vinifera (Grape), partial (62%) or TC200599 similar to UniRef100_A7PVU0 Cluster: Chromosome chr8 scaffold_34, whole genome shotgun sequence; n=1; Vitis vinifera|Rep: Chromosome chr8 scaffold_34, whole …	246.442		168.44		7.97138e-11		0.549017	chr03	9794664_9798761	PGSC0003DMG400011846	Rhodanese-like family protein, detoxification? (other)
78		B2-T0 vs B2-T2	1	CV501497 similar to UniRef100_A7PVU0 Cluster: Chromosome chr8 scaffold_34, whole genome shotgun sequence; n=1; Vitis vinifera|Rep: Chromosome chr8 scaffold_34, whole genome shotgun sequence - Vitis vinifera (Grape), partial (62%) or TC200599 similar to UniRef100_A7PVU0 Cluster: Chromosome chr8 scaffold_34, whole genome shotgun sequence; n=1; Vitis vinifera|Rep: Chromosome chr8 scaffold_34, whole …	269.764		133.877		7.31282e-19		1.01079
78		A2-T0 vs A2-T2	1	CV501497 similar to UniRef100_A7PVU0 Cluster: Chromosome chr8 scaffold_34, whole genome shotgun sequence; n=1; Vitis vinifera|Rep: Chromosome chr8 scaffold_34, whole genome shotgun sequence - Vitis vinifera (Grape), partial (62%) or TC200599 similar to UniRef100_A7PVU0 Cluster: Chromosome chr8 scaffold_34, whole genome shotgun sequence; n=1; Vitis vinifera|Rep: Chromosome chr8 scaffold_34, whole …	511.742		246.419		4.08331e-59		1.05431
79	A1-T0 vs A1-T1		2	CV501823 weakly similar to UniRef100_Q9ZQS3 Cluster: MYB-P1; n=1; Perilla frutescens|Rep: MYB-P1 - Perilla frutescens (Beefsteak plant) (Chinese basil), partial (43%)	51.732	29.0831		2.6217e-05		0.830874		chr05	3872751_3879857	PGSC0003DMG400030548	Myb-like transcription factor 6, anthocyanin biosynthesis
79	B2-T0 vs B2-T1		1	CV501823 weakly similar to UniRef100_Q9ZQS3 Cluster: MYB-P1; n=1; Perilla frutescens|Rep: MYB-P1 - Perilla frutescens (Beefsteak plant) (Chinese basil), partial (43%)	50.0525	17.0712		4.02924e-08		1.55188
79	A2-T0 vs A2-T1		2	CV501823 weakly similar to UniRef100_Q9ZQS3 Cluster: MYB-P1; n=1; Perilla frutescens|Rep: MYB-P1 - Perilla frutescens (Beefsteak plant) (Chinese basil), partial (43%)	39.9815	5.3176		3.22797e-29		2.91048
80	A1-T0 vs A1-T1	A1-T0 vs A1-T2	4	CV502122	59.1133	12.2354	3.323	1.30818e-22	1.28302e-44	2.27168	4.15293	chr07	44626388_44627061	PGSC0003DMG400018315	Gty37 protein (other)
80	B2-T0 vs B2-T1	B2-T0 vs B2-T2	4	CV502122	45.3623	18.3553	8.6406	3.96108e-06	2.45905e-11	1.31109	2.39229
80	A2-T0 vs A2-T1	A2-T0 vs A2-T2	3	CV502122	123.253	49.2726	4.1606	3.86349e-33	6.83324e-77	1.32476	4.88869
81		A1-T0 vs A1-T2	8	CV502305 UniRef100_Q4WK56 Cluster: UPF0390 protein AFUA_1G03640; n=1; Aspergillus fumigatus|Rep: UPF0390 protein AFUA_1G03640 - Aspergillus fumigatus (Sartorya fumigata), partial (11%)	1588.19		7.8361		0		7.66303	chr02	21762720..21764960	PGSC0003DMG400010418	unknown
81		B2-T0 vs B2-T2	8	CV502305 UniRef100_Q4WK56 Cluster: UPF0390 protein AFUA_1G03640; n=1; Aspergillus fumigatus|Rep: UPF0390 protein AFUA_1G03640 - Aspergillus fumigatus (Sartorya fumigata), partial (11%)	1096.68		239.237		7.93702e-218		2.19663	chr04	56245030..56247650	PGSC0003DMG400030820
81		A2-T0 vs A2-T2	8	CV502305 UniRef100_Q4WK56 Cluster: UPF0390 protein AFUA_1G03640; n=1; Aspergillus fumigatus|Rep: UPF0390 protein AFUA_1G03640 - Aspergillus fumigatus (Sartorya fumigata), partial (11%)	350.414		73.1368		6.58866e-115		2.26039
82		A1-T0 vs A1-T2	4	CV503136	3.3462		32.5216		2.82435e-16		-3.28081	chr04	647048_647722	PGSC0003DMG400015873	unknown
82		B2-T0 vs B2-T2	3	CV503136	2.6051		15.0248		4.18085e-05		-2.52793
82		A2-T0 vs A2-T2	3	CV503136	4.147		13.3391		3.34473e-05		-1.68552
83	A1-T0 vs A1-T1		3	CV503323 homologue to UniRef100_Q9FQZ3 Cluster: Avr9/Cf-9 rapidly elicited protein 231 precursor; n=1; Nicotiana tabacum|Rep: Avr9/Cf-9 rapidly elicited protein 231 precursor - Nicotiana tabacum (Common tobacco), partial (5%)	8.2301	87.5393		9.47537e-42		-3.41095		chr02	45117390_45118960	PGSC0003DMG400001396	Pathogenesis, biotic stress, defense
83	B2-T0 vs B2-T1		2	CV503323 homologue to UniRef100_Q9FQZ3 Cluster: Avr9/Cf-9 rapidly elicited protein 231 precursor; n=1; Nicotiana tabacum|Rep: Avr9/Cf-9 rapidly elicited protein 231 precursor - Nicotiana tabacum (Common tobacco), partial (5%)	4.8438	24.5825		2.60717e-07		-2.34343
83	A2-T0 vs A2-T1		2	CV503323 homologue to UniRef100_Q9FQZ3 Cluster: Avr9/Cf-9 rapidly elicited protein 231 precursor; n=1; Nicotiana tabacum|Rep: Avr9/Cf-9 rapidly elicited protein 231 precursor - Nicotiana tabacum (Common tobacco), partial (5%)	8.129	103.361		1.60206e-107		-3.66847
84		A1-T0 vs A1-T2	2	CV504029 similar to UniRef100_Q9ZP87 Cluster: Epoxide hydrolase; n=1; Nicotiana tabacum|Rep: Epoxide hydrolase - Nicotiana tabacum (Common tobacco), partial (23%) or TC199604 similar to UniRef100_Q9ZP87 Cluster: Epoxide hydrolase; n=1; Nicotiana tabacum|Rep: Epoxide hydrolase - Nicotiana tabacum (Common tobacco), complete	27.6439		95.0001		1.02199e-23		-1.78097	chr10	3857867_3861972	PGSC0003DMG400021666	lipid metabolism
84		B2-T0 vs B2-T2	2	CV504029 similar to UniRef100_Q9ZP87 Cluster: Epoxide hydrolase; n=1; Nicotiana tabacum|Rep: Epoxide hydrolase - Nicotiana tabacum (Common tobacco), partial (23%) or TC199604 similar to UniRef100_Q9ZP87 Cluster: Epoxide hydrolase; n=1; Nicotiana tabacum|Rep: Epoxide hydrolase - Nicotiana tabacum (Common tobacco), complete	29.7504		107.532		9.94027e-20		-1.85378
84		A2-T0 vs A2-T2	3	CV504029 similar to UniRef100_Q9ZP87 Cluster: Epoxide hydrolase; n=1; Nicotiana tabacum|Rep: Epoxide hydrolase - Nicotiana tabacum (Common tobacco), partial (23%) or TC199604 similar to UniRef100_Q9ZP87 Cluster: Epoxide hydrolase; n=1; Nicotiana tabacum|Rep: Epoxide hydrolase - Nicotiana tabacum (Common tobacco), complete	25.048		62.8126		1.69829e-13		-1.32636
85		A1-T0 vs A1-T2	1	CV505582 similar to UniRef100_Q5DHM6 Cluster: SJCHGC00893 protein; n=1; Schistosoma japonicum|Rep: SJCHGC00893 protein - Schistosoma japonicum (Blood fluke), partial (6%)	53.5233		27.6242		6.76819e-07		0.954237	chr03	37009359_37009871	PGSC0003DMG400015301	unknown
85		B2-T0 vs B2-T2	2	CV505582 similar to UniRef100_Q5DHM6 Cluster: SJCHGC00893 protein; n=1; Schistosoma japonicum|Rep: SJCHGC00893 protein - Schistosoma japonicum (Blood fluke), partial (6%)	55.4805		18.8181		2.27122e-08		1.55986
85		A2-T0 vs A2-T2	2	CV505582 similar to UniRef100_Q5DHM6 Cluster: SJCHGC00893 protein; n=1; Schistosoma japonicum|Rep: SJCHGC00893 protein - Schistosoma japonicum (Blood fluke), partial (6%)	88.5804		28.9904		3.53813e-20		1.61141
86		A1-T0 vs A1-T2	9	CV506271 weakly similar to UniRef100_Q42393 Cluster: Sn-1 protein; n=1; Capsicum annuum|Rep: Sn-1 protein - Capsicum annuum (Bell pepper), partial (38%)	181.102		70.2172		1.54334e-34		1.36691	?	not anchored	PGSC0003DMG400023235	pathogenesis, biotic stress, defense, vacuolar membrane
86		B2-T0 vs B2-T2	11	CV506271 weakly similar to UniRef100_Q42393 Cluster: Sn-1 protein; n=1; Capsicum annuum|Rep: Sn-1 protein - Capsicum annuum (Bell pepper), partial (38%)	228.993		103.091		1.14858e-19		1.15139
86		A2-T0 vs A2-T2	8	CV506271 weakly similar to UniRef100_Q42393 Cluster: Sn-1 protein; n=1; Capsicum annuum|Rep: Sn-1 protein - Capsicum annuum (Bell pepper), partial (38%)	191.339		113.449		5.9679e-14		0.754082
87	A1-T0 vs A1-T1		2	CV506561 similar to UniRef100_A9T0W9 Cluster: Predicted protein; n=1; Physcomitrella patens subsp. patens|Rep: Predicted protein -, partial (2%)	140.011	187.956		2.02238e-05		-0.424856		chr04	~61801674..61802050	not annotated	unknown
87	B2-T0 vs B2-T1		8	CV506561 similar to UniRef100_A9T0W9 Cluster: Predicted protein; n=1; Physcomitrella patens subsp. patens|Rep: Predicted protein -, partial (2%)	210.013	326.842		6.42306e-12		-0.638118
87	A2-T0 vs A2-T1		5	CV506561 similar to UniRef100_A9T0W9 Cluster: Predicted protein; n=1; Physcomitrella patens subsp. patens|Rep: Predicted protein -, partial (2%)	186.78	244.21		2.48051e-09		-0.386787
88	A1-T0 vs A1-T1	A1-T0 vs A1-T2	1	CV506661 UniRef100_A1Z0H8 Cluster: D-myo-inositol 3-phosphate synthase; n=1; Glycine max|Rep: D-myo-inositol 3-phosphate synthase - Glycine max (Soybean), partial (8%)	10.4318	42.954	41.6482	6.13101e-13	1.0807e-12	-2.04256	-1.99727	chr05	42289098_42293370	PGSC0003DMG400021831	phytic acid , signal transduction, stress
88	B2-T0 vs B2-T1	B2-T0 vs B2-T2	1	CV506661 UniRef100_A1Z0H8 Cluster: D-myo-inositol 3-phosphate synthase; n=1; Glycine max|Rep: D-myo-inositol 3-phosphate synthase - Glycine max (Soybean), partial (8%)	21.9334	46.7763	47.1911	4.21839e-05	4.82699e-05	-1.08686	-1.10538
88	A2-T0 vs A2-T1	A2-T0 vs A2-T2	1	CV506661 UniRef100_A1Z0H8 Cluster: D-myo-inositol 3-phosphate synthase; n=1; Glycine max|Rep: D-myo-inositol 3-phosphate synthase - Glycine max (Soybean), partial (8%)	11.7082	35.8346	31.7244	3.99229e-15	2.02073e-08	-1.61368	-1.43807
89		A1-T0 vs A1-T2	1	CX161188 similar to UniRef100_A7PE38 Cluster: Chromosome chr11 scaffold_13, whole genome shotgun sequence; n=2; Vitis vinifera|Rep: Chromosome chr11 scaffold_13, whole genome shotgun sequence - Vitis vinifera (Grape), partial (61%)	85.9379		49.4018		7.1165e-08		0.798731	chr07	33151748_33159880	PGSC0003DMG400010710	Kinase family protein (other)
89		B2-T0 vs B2-T2	2	CX161188 similar to UniRef100_A7PE38 Cluster: Chromosome chr11 scaffold_13, whole genome shotgun sequence; n=2; Vitis vinifera|Rep: Chromosome chr11 scaffold_13, whole genome shotgun sequence - Vitis vinifera (Grape), partial (61%)	51.8427		23.9279		2.89106e-05		1.11545
89		A2-T0 vs A2-T2	2	CX161188 similar to UniRef100_A7PE38 Cluster: Chromosome chr11 scaffold_13, whole genome shotgun sequence; n=2; Vitis vinifera|Rep: Chromosome chr11 scaffold_13, whole genome shotgun sequence - Vitis vinifera (Grape), partial (61%)	65.0281		40.0455		4.63447e-05		0.699422
90	A1-T0 vs A1-T1		21	CX161710 homologue to UniRef100_Q66YT8 Cluster: DWARF1/DIMINUTO; n=1; Solanum lycopersicum|Rep: DWARF1/DIMINUTO - Solanum lycopersicum (Tomato) (Lycopersicon esculentum), partial (29%)	26.1556	8.4675		2.41728e-07		1.62711		chr02	15233934_15236230	PGSC0003DMG400011801	secondary metabolism, steroid biosynthesis, brassinosteroid signaling
90	B2-T0 vs B2-T1		16	CX161710 homologue to UniRef100_Q66YT8 Cluster: DWARF1/DIMINUTO; n=1; Solanum lycopersicum|Rep: DWARF1/DIMINUTO - Solanum lycopersicum (Tomato) (Lycopersicon esculentum), partial (29%)	20.1011	0.5921		4.43758e-10		5.08527
90	A2-T0 vs A2-T1		11	CX161710 homologue to UniRef100_Q66YT8 Cluster: DWARF1/DIMINUTO; n=1; Solanum lycopersicum|Rep: DWARF1/DIMINUTO - Solanum lycopersicum (Tomato) (Lycopersicon esculentum), partial (29%)	21.3365	4.2158		4.05332e-13		2.33945
91	A1-T0 vs A1-T1		25	CX161842 UniRef100_Q9SM46 Cluster: Delta tonoplast intrinsic protein; n=1; Spinacia oleracea|Rep: Delta tonoplast intrinsic protein - Spinacia oleracea (Spinach), partial (9%)	278.176	64.4044		5.48255e-91		2.11077		chr12	48320137_48321557	PGSC0003DMG400026463	membrane transport
91	B2-T0 vs B2-T1		33	CX161842 UniRef100_Q9SM46 Cluster: Delta tonoplast intrinsic protein; n=1; Spinacia oleracea|Rep: Delta tonoplast intrinsic protein - Spinacia oleracea (Spinach), partial (9%)	150.038	5.5104		2.54656e-66		4.76702
91	A2-T0 vs A2-T1		24	CX161842 UniRef100_Q9SM46 Cluster: Delta tonoplast intrinsic protein; n=1; Spinacia oleracea|Rep: Delta tonoplast intrinsic protein - Spinacia oleracea (Spinach), partial (9%)	40.5443	21.2048		2.05144e-07		0.935107
92		A1-T0 vs A1-T2	3	CX161855 homologue to UniRef100_A7QWK9 Cluster: Chromosome chr4 scaffold_205, whole genome shotgun sequence; n=1; Vitis vinifera|Rep: Chromosome chr4 scaffold_205, whole genome shotgun sequence - Vitis vinifera (Grape), partial (13%) or TC203878 similar to UniRef100_A7QWK9 Cluster: Chromosome chr4 scaffold_205, whole genome shotgun sequence; n=1; Vitis vinifera|Rep: Chromosome chr4 scaffold_205, …	58.1198		12.8489		1.23277e-22		2.17739	chr02	25733060_25737700	PGSC0003DMG401009425	Tonoplast intrinsic protein, alpha (Alpha-TIP), membrane
92		B2-T0 vs B2-T2	3	CX161855 homologue to UniRef100_A7QWK9 Cluster: Chromosome chr4 scaffold_205, whole genome shotgun sequence; n=1; Vitis vinifera|Rep: Chromosome chr4 scaffold_205, whole genome shotgun sequence - Vitis vinifera (Grape), partial (13%) or TC203878 similar to UniRef100_A7QWK9 Cluster: Chromosome chr4 scaffold_205, whole genome shotgun sequence; n=1; Vitis vinifera|Rep: Chromosome chr4 scaffold_205, …	47.3563		6.6466		7.18052e-14		2.83286
92		A2-T0 vs A2-T2	2	CX161855 homologue to UniRef100_A7QWK9 Cluster: Chromosome chr4 scaffold_205, whole genome shotgun sequence; n=1; Vitis vinifera|Rep: Chromosome chr4 scaffold_205, whole genome shotgun sequence - Vitis vinifera (Grape), partial (13%) or TC203878 similar to UniRef100_A7QWK9 Cluster: Chromosome chr4 scaffold_205, whole genome shotgun sequence; n=1; Vitis vinifera|Rep: Chromosome chr4 scaffold_205, …	85.2801		9.3613		1.56448e-40		3.18743
93	A1-T0 vs A1-T1		3	CX161932 similar to UniRef100_A7R6C4 Cluster: Chromosome undetermined scaffold_1227, whole genome shotgun sequence; n=1; Vitis vinifera|Rep: Chromosome undetermined scaffold_1227, whole genome shotgun sequence - Vitis vinifera (Grape), partial (77%)	4.115	23.8333		1.55238e-09		-2.534		chr02	33996925_33998288	PGSC0003DMG400021710	unknown
93	B2-T0 vs B2-T1		1	CX161932 similar to UniRef100_A7R6C4 Cluster: Chromosome undetermined scaffold_1227, whole genome shotgun sequence; n=1; Vitis vinifera|Rep: Chromosome undetermined scaffold_1227, whole genome shotgun sequence - Vitis vinifera (Grape), partial (77%)	8.4766	34.8252		1.80755e-08		-2.03857
93	A2-T0 vs A2-T1		1	CX161932 similar to UniRef100_A7R6C4 Cluster: Chromosome undetermined scaffold_1227, whole genome shotgun sequence; n=1; Vitis vinifera|Rep: Chromosome undetermined scaffold_1227, whole genome shotgun sequence - Vitis vinifera (Grape), partial (77%)	6.1382	30.9087		4.98497e-21		-2.33212
94	A1-T0 vs A1-T1	A1-T0 vs A1-T2	2	CX161984 similar to UniRef100_Q9FRW6 Cluster: Aspartic proteinase 4; n=1; Nepenthes alata|Rep: Aspartic proteinase 4 - Nepenthes alata (Winged pitcher plant), partial (9%)	65.8057	27.8793	18.5117	3.68463e-11	2.73102e-20	1.23827	1.82977	chr09	46444123_46448019	PGSC0003DMG400030172	protein degradation
94	B2-T0 vs B2-T1	B2-T0 vs B2-T2	3	CX161984 similar to UniRef100_Q9FRW6 Cluster: Aspartic proteinase 4; n=1; Nepenthes alata|Rep: Aspartic proteinase 4 - Nepenthes alata (Winged pitcher plant), partial (9%)	94.3754	39.8956	32.0605	9.31245e-11	2.73345e-13	1.25557	1.55761
94	A2-T0 vs A2-T1	A2-T0 vs A2-T2	2	CX161984 similar to UniRef100_Q9FRW6 Cluster: Aspartic proteinase 4; n=1; Nepenthes alata|Rep: Aspartic proteinase 4 - Nepenthes alata (Winged pitcher plant), partial (9%)	95.8429	23.8652	36.7178	3.06507e-45	8.33652e-18	2.00591	1.38419
95		A1-T0 vs A1-T2	4	CX162066	19.6717		53.2508		1.16146e-10		-1.43668	chr03	37170937_37175581	PGSC0003DMG400015263	Nodulin (other)
95		B2-T0 vs B2-T2	6	CX162066	11.3372		51.81		1.87391e-12		-2.19217
95		A2-T0 vs A2-T2	5	CX162066	13.6762		40.0173		2.58673e-11		-1.54896
96	A1-T0 vs A1-T1	A1-T0 vs A1-T2	2	CX699093 similar to UniRef100_A7P5C8 Cluster: Chromosome chr4 scaffold_6, whole genome shotgun sequence; n=1; Vitis vinifera|Rep: Chromosome chr4 scaffold_6, whole genome shotgun sequence - Vitis vinifera (Grape), partial (23%)	85.8208	53.8988	19.4237	7.69378e-06	5.59104e-32	0.670328	2.14351	chr08	31572346_31575064	PGSC0003DMG400014509	BURP domain-containing protein (other)
96	B2-T0 vs B2-T1	B2-T0 vs B2-T2	2	CX699093 similar to UniRef100_A7P5C8 Cluster: Chromosome chr4 scaffold_6, whole genome shotgun sequence; n=1; Vitis vinifera|Rep: Chromosome chr4 scaffold_6, whole genome shotgun sequence - Vitis vinifera (Grape), partial (23%)	174.948	31.411	37.6362	6.53761e-45	1.54432e-36	2.48337	2.21674
96	A2-T0 vs A2-T1	A2-T0 vs A2-T2	1	CX699093 similar to UniRef100_A7P5C8 Cluster: Chromosome chr4 scaffold_6, whole genome shotgun sequence; n=1; Vitis vinifera|Rep: Chromosome chr4 scaffold_6, whole genome shotgun sequence - Vitis vinifera (Grape), partial (23%)	119.102	41.2116	34.2614	2.98906e-39	1.3153e-30	1.53123	1.79755
97		A1-T0 vs A1-T2	3	CX699762 similar to UniRef100_A7PRZ1 Cluster: Chromosome chr14 scaffold_27, whole genome shotgun sequence; n=1; Vitis vinifera|Rep: Chromosome chr14 scaffold_27, whole genome shotgun sequence - Vitis vinifera (Grape), partial (17%)	16.1824		34.5354		2.74972e-05		-1.09365	chr01	70586745_70592605	PGSC0003DMG400024769	unknown
97		B2-T0 vs B2-T2	3	CX699762 similar to UniRef100_A7PRZ1 Cluster: Chromosome chr14 scaffold_27, whole genome shotgun sequence; n=1; Vitis vinifera|Rep: Chromosome chr14 scaffold_27, whole genome shotgun sequence - Vitis vinifera (Grape), partial (17%)	4.9208		20.0288		3.4916e-05		-2.0251
97		A2-T0 vs A2-T2	2	CX699762 similar to UniRef100_A7PRZ1 Cluster: Chromosome chr14 scaffold_27, whole genome shotgun sequence; n=1; Vitis vinifera|Rep: Chromosome chr14 scaffold_27, whole genome shotgun sequence - Vitis vinifera (Grape), partial (17%)	13.8953		56.354		5.76429e-22		-2.01992
98		A1-T0 vs A1-T2	4	DN587277	8.4051		68.2267		1.30595e-30		-3.021	chr02	~37170638..37170883	not annotated	unknown
98		B2-T0 vs B2-T2	4	DN587277	0.997		46.4884		1.37186e-23		-5.54317
98		A2-T0 vs A2-T2	4	DN587277	13.1475		41.1559		1.37628e-12		-1.64631
99	A1-T0 vs A1-T1	A1-T0 vs A1-T2	2	DN587881 homologue to UniRef100_Q84XQ4 Cluster: NtPRp27-like protein; n=1; Solanum tuberosum|Rep: NtPRp27-like protein - Solanum tuberosum (Potato), partial (49%)	26.8245	68.4609	248.065	7.01644e-12	1.38583e-113	-1.35247	-3.2091	chr01	53344978_53346052	PGSC0003DMG400006276	pathogenesis, biotic stress, defense, JA induced
99	B2-T0 vs B2-T1	B2-T0 vs B2-T2	3	DN587881 homologue to UniRef100_Q84XQ4 Cluster: NtPRp27-like protein; n=1; Solanum tuberosum|Rep: NtPRp27-like protein - Solanum tuberosum (Potato), partial (49%)	30.9062	195.299	318.747	6.89538e-56	7.99573e-110	-2.65393	-3.36644
99	A2-T0 vs A2-T1	A2-T0 vs A2-T2	2	DN587881 homologue to UniRef100_Q84XQ4 Cluster: NtPRp27-like protein; n=1; Solanum tuberosum|Rep: NtPRp27-like protein - Solanum tuberosum (Potato), partial (49%)	124.248	195.27	273.582	6.73557e-18	1.25017e-41	-0.652095	-1.13875
100		A1-T0 vs A1-T2	13	DN588016	1410.29		39.6306		0		5.15323	chr06	48439077_48441741	PGSC0003DMG400027063	Protein transport protein SEC61 subunit gamma
100		B2-T0 vs B2-T2	7	DN588016	314.256		28.3562		1.12877e-101		3.47021
100		A2-T0 vs A2-T2	12	DN588016	270.767		18.5152		4.35082e-146		3.87026
101		A1-T0 vs A1-T2	3	DN589212	0.9935		36.3314		1.01597e-23		-5.19255	chr08	7670789_7678534	PGSC0003DMG400014614	unknown
101		B2-T0 vs B2-T2	2	DN589212	0.997		17.2813		3.24495e-08		-4.11551
101		A2-T0 vs A2-T2	2	DN589212	1.2658		17.6824		2.78089e-15		-3.80425
102		A1-T0 vs A1-T2	1	DN589477 similar to UniRef100_A8IBU4 Cluster: Predicted protein; n=1; Chlamydomonas reinhardtii|Rep: Predicted protein - Chlamydomonas reinhardtii, partial (7%)	41.7271		11.0766		3.13276e-14		1.91346	chr09	6425117_6425618	PGSC0003DMG400008851	unknown
102		B2-T0 vs B2-T2	2	DN589477 similar to UniRef100_A8IBU4 Cluster: Predicted protein; n=1; Chlamydomonas reinhardtii|Rep: Predicted protein - Chlamydomonas reinhardtii, partial (7%)	28.4138		9.3053		4.86129e-05		1.61047
102		A2-T0 vs A2-T2	3	DN589477 similar to UniRef100_A8IBU4 Cluster: Predicted protein; n=1; Chlamydomonas reinhardtii|Rep: Predicted protein - Chlamydomonas reinhardtii, partial (7%)	41.6116		9.8814		1.52035e-13		2.07421
103	A1-T0 vs A1-T1		1	DN589961 or TC202105	50.6423	0.05		3.65833e-48		9.9842		chr07	16242646_16246742	PGSC0003DMG400013725	Hydrogen-transporting ATP synthase, rotational mechanism, transport
103	B2-T0 vs B2-T1		1	DN589961 or TC202105	23.0226	5.9211		1.44146e-05		1.95912
103	A2-T0 vs A2-T1		2	DN589961 or TC202105	48.5784	1.1198		1.58862e-53		5.43896
104		A1-T0 vs A1-T2	5	DN590166 similar to UniRef100_A7QX07 Cluster: Chromosome chr14 scaffold_211, whole genome shotgun sequence; n=1; Vitis vinifera|Rep: Chromosome chr14 scaffold_211, whole genome shotgun sequence - Vitis vinifera (Grape), partial (7%)	4.745		67.4742		1.63769e-36		-3.82985	chr10	19498464_19508055	PGSC0003DMG400005284	3-dehydroquinate dehydratase / shikimate dehydrogenase isoform 2, shikimate pathway, amino acid metabolism
104		B2-T0 vs B2-T2	4	DN590166 similar to UniRef100_A7QX07 Cluster: Chromosome chr14 scaffold_211, whole genome shotgun sequence; n=1; Vitis vinifera|Rep: Chromosome chr14 scaffold_211, whole genome shotgun sequence - Vitis vinifera (Grape), partial (7%)	5.4834		38.9612		1.35623e-12		-2.8289
104		A2-T0 vs A2-T2	2	DN590166 similar to UniRef100_A7QX07 Cluster: Chromosome chr14 scaffold_211, whole genome shotgun sequence; n=1; Vitis vinifera|Rep: Chromosome chr14 scaffold_211, whole genome shotgun sequence - Vitis vinifera (Grape), partial (7%)	3.1644		26.0036		1.44681e-17		-3.03871
105	A1-T0 vs A1-T1	A1-T0 vs A1-T2	4	DN590231 homologue to UniRef100_A6NMA5 Cluster: Uncharacterized protein ENSP00000350691; n=1; Homo sapiens|Rep: Uncharacterized protein ENSP00000350691 - Homo sapiens (Human), partial (50%)	4.7053	24.0642	40.3011	5.69294e-09	5.45071e-19	-2.35526	-3.09845	chr10	5313739_5316779	PGSC0003DMG400019413	unknown
105	B2-T0 vs B2-T1	B2-T0 vs B2-T2	4	DN590231 homologue to UniRef100_A6NMA5 Cluster: Uncharacterized protein ENSP00000350691; n=1; Homo sapiens|Rep: Uncharacterized protein ENSP00000350691 - Homo sapiens (Human), partial (50%)	3.2163	45.7508	47.1574	1.55812e-19	1.5031e-19	-3.82455	-3.87403
105	A2-T0 vs A2-T1	A2-T0 vs A2-T2	4	DN590231 homologue to UniRef100_A6NMA5 Cluster: Uncharacterized protein ENSP00000350691; n=1; Homo sapiens|Rep: Uncharacterized protein ENSP00000350691 - Homo sapiens (Human), partial (50%)	11.604	64.0391	36.5385	1.1245e-44	1.97982e-11	-2.46418	-1.6548
106	A1-T0 vs A1-T1	A1-T0 vs A1-T2	1	DN590403 similar to UniRef100_A7PGN5 Cluster: Chromosome chr17 scaffold_16, whole genome shotgun sequence; n=1; Vitis vinifera|Rep: Chromosome chr17 scaffold_16, whole genome shotgun sequence - Vitis vinifera (Grape), partial (62%)	18.8765	41.6524	45.6357	2.88106e-06	5.16957e-08	-1.14255	-1.27357	chr03	44943388_44944159	PGSC0003DMG400005702	unknown
106	B2-T0 vs B2-T1	B2-T0 vs B2-T2	1	DN590403 similar to UniRef100_A7PGN5 Cluster: Chromosome chr17 scaffold_16, whole genome shotgun sequence; n=1; Vitis vinifera|Rep: Chromosome chr17 scaffold_16, whole genome shotgun sequence - Vitis vinifera (Grape), partial (62%)	9.9697	52.6974	49.1851	1.56643e-14	1.47562e-12	-2.39631	-2.30259
106	A2-T0 vs A2-T1	A2-T0 vs A2-T2	1	DN590403 similar to UniRef100_A7PGN5 Cluster: Chromosome chr17 scaffold_16, whole genome shotgun sequence; n=1; Vitis vinifera|Rep: Chromosome chr17 scaffold_16, whole genome shotgun sequence - Vitis vinifera (Grape), partial (62%)	14.2397	55.4317	38.4853	2.7315e-29	7.34798e-10	-1.96064	-1.43439
107	A1-T0 vs A1-T1	A1-T0 vs A1-T2	2	DN590415 homologue to UniRef100_Q69F00 Cluster: Alpha-DOX1; n=1; Solanum lycopersicum|Rep: Alpha-DOX1 - Solanum lycopersicum (Tomato) (Lycopersicon esculentum), partial (14%)	0.05	48.9658	43.6419	4.80772e-35	3.88936e-32	-9.93563	-9.76957	chr02	45315657_45319453	PGSC0003DMG400000505	dioxygenase, Peroxidase family protein, lipid metabolism
107	B2-T0 vs B2-T1	B2-T0 vs B2-T2	1	DN590415 homologue to UniRef100_Q69F00 Cluster: Alpha-DOX1; n=1; Solanum lycopersicum|Rep: Alpha-DOX1 - Solanum lycopersicum (Tomato) (Lycopersicon esculentum), partial (14%)	0.05	62.7632	45.8618	1.05015e-36	3.48571e-26	-10.2938	-9.84115
107	A2-T0 vs A2-T1	A2-T0 vs A2-T2	2	DN590415 homologue to UniRef100_Q69F00 Cluster: Alpha-DOX1; n=1; Solanum lycopersicum|Rep: Alpha-DOX1 - Solanum lycopersicum (Tomato) (Lycopersicon esculentum), partial (14%)	0.05	52.3521	55.4052	1.66057e-81	2.10292e-68	-8.37003	-10.1139
108	A1-T0 vs A1-T1	A1-T0 vs A1-T2	2	DN590562 or AM907098 or TC200902 weakly similar to UniRef100_Q3S477 Cluster: Kunitz-type protease inhibitor; n=1; Solanum tuberosum|Rep: Kunitz-type protease inhibitor - Solanum tuberosum (Potato), partial (79%)	0.4968	41.6524	71.112	3.77007e-28	5.3916e-50	-6.39048	-7.16143	chr03	37200182_37201027	PGSC0003DMG400015267	biotic/abiotic stress response
108	B2-T0 vs B2-T1	B2-T0 vs B2-T2	3	DN590562 or AM907098 or TC200902 weakly similar to UniRef100_Q3S477 Cluster: Kunitz-type protease inhibitor; n=1; Solanum tuberosum|Rep: Kunitz-type protease inhibitor - Solanum tuberosum (Potato), partial (79%)	1.4955	14.2105	84.4123	3.84156e-06	1.10023e-42	-3.24251	-5.81879
108	A2-T0 vs A2-T1	A2-T0 vs A2-T2	2	DN590562 or AM907098 or TC200902 weakly similar to UniRef100_Q3S477 Cluster: Kunitz-type protease inhibitor; n=1; Solanum tuberosum|Rep: Kunitz-type protease inhibitor - Solanum tuberosum (Potato), partial (79%)	0.05	28.5557	119.617	5.4676e-46	1.87419e-146	-9.15764	-11.2242
109		A1-T0 vs A1-T2	2	DN907888	14.9025		104.12		6.2274e-43		-2.80462	chr09	51903200..51916900	PGSC0003DMG402017925, PGSC0003DMG401017925	ambiguous annotation
109		B2-T0 vs B2-T2	2	DN907888	8.4743		74.4423		3.5451e-25		-3.13496
109		A2-T0 vs A2-T2	4	DN907888	34.1753		130.538		1.14675e-45		-1.93344
110		A1-T0 vs A1-T2	6	DR037715 homologue to UniRef100_Q9XEJ6 Cluster: MRNA binding protein precursor; n=1; Solanum lycopersicum|Rep: MRNA binding protein precursor - Solanum lycopersicum (Tomato) (Lycopersicon esculentum), partial (20%)	8.9415		56.5		9.96662e-23		-2.65966	chr09	40118850_40121656	PGSC0003DMG400012888	translation, protein biosynthesis, RNA binding
110		B2-T0 vs B2-T2	6	DR037715 homologue to UniRef100_Q9XEJ6 Cluster: MRNA binding protein precursor; n=1; Solanum lycopersicum|Rep: MRNA binding protein precursor - Solanum lycopersicum (Tomato) (Lycopersicon esculentum), partial (20%)	6.9788		80.835		2.97195e-30		-3.53392
110		A2-T0 vs A2-T2	5	DR037715 homologue to UniRef100_Q9XEJ6 Cluster: MRNA binding protein precursor; n=1; Solanum lycopersicum|Rep: MRNA binding protein precursor - Solanum lycopersicum (Tomato) (Lycopersicon esculentum), partial (20%)	2.7127		10.9215		1.91934e-05		-2.00936
111		A1-T0 vs A1-T2	2	DV623717 similar to UniRef100_O23065 Cluster: A_IG005I10.nn protein; n=1; Arabidopsis thaliana|Rep: A_IG005I10.nn protein - Arabidopsis thaliana (Mouse-ear cress), partial (13%)	16.8895		5.3168		1.1502e-05		1.6675	chr01	65272335_65278846	PGSC0003DMG400000047	Sialin, membrane protein
111		B2-T0 vs B2-T2	2	DV623717 similar to UniRef100_O23065 Cluster: A_IG005I10.nn protein; n=1; Arabidopsis thaliana|Rep: A_IG005I10.nn protein - Arabidopsis thaliana (Mouse-ear cress), partial (13%)	25.4229		3.3233		3.17573e-08		2.93543
111		A2-T0 vs A2-T2	2	DV623717 similar to UniRef100_O23065 Cluster: A_IG005I10.nn protein; n=1; Arabidopsis thaliana|Rep: A_IG005I10.nn protein - Arabidopsis thaliana (Mouse-ear cress), partial (13%)	16.9295		4.1606		5.05033e-06		2.02468
112	A1-T0 vs A1-T1	A1-T0 vs A1-T2	3	DV626699 homologue to UniRef100_P49098 Cluster: Cytochrome b5; n=1; Nicotiana tabacum|Rep: Cytochrome b5 - Nicotiana tabacum (Common tobacco), partial (77%) or TC201540 homologue to UniRef100_P49098 Cluster: Cytochrome b5; n=1; Nicotiana tabacum|Rep: Cytochrome b5 - Nicotiana tabacum (Common tobacco), complete	36.8718	80.9931	171.195	6.6221e-11	3.5234e-54	-1.13603	-2.21506	chr09	34143638_34147791	PGSC0003DMG400017661	electron transport, multiple function
112	B2-T0 vs B2-T1	B2-T0 vs B2-T2	3	DV626699 homologue to UniRef100_P49098 Cluster: Cytochrome b5; n=1; Nicotiana tabacum|Rep: Cytochrome b5 - Nicotiana tabacum (Common tobacco), partial (77%) or TC201540 homologue to UniRef100_P49098 Cluster: Cytochrome b5; n=1; Nicotiana tabacum|Rep: Cytochrome b5 - Nicotiana tabacum (Common tobacco), complete	39.2703	90.8188	220.889	3.4244e-10	3.98467e-56	-1.22219	-2.49181
112	A2-T0 vs A2-T1	A2-T0 vs A2-T2	4	DV626699 homologue to UniRef100_P49098 Cluster: Cytochrome b5; n=1; Nicotiana tabacum|Rep: Cytochrome b5 - Nicotiana tabacum (Common tobacco), partial (77%) or TC201540 homologue to UniRef100_P49098 Cluster: Cytochrome b5; n=1; Nicotiana tabacum|Rep: Cytochrome b5 - Nicotiana tabacum (Common tobacco), complete	29.172	55.2408	138.339	5.21308e-10	3.20551e-59	-0.920996	-2.24555
113		A1-T0 vs A1-T2	2	EG009769 weakly similar to UniRef100_A7PXB4 Cluster: Chromosome chr12 scaffold_36, whole genome shotgun sequence; n=1; Vitis vinifera|Rep: Chromosome chr12 scaffold_36, whole genome shotgun sequence - Vitis vinifera (Grape), partial (34%)	47.8641		13.466		3.43143e-15		1.82962	chr07	42645069_42653275	PGSC0003DMG400000685	Zinc finger protein, DNA binding, transcription, Zinc-finger family
113		B2-T0 vs B2-T2	3	EG009769 weakly similar to UniRef100_A7PXB4 Cluster: Chromosome chr12 scaffold_36, whole genome shotgun sequence; n=1; Vitis vinifera|Rep: Chromosome chr12 scaffold_36, whole genome shotgun sequence - Vitis vinifera (Grape), partial (34%)	48.4368		18.7884		2.23733e-06		1.36626
113		A2-T0 vs A2-T2	2	EG009769 weakly similar to UniRef100_A7PXB4 Cluster: Chromosome chr12 scaffold_36, whole genome shotgun sequence; n=1; Vitis vinifera|Rep: Chromosome chr12 scaffold_36, whole genome shotgun sequence - Vitis vinifera (Grape), partial (34%)	53.388		25.6381		1.98845e-07		1.05823
114	A1-T0 vs A1-T1		17	EG011966	83.6454	37.3291		1.30861e-12		1.16399		chr12	~3370000..4650000	not annotated	unknown
114	B2-T0 vs B2-T1		11	EG011966	195.442	3.142		6.49396e-95		5.95891
114	A2-T0 vs A2-T1		9	EG011966	32.7992	3.849		1.52046e-25		3.09109
115		A1-T0 vs A1-T2	2	EG012025 weakly similar to UniRef100_A7QVC4 Cluster: Chromosome chr2 scaffold_187, whole genome shotgun sequence; n=1; Vitis vinifera|Rep: Chromosome chr2 scaffold_187, whole genome shotgun sequence - Vitis vinifera (Grape), partial (10%)	67.0614		16.615		2.10901e-23		2.013	chr03	37793520_37794507	PGSC0003DMG400018145	Enzyme inhibitor (other)
115		B2-T0 vs B2-T2	1	EG012025 weakly similar to UniRef100_A7QVC4 Cluster: Chromosome chr2 scaffold_187, whole genome shotgun sequence; n=1; Vitis vinifera|Rep: Chromosome chr2 scaffold_187, whole genome shotgun sequence - Vitis vinifera (Grape), partial (10%)	48.3533		19.2752		3.78628e-06		1.32686
115		A2-T0 vs A2-T2	1	EG012025 weakly similar to UniRef100_A7QVC4 Cluster: Chromosome chr2 scaffold_187, whole genome shotgun sequence; n=1; Vitis vinifera|Rep: Chromosome chr2 scaffold_187, whole genome shotgun sequence - Vitis vinifera (Grape), partial (10%)	47.1493		19.7627		2.54825e-08		1.25446
116	A1-T0 vs A1-T1	A1-T0 vs A1-T2	9	EG012692 UniRef100_A7QW55 Cluster: Chromosome chr3 scaffold_199, whole genome shotgun sequence; n=1; Vitis vinifera|Rep: Chromosome chr3 scaffold_199, whole genome shotgun sequence - Vitis vinifera (Grape), partial (15%)	361.712	117.954	3.7844	9.38655e-81	0	1.61389	6.57864	no match	no match	no match	unknown
116	B2-T0 vs B2-T1	B2-T0 vs B2-T2	7	EG012692 UniRef100_A7QW55 Cluster: Chromosome chr3 scaffold_199, whole genome shotgun sequence; n=1; Vitis vinifera|Rep: Chromosome chr3 scaffold_199, whole genome shotgun sequence - Vitis vinifera (Grape), partial (15%)	377.235	4.0063	12.5312	2.23851e-188	5.19848e-154	6.56319	4.91186
116	A2-T0 vs A2-T1	A2-T0 vs A2-T2	3	EG012692 UniRef100_A7QW55 Cluster: Chromosome chr3 scaffold_199, whole genome shotgun sequence; n=1; Vitis vinifera|Rep: Chromosome chr3 scaffold_199, whole genome shotgun sequence - Vitis vinifera (Grape), partial (15%)	58.2242	7.6097	8.6796	4.25505e-42	1.26368e-24	2.93174	2.74592
117		A1-T0 vs A1-T2	1	EG014361 homologue to UniRef100_O80363 Cluster: 50S ribosomal protein L17, chloroplast precursor; n=1; Nicotiana tabacum|Rep: 50S ribosomal protein L17, chloroplast precursor - Nicotiana tabacum (Common tobacco), partial (30%)	95.2833		18.8653		2.26022e-39		2.33649	chr06	54789883_54793058	PGSC0003DMG400027674	protein biosynthesis, chloroplast
117		B2-T0 vs B2-T2	1	EG014361 homologue to UniRef100_O80363 Cluster: 50S ribosomal protein L17, chloroplast precursor; n=1; Nicotiana tabacum|Rep: 50S ribosomal protein L17, chloroplast precursor - Nicotiana tabacum (Common tobacco), partial (30%)	99.7041		37.0985		1.88941e-12		1.42629
117		A2-T0 vs A2-T2	3	EG014361 homologue to UniRef100_O80363 Cluster: 50S ribosomal protein L17, chloroplast precursor; n=1; Nicotiana tabacum|Rep: 50S ribosomal protein L17, chloroplast precursor - Nicotiana tabacum (Common tobacco), partial (30%)	113.96		35.5792		5.98821e-27		1.67942
118		A1-T0 vs A1-T2	4	EG015431 similar to UniRef100_A7PWL2 Cluster: Chromosome chr8 scaffold_34, whole genome shotgun sequence; n=1; Vitis vinifera|Rep: Chromosome chr8 scaffold_34, whole genome shotgun sequence - Vitis vinifera (Grape), partial (22%)	28.7288		80.7267		3.02762e-16		-1.49055	chr10	44407403_44411745	PGSC0003DMG400008171	Transmembrane protein 14, membrane
118		B2-T0 vs B2-T2	1	EG015431 similar to UniRef100_A7PWL2 Cluster: Chromosome chr8 scaffold_34, whole genome shotgun sequence; n=1; Vitis vinifera|Rep: Chromosome chr8 scaffold_34, whole genome shotgun sequence - Vitis vinifera (Grape), partial (22%)	31.7606		90.8645		4.95365e-13		-1.51648
118		A2-T0 vs A2-T2	2	EG015431 similar to UniRef100_A7PWL2 Cluster: Chromosome chr8 scaffold_34, whole genome shotgun sequence; n=1; Vitis vinifera|Rep: Chromosome chr8 scaffold_34, whole genome shotgun sequence - Vitis vinifera (Grape), partial (22%)	28.6974		85.26		1.00051e-22		-1.57095
119		A1-T0 vs A1-T2	2	EL732276	0.05		9.7695		1.19671e-07		-7.61022	chr12	47171064_47172465	PGSC0003DMG400028650	lipid metabolism, fatty acid desaturase
119		B2-T0 vs B2-T2	2	EL732276	0.05		17.2051		2.55667e-10		-8.42669
119		A2-T0 vs A2-T2	2	EL732276	0.05		9.6635		8.3702e-13		-7.59447
120		A1-T0 vs A1-T2	2	EL732328 homologue to emb|X62099.1|CHEVIARRN E.virginiana plastid ribosomal RNA operon, trnI and trnA pseudogenes, partial (4%)	27.6473		5.6628		2.92663e-12		2.28754	chr09	29515600..29524000	PGSC0003DMG400029010	protein biosynthesis
120		B2-T0 vs B2-T2	2	EL732328 homologue to emb|X62099.1|CHEVIARRN E.virginiana plastid ribosomal RNA operon, trnI and trnA pseudogenes, partial (4%)	26.3396		8.4163		7.27232e-05		1.64598	chr11	~25752153..25752568	not annotated
120		A2-T0 vs A2-T2	2	EL732328 homologue to emb|X62099.1|CHEVIARRN E.virginiana plastid ribosomal RNA operon, trnI and trnA pseudogenes, partial (4%)	73.3781		8.1595		6.99529e-35		3.1688	chr01	~35781118..35781533	not annotated
121	A1-T0 vs A1-T1	A1-T0 vs A1-T2	2	FG549198 similar to UniRef100_A7P143 Cluster: Chromosome chr19 scaffold_4, whole genome shotgun sequence; n=1; Vitis vinifera|Rep: Chromosome chr19 scaffold_4, whole genome shotgun sequence - Vitis vinifera (Grape), partial (21%)	58.1198	117.928	150.864	4.16503e-13	4.25857e-26	-1.02155	-1.37614	chr07	45450389_45451132	PGSC0003DMG400026159	Ccd1, carotenoid cleavage dioxygenase 1, blocks cell death during the hypersensitive response, biotic stress, defense
121	B2-T0 vs B2-T1	B2-T0 vs B2-T2	2	FG549198 similar to UniRef100_A7P143 Cluster: Chromosome chr19 scaffold_4, whole genome shotgun sequence; n=1; Vitis vinifera|Rep: Chromosome chr19 scaffold_4, whole genome shotgun sequence - Vitis vinifera (Grape), partial (21%)	32.4017	185.921	110.334	3.38774e-50	5.29159e-19	-2.51476	-1.76774
121	A2-T0 vs A2-T1	A2-T0 vs A2-T2	2	FG549198 similar to UniRef100_A7P143 Cluster: Chromosome chr19 scaffold_4, whole genome shotgun sequence; n=1; Vitis vinifera|Rep: Chromosome chr19 scaffold_4, whole genome shotgun sequence - Vitis vinifera (Grape), partial (21%)	72.7808	217.457	152.381	1.70185e-80	1.29196e-21	-1.57566	-1.06605
122		A1-T0 vs A1-T2	8	FG549408 UniRef100_Q9SH40 Cluster: Cysteine-rich repeat secretory protein 8 precursor; n=1; Arabidopsis thaliana|Rep:, partial (3%)	650.744		126.495		1.34524e-261		2.36301	chr02	39709444_39717692	PGSC0003DMG400003507	protein-protein interaction, secreted (other)
122		B2-T0 vs B2-T2	1	FG549408 UniRef100_Q9SH40 Cluster: Cysteine-rich repeat secretory protein 8 precursor; n=1; Arabidopsis thaliana|Rep:, partial (3%)	204.38		89.0649		9.16872e-19		1.19832
122		A2-T0 vs A2-T2	4	FG549408 UniRef100_Q9SH40 Cluster: Cysteine-rich repeat secretory protein 8 precursor; n=1; Arabidopsis thaliana|Rep:, partial (3%)	801.878		107.655		0		2.89697
123	A1-T0 vs A1-T1		4	gi|31074968|gb|AY262021.1| Solanum tuberosum erg-1 mRNA, complete cds	61.5652	25.7724		9.37941e-11		1.25629		chr01	74966350..74967550	PGSC0003DMG400012577	pathogenesis, biotic stress, defense
123	B2-T0 vs B2-T1		1	gi|31074968|gb|AY262021.1| Solanum tuberosum erg-1 mRNA, complete cds	77.5762	29.6053		2.72596e-10		1.38976
123	A2-T0 vs A2-T1		1	gi|31074968|gb|AY262021.1| Solanum tuberosum erg-1 mRNA, complete cds	24.843	8.3987		1.58145e-09		1.5646
124	A1-T0 vs A1-T1	A1-T0 vs A1-T2	3	GT888616 UniRef100_Q6UN81 Cluster: WRKY-type transcription factor; n=1; Solanum chacoense|Rep: WRKY-type transcription factor - Solanum chacoense (Chaco potato), partial (40%)	4.9675	28.3757	41.6482	4.7014e-11	2.02034e-19	-2.51481	-3.06766	chr09	27794760_27797875	PGSC0003DMG400011633	pathogenesis, biotic stress, defense, transcription, Zinc-finger family
124	B2-T0 vs B2-T1	B2-T0 vs B2-T2	2	GT888616 UniRef100_Q6UN81 Cluster: WRKY-type transcription factor; n=1; Solanum chacoense|Rep: WRKY-type transcription factor - Solanum chacoense (Chaco potato), partial (40%)	0.05	29.6053	31.2392	1.02047e-17	4.34405e-18	-9.20971	-9.28721
124	A2-T0 vs A2-T1	A2-T0 vs A2-T2	3	GT888616 UniRef100_Q6UN81 Cluster: WRKY-type transcription factor; n=1; Solanum chacoense|Rep: WRKY-type transcription factor - Solanum chacoense (Chaco potato), partial (40%)	5.3795	27.9958	30.6842	1.2082e-19	1.49819e-16	-2.37953	-2.51197
125		A1-T0 vs A1-T2	2	NP005681 GB|X86021.1|CAA60016.1 potassium channel	6.4578		46.2125		5.2808e-20		-2.83918	chr12	4835485_4843746	PGSC0003DMG400001066	ion transport
125		B2-T0 vs B2-T2	2	NP005681 GB|X86021.1|CAA60016.1 potassium channel	11.6743		34.3381		6.16001e-06		-1.55647
125		A2-T0 vs A2-T2	2	NP005681 GB|X86021.1|CAA60016.1 potassium channel	12.063		29.5176		6.79038e-07		-1.29099
126	A1-T0 vs A1-T1		4	NP1383995 GB|AC151957.1|AAV31184.1 hypothetical protein PGEC13.16 [Solanum tuberosum]	770.455	363.977		4.53385e-91		1.08186		chr04	16416316_16418724	PGSC0003DMG400024003	FAD binding domain containing protein (other)
126	B2-T0 vs B2-T1		3	NP1383995 GB|AC151957.1|AAV31184.1 hypothetical protein PGEC13.16 [Solanum tuberosum]	587.987	215.006		1.22034e-72		1.45141
126	A2-T0 vs A2-T1		3	NP1383995 GB|AC151957.1|AAV31184.1 hypothetical protein PGEC13.16 [Solanum tuberosum]	345.203	291.088		5.10486e-06		0.245993
127		A1-T0 vs A1-T2	24	NP252127 GB|AJ291455.1|CAC13038.1 Ga20 oxidase	40.7423		126.602		6.63757e-28		-1.63571	chr11	41071040..41072933	not annotated	hormone metabolism, giberellic acid
127		B2-T0 vs B2-T2	22	NP252127 GB|AJ291455.1|CAC13038.1 Ga20 oxidase	59.1458		153.406		2.79048e-18		-1.37501	chr11	3882530..3884620	PGSC0003DMG400024249
127		A2-T0 vs A2-T2	20	NP252127 GB|AJ291455.1|CAC13038.1 Ga20 oxidase	12.1652		32.0055		3.75174e-08		-1.39555
128	A1-T0 vs A1-T1	A1-T0 vs A1-T2	3	NP627375 GB|AB061252.1|BAC23038.1 NAD(P)H oxidoreductase [Solanum tuberosum] or TC198485 UniRef100_P52578 Cluster: Isoflavone reductase homolog; n=1; Solanum tuberosum|Rep: Isoflavone reductase homolog - Solanum tuberosum (Potato), complete	21.1741	57.243	50.532	5.91729e-11	1.41568e-08	-1.43555	-1.2549	chr10	26457334_26465026	PGSC0003DMG400033906	oxidation, reduction, oxidoreductase (other)
128	B2-T0 vs B2-T1	B2-T0 vs B2-T2	2	NP627375 GB|AB061252.1|BAC23038.1 NAD(P)H oxidoreductase [Solanum tuberosum] or TC198485 UniRef100_P52578 Cluster: Isoflavone reductase homolog; n=1; Solanum tuberosum|Rep: Isoflavone reductase homolog - Solanum tuberosum (Potato), complete	55.4805	93.5502	102.693	2.3669e-05	5.8112e-07	-0.74797	-0.888285
128	A2-T0 vs A2-T1	A2-T0 vs A2-T2	2	NP627375 GB|AB061252.1|BAC23038.1 NAD(P)H oxidoreductase [Solanum tuberosum] or TC198485 UniRef100_P52578 Cluster: Isoflavone reductase homolog; n=1; Solanum tuberosum|Rep: Isoflavone reductase homolog - Solanum tuberosum (Potato), complete	22.5598	76.1085	140.12	4.57728e-34	1.53663e-73	-1.75415	-2.63484
129		A1-T0 vs A1-T2	13	NP627381 GB|AB061258.1|BAC23044.1 cytochrome P450 [Solanum tuberosum]	23.92		64.77		1.08418e-12		-1.43711	chr11	29386481_29388045	PGSC0003DMG400022059	oxidation, monooxygenase (other)
129		B2-T0 vs B2-T2	18	NP627381 GB|AB061258.1|BAC23044.1 cytochrome P450 [Solanum tuberosum]	31.3091		72.4103		6.1425e-08		-1.20961	chr11	16123960..16126120	PGSC0003DMG400001251
129		A2-T0 vs A2-T2	16	NP627381 GB|AB061258.1|BAC23044.1 cytochrome P450 [Solanum tuberosum]	5.3438		23.3118		1.15358e-10		-2.12512
130	A1-T0 vs A1-T1		9	NP829337 GB|AB029513.2|BAB20863.1 plastidic cysteine synthase 2 [Solanum tuberosum]	497.213	220.614		1.30774e-67		1.17234		chr08	6015163_6022742	PGSC0003DMG400023171	amino acid biosynthesis, amino acid metabolism
130	B2-T0 vs B2-T1		6	NP829337 GB|AB029513.2|BAB20863.1 plastidic cysteine synthase 2 [Solanum tuberosum]	442.199	3.7341		2.05452e-222		6.88778
130	A2-T0 vs A2-T1		7	NP829337 GB|AB029513.2|BAB20863.1 plastidic cysteine synthase 2 [Solanum tuberosum]	57.4594	3.0615		1.55267e-55		4.23021
131	A1-T0 vs A1-T1	A1-T0 vs A1-T2	1	TC194595 UniRef100_Q9AWA5 Cluster: Alpha-glucan water dikinase, chloroplast precursor; n=1; Solanum tuberosum|Rep: Alpha-glucan water dikinase, chloroplast precursor - Solanum tuberosum (Potato), complete or TC196915 UniRef100_Q9AWA5 Cluster: Alpha-glucan water dikinase, chloroplast precursor; n=1; Solanum tuberosum|Rep: Alpha-glucan water dikinase, chloroplast precursor - Solanum tuberosum (Pota…	80.4736	243.838	254.763	7.86871e-49	8.54661e-56	-1.60008	-1.66257	chr05	9239495_9255014	PGSC0003DMG400007677	carbohydrate metabolism, starch degradation/biosynthesis, chloroplast, amyloplast, PHO1B
131	B2-T0 vs B2-T1	B2-T0 vs B2-T2	1	TC194595 UniRef100_Q9AWA5 Cluster: Alpha-glucan water dikinase, chloroplast precursor; n=1; Solanum tuberosum|Rep: Alpha-glucan water dikinase, chloroplast precursor - Solanum tuberosum (Potato), complete or TC196915 UniRef100_Q9AWA5 Cluster: Alpha-glucan water dikinase, chloroplast precursor; n=1; Solanum tuberosum|Rep: Alpha-glucan water dikinase, chloroplast precursor - Solanum tuberosum (Pota…	96.7065	379.812	170.154	1.73111e-74	2.29891e-09	-1.96781	-0.815155
131	A2-T0 vs A2-T1	A2-T0 vs A2-T2	2	TC194595 UniRef100_Q9AWA5 Cluster: Alpha-glucan water dikinase, chloroplast precursor; n=1; Solanum tuberosum|Rep: Alpha-glucan water dikinase, chloroplast precursor - Solanum tuberosum (Potato), complete or TC196915 UniRef100_Q9AWA5 Cluster: Alpha-glucan water dikinase, chloroplast precursor; n=1; Solanum tuberosum|Rep: Alpha-glucan water dikinase, chloroplast precursor - Solanum tuberosum (Pota…	49.5303	153.067	174.663	5.74752e-60	2.18036e-55	-1.62763	-1.81819
132		A1-T0 vs A1-T2	7	TC194596 UniRef100_Q43846 Cluster: Soluble starch synthase 3, chloroplast precursor; n=1; Solanum tuberosum|Rep: Soluble starch synthase 3, chloroplast precursor - Solanum tuberosum (Potato), complete	65.7593		40.3065		2.30471e-05		0.706182	chr02	34828740..34830900	PGSC0003DMG400016481	carbohydrate metabolism, starch biosynthesis, chloroplast,amyloplast
132		B2-T0 vs B2-T2	7	TC194596 UniRef100_Q43846 Cluster: Soluble starch synthase 3, chloroplast precursor; n=1; Solanum tuberosum|Rep: Soluble starch synthase 3, chloroplast precursor - Solanum tuberosum (Potato), complete	88.4464		30.2063		1.83708e-12		1.54995
132		A2-T0 vs A2-T2	5	TC194596 UniRef100_Q43846 Cluster: Soluble starch synthase 3, chloroplast precursor; n=1; Solanum tuberosum|Rep: Soluble starch synthase 3, chloroplast precursor - Solanum tuberosum (Potato), complete	58.2725		34.792		4.86467e-05		0.744057
133	A1-T0 vs A1-T1	A1-T0 vs A1-T2	2	TC194608 UniRef100_O04926 Cluster: NADH nitrate reductase; n=1; Solanum tuberosum|Rep: NADH nitrate reductase - Solanum tuberosum (Potato), complete	19.87	4.6859	4.4307	4.84926e-10	1.11991e-08	2.31611	2.165	chr11	8999227_9003644	PGSC0003DMG400030212	nitrogen metabolism (other)
133	B2-T0 vs B2-T1	B2-T0 vs B2-T2	2	TC194608 UniRef100_O04926 Cluster: NADH nitrate reductase; n=1; Solanum tuberosum|Rep: NADH nitrate reductase - Solanum tuberosum (Potato), complete	47.6619	0.05	6.6466	1.14091e-07	5.40664e-14	8.03627	2.84214
133	A2-T0 vs A2-T1	A2-T0 vs A2-T2	2	TC194608 UniRef100_O04926 Cluster: NADH nitrate reductase; n=1; Solanum tuberosum|Rep: NADH nitrate reductase - Solanum tuberosum (Potato), complete	24.6822	2.3265	6.2409	4.86258e-12	4.03885e-08	2.79015	1.98365
134		A1-T0 vs A1-T2	2	TC194609 UniRef100_P29196 Cluster: Phosphoenolpyruvate carboxylase; n=1; Solanum tuberosum|Rep: Phosphoenolpyruvate carboxylase - Solanum tuberosum (Potato), complete or TC196224 UniRef100_Q9T0N1 Cluster: Phosphoenolpyruvate carboxylase; n=3; Solanaceae|Rep: Phosphoenolpyruvate carboxylase - Solanum tuberosum (Potato), complete or TC212931 homologue to UniRef100_A7UH66 Cluster: Phosphoenolpyruvat…	113.756		192.733		1.10704e-13		-0.760665	chr12	239059_245128	PGSC0003DMG400015385	central metabolism, carbon fixation in CAM and C4 plants
134		B2-T0 vs B2-T2	2	TC194609 UniRef100_P29196 Cluster: Phosphoenolpyruvate carboxylase; n=1; Solanum tuberosum|Rep: Phosphoenolpyruvate carboxylase - Solanum tuberosum (Potato), complete or TC196224 UniRef100_Q9T0N1 Cluster: Phosphoenolpyruvate carboxylase; n=3; Solanaceae|Rep: Phosphoenolpyruvate carboxylase - Solanum tuberosum (Potato), complete or TC212931 homologue to UniRef100_A7UH66 Cluster: Phosphoenolpyruvat…	90.7247		214.686		1.568e-21		-1.24266	chr07	49197564_49203327	PGSC0003DMG400012387
134		A2-T0 vs A2-T2	2	TC194609 UniRef100_P29196 Cluster: Phosphoenolpyruvate carboxylase; n=1; Solanum tuberosum|Rep: Phosphoenolpyruvate carboxylase - Solanum tuberosum (Potato), complete or TC196224 UniRef100_Q9T0N1 Cluster: Phosphoenolpyruvate carboxylase; n=3; Solanaceae|Rep: Phosphoenolpyruvate carboxylase - Solanum tuberosum (Potato), complete or TC212931 homologue to UniRef100_A7UH66 Cluster: Phosphoenolpyruvat…	95.7226		134.179		8.29195e-06		-0.487222	chr07	46816975_46824525	PGSC0003DMG400020422
135		A1-T0 vs A1-T2	2	TC194637 UniRef100_Q4PLU4 Cluster: Subtilisin-like serine protease; n=1; Solanum tuberosum|Rep: Subtilisin-like serine protease - Solanum tuberosum (Potato), complete	5.8817		58.3864		1.68883e-28		-3.31133	chr01	58053770_58056376	PGSC0003DMG400006840	protein degradation, also named SBT4B protein
135		B2-T0 vs B2-T2	1	TC194637 UniRef100_Q4PLU4 Cluster: Subtilisin-like serine protease; n=1; Solanum tuberosum|Rep: Subtilisin-like serine protease - Solanum tuberosum (Potato), complete	2.8142		40.8621		4.55677e-17		-3.85995
135		A2-T0 vs A2-T2	1	TC194637 UniRef100_Q4PLU4 Cluster: Subtilisin-like serine protease; n=1; Solanum tuberosum|Rep: Subtilisin-like serine protease - Solanum tuberosum (Potato), complete	1.9906		31.1867		1.09928e-26		-3.96968
136		A1-T0 vs A1-T2	2	TC194680 UniRef100_P19595 Cluster: UTP--glucose-1-phosphate uridylyltransferase; n=2; Solanum tuberosum|Rep: UTP--glucose-1-phosphate uridylyltransferase - Solanum tuberosum (Potato), complete	104.694		49.3877		1.16114e-14		1.08396	chr11	2402051_2408593	PGSC0003DMG401013333	carbohydrate metabolism, UGPase
136		B2-T0 vs B2-T2	4	TC194680 UniRef100_P19595 Cluster: UTP--glucose-1-phosphate uridylyltransferase; n=2; Solanum tuberosum|Rep: UTP--glucose-1-phosphate uridylyltransferase - Solanum tuberosum (Potato), complete	144.33		85.4879		3.97755e-07		0.755577
136		A2-T0 vs A2-T2	7	TC194680 UniRef100_P19595 Cluster: UTP--glucose-1-phosphate uridylyltransferase; n=2; Solanum tuberosum|Rep: UTP--glucose-1-phosphate uridylyltransferase - Solanum tuberosum (Potato), complete	208.466		107.177		9.54924e-22		0.959822
137		A1-T0 vs A1-T2	3	TC194697 UniRef100_Q2PYW7 Cluster: Succinyl CoA ligase beta subunit-like protein; n=1; Solanum tuberosum|Rep: Succinyl CoA ligase beta subunit-like protein - Solanum tuberosum (Potato), complete	50.6686		144.439		1.81331e-28		-1.5113	chr06	53907964_53914094	PGSC0003DMG400020149	central metabolism, citric acid cycle, TCA
137		B2-T0 vs B2-T2	4	TC194697 UniRef100_Q2PYW7 Cluster: Succinyl CoA ligase beta subunit-like protein; n=1; Solanum tuberosum|Rep: Succinyl CoA ligase beta subunit-like protein - Solanum tuberosum (Potato), complete	47.3563		135.591		9.91738e-19		-1.51764
137		A2-T0 vs A2-T2	2	TC194697 UniRef100_Q2PYW7 Cluster: Succinyl CoA ligase beta subunit-like protein; n=1; Solanum tuberosum|Rep: Succinyl CoA ligase beta subunit-like protein - Solanum tuberosum (Potato), complete	51.4212		89.4523		1.14106e-08		-0.798755
138	A1-T0 vs A1-T1		11	TC194702 UniRef100_Q2MI75 Cluster: Photosystem II P680 chlorophyll A apoprotein; n=8; lamiids|Rep: Photosystem II P680 chlorophyll A apoprotein - Solanum lycopersicum (Tomato) (Lycopersicon esculentum), complete	99.4229	40.6051		4.06497e-17		1.29192		chr01	35841167_35844043	PGSC0003DMG400046303	Chloroplast, photosynthesis
138	B2-T0 vs B2-T1		8	TC194702 UniRef100_Q2MI75 Cluster: Photosystem II P680 chlorophyll A apoprotein; n=8; lamiids|Rep: Photosystem II P680 chlorophyll A apoprotein - Solanum lycopersicum (Tomato) (Lycopersicon esculentum), complete	56.6712	16.3883		1.00789e-10		1.78994
138	A2-T0 vs A2-T1		8	TC194702 UniRef100_Q2MI75 Cluster: Photosystem II P680 chlorophyll A apoprotein; n=8; lamiids|Rep: Photosystem II P680 chlorophyll A apoprotein - Solanum lycopersicum (Tomato) (Lycopersicon esculentum), complete	76.1063	50.4651		1.42882e-06		0.592731
139		A1-T0 vs A1-T2	3	TC194707 UniRef100_P46263 Cluster: Tubulin beta-1 chain; n=1; Solanum tuberosum|Rep: Tubulin beta-1 chain - Solanum tuberosum (Potato), complete	264.533		157.092		3.86041e-19		0.751834	chr04	62979904_62982470	PGSC0003DMG400009938	cytosceleton (other)
139		B2-T0 vs B2-T2	6	TC194707 UniRef100_P46263 Cluster: Tubulin beta-1 chain; n=1; Solanum tuberosum|Rep: Tubulin beta-1 chain - Solanum tuberosum (Potato), complete	312.347		171.64		5.4303e-17		0.86376
139		A2-T0 vs A2-T2	3	TC194707 UniRef100_P46263 Cluster: Tubulin beta-1 chain; n=1; Solanum tuberosum|Rep: Tubulin beta-1 chain - Solanum tuberosum (Potato), complete	225.914		159.528		1.12175e-08		0.501965
140	A1-T0 vs A1-T1	A1-T0 vs A1-T2	1	TC194747 homologue to UniRef100_P52401 Cluster: Glucan endo-1,3-beta-glucosidase, basic isoform 2 precursor ((1->3)-beta-glucan endohydrolase) ((1->3)-beta- glucanase); n=1; Solanum tuberosum|Rep: Glucan endo-1,3-beta-glucosidase, basic isoform 2 precursor ((1->3)-beta-glucan endohydrolase) ((1->3)-beta- glucanase) - Solanum tuberosum (Potato), complete or TC217204 homologue to UniRef100_O65360 C…	59.6101	969.66	1240.14	0	0	-4.0246	-4.3788	chr01	38003266_38005032	PGSC0003DMG400020017	pathogenesis, biotic stress, defense, also named lichenase
140	B2-T0 vs B2-T1	B2-T0 vs B2-T2	2	TC194747 homologue to UniRef100_P52401 Cluster: Glucan endo-1,3-beta-glucosidase, basic isoform 2 precursor ((1->3)-beta-glucan endohydrolase) ((1->3)-beta- glucanase); n=1; Solanum tuberosum|Rep: Glucan endo-1,3-beta-glucosidase, basic isoform 2 precursor ((1->3)-beta-glucan endohydrolase) ((1->3)-beta- glucanase) - Solanum tuberosum (Potato), complete or TC217204 homologue to UniRef100_O65360 C…	24.9244	358.224	608.167	1.22129e-143	2.00137e-265	-3.83944	-4.60884
140	A2-T0 vs A2-T1	A2-T0 vs A2-T2	2	TC194747 homologue to UniRef100_P52401 Cluster: Glucan endo-1,3-beta-glucosidase, basic isoform 2 precursor ((1->3)-beta-glucan endohydrolase) ((1->3)-beta- glucanase); n=1; Solanum tuberosum|Rep: Glucan endo-1,3-beta-glucosidase, basic isoform 2 precursor ((1->3)-beta-glucan endohydrolase) ((1->3)-beta- glucanase) - Solanum tuberosum (Potato), complete or TC217204 homologue to UniRef100_O65360 C…	79.7425	902.304	911.686	0	0	-3.50004	-3.51512
141	A1-T0 vs A1-T1	A1-T0 vs A1-T2	3	TC194747 homologue to UniRef100_P52401 Cluster: Glucan endo-1,3-beta-glucosidase, basic isoform 2 precursor ((1->3)-beta-glucan endohydrolase) ((1->3)-beta- glucanase); n=1; Solanum tuberosum|Rep: Glucan endo-1,3-beta-glucosidase, basic isoform 2 precursor ((1->3)-beta-glucan endohydrolase) ((1->3)-beta- glucanase) - Solanum tuberosum (Potato), complete or TC217204 homologue to UniRef100_O65360 C…	1.987	52.3743	51.6538	2.04893e-31	7.71464e-32	-4.72094	-4.70021	chr01	38003266_38005032	PGSC0003DMG400020017	pathogenesis, biotic stress, defense
141	B2-T0 vs B2-T1	B2-T0 vs B2-T2	3	TC194747 homologue to UniRef100_P52401 Cluster: Glucan endo-1,3-beta-glucosidase, basic isoform 2 precursor ((1->3)-beta-glucan endohydrolase) ((1->3)-beta- glucanase); n=1; Solanum tuberosum|Rep: Glucan endo-1,3-beta-glucosidase, basic isoform 2 precursor ((1->3)-beta-glucan endohydrolase) ((1->3)-beta- glucanase) - Solanum tuberosum (Potato), complete or TC217204 homologue to UniRef100_O65360 C…	2.9909	75.1974	44.8754	1.50611e-35	8.81853e-19	-4.64623	-3.90726
141	A2-T0 vs A2-T1	A2-T0 vs A2-T2	3	TC194747 homologue to UniRef100_P52401 Cluster: Glucan endo-1,3-beta-glucosidase, basic isoform 2 precursor ((1->3)-beta-glucan endohydrolase) ((1->3)-beta- glucanase); n=1; Solanum tuberosum|Rep: Glucan endo-1,3-beta-glucosidase, basic isoform 2 precursor ((1->3)-beta-glucan endohydrolase) ((1->3)-beta- glucanase) - Solanum tuberosum (Potato), complete or TC217204 homologue to UniRef100_O65360 C…	3.3762	119.311	60.641	2.55162e-157	2.34945e-52	-5.14302	-4.16681
142	A1-T0 vs A1-T1	A1-T0 vs A1-T2	10	TC194752	9.3072	83.9452	101.849	4.44448e-36	2.03196e-50	-3.01471	-3.45195	chr05	25915870..25918600	PGSC0003DMG400020757	membrane protein
142	B2-T0 vs B2-T1	B2-T0 vs B2-T2	12	TC194752	7.1077	81.9417	110.639	1.36924e-35	9.64534e-45	-4.08525	-3.96034	chr07	42015530..42016540	PGSC0003DMG400006137
142	A2-T0 vs A2-T1	A2-T0 vs A2-T2	12	TC194752	6.6555	158.008	68.8918	1.55675e-195	8.85033e-49	-4.64291	-3.3717
143	A1-T0 vs A1-T1		34	TC194762 homologue to UniRef100_Q70C53 Cluster: 1,3-beta-D-glucan glucanohydrolase precursor; n=1; Solanum tuberosum|Rep: 1,3-beta-D-glucan glucanohydrolase precursor - Solanum tuberosum (Potato), complete	707.088	1581.1		3.39082e-191		-1.16097		chr01	4229394_4239369	PGSC0003DMG401010492	pathogenesis, biotic stress, defense, also named 'Acidic class II 1,3-beta-glucanase' (GluA)
143	B2-T0 vs B2-T1		14	TC194762 homologue to UniRef100_Q70C53 Cluster: 1,3-beta-D-glucan glucanohydrolase precursor; n=1; Solanum tuberosum|Rep: 1,3-beta-D-glucan glucanohydrolase precursor - Solanum tuberosum (Potato), complete	313.069	422.048		4.75539e-08		-0.430926
143	A2-T0 vs A2-T1		12	TC194762 homologue to UniRef100_Q70C53 Cluster: 1,3-beta-D-glucan glucanohydrolase precursor; n=1; Solanum tuberosum|Rep: 1,3-beta-D-glucan glucanohydrolase precursor - Solanum tuberosum (Potato), complete	285.817	756.697		4.79881e-231		-1.40463
144	A1-T0 vs A1-T1		2	TC194779 UniRef100_Q6PWL7 Cluster: 14-3-3 protein; n=1; Solanum chacoense|Rep: 14-3-3 protein - Solanum chacoense (Chaco potato), complete or TC223351 UniRef100_Q6R2P7 Cluster: 14-3-3 protein isoform 20R; n=1; Solanum tuberosum|Rep: 14-3-3 protein isoform 20R - Solanum tuberosum (Potato), partial (98%)	85.8281	133.644		2.13312e-07		-0.638873		chr04	6308557_6310116	PGSC0003DMG400023590	protein-protein interaction, regulation, signaling
144	B2-T0 vs B2-T1		4	TC194779 UniRef100_Q6PWL7 Cluster: 14-3-3 protein; n=1; Solanum chacoense|Rep: 14-3-3 protein - Solanum chacoense (Chaco potato), complete or TC223351 UniRef100_Q6R2P7 Cluster: 14-3-3 protein isoform 20R; n=1; Solanum tuberosum|Rep: 14-3-3 protein isoform 20R - Solanum tuberosum (Potato), partial (98%)	114.636	194.612		5.32723e-10		-0.763534
144	A2-T0 vs A2-T1		4	TC194779 UniRef100_Q6PWL7 Cluster: 14-3-3 protein; n=1; Solanum chacoense|Rep: 14-3-3 protein - Solanum chacoense (Chaco potato), complete or TC223351 UniRef100_Q6R2P7 Cluster: 14-3-3 protein isoform 20R; n=1; Solanum tuberosum|Rep: 14-3-3 protein isoform 20R - Solanum tuberosum (Potato), partial (98%)	249.345	880.067		0		-1.81947
145	A1-T0 vs A1-T1	A1-T0 vs A1-T2	15	TC194781 UniRef100_Q9FXS0 Cluster: ACC synthase; n=1; Solanum tuberosum|Rep: ACC synthase - Solanum tuberosum (Potato), complete	21.6587	126.428	105.736	2.25527e-43	2.81679e-35	-2.4387	-2.28745	chr08	5247415_5250623	PGSC0003DMG400005825	hormone metabolism, ethylene biosynthesis
145	B2-T0 vs B2-T1	B2-T0 vs B2-T2	8	TC194781 UniRef100_Q9FXS0 Cluster: ACC synthase; n=1; Solanum tuberosum|Rep: ACC synthase - Solanum tuberosum (Potato), complete	22.7546	162.575	86.2583	3.58599e-51	7.14498e-17	-2.88934	-1.92251
145	A2-T0 vs A2-T1	A2-T0 vs A2-T2	16	TC194781 UniRef100_Q9FXS0 Cluster: ACC synthase; n=1; Solanum tuberosum|Rep: ACC synthase - Solanum tuberosum (Potato), complete	24.6446	205.852	105.244	7.38955e-178	1.78213e-41	-3.05288	-2.09439
146	A1-T0 vs A1-T1	A1-T0 vs A1-T2	4	TC194783 UniRef100_Q3LHL1 Cluster: Short chain dehydrogenase; n=1; Solanum tuberosum|Rep: Short chain dehydrogenase - Solanum tuberosum (Potato), complete	37.4478	337.73	279.358	9.32063e-146	2.28057e-116	-3.13246	-2.89916	chr06	46883756_46884706	PGSC0003DMG400033099	oxidation, reduction, oxidoreductase (other)
146	B2-T0 vs B2-T1	B2-T0 vs B2-T2	3	TC194783 UniRef100_Q3LHL1 Cluster: Short chain dehydrogenase; n=1; Solanum tuberosum|Rep: Short chain dehydrogenase - Solanum tuberosum (Potato), complete	28.6246	512.46	410.641	2.25087e-216	5.65058e-158	-4.13142	-3.84255
146	A2-T0 vs A2-T1	A2-T0 vs A2-T2	6	TC194783 UniRef100_Q3LHL1 Cluster: Short chain dehydrogenase; n=1; Solanum tuberosum|Rep: Short chain dehydrogenase - Solanum tuberosum (Potato), complete	71.5839	451.933	341.247	0	8.83197e-144	-2.65825	-2.25311
147		A1-T0 vs A1-T2	3	TC194784 UniRef100_Q2PYZ4 Cluster: Plasma membrane intrinsic protein PIP2-like protein; n=1; Solanum tuberosum|Rep: Plasma membrane intrinsic protein PIP2-like protein - Solanum tuberosum (Potato), complete	71.8876		14.6982		2.14035e-29		2.2901	chr10	42953759_42955603	PGSC0003DMG400026718	membrane transport
147		B2-T0 vs B2-T2	2	TC194784 UniRef100_Q2PYZ4 Cluster: Plasma membrane intrinsic protein PIP2-like protein; n=1; Solanum tuberosum|Rep: Plasma membrane intrinsic protein PIP2-like protein - Solanum tuberosum (Potato), complete	93.963		45.7011		9.25811e-08		1.03986
147		A2-T0 vs A2-T2	1	TC194784 UniRef100_Q2PYZ4 Cluster: Plasma membrane intrinsic protein PIP2-like protein; n=1; Solanum tuberosum|Rep: Plasma membrane intrinsic protein PIP2-like protein - Solanum tuberosum (Potato), complete	99.3626		36.8969		3.27824e-19		1.4292
148		A1-T0 vs A1-T2	11	TC194792 UniRef100_O49954 Cluster: Glycine dehydrogenase [decarboxylating], mitochondrial precursor; n=1; Solanum tuberosum|Rep: Glycine dehydrogenase [decarboxylating], mitochondrial precursor - Solanum tuberosum (Potato), complete	287.2		137.148		2.20504e-36		1.06632	chr08	24393129_24400245	PGSC0003DMG400029938	amino acid metabolism
148		B2-T0 vs B2-T2	10	TC194792 UniRef100_O49954 Cluster: Glycine dehydrogenase [decarboxylating], mitochondrial precursor; n=1; Solanum tuberosum|Rep: Glycine dehydrogenase [decarboxylating], mitochondrial precursor - Solanum tuberosum (Potato), complete	335.889		91.6265		9.36452e-56		1.87415
148		A2-T0 vs A2-T2	15	TC194792 UniRef100_O49954 Cluster: Glycine dehydrogenase [decarboxylating], mitochondrial precursor; n=1; Solanum tuberosum|Rep: Glycine dehydrogenase [decarboxylating], mitochondrial precursor - Solanum tuberosum (Potato), complete	527.107		174.53		4.93257e-111		1.59463
149		A1-T0 vs A1-T2	9	TC194803 similar to UniRef100_Q6IV17 Cluster: Protein disulfide isomerase; n=1; Ipomoea batatas|Rep: Protein disulfide isomerase - Ipomoea batatas (Sweet potato) (Batate), partial (93%)	79.9788		309.552		4.98745e-83		-1.95249	chr06	1444949_1450130	PGSC0003DMG400004150	protein folding, protein biosynthesis
149		B2-T0 vs B2-T2	7	TC194803 similar to UniRef100_Q6IV17 Cluster: Protein disulfide isomerase; n=1; Ipomoea batatas|Rep: Protein disulfide isomerase - Ipomoea batatas (Sweet potato) (Batate), partial (93%)	43.8856		191.542		1.99859e-40		-2.12584
149		A2-T0 vs A2-T2	12	TC194803 similar to UniRef100_Q6IV17 Cluster: Protein disulfide isomerase; n=1; Ipomoea batatas|Rep: Protein disulfide isomerase - Ipomoea batatas (Sweet potato) (Batate), partial (93%)	122.374		294.515		5.36917e-53		-1.26704
150	A1-T0 vs A1-T1		3	TC194806 homologue to UniRef100_P10708 Cluster: Chlorophyll a-b binding protein 7, chloroplast precursor; n=1; Solanum lycopersicum|Rep: Chlorophyll a-b binding protein 7, chloroplast precursor - Solanum lycopersicum (Tomato) (Lycopersicon esculentum), complete	6.4665	0.6925		8.82843e-05		3.22319		chr10	241538_244267	PGSC0003DMG400014386	Chloroplast, photosynthesis
150	B2-T0 vs B2-T1		3	TC194806 homologue to UniRef100_P10708 Cluster: Chlorophyll a-b binding protein 7, chloroplast precursor; n=1; Solanum lycopersicum|Rep: Chlorophyll a-b binding protein 7, chloroplast precursor - Solanum lycopersicum (Tomato) (Lycopersicon esculentum), complete	97.6831	51.2136		2.53739e-07		0.931582
150	A2-T0 vs A2-T1		3	TC194806 homologue to UniRef100_P10708 Cluster: Chlorophyll a-b binding protein 7, chloroplast precursor; n=1; Solanum lycopersicum|Rep: Chlorophyll a-b binding protein 7, chloroplast precursor - Solanum lycopersicum (Tomato) (Lycopersicon esculentum), complete	74.6542	45.8645		2.90141e-08		0.702844
151		A1-T0 vs A1-T2	2	TC194808 UniRef100_Q8RU27 Cluster: Alpha-1,4-glucan-protein synthase [UDP-forming] 2; n=1; Solanum tuberosum|Rep: Alpha-1,4-glucan-protein synthase [UDP-forming] 2 - Solanum tuberosum (Potato), complete or TC221643 homologue to UniRef100_Q38M71 Cluster: UDP-glucose:protein transglucosylase-like; n=1; Solanum tuberosum|Rep: UDP-glucose:protein transglucosylase-like - Solanum tuberosum (Potato), pa…	127.665		227.736		2.29743e-18		-0.834998	?	not anchored	PGSC0003DMG400001939	protein glycosylation (other)
151		B2-T0 vs B2-T2	3	TC194808 UniRef100_Q8RU27 Cluster: Alpha-1,4-glucan-protein synthase [UDP-forming] 2; n=1; Solanum tuberosum|Rep: Alpha-1,4-glucan-protein synthase [UDP-forming] 2 - Solanum tuberosum (Potato), complete or TC221643 homologue to UniRef100_Q38M71 Cluster: UDP-glucose:protein transglucosylase-like; n=1; Solanum tuberosum|Rep: UDP-glucose:protein transglucosylase-like - Solanum tuberosum (Potato), pa…	126.117		247.255		6.17833e-17		-0.971233
151		A2-T0 vs A2-T2	3	TC194808 UniRef100_Q8RU27 Cluster: Alpha-1,4-glucan-protein synthase [UDP-forming] 2; n=1; Solanum tuberosum|Rep: Alpha-1,4-glucan-protein synthase [UDP-forming] 2 - Solanum tuberosum (Potato), complete or TC221643 homologue to UniRef100_Q38M71 Cluster: UDP-glucose:protein transglucosylase-like; n=1; Solanum tuberosum|Rep: UDP-glucose:protein transglucosylase-like - Solanum tuberosum (Potato), pa…	109.962		175.264		8.24336e-12		-0.672521
152		A1-T0 vs A1-T2	7	TC194810 homologue to UniRef100_Q08451 Cluster: Probable aquaporin PIP-type pTOM75; n=1; Solanum lycopersicum|Rep: Probable aquaporin PIP-type pTOM75 - Solanum lycopersicum (Tomato) (Lycopersicon esculentum), complete or TC224970 homologue to UniRef100_Q08451 Cluster: Probable aquaporin PIP-type pTOM75; n=1; Solanum lycopersicum|Rep: Probable aquaporin PIP-type pTOM75 - Solanum lycopersicum (Toma…	301.849		183.687		5.67257e-20		0.716576	chr08	43301006_43304374	PGSC0003DMG400012337	integral membrane protein, water channel
152		B2-T0 vs B2-T2	5	TC194810 homologue to UniRef100_Q08451 Cluster: Probable aquaporin PIP-type pTOM75; n=1; Solanum lycopersicum|Rep: Probable aquaporin PIP-type pTOM75 - Solanum lycopersicum (Tomato) (Lycopersicon esculentum), complete or TC224970 homologue to UniRef100_Q08451 Cluster: Probable aquaporin PIP-type pTOM75; n=1; Solanum lycopersicum|Rep: Probable aquaporin PIP-type pTOM75 - Solanum lycopersicum (Toma…	349.929		267.725		1.54734e-05		0.386311
152		A2-T0 vs A2-T2	4	TC194810 homologue to UniRef100_Q08451 Cluster: Probable aquaporin PIP-type pTOM75; n=1; Solanum lycopersicum|Rep: Probable aquaporin PIP-type pTOM75 - Solanum lycopersicum (Tomato) (Lycopersicon esculentum), complete or TC224970 homologue to UniRef100_Q08451 Cluster: Probable aquaporin PIP-type pTOM75; n=1; Solanum lycopersicum|Rep: Probable aquaporin PIP-type pTOM75 - Solanum lycopersicum (Toma…	466.615		272.854		2.94634e-33		0.774102
153	A1-T0 vs A1-T1	A1-T0 vs A1-T2	3	TC194814 similar to UniRef100_A7QJJ5 Cluster: Chromosome chr8 scaffold_106, whole genome shotgun sequence; n=1; Vitis vinifera|Rep: Chromosome chr8 scaffold_106, whole genome shotgun sequence - Vitis vinifera (Grape), partial (76%)	32.4562	7.5685	4.3611	2.50063e-12	2.64591e-18	2.12558	2.89572	chr10	44729642_44732593	PGSC0003DMG400029856	N-acylneuraminate-9-phosphatase (other)
153	B2-T0 vs B2-T1	B2-T0 vs B2-T2	3	TC194814 similar to UniRef100_A7QJJ5 Cluster: Chromosome chr8 scaffold_106, whole genome shotgun sequence; n=1; Vitis vinifera|Rep: Chromosome chr8 scaffold_106, whole genome shotgun sequence - Vitis vinifera (Grape), partial (76%)	14.6977	2.0485	0.6647	1.87715e-05	1.09741e-06	2.84871	4.46682
153	A2-T0 vs A2-T1	A2-T0 vs A2-T2	3	TC194814 similar to UniRef100_A7QJJ5 Cluster: Chromosome chr8 scaffold_106, whole genome shotgun sequence; n=1; Vitis vinifera|Rep: Chromosome chr8 scaffold_106, whole genome shotgun sequence - Vitis vinifera (Grape), partial (76%)	16.7819	4.9329	2.878	7.66407e-08	2.22512e-07	1.76656	2.54379
154		A1-T0 vs A1-T2	9	TC194819 UniRef100_Q43653 Cluster: Sucrose transport protein; n=1; Solanum tuberosum|Rep: Sucrose transport protein - Solanum tuberosum (Potato), complete	12.693		43.4387		1.6162e-11		-1.77495	chr11	8675152_8680052	PGSC0003DMG400009213	sugar transport
154		B2-T0 vs B2-T2	10	TC194819 UniRef100_Q43653 Cluster: Sucrose transport protein; n=1; Solanum tuberosum|Rep: Sucrose transport protein - Solanum tuberosum (Potato), complete	41.5033		85.2632		2.07892e-07		-1.0387
154		A2-T0 vs A2-T2	15	TC194819 UniRef100_Q43653 Cluster: Sucrose transport protein; n=1; Solanum tuberosum|Rep: Sucrose transport protein - Solanum tuberosum (Potato), complete	32.0369		55.4298		7.87794e-06		-0.790927
155	A1-T0 vs A1-T1		2	TC194832 UniRef100_Q6XP46 Cluster: Cellulose synthase; n=1; Solanum tuberosum|Rep: Cellulose synthase - Solanum tuberosum (Potato), complete or TC220065 or TC197516 UniRef100_Q6XP46 Cluster: Cellulose synthase; n=1; Solanum tuberosum|Rep: Cellulose synthase - Solanum tuberosum (Potato), partial (15%)	119.062	79.4016		3.24519e-06		0.584476		chr01	58806340_58815152	PGSC0003DMG400006799	cell wall
155	B2-T0 vs B2-T1		1	TC194832 UniRef100_Q6XP46 Cluster: Cellulose synthase; n=1; Solanum tuberosum|Rep: Cellulose synthase - Solanum tuberosum (Potato), complete or TC220065 or TC197516 UniRef100_Q6XP46 Cluster: Cellulose synthase; n=1; Solanum tuberosum|Rep: Cellulose synthase - Solanum tuberosum (Potato), partial (15%)	148.946	41.6537		8.51571e-27		1.83828
155	A2-T0 vs A2-T1		2	TC194832 UniRef100_Q6XP46 Cluster: Cellulose synthase; n=1; Solanum tuberosum|Rep: Cellulose synthase - Solanum tuberosum (Potato), complete or TC220065 or TC197516 UniRef100_Q6XP46 Cluster: Cellulose synthase; n=1; Solanum tuberosum|Rep: Cellulose synthase - Solanum tuberosum (Potato), partial (15%)	161.57	63.8115		1.29753e-43		1.34027
156	A1-T0 vs A1-T1		9	TC194837 similar to UniRef100_Q5MCR8 Cluster: Aluminum-induced protein; n=1; Codonopsis lanceolata|Rep: Aluminum-induced protein - Codonopsis lanceolata, complete	154.787	296.487		6.27326e-27		-0.937682		chr01	56408227_56412764	PGSC0003DMG400008988	Aluminum-induced protein (other)
156	B2-T0 vs B2-T1		7	TC194837 similar to UniRef100_Q5MCR8 Cluster: Aluminum-induced protein; n=1; Codonopsis lanceolata|Rep: Aluminum-induced protein - Codonopsis lanceolata, complete	194.418	273.721		6.2541e-07		-0.493544
156	A2-T0 vs A2-T1		10	TC194837 similar to UniRef100_Q5MCR8 Cluster: Aluminum-induced protein; n=1; Codonopsis lanceolata|Rep: Aluminum-induced protein - Codonopsis lanceolata, complete	128.511	322.453		2.67459e-91		-1.3272
157	A1-T0 vs A1-T1		4	TC194846 similar to UniRef100_A7Q8S3 Cluster: Chromosome chr5 scaffold_64, whole genome shotgun sequence; n=1; Vitis vinifera|Rep: Chromosome chr5 scaffold_64, whole genome shotgun sequence - Vitis vinifera (Grape), partial (67%) or TC198077 similar to UniRef100_A7Q8S3 Cluster: Chromosome chr5 scaffold_64, whole genome shotgun sequence; n=1; Vitis vinifera|Rep: Chromosome chr5 scaffold_64, whole …	7.6422	30.9297		1.56905e-09		-2.01693		chr01	31840986_31842547	PGSC0003DMG400011455	transcription
157	B2-T0 vs B2-T1		3	TC194846 similar to UniRef100_A7Q8S3 Cluster: Chromosome chr5 scaffold_64, whole genome shotgun sequence; n=1; Vitis vinifera|Rep: Chromosome chr5 scaffold_64, whole genome shotgun sequence - Vitis vinifera (Grape), partial (67%) or TC198077 similar to UniRef100_A7Q8S3 Cluster: Chromosome chr5 scaffold_64, whole genome shotgun sequence; n=1; Vitis vinifera|Rep: Chromosome chr5 scaffold_64, whole …	23.4116	51.8964		6.44793e-06		-1.14841
157	A2-T0 vs A2-T1		3	TC194846 similar to UniRef100_A7Q8S3 Cluster: Chromosome chr5 scaffold_64, whole genome shotgun sequence; n=1; Vitis vinifera|Rep: Chromosome chr5 scaffold_64, whole genome shotgun sequence - Vitis vinifera (Grape), partial (67%) or TC198077 similar to UniRef100_A7Q8S3 Cluster: Chromosome chr5 scaffold_64, whole genome shotgun sequence; n=1; Vitis vinifera|Rep: Chromosome chr5 scaffold_64, whole …	18.4147	68.4644		3.43289e-34		-1.8945
158	A1-T0 vs A1-T1		4	TC194906 homologue to UniRef100_Q8L6E9 Cluster: GDA2 protein; n=1; Pisum sativum|Rep: GDA2 protein - Pisum sativum (Garden pea), partial (71%)	63.5512	97.1021		2.1636e-05		-0.611584		chr02	46428344_46431774	PGSC0003DMG400020211	senescence? Also named B2 protein (other)
158	B2-T0 vs B2-T1		4	TC194906 homologue to UniRef100_Q8L6E9 Cluster: GDA2 protein; n=1; Pisum sativum|Rep: GDA2 protein - Pisum sativum (Garden pea), partial (71%)	73.879	180.774		2.15341e-20		-1.29095
158	A2-T0 vs A2-T1		3	TC194906 homologue to UniRef100_Q8L6E9 Cluster: GDA2 protein; n=1; Pisum sativum|Rep: GDA2 protein - Pisum sativum (Garden pea), partial (71%)	81.9661	145.018		7.00058e-20		-0.823134
159	A1-T0 vs A1-T1		3	TC194915 similar to UniRef100_Q8VZ96 Cluster: Derlin-2.1; n=1; Arabidopsis thaliana|Rep: Derlin-2.1 - Arabidopsis thaliana (Mouse-ear cress), partial (98%)	57.8727	120.356		5.26326e-14		-1.05635		chr02	34649609_34655061	PGSC0003DMG400016461	Protein degradation?
159	B2-T0 vs B2-T1		3	TC194915 similar to UniRef100_Q8VZ96 Cluster: Derlin-2.1; n=1; Arabidopsis thaliana|Rep: Derlin-2.1 - Arabidopsis thaliana (Mouse-ear cress), partial (98%)	95.1155	160.106		2.81362e-08		-0.751278
159	A2-T0 vs A2-T1		4	TC194915 similar to UniRef100_Q8VZ96 Cluster: Derlin-2.1; n=1; Arabidopsis thaliana|Rep: Derlin-2.1 - Arabidopsis thaliana (Mouse-ear cress), partial (98%)	102.739	257.627		2.9828e-73		-1.32629
160	A1-T0 vs A1-T1	A1-T0 vs A1-T2	2	TC194916 weakly similar to UniRef100_A7PGK4 Cluster: Chromosome chr17 scaffold_16, whole genome shotgun sequence; n=1; Vitis vinifera|Rep: Chromosome chr17 scaffold_16, whole genome shotgun sequence - Vitis vinifera (Grape), partial (67%)	355.842	128.797	77.4824	5.81965e-69	3.22666e-131	1.46539	2.1993	chr03	40228469_40231804	PGSC0003DMG400024508	Extracellular Ca2+ sensing receptor, signaling, regulation
160	B2-T0 vs B2-T1	B2-T0 vs B2-T2	2	TC194916 weakly similar to UniRef100_A7PGK4 Cluster: Chromosome chr17 scaffold_16, whole genome shotgun sequence; n=1; Vitis vinifera|Rep: Chromosome chr17 scaffold_16, whole genome shotgun sequence - Vitis vinifera (Grape), partial (67%)	204.233	60.0906	43.0128	1.40379e-34	4.43035e-43	1.77079	2.24738
160	A2-T0 vs A2-T1	A2-T0 vs A2-T2	3	TC194916 weakly similar to UniRef100_A7PGK4 Cluster: Chromosome chr17 scaffold_16, whole genome shotgun sequence; n=1; Vitis vinifera|Rep: Chromosome chr17 scaffold_16, whole genome shotgun sequence - Vitis vinifera (Grape), partial (67%)	320.979	67.7997	67.6443	2.79509e-169	1.17633e-104	2.24403	2.24644
161	A1-T0 vs A1-T1	A1-T0 vs A1-T2	4	TC194931 similar to UniRef100_A7P3B7 Cluster: Chromosome chr1 scaffold_5, whole genome shotgun sequence; n=1; Vitis vinifera|Rep: Chromosome chr1 scaffold_5, whole genome shotgun sequence - Vitis vinifera (Grape), partial (76%)	1.987	18.9396	22.5268	1.37551e-09	3.61022e-12	-3.25349	-3.50298	chr05	2969526_2972942	PGSC0003DMG400014555	unknown
161	B2-T0 vs B2-T1	B2-T0 vs B2-T2	3	TC194931 similar to UniRef100_A7P3B7 Cluster: Chromosome chr1 scaffold_5, whole genome shotgun sequence; n=1; Vitis vinifera|Rep: Chromosome chr1 scaffold_5, whole genome shotgun sequence - Vitis vinifera (Grape), partial (76%)	0.997	18.809	13.3229	2.81448e-09	3.20079e-06	-4.23193	-3.74021
161	A2-T0 vs A2-T1	A2-T0 vs A2-T2	5	TC194931 similar to UniRef100_A7P3B7 Cluster: Chromosome chr1 scaffold_5, whole genome shotgun sequence; n=1; Vitis vinifera|Rep: Chromosome chr1 scaffold_5, whole genome shotgun sequence - Vitis vinifera (Grape), partial (76%)	4.8002	26.0869	20.838	5.85052e-19	1.17109e-09	-2.44201	-2.11805
162		A1-T0 vs A1-T2	12	TC194933 similar to UniRef100_Q6V1W4 Cluster: Aminotransferase 2; n=2; Cucumis|Rep: Aminotransferase 2 - Cucumis melo (Muskmelon), complete	432.173		319.672		4.03088e-12		0.435018	chr12	58428851_58432364	PGSC0003DMG400004652	amino acid metabolism, also named serine-pyruvate aminotransferase
162		B2-T0 vs B2-T2	3	TC194933 similar to UniRef100_Q6V1W4 Cluster: Aminotransferase 2; n=2; Cucumis|Rep: Aminotransferase 2 - Cucumis melo (Muskmelon), complete	441.66		168.16		2.31467e-48		1.3931
162		A2-T0 vs A2-T2	2	TC194933 similar to UniRef100_Q6V1W4 Cluster: Aminotransferase 2; n=2; Cucumis|Rep: Aminotransferase 2 - Cucumis melo (Muskmelon), complete	409.63		259.516		1.15476e-22		0.658498
163	A1-T0 vs A1-T1	A1-T0 vs A1-T2	2	TC194940 UniRef100_Q5XUH5 Cluster: Osmotin-like protein; n=1; Solanum phureja|Rep: Osmotin-like protein - Solanum phureja, complete	0.05	177.023	140.673	4.20599e-125	2.76036e-102	-11.7897	-11.4581	chr08	41066006_41066965	PGSC0003DMG400003057	pathogenesis, biotic stress, defense
163	B2-T0 vs B2-T1	B2-T0 vs B2-T2	2	TC194940 UniRef100_Q5XUH5 Cluster: Osmotin-like protein; n=1; Solanum phureja|Rep: Osmotin-like protein - Solanum phureja, complete	0.997	29.6053	108.34	4.26619e-15	4.04041e-57	-4.88637	-6.7638
163	A2-T0 vs A2-T1	A2-T0 vs A2-T2	3	TC194940 UniRef100_Q5XUH5 Cluster: Osmotin-like protein; n=1; Solanum phureja|Rep: Osmotin-like protein - Solanum phureja, complete	4.7466	174.974	202.828	2.23094e-231	3.33097e-205	-5.20396	-5.41723
164	A1-T0 vs A1-T1	A1-T0 vs A1-T2	1	TC194979 similar to UniRef100_A7Q060 Cluster: Chromosome chr8 scaffold_41, whole genome shotgun sequence; n=1; Vitis vinifera|Rep: Chromosome chr8 scaffold_41, whole genome shotgun sequence - Vitis vinifera (Grape), partial (76%) or TC201830 similar to UniRef100_Q8RWC5 Cluster: Fasciclin-like arabinogalactan protein 16 precursor; n=1; Arabidopsis thaliana|Rep: Fasciclin-like arabinogalactan prote…	121.751	44.5775	28.2979	1.40581e-24	1.35182e-43	1.45467	2.10516	chr10	49058699_49062604	PGSC0003DMG400028137	Fasciclin-like arabinogalactan protein 14, cell wall
164	B2-T0 vs B2-T1	B2-T0 vs B2-T2	2	TC194979 similar to UniRef100_A7Q060 Cluster: Chromosome chr8 scaffold_41, whole genome shotgun sequence; n=1; Vitis vinifera|Rep: Chromosome chr8 scaffold_41, whole genome shotgun sequence - Vitis vinifera (Grape), partial (76%) or TC201830 similar to UniRef100_Q8RWC5 Cluster: Fasciclin-like arabinogalactan protein 16 precursor; n=1; Arabidopsis thaliana|Rep: Fasciclin-like arabinogalactan prote…	128.522	30.0453	38.1738	1.28483e-27	1.80284e-20	2.10259	1.75135
164	A2-T0 vs A2-T1	A2-T0 vs A2-T2	2	TC194979 similar to UniRef100_A7Q060 Cluster: Chromosome chr8 scaffold_41, whole genome shotgun sequence; n=1; Vitis vinifera|Rep: Chromosome chr8 scaffold_41, whole genome shotgun sequence - Vitis vinifera (Grape), partial (76%) or TC201830 similar to UniRef100_Q8RWC5 Cluster: Fasciclin-like arabinogalactan protein 16 precursor; n=1; Arabidopsis thaliana|Rep: Fasciclin-like arabinogalactan prote…	104.158	41.1068	57.9809	7.85291e-29	1.19649e-09	1.34377	0.845123
165	A1-T0 vs A1-T1		2	TC194984 homologue to UniRef100_Q84KS7 Cluster: AP2/ERF-domain protein; n=1; Solanum tuberosum|Rep: AP2/ERF-domain protein - Solanum tuberosum (Potato), complete or DV626183 similar to UniRef100_Q84KS7 Cluster: AP2/ERF-domain protein; n=1; Solanum tuberosum|Rep: AP2/ERF-domain protein - Solanum tuberosum (Potato), partial (24%) or EG012365 homologue to UniRef100_Q84KS7 Cluster: AP2/ERF-domain pro…	110.222	268.137		3.35535e-39		-1.28256		chr01	33977599_33980251	PGSC0003DMG400016812	hormone signaling, ethylene responsive, transcription factor, AP2-EREBP family
165	B2-T0 vs B2-T1		2	TC194984 homologue to UniRef100_Q84KS7 Cluster: AP2/ERF-domain protein; n=1; Solanum tuberosum|Rep: AP2/ERF-domain protein - Solanum tuberosum (Potato), complete or DV626183 similar to UniRef100_Q84KS7 Cluster: AP2/ERF-domain protein; n=1; Solanum tuberosum|Rep: AP2/ERF-domain protein - Solanum tuberosum (Potato), partial (24%) or EG012365 homologue to UniRef100_Q84KS7 Cluster: AP2/ERF-domain pro…	118.617	177.632		3.05029e-06		-0.582584
165	A2-T0 vs A2-T1		2	TC194984 homologue to UniRef100_Q84KS7 Cluster: AP2/ERF-domain protein; n=1; Solanum tuberosum|Rep: AP2/ERF-domain protein - Solanum tuberosum (Potato), complete or DV626183 similar to UniRef100_Q84KS7 Cluster: AP2/ERF-domain protein; n=1; Solanum tuberosum|Rep: AP2/ERF-domain protein - Solanum tuberosum (Potato), partial (24%) or EG012365 homologue to UniRef100_Q84KS7 Cluster: AP2/ERF-domain pro…	45.7301	118.702		1.08013e-36		-1.37613
166	A1-T0 vs A1-T1		7	TC194991 homologue to UniRef100_A7QKD6 Cluster: Chromosome chr2 scaffold_112, whole genome shotgun sequence; n=1; Vitis vinifera|Rep: Chromosome chr2 scaffold_112, whole genome shotgun sequence - Vitis vinifera (Grape), partial (94%)	126.082	82.0812		4.51589e-07		0.619237		chr08	40606499_40608580	PGSC0003DMG402022737	UDP-L-rhamnose synthase, cell wall biosynthesis, pectin
166	B2-T0 vs B2-T1		2	TC194991 homologue to UniRef100_A7QKD6 Cluster: Chromosome chr2 scaffold_112, whole genome shotgun sequence; n=1; Vitis vinifera|Rep: Chromosome chr2 scaffold_112, whole genome shotgun sequence - Vitis vinifera (Grape), partial (94%)	93.9475	1.8671		2.29032e-45		5.65302
166	A2-T0 vs A2-T1		6	TC194991 homologue to UniRef100_A7QKD6 Cluster: Chromosome chr2 scaffold_112, whole genome shotgun sequence; n=1; Vitis vinifera|Rep: Chromosome chr2 scaffold_112, whole genome shotgun sequence - Vitis vinifera (Grape), partial (94%)	139.72	105.525		3.66631e-06		0.404958
167	A1-T0 vs A1-T1	A1-T0 vs A1-T2	8	TC195023 UniRef100_Q9LM03 Cluster: Methionine synthase; n=1; Solanum tuberosum|Rep: Methionine synthase - Solanum tuberosum (Potato), complete	610.01	219.196	379.486	2.4183e-118	9.15219e-36	1.47704	0.684788	chr10	49268267_49271842	PGSC0003DMG400028127	amino acid biosynthesis
167	B2-T0 vs B2-T1	B2-T0 vs B2-T2	6	TC195023 UniRef100_Q9LM03 Cluster: Methionine synthase; n=1; Solanum tuberosum|Rep: Methionine synthase - Solanum tuberosum (Potato), complete	487.923	207.829	282.639	6.20842e-48	3.49031e-22	1.23585	0.787693
167	A2-T0 vs A2-T1	A2-T0 vs A2-T2	7	TC195023 UniRef100_Q9LM03 Cluster: Methionine synthase; n=1; Solanum tuberosum|Rep: Methionine synthase - Solanum tuberosum (Potato), complete	605.663	286.117	277.198	1.0226e-114	3.43354e-77	1.08319	1.1276
168		A1-T0 vs A1-T2	2	TC195040 weakly similar to UniRef100_A7P9P0 Cluster: Chromosome chr3 scaffold_8, whole genome shotgun sequence; n=1; Vitis vinifera|Rep: Chromosome chr3 scaffold_8, whole genome shotgun sequence - Vitis vinifera (Grape), partial (73%)	18.3798		96.5883		5.49045e-34		-2.39373	chr10	22224816_22226997	PGSC0003DMG400023115	Cyclase family protein (other)
168		B2-T0 vs B2-T2	1	TC195040 weakly similar to UniRef100_A7P9P0 Cluster: Chromosome chr3 scaffold_8, whole genome shotgun sequence; n=1; Vitis vinifera|Rep: Chromosome chr3 scaffold_8, whole genome shotgun sequence - Vitis vinifera (Grape), partial (73%)	39.879		93.7176		3.99056e-10		-1.23269
168		A2-T0 vs A2-T2	1	TC195040 weakly similar to UniRef100_A7P9P0 Cluster: Chromosome chr3 scaffold_8, whole genome shotgun sequence; n=1; Vitis vinifera|Rep: Chromosome chr3 scaffold_8, whole genome shotgun sequence - Vitis vinifera (Grape), partial (73%)	44.1432		71.2498		7.36401e-06		-0.690697
169	A1-T0 vs A1-T1	A1-T0 vs A1-T2	3	TC195043 similar to UniRef100_A7P9L6 Cluster: Chromosome chr3 scaffold_8, whole genome shotgun sequence; n=2; Vitis vinifera|Rep: Chromosome chr3 scaffold_8, whole genome shotgun sequence - Vitis vinifera (Grape), partial (95%)	29.3083	84.3461	97.4744	3.75775e-17	1.71184e-23	-1.55042	-1.73371	chr01	77278114_77280119	PGSC0003DMG400025884	U-box domain-containing protein 25, ubiquitin ligase complex, protein degradation
169	B2-T0 vs B2-T1	B2-T0 vs B2-T2	1	TC195043 similar to UniRef100_A7P9L6 Cluster: Chromosome chr3 scaffold_8, whole genome shotgun sequence; n=2; Vitis vinifera|Rep: Chromosome chr3 scaffold_8, whole genome shotgun sequence - Vitis vinifera (Grape), partial (95%)	11.4652	121.382	69.125	5.55356e-45	1.94588e-19	-3.39843	-2.59195
169	A2-T0 vs A2-T1	A2-T0 vs A2-T2	2	TC195043 similar to UniRef100_A7P9L6 Cluster: Chromosome chr3 scaffold_8, whole genome shotgun sequence; n=2; Vitis vinifera|Rep: Chromosome chr3 scaffold_8, whole genome shotgun sequence - Vitis vinifera (Grape), partial (95%)	15.189	133.82	55.1276	1.15388e-119	2.81885e-19	-3.13904	-1.85974
169	A1-T0 vs A1-T1		2	TC195043 similar to UniRef100_A7P9L6 Cluster: Chromosome chr3 scaffold_8, whole genome shotgun sequence; n=2; Vitis vinifera|Rep: Chromosome chr3 scaffold_8, whole genome shotgun sequence - Vitis vinifera (Grape), partial (95%) or TC195417 similar to UniRef100_A7P9L6 Cluster: Chromosome chr3 scaffold_8, whole genome shotgun sequence; n=2; Vitis vinifera|Rep: Chromosome chr3 scaffold_8, whole geno…	3.5272	15.4648		1.29071e-05		-2.1324
169	B2-T0 vs B2-T1		2	TC195043 similar to UniRef100_A7P9L6 Cluster: Chromosome chr3 scaffold_8, whole genome shotgun sequence; n=2; Vitis vinifera|Rep: Chromosome chr3 scaffold_8, whole genome shotgun sequence - Vitis vinifera (Grape), partial (95%) or TC195417 similar to UniRef100_A7P9L6 Cluster: Chromosome chr3 scaffold_8, whole genome shotgun sequence; n=2; Vitis vinifera|Rep: Chromosome chr3 scaffold_8, whole geno…	1.6146	152.275		6.26873e-82		-6.55936
169	A2-T0 vs A2-T1		2	TC195043 similar to UniRef100_A7P9L6 Cluster: Chromosome chr3 scaffold_8, whole genome shotgun sequence; n=2; Vitis vinifera|Rep: Chromosome chr3 scaffold_8, whole genome shotgun sequence - Vitis vinifera (Grape), partial (95%) or TC195417 similar to UniRef100_A7P9L6 Cluster: Chromosome chr3 scaffold_8, whole genome shotgun sequence; n=2; Vitis vinifera|Rep: Chromosome chr3 scaffold_8, whole geno…	1.9908	20.9382		1.43132e-21		-3.39473
170		A1-T0 vs A1-T2	3	TC195056 UniRef100_P37822 Cluster: Phospho-2-dehydro-3-deoxyheptonate aldolase 2, chloroplast precursor; n=1; Solanum tuberosum|Rep: Phospho-2-dehydro-3-deoxyheptonate aldolase 2, chloroplast precursor - Solanum tuberosum (Potato), complete	166.165		55.9037		3.86169e-39		1.5716	chr11	4278045_4281810	PGSC0003DMG402016226	Chloroplast, shikimate pathway, amino acid metabolism
170		B2-T0 vs B2-T2	3	TC195056 UniRef100_P37822 Cluster: Phospho-2-dehydro-3-deoxyheptonate aldolase 2, chloroplast precursor; n=1; Solanum tuberosum|Rep: Phospho-2-dehydro-3-deoxyheptonate aldolase 2, chloroplast precursor - Solanum tuberosum (Potato), complete	256.898		161.239		9.58663e-10		0.671999
170		A2-T0 vs A2-T2	4	TC195056 UniRef100_P37822 Cluster: Phospho-2-dehydro-3-deoxyheptonate aldolase 2, chloroplast precursor; n=1; Solanum tuberosum|Rep: Phospho-2-dehydro-3-deoxyheptonate aldolase 2, chloroplast precursor - Solanum tuberosum (Potato), complete	250.771		113.534		1.36735e-33		1.14325
171		A1-T0 vs A1-T2	3	TC195057 UniRef100_P93561 Cluster: Amino acid transporter; n=1; Solanum tuberosum|Rep: Amino acid transporter - Solanum tuberosum (Potato), complete or TC200218 homologue to UniRef100_P93561 Cluster: Amino acid transporter; n=1; Solanum tuberosum|Rep: Amino acid transporter - Solanum tuberosum (Potato), partial (40%)	36.6889		153.147		1.02407e-44		-2.0615	chr04	58205596_58210285	PGSC0003DMG400004961	amino acid transport
171		B2-T0 vs B2-T2	4	TC195057 UniRef100_P93561 Cluster: Amino acid transporter; n=1; Solanum tuberosum|Rep: Amino acid transporter - Solanum tuberosum (Potato), complete or TC200218 homologue to UniRef100_P93561 Cluster: Amino acid transporter; n=1; Solanum tuberosum|Rep: Amino acid transporter - Solanum tuberosum (Potato), partial (40%)	46.8287		191.534		3.41684e-38		-2.03213
171		A2-T0 vs A2-T2	2	TC195057 UniRef100_P93561 Cluster: Amino acid transporter; n=1; Solanum tuberosum|Rep: Amino acid transporter - Solanum tuberosum (Potato), complete or TC200218 homologue to UniRef100_P93561 Cluster: Amino acid transporter; n=1; Solanum tuberosum|Rep: Amino acid transporter - Solanum tuberosum (Potato), partial (40%)	38.982		115.962		2.47737e-30		-1.57277
172	A1-T0 vs A1-T1		2	TC195085 similar to UniRef100_A7Q2J9 Cluster: Chromosome chr1 scaffold_46, whole genome shotgun sequence; n=1; Vitis vinifera|Rep: Chromosome chr1 scaffold_46, whole genome shotgun sequence - Vitis vinifera (Grape), partial (71%)	16.8808	38.7888		2.7395e-06		-1.20026		chr05	6486165_6486470	PGSC0003DMG400037202	Matrix metalloprotease 1, protein degradation
172	B2-T0 vs B2-T1		2	TC195085 similar to UniRef100_A7Q2J9 Cluster: Chromosome chr1 scaffold_46, whole genome shotgun sequence; n=1; Vitis vinifera|Rep: Chromosome chr1 scaffold_46, whole genome shotgun sequence - Vitis vinifera (Grape), partial (71%)	4.5044	76.3816		2.92796e-33		-4.08381
172	A2-T0 vs A2-T1		2	TC195085 similar to UniRef100_A7Q2J9 Cluster: Chromosome chr1 scaffold_46, whole genome shotgun sequence; n=1; Vitis vinifera|Rep: Chromosome chr1 scaffold_46, whole genome shotgun sequence - Vitis vinifera (Grape), partial (71%)	31.3307	83.4274		2.49659e-27		-1.41295
173	A1-T0 vs A1-T1		2	TC195086 UniRef100_P54260 Cluster: Aminomethyltransferase, mitochondrial precursor; n=1; Solanum tuberosum|Rep: Aminomethyltransferase, mitochondrial precursor - Solanum tuberosum (Potato), complete	72.4881	42.6937		3.87151e-06		0.76372		chr02	34999309_35002955	PGSC0003DMG400016444	amino acid metabolism, glycine cleavage
173	B2-T0 vs B2-T1		5	TC195086 UniRef100_P54260 Cluster: Aminomethyltransferase, mitochondrial precursor; n=1; Solanum tuberosum|Rep: Aminomethyltransferase, mitochondrial precursor - Solanum tuberosum (Potato), complete	57.5565	14.8026		4.39287e-12		1.95912
173	A2-T0 vs A2-T1		5	TC195086 UniRef100_P54260 Cluster: Aminomethyltransferase, mitochondrial precursor; n=1; Solanum tuberosum|Rep: Aminomethyltransferase, mitochondrial precursor - Solanum tuberosum (Potato), complete	31.5042	9.8509		8.62987e-13		1.67722
174	A1-T0 vs A1-T1	A1-T0 vs A1-T2	3	TC195095 similar to UniRef100_A7NWU5 Cluster: Chromosome chr5 scaffold_2, whole genome shotgun sequence; n=1; Vitis vinifera|Rep: Chromosome chr5 scaffold_2, whole genome shotgun sequence - Vitis vinifera (Grape), partial (96%) or TC202673 similar to UniRef100_A7NWU5 Cluster: Chromosome chr5 scaffold_2, whole genome shotgun sequence; n=1; Vitis vinifera|Rep: Chromosome chr5 scaffold_2, whole geno…	114.253	180.407	206.69	5.41116e-10	1.98243e-17	-0.659774	-0.855241	chr09	46430103_46433539	PGSC0003DMG400030170	Stem-specific protein TSJT1 (other)
174	B2-T0 vs B2-T1	B2-T0 vs B2-T2	4	TC195095 similar to UniRef100_A7NWU5 Cluster: Chromosome chr5 scaffold_2, whole genome shotgun sequence; n=1; Vitis vinifera|Rep: Chromosome chr5 scaffold_2, whole genome shotgun sequence - Vitis vinifera (Grape), partial (96%) or TC202673 similar to UniRef100_A7NWU5 Cluster: Chromosome chr5 scaffold_2, whole genome shotgun sequence; n=1; Vitis vinifera|Rep: Chromosome chr5 scaffold_2, whole geno…	122.628	272.961	191.423	3.52255e-25	2.73249e-07	-1.14862	-0.642478
174	A2-T0 vs A2-T1	A2-T0 vs A2-T2	5	TC195095 similar to UniRef100_A7NWU5 Cluster: Chromosome chr5 scaffold_2, whole genome shotgun sequence; n=1; Vitis vinifera|Rep: Chromosome chr5 scaffold_2, whole genome shotgun sequence - Vitis vinifera (Grape), partial (96%) or TC202673 similar to UniRef100_A7NWU5 Cluster: Chromosome chr5 scaffold_2, whole genome shotgun sequence; n=1; Vitis vinifera|Rep: Chromosome chr5 scaffold_2, whole geno…	105.216	150.879	192.427	6.80862e-10	2.04465e-19	-0.519893	-0.870957
175	A1-T0 vs A1-T1		9	TC195100 homologue to UniRef100_Q9AR60 Cluster: Photoperiod responsive protein; n=1; Solanum tuberosum subsp. andigena|Rep: Photoperiod responsive protein - Solanum tuberosum subsp. andigena, complete	7.225	64.0785		6.18635e-29		-3.14877		chr04	48270744_48272375	PGSC0003DMG400000791	development, signaling
175	B2-T0 vs B2-T1		7	TC195100 homologue to UniRef100_Q9AR60 Cluster: Photoperiod responsive protein; n=1; Solanum tuberosum subsp. andigena|Rep: Photoperiod responsive protein - Solanum tuberosum subsp. andigena, complete	5.5054	44.3557		1.35732e-15		-3.0102
175	A2-T0 vs A2-T1		7	TC195100 homologue to UniRef100_Q9AR60 Cluster: Photoperiod responsive protein; n=1; Solanum tuberosum subsp. andigena|Rep: Photoperiod responsive protein - Solanum tuberosum subsp. andigena, complete	5.9007	71.3173		1.99535e-73		-3.59529
176		A1-T0 vs A1-T2	6	TC195104 similar to UniRef100_A7QJ62 Cluster: Chromosome chr2 scaffold_105, whole genome shotgun sequence; n=1; Vitis vinifera|Rep: Chromosome chr2 scaffold_105, whole genome shotgun sequence - Vitis vinifera (Grape), partial (92%) or AM909072 similar to UniRef100_A7QJ62 Cluster: Chromosome chr2 scaffold_105, whole genome shotgun sequence; n=1; Vitis vinifera|Rep: Chromosome chr2 scaffold_105, wh…	22.954		131.1		4.57577e-48		-2.51385	chr08	41552161_41555878	PGSC0003DMG400012239	Cystathionine gamma-synthase, methionine biosynthesis, amino acid metabolism
176		B2-T0 vs B2-T2	6	TC195104 similar to UniRef100_A7QJ62 Cluster: Chromosome chr2 scaffold_105, whole genome shotgun sequence; n=1; Vitis vinifera|Rep: Chromosome chr2 scaffold_105, whole genome shotgun sequence - Vitis vinifera (Grape), partial (92%) or AM909072 similar to UniRef100_A7QJ62 Cluster: Chromosome chr2 scaffold_105, whole genome shotgun sequence; n=1; Vitis vinifera|Rep: Chromosome chr2 scaffold_105, wh…	31.7598		91.7957		2.54956e-13		-1.53123
176		A2-T0 vs A2-T2	5	TC195104 similar to UniRef100_A7QJ62 Cluster: Chromosome chr2 scaffold_105, whole genome shotgun sequence; n=1; Vitis vinifera|Rep: Chromosome chr2 scaffold_105, whole genome shotgun sequence - Vitis vinifera (Grape), partial (92%) or AM909072 similar to UniRef100_A7QJ62 Cluster: Chromosome chr2 scaffold_105, whole genome shotgun sequence; n=1; Vitis vinifera|Rep: Chromosome chr2 scaffold_105, wh…	12.5097		47.6076		1.05278e-17		-1.92815
177		A1-T0 vs A1-T2	2	TC195106 homologue to UniRef100_Q8RVF8 Cluster: Thioredoxin peroxidase; n=1; Nicotiana tabacum|Rep: Thioredoxin peroxidase - Nicotiana tabacum (Common tobacco), partial (92%) or TC199967 homologue to UniRef100_Q8RVF8 Cluster: Thioredoxin peroxidase; n=1; Nicotiana tabacum|Rep: Thioredoxin peroxidase - Nicotiana tabacum (Common tobacco), partial (92%)	89.7136		28.651		2.10506e-23		1.64674	chr10	48846431_48850998	PGSC0003DMG400028238	Thioredoxin peroxidase, oxidative stress, ROS
177		B2-T0 vs B2-T2	2	TC195106 homologue to UniRef100_Q8RVF8 Cluster: Thioredoxin peroxidase; n=1; Nicotiana tabacum|Rep: Thioredoxin peroxidase - Nicotiana tabacum (Common tobacco), partial (92%) or TC199967 homologue to UniRef100_Q8RVF8 Cluster: Thioredoxin peroxidase; n=1; Nicotiana tabacum|Rep: Thioredoxin peroxidase - Nicotiana tabacum (Common tobacco), partial (92%)	53.0658		14.8089		8.51179e-10		1.84132
177		A2-T0 vs A2-T2	3	TC195106 homologue to UniRef100_Q8RVF8 Cluster: Thioredoxin peroxidase; n=1; Nicotiana tabacum|Rep: Thioredoxin peroxidase - Nicotiana tabacum (Common tobacco), partial (92%) or TC199967 homologue to UniRef100_Q8RVF8 Cluster: Thioredoxin peroxidase; n=1; Nicotiana tabacum|Rep: Thioredoxin peroxidase - Nicotiana tabacum (Common tobacco), partial (92%)	170.278		48.7848		2.64909e-43		1.80339
178	A1-T0 vs A1-T1	A1-T0 vs A1-T2	11	TC195114 UniRef100_Q41449 Cluster: Chlorophyll a,b binding protein type I; n=1; Solanum tuberosum|Rep: Chlorophyll a,b binding protein type I - Solanum tuberosum (Potato), complete	1728.54	478.617	141.083	0	0	1.85103	3.61493	chr12	6150230_6151928	PGSC0003DMG400004301	Chloroplast, photosynthesis
178	B2-T0 vs B2-T1	B2-T0 vs B2-T2	10	TC195114 UniRef100_Q41449 Cluster: Chlorophyll a,b binding protein type I; n=1; Solanum tuberosum|Rep: Chlorophyll a,b binding protein type I - Solanum tuberosum (Potato), complete	1112.06	876.38	148.69	3.54429e-13	2.61736e-301	0.349399	2.90286
178	A2-T0 vs A2-T1	A2-T0 vs A2-T2	14	TC195114 UniRef100_Q41449 Cluster: Chlorophyll a,b binding protein type I; n=1; Solanum tuberosum|Rep: Chlorophyll a,b binding protein type I - Solanum tuberosum (Potato), complete	2442.4	346.369	337.101	0	0	2.81836	2.85704
179	A1-T0 vs A1-T1	A1-T0 vs A1-T2	4	TC195117 weakly similar to UniRef100_Q0ZPV6 Cluster: CXE carboxylesterase; n=1; Actinidia arguta|Rep: CXE carboxylesterase - Actinidia arguta, partial (60%)	41.1597	127.765	231.178	4.45866e-27	9.83483e-83	-1.63493	-2.4897	chr07	11162496_11163782	PGSC0003DMG400006708	ambiguous annotation: CXE carboxylesterase or HSR203J protein
179	B2-T0 vs B2-T1	B2-T0 vs B2-T2	4	TC195117 weakly similar to UniRef100_Q0ZPV6 Cluster: CXE carboxylesterase; n=1; Actinidia arguta|Rep: CXE carboxylesterase - Actinidia arguta, partial (60%)	25.521	200.304	198.21	2.27246e-64	7.66085e-61	-2.96664	-2.95728
179	A2-T0 vs A2-T1	A2-T0 vs A2-T2	4	TC195117 weakly similar to UniRef100_Q0ZPV6 Cluster: CXE carboxylesterase; n=1; Actinidia arguta|Rep: CXE carboxylesterase - Actinidia arguta, partial (60%)	61.3296	206.379	158.277	4.86955e-89	5.45029e-33	-1.75049	-1.3678
180	A1-T0 vs A1-T1	A1-T0 vs A1-T2	2	TC195149 homologue to UniRef100_O82161 Cluster: Phi-1 protein; n=1; Nicotiana tabacum|Rep: Phi-1 protein - Nicotiana tabacum (Common tobacco), partial (97%)	39.7401	131.519	130.483	6.85414e-30	1.55691e-30	-1.72735	-1.71519	chr04	55948440..55949560	PGSC0003DMG400030809	phosphate induced (other)
180	B2-T0 vs B2-T1	B2-T0 vs B2-T2	2	TC195149 homologue to UniRef100_O82161 Cluster: Phi-1 protein; n=1; Nicotiana tabacum|Rep: Phi-1 protein - Nicotiana tabacum (Common tobacco), partial (97%)	8.4743	299.605	92.3883	2.8117e-145	1.2077e-33	-5.13804	-3.44655	chr04	55982840..55983970	PGSC0003DMG400030829
180	A2-T0 vs A2-T1	A2-T0 vs A2-T2	4	TC195149 homologue to UniRef100_O82161 Cluster: Phi-1 protein; n=1; Nicotiana tabacum|Rep: Phi-1 protein - Nicotiana tabacum (Common tobacco), partial (97%)	11.7082	135.883	85.2917	2.93019e-136	3.14369e-50	-3.53662	-2.86488
181		A1-T0 vs A1-T2	5	TC195151 homologue to UniRef100_Q43364 Cluster: Elongation factor TuB, chloroplast precursor; n=1; Nicotiana sylvestris|Rep: Elongation factor TuB, chloroplast precursor - Nicotiana sylvestris (Wood tobacco), partial (96%)	229.002		72.0165		3.80677e-58		1.66896	chr06	48691800..48693230	PGSC0003DMG400041767	protein biosynthesis, chloroplast
181		B2-T0 vs B2-T2	4	TC195151 homologue to UniRef100_Q43364 Cluster: Elongation factor TuB, chloroplast precursor; n=1; Nicotiana sylvestris|Rep: Elongation factor TuB, chloroplast precursor - Nicotiana sylvestris (Wood tobacco), partial (96%)	204.685		85.6146		3.91959e-20		1.25748
181		A2-T0 vs A2-T2	5	TC195151 homologue to UniRef100_Q43364 Cluster: Elongation factor TuB, chloroplast precursor; n=1; Nicotiana sylvestris|Rep: Elongation factor TuB, chloroplast precursor - Nicotiana sylvestris (Wood tobacco), partial (96%)	260.385		101.853		1.80893e-44		1.35416
182	A1-T0 vs A1-T1	A1-T0 vs A1-T2	4	TC195169 similar to UniRef100_A7PLN4 Cluster: Chromosome chr7 scaffold_20, whole genome shotgun sequence; n=1; Vitis vinifera|Rep: Chromosome chr7 scaffold_20, whole genome shotgun sequence - Vitis vinifera (Grape), partial (92%)	7.4513	110.001	138.37	1.75773e-57	2.38598e-78	-3.88463	-4.2149	chr03	9100753_9103871	PGSC0003DMG400014867	Putative peroxidase, oxidative stress, ROS
182	B2-T0 vs B2-T1	B2-T0 vs B2-T2	2	TC195169 similar to UniRef100_A7PLN4 Cluster: Chromosome chr7 scaffold_20, whole genome shotgun sequence; n=1; Vitis vinifera|Rep: Chromosome chr7 scaffold_20, whole genome shotgun sequence - Vitis vinifera (Grape), partial (92%)	8.4905	29.1039	117.645	2.94627e-06	6.23052e-46	-1.7715	-3.79245
182	A2-T0 vs A2-T1	A2-T0 vs A2-T2	2	TC195169 similar to UniRef100_A7PLN4 Cluster: Chromosome chr7 scaffold_20, whole genome shotgun sequence; n=1; Vitis vinifera|Rep: Chromosome chr7 scaffold_20, whole genome shotgun sequence - Vitis vinifera (Grape), partial (92%)	9.5315	51.0391	87.8464	3.31406e-35	1.68933e-58	-2.42068	-3.20421
183	A1-T0 vs A1-T1		4	TC195306 homologue to UniRef100_A7Q7E6 Cluster: Chromosome chr18 scaffold_59, whole genome shotgun sequence; n=1; Vitis vinifera|Rep: Chromosome chr18 scaffold_59, whole genome shotgun sequence - Vitis vinifera (Grape), partial (80%)	85.2402	149.801		1.27802e-11		-0.813443		chr02	45493821_45497831	PGSC0003DMG400000494	Serine-type peptidase, protein degradation
183	B2-T0 vs B2-T1		2	TC195306 homologue to UniRef100_A7Q7E6 Cluster: Chromosome chr18 scaffold_59, whole genome shotgun sequence; n=1; Vitis vinifera|Rep: Chromosome chr18 scaffold_59, whole genome shotgun sequence - Vitis vinifera (Grape), partial (80%)	166.303	305.233		2.0365e-18		-0.876093
183	A2-T0 vs A2-T1		3	TC195306 homologue to UniRef100_A7Q7E6 Cluster: Chromosome chr18 scaffold_59, whole genome shotgun sequence; n=1; Vitis vinifera|Rep: Chromosome chr18 scaffold_59, whole genome shotgun sequence - Vitis vinifera (Grape), partial (80%)	140.018	209.381		9.28609e-16		-0.580521
184	A1-T0 vs A1-T1		4	TC195329 similar to UniRef100_P29060 Cluster: Acidic endochitinase precursor; n=1; Nicotiana tabacum|Rep: Acidic endochitinase precursor - Nicotiana tabacum (Common tobacco), complete	122.137	39.5698		8.47311e-29		1.62603		chr05	39543789_39545729	PGSC0003DMG400033882	Pathogenesis, biotic stress, defense
184	B2-T0 vs B2-T1		2	TC195329 similar to UniRef100_P29060 Cluster: Acidic endochitinase precursor; n=1; Nicotiana tabacum|Rep: Acidic endochitinase precursor - Nicotiana tabacum (Common tobacco), complete	62.5973	18.8044		2.83564e-11		1.73503
184	A2-T0 vs A2-T1		5	TC195329 similar to UniRef100_P29060 Cluster: Acidic endochitinase precursor; n=1; Nicotiana tabacum|Rep: Acidic endochitinase precursor - Nicotiana tabacum (Common tobacco), complete	67.3176	7.4181		2.45706e-52		3.18186
185	A1-T0 vs A1-T1	A1-T0 vs A1-T2	3	TC195330 homologue to UniRef100_Q6Q4I4 Cluster: Ethylene response factor 5; n=1; Solanum lycopersicum|Rep: Ethylene response factor 5 - Solanum lycopersicum (Tomato) (Lycopersicon esculentum), partial (85%)	88.2253	209.731	134.175	7.05091e-30	4.00247e-07	-1.25002	-0.604855	chr12	35979750_35980784	PGSC0003DMG400010753	hormone signaling, ethylene responsive, transcription factor, AP2-EREBP family
185	B2-T0 vs B2-T1	B2-T0 vs B2-T2	3	TC195330 homologue to UniRef100_Q6Q4I4 Cluster: Ethylene response factor 5; n=1; Solanum lycopersicum|Rep: Ethylene response factor 5 - Solanum lycopersicum (Tomato) (Lycopersicon esculentum), partial (85%)	22.5138	78.5275	82.7996	6.93966e-15	8.4743e-16	-1.7966	-1.87881
185	A2-T0 vs A2-T1	A2-T0 vs A2-T2	3	TC195330 homologue to UniRef100_Q6Q4I4 Cluster: Ethylene response factor 5; n=1; Solanum lycopersicum|Rep: Ethylene response factor 5 - Solanum lycopersicum (Tomato) (Lycopersicon esculentum), partial (85%)	74.9705	264.342	237.876	9.8624e-120	1.05027e-65	-1.81786	-1.66582
186	A1-T0 vs A1-T1	A1-T0 vs A1-T2	4	TC195331 homologue to UniRef100_A7UGD0 Cluster: WRKY transcription factor 3; n=1; Solanum tuberosum|Rep: WRKY transcription factor 3 - Solanum tuberosum (Potato), complete	29.3083	62.7389	62.0292	2.30034e-08	2.07544e-08	-1.0988	-1.08164	chr08	2675828_2677486	PGSC0003DMG400009530	pathogenesis, biotic stress, defense, transcription, Zinc-finger family
186	B2-T0 vs B2-T1	B2-T0 vs B2-T2	2	TC195331 homologue to UniRef100_A7UGD0 Cluster: WRKY transcription factor 3; n=1; Solanum tuberosum|Rep: WRKY transcription factor 3 - Solanum tuberosum (Potato), complete	23.4289	93.5527	52.5084	7.48124e-20	7.79453e-06	-1.9917	-1.16426
186	A2-T0 vs A2-T1	A2-T0 vs A2-T2	4	TC195331 homologue to UniRef100_A7UGD0 Cluster: WRKY transcription factor 3; n=1; Solanum tuberosum|Rep: WRKY transcription factor 3 - Solanum tuberosum (Potato), complete	19.0016	72.054	55.4052	6.25062e-37	5.52342e-15	-1.93545	-1.5439
187		A1-T0 vs A1-T2	5	TC195333 similar to UniRef100_A7P3F7 Cluster: Fructose-bisphosphate aldolase; n=1; Vitis vinifera|Rep: Fructose-bisphosphate aldolase - Vitis vinifera (Grape), complete	77.9899		265.839		4.14227e-63		-1.7692	chr05	3533395_3536789	PGSC0003DMG400030565	central metabolism, carbohydrate metabolism, Calvin cycle,glycolysis, gluconeogenesis
187		B2-T0 vs B2-T2	4	TC195333 similar to UniRef100_A7P3F7 Cluster: Fructose-bisphosphate aldolase; n=1; Vitis vinifera|Rep: Fructose-bisphosphate aldolase - Vitis vinifera (Grape), complete	71.0908		285.805		2.87488e-55		-2.0073
187		A2-T0 vs A2-T2	2	TC195333 similar to UniRef100_A7P3F7 Cluster: Fructose-bisphosphate aldolase; n=1; Vitis vinifera|Rep: Fructose-bisphosphate aldolase - Vitis vinifera (Grape), complete	79.2678		157.582		7.04577e-20		-0.991293
188		A1-T0 vs A1-T2	2	TC195344 weakly similar to UniRef100_Q5MGQ8 Cluster: DREB 2A; n=1; Pennisetum glaucum|Rep: DREB 2A - Pennisetum americanum (Pearl millet), partial (8%)	72.0289		214.001		1.10775e-43		-1.57097	chr06	44724905_44725826	PGSC0003DMG400026141	transcription, abiotic stress, cold, drought, AP2-EREBP family
188		B2-T0 vs B2-T2	2	TC195344 weakly similar to UniRef100_Q5MGQ8 Cluster: DREB 2A; n=1; Pennisetum glaucum|Rep: DREB 2A - Pennisetum americanum (Pearl millet), partial (8%)	61.8124		105.017		8.93605e-06		-0.764652
188		A2-T0 vs A2-T2	2	TC195344 weakly similar to UniRef100_Q5MGQ8 Cluster: DREB 2A; n=1; Pennisetum glaucum|Rep: DREB 2A - Pennisetum americanum (Pearl millet), partial (8%)	68.3507		180.465		9.46239e-39		-1.40069
189	A1-T0 vs A1-T1		18	TC195356 similar to UniRef100_Q5IWL6 Cluster: Ethylene-responsive element binding protein 6; n=1; Nicotiana tabacum|Rep: Ethylene-responsive element binding protein 6 - Nicotiana tabacum (Common tobacco), partial (82%)	31.4343	65.1539		3.82314e-08		-1.05151		chr10	314882_316464	PGSC0003DMG400014417	hormone signaling, ethylene responsive, transcription factor, AP2-EREBP family
189	B2-T0 vs B2-T1		4	TC195356 similar to UniRef100_Q5IWL6 Cluster: Ethylene-responsive element binding protein 6; n=1; Nicotiana tabacum|Rep: Ethylene-responsive element binding protein 6 - Nicotiana tabacum (Common tobacco), partial (82%)	14.24	94.2264		1.433e-28		-2.72618
189	A2-T0 vs A2-T1		4	TC195356 similar to UniRef100_Q5IWL6 Cluster: Ethylene-responsive element binding protein 6; n=1; Nicotiana tabacum|Rep: Ethylene-responsive element binding protein 6 - Nicotiana tabacum (Common tobacco), partial (82%)	25.0066	146.093		1.3185e-103		-2.5465
190	A1-T0 vs A1-T1	A1-T0 vs A1-T2	3	TC195363 UniRef100_Q5XUH7 Cluster: Osmotin-like protein; n=2; Solanum|Rep: Osmotin-like protein - Solanum phureja, complete	2.9408	205.198	172.146	2.76805e-133	1.0119e-113	-6.12539	-5.87126	chr08	41060560_41061516	PGSC0003DMG400003043	pathogenesis, biotic stress, defense
190	B2-T0 vs B2-T1	B2-T0 vs B2-T2	3	TC195363 UniRef100_Q5XUH7 Cluster: Osmotin-like protein; n=2; Solanum|Rep: Osmotin-like protein - Solanum phureja, complete	11.6589	90.1359	237.646	1.31112e-29	6.9152e-101	-2.94488	-4.3493
190	A2-T0 vs A2-T1	A2-T0 vs A2-T2	3	TC195363 UniRef100_Q5XUH7 Cluster: Osmotin-like protein; n=2; Solanum|Rep: Osmotin-like protein - Solanum phureja, complete	16.0904	180.799	233.241	1.73421e-178	3.63058e-183	-3.48996	-3.85755
191	A1-T0 vs A1-T1	A1-T0 vs A1-T2	5	TC195401 homologue to UniRef100_Q0PY49 Cluster: CCR4 associated factor 1-related protein; n=1; Capsicum annuum|Rep: CCR4 associated factor 1-related protein - Capsicum annuum (Bell pepper), partial (95%)	98.8534	450,8228	248.135	4,62023738238827e-133	7.59135e-40	-2,18994511446021	-1.32776	chr06	49311534_49312663	PGSC0003DMG400005899	transcription, defense, pathogenesis, biotic stress
191	B2-T0 vs B2-T1	B2-T0 vs B2-T2	1	TC195401 homologue to UniRef100_Q0PY49 Cluster: CCR4 associated factor 1-related protein; n=1; Capsicum annuum|Rep: CCR4 associated factor 1-related protein - Capsicum annuum (Bell pepper), partial (95%)	20.438	811,7766	71.7837	0	2.75324e-13	-5,30596975887493	-1.8124
191	A2-T0 vs A2-T1	A2-T0 vs A2-T2	2	TC195401 homologue to UniRef100_Q0PY49 Cluster: CCR4 associated factor 1-related protein; n=1; Capsicum annuum|Rep: CCR4 associated factor 1-related protein - Capsicum annuum (Bell pepper), partial (95%)	38.289	351,7272	255.355	2,04646733537644e-317	1.04987e-138	-3,19930241204421	-2.7375
192		A1-T0 vs A1-T2	1	TC195410 similar to UniRef100_A7PLE9 Cluster: Chromosome chr7 scaffold_20, whole genome shotgun sequence; n=1; Vitis vinifera|Rep: Chromosome chr7 scaffold_20, whole genome shotgun sequence - Vitis vinifera (Grape), partial (71%) or TC204389 homologue to UniRef100_Q9XG77 Cluster: Proteasome subunit alpha type-6; n=1; Nicotiana tabacum|Rep: Proteasome subunit alpha type-6 - Nicotiana tabacum (Comm…	204.094		258.387		3.03889e-05		-0.340296	?	?	?	ambiguous annotation
192		B2-T0 vs B2-T2	1	TC195410 similar to UniRef100_A7PLE9 Cluster: Chromosome chr7 scaffold_20, whole genome shotgun sequence; n=1; Vitis vinifera|Rep: Chromosome chr7 scaffold_20, whole genome shotgun sequence - Vitis vinifera (Grape), partial (71%) or TC204389 homologue to UniRef100_Q9XG77 Cluster: Proteasome subunit alpha type-6; n=1; Nicotiana tabacum|Rep: Proteasome subunit alpha type-6 - Nicotiana tabacum (Comm…	209.057		307.004		1.20041e-08		-0.554359
192		A2-T0 vs A2-T2	1	TC195410 similar to UniRef100_A7PLE9 Cluster: Chromosome chr7 scaffold_20, whole genome shotgun sequence; n=1; Vitis vinifera|Rep: Chromosome chr7 scaffold_20, whole genome shotgun sequence - Vitis vinifera (Grape), partial (71%) or TC204389 homologue to UniRef100_Q9XG77 Cluster: Proteasome subunit alpha type-6; n=1; Nicotiana tabacum|Rep: Proteasome subunit alpha type-6 - Nicotiana tabacum (Comm…	187.114		310.11		1.66536e-22		-0.728865
193	A1-T0 vs A1-T1		1	TC195423 similar to UniRef100_A7PP80 Cluster: Chromosome chr8 scaffold_23, whole genome shotgun sequence; n=1; Vitis vinifera|Rep: Chromosome chr8 scaffold_23, whole genome shotgun sequence - Vitis vinifera (Grape), partial (97%)	6.4544	19.2642		6.13549e-05		-1.57757		chr10	_48746261_48749013	PGSC0003DMG400028245	Short-chain dehydrogenase/reductase 2 (other)
193	B2-T0 vs B2-T1		1	TC195423 similar to UniRef100_A7PP80 Cluster: Chromosome chr8 scaffold_23, whole genome shotgun sequence; n=1; Vitis vinifera|Rep: Chromosome chr8 scaffold_23, whole genome shotgun sequence - Vitis vinifera (Grape), partial (97%)	6.0059	33.1579		6.43541e-10		-2.4649
193	A2-T0 vs A2-T1		1	TC195423 similar to UniRef100_A7PP80 Cluster: Chromosome chr8 scaffold_23, whole genome shotgun sequence; n=1; Vitis vinifera|Rep: Chromosome chr8 scaffold_23, whole genome shotgun sequence - Vitis vinifera (Grape), partial (97%)	7.7536	1.6797		3.35847e-05		2.20661
194	A1-T0 vs A1-T1	A1-T0 vs A1-T2	1	TC195427 similar to UniRef100_Q9LW49 Cluster: Ethylene-responsive transcription factor 4; n=1; Nicotiana sylvestris|Rep: Ethylene-responsive transcription factor 4 - Nicotiana sylvestris (Wood tobacco), partial (63%) or TC203437 similar to UniRef100_Q40477 Cluster: Ethylene-responsive transcription factor 4; n=1; Nicotiana tabacum|Rep: Ethylene-responsive transcription factor 4 - Nicotiana tabacu…	17.0569	105.022	52.5533	3.76907e-39	2.86355e-12	-2.62302	-1.62343	chr12	6893416_6894627	PGSC0003DMG400013744	hormone signaling, ethylene responsive, transcription factor, AP2-EREBP family
194	B2-T0 vs B2-T1	B2-T0 vs B2-T2	3	TC195427 similar to UniRef100_Q9LW49 Cluster: Ethylene-responsive transcription factor 4; n=1; Nicotiana sylvestris|Rep: Ethylene-responsive transcription factor 4 - Nicotiana sylvestris (Wood tobacco), partial (63%) or TC203437 similar to UniRef100_Q40477 Cluster: Ethylene-responsive transcription factor 4; n=1; Nicotiana tabacum|Rep: Ethylene-responsive transcription factor 4 - Nicotiana tabacu…	18.4935	170.712	84.9502	2.64149e-59	1.41608e-19	-3.20069	-2.1996
194	A2-T0 vs A2-T1	A2-T0 vs A2-T2	3	TC195427 similar to UniRef100_Q9LW49 Cluster: Ethylene-responsive transcription factor 4; n=1; Nicotiana sylvestris|Rep: Ethylene-responsive transcription factor 4 - Nicotiana sylvestris (Wood tobacco), partial (63%) or TC203437 similar to UniRef100_Q40477 Cluster: Ethylene-responsive transcription factor 4; n=1; Nicotiana tabacum|Rep: Ethylene-responsive transcription factor 4 - Nicotiana tabacu…	11.2799	76.7732	131.335	9.0904e-61	6.4372e-96	-2.7667	-3.54143
195		A1-T0 vs A1-T2	5	TC195440 homologue to UniRef100_A7PEW7 Cluster: Chromosome chr11 scaffold_13, whole genome shotgun sequence; n=1; Vitis vinifera|Rep: Chromosome chr11 scaffold_13, whole genome shotgun sequence - Vitis vinifera (Grape), partial (77%)	136.11		85.7423		7.97313e-09		0.666691	chr05	27819306_27825545	PGSC0003DMG400001256	Anion:sodium symporter, transport
195		B2-T0 vs B2-T2	4	TC195440 homologue to UniRef100_A7PEW7 Cluster: Chromosome chr11 scaffold_13, whole genome shotgun sequence; n=1; Vitis vinifera|Rep: Chromosome chr11 scaffold_13, whole genome shotgun sequence - Vitis vinifera (Grape), partial (77%)	115.955		51.1791		5.00637e-11		1.17993
195		A2-T0 vs A2-T2	5	TC195440 homologue to UniRef100_A7PEW7 Cluster: Chromosome chr11 scaffold_13, whole genome shotgun sequence; n=1; Vitis vinifera|Rep: Chromosome chr11 scaffold_13, whole genome shotgun sequence - Vitis vinifera (Grape), partial (77%)	167.924		93.5321		1.05005e-14		0.844277
196		A1-T0 vs A1-T2	7	TC195444 similar to UniRef100_A7R2Z4 Cluster: Chromosome undetermined scaffold_466, whole genome shotgun sequence; n=1; Vitis vinifera|Rep: Chromosome undetermined scaffold_466, whole genome shotgun sequence - Vitis vinifera (Grape), partial (97%)	180.635		99.3246		7.34158e-17		0.862854	chr12	52889232_52891480	PGSC0003DMG400016961	Oxidoreductase (other)
196		B2-T0 vs B2-T2	6	TC195444 similar to UniRef100_A7R2Z4 Cluster: Chromosome undetermined scaffold_466, whole genome shotgun sequence; n=1; Vitis vinifera|Rep: Chromosome undetermined scaffold_466, whole genome shotgun sequence - Vitis vinifera (Grape), partial (97%)	198.845		115.156		6.56166e-10		0.788047
196		A2-T0 vs A2-T2	7	TC195444 similar to UniRef100_A7R2Z4 Cluster: Chromosome undetermined scaffold_466, whole genome shotgun sequence; n=1; Vitis vinifera|Rep: Chromosome undetermined scaffold_466, whole genome shotgun sequence - Vitis vinifera (Grape), partial (97%)	231.227		142.362		9.38275e-15		0.699746
197		A1-T0 vs A1-T2	3	TC195447 weakly similar to UniRef100_Q84P23 Cluster: 4-coumarate--CoA ligase-like 9; n=1; Arabidopsis thaliana|Rep: 4-coumarate--CoA ligase-like 9 - Arabidopsis thaliana (Mouse-ear cress), partial (80%)	4.9675		54.4971		1.37051e-27		-3.45558	chr03	36786959_36792201	PGSC0003DMG400015190	Pathogenesis, biotic stress, defense, secondary metabolism
197		B2-T0 vs B2-T2	4	TC195447 weakly similar to UniRef100_Q84P23 Cluster: 4-coumarate--CoA ligase-like 9; n=1; Arabidopsis thaliana|Rep: 4-coumarate--CoA ligase-like 9 - Arabidopsis thaliana (Mouse-ear cress), partial (80%)	7.7829		29.9099		8.15752e-07		-1.94224
197		A2-T0 vs A2-T2	3	TC195447 weakly similar to UniRef100_Q84P23 Cluster: 4-coumarate--CoA ligase-like 9; n=1; Arabidopsis thaliana|Rep: 4-coumarate--CoA ligase-like 9 - Arabidopsis thaliana (Mouse-ear cress), partial (80%)	4.4301		19.2426		4.8698e-09		-2.11888
198	A1-T0 vs A1-T1		2	TC195491 similar to UniRef100_Q2MK92 Cluster: Acid alpha galactosidase 1; n=1; Cucumis sativus|Rep: Acid alpha galactosidase 1 - Cucumis sativus (Cucumber), partial (89%)	6.4544	24.4118		2.24836e-07		-1.91922		chr04	3360140_3364427	PGSC0003DMG400025299	carbohydrate metabolism
198	B2-T0 vs B2-T1		2	TC195491 similar to UniRef100_Q2MK92 Cluster: Acid alpha galactosidase 1; n=1; Cucumis sativus|Rep: Acid alpha galactosidase 1 - Cucumis sativus (Cucumber), partial (89%)	12.5123	32.5658		3.7691e-05		-1.38001
198	A2-T0 vs A2-T1		2	TC195491 similar to UniRef100_Q2MK92 Cluster: Acid alpha galactosidase 1; n=1; Cucumis sativus|Rep: Acid alpha galactosidase 1 - Cucumis sativus (Cucumber), partial (89%)	12.5006	29.3956		7.47595e-09		-1.2336
199		A1-T0 vs A1-T2	4	TC195548 homologue to UniRef100_Q40450 Cluster: Elongation factor TuA, chloroplast precursor; n=2; Nicotiana|Rep: Elongation factor TuA, chloroplast precursor - Nicotiana sylvestris (Wood tobacco), partial (98%)	179.431		63.1998		1.52971e-39		1.50544	chr03	38695788_38697662	PGSC0003DMG400018190	protein biosynthesis, chloroplast
199		B2-T0 vs B2-T2	5	TC195548 homologue to UniRef100_Q40450 Cluster: Elongation factor TuA, chloroplast precursor; n=2; Nicotiana|Rep: Elongation factor TuA, chloroplast precursor - Nicotiana sylvestris (Wood tobacco), partial (98%)	137.559		59.2696		2.36945e-13		1.21469
199		A2-T0 vs A2-T2	4	TC195548 homologue to UniRef100_Q40450 Cluster: Elongation factor TuA, chloroplast precursor; n=2; Nicotiana|Rep: Elongation factor TuA, chloroplast precursor - Nicotiana sylvestris (Wood tobacco), partial (98%)	167.583		85.8152		6.33533e-18		0.96557
200		A1-T0 vs A1-T2	10	TC195561 homologue to UniRef100_P23322 Cluster: Oxygen-evolving enhancer protein 1, chloroplast precursor; n=2; Solanum lycopersicum|Rep: Oxygen-evolving enhancer protein 1, chloroplast precursor - Solanum lycopersicum (Tomato) (Lycopersicon esculentum), partial (98%)	4003,8251		1531,5605		0		1,38637659873609	chr02	23212517_23214860	PGSC0003DMG400002782	Chloroplast, photosynthesis
200		B2-T0 vs B2-T2	29	TC195561 homologue to UniRef100_P23322 Cluster: Oxygen-evolving enhancer protein 1, chloroplast precursor; n=2; Solanum lycopersicum|Rep: Oxygen-evolving enhancer protein 1, chloroplast precursor - Solanum lycopersicum (Tomato) (Lycopersicon esculentum), partial (98%)	3545,3179		1683,8776		5,93889830433458e-251		1,07412769458454
200		A2-T0 vs A2-T2	10	TC195561 homologue to UniRef100_P23322 Cluster: Oxygen-evolving enhancer protein 1, chloroplast precursor; n=2; Solanum lycopersicum|Rep: Oxygen-evolving enhancer protein 1, chloroplast precursor - Solanum lycopersicum (Tomato) (Lycopersicon esculentum), partial (98%)	4440,2059		2551,3797		3,80616315980596e-318		0,799348975361983
201		A1-T0 vs A1-T2	3	TC195565 UniRef100_Q9SEE6 Cluster: Pectin methyl esterase; n=1; Solanum tuberosum|Rep: Pectin methyl esterase - Solanum tuberosum (Potato), complete	164.424		327.435		9.31155e-34		-0.993781	chr03	45802673_45806634	PGSC0003DMG400009178	cell wall
201		B2-T0 vs B2-T2	2	TC195565 UniRef100_Q9SEE6 Cluster: Pectin methyl esterase; n=1; Solanum tuberosum|Rep: Pectin methyl esterase - Solanum tuberosum (Potato), complete	93.2171		138.915		7.23356e-05		-0.575532
201		A2-T0 vs A2-T2	4	TC195565 UniRef100_Q9SEE6 Cluster: Pectin methyl esterase; n=1; Solanum tuberosum|Rep: Pectin methyl esterase - Solanum tuberosum (Potato), complete	50.1631		244.711		9.52031e-106		-2.28638
202		A1-T0 vs A1-T2	2	TC195581 homologue to UniRef100_Q307Z2 Cluster: Major intrinsic protein 2-like; n=1; Solanum tuberosum|Rep: Major intrinsic protein 2-like - Solanum tuberosum (Potato), complete	2.9408		27.6242		7.90624e-14		-3.23163	chr06	18074493_18076424	PGSC0003DMG400024197	membrane transport
202		B2-T0 vs B2-T2	5	TC195581 homologue to UniRef100_Q307Z2 Cluster: Major intrinsic protein 2-like; n=1; Solanum tuberosum|Rep: Major intrinsic protein 2-like - Solanum tuberosum (Potato), complete	3.2163		19.3557		2.25219e-06		-2.58931
202		A2-T0 vs A2-T2	3	TC195581 homologue to UniRef100_Q307Z2 Cluster: Major intrinsic protein 2-like; n=1; Solanum tuberosum|Rep: Major intrinsic protein 2-like - Solanum tuberosum (Potato), complete	1.327		7.4672		4.1865e-05		-2.49235
203		A1-T0 vs A1-T2	3	TC195582 similar to UniRef100_O81922 Cluster: Proline-rich protein; n=1; Capsicum annuum|Rep: Proline-rich protein - Capsicum annuum (Bell pepper), partial (43%)	2.3527		21.4266		7.52965e-11		-3.18703	chr04	9019758_9021666	PGSC0003DMG400015010	cell wall
203		B2-T0 vs B2-T2	2	TC195582 similar to UniRef100_O81922 Cluster: Proline-rich protein; n=1; Capsicum annuum|Rep: Proline-rich protein - Capsicum annuum (Bell pepper), partial (43%)	6.931		26.5993		3.40889e-06		-1.94025
203		A2-T0 vs A2-T2	2	TC195582 similar to UniRef100_O81922 Cluster: Proline-rich protein; n=1; Capsicum annuum|Rep: Proline-rich protein - Capsicum annuum (Bell pepper), partial (43%)	2.1565		17.3732		3.78938e-12		-3.01013
204	A1-T0 vs A1-T1		2	TC195598 homologue to UniRef100_Q38JU3 Cluster: ADP ribosylation factor 002; n=2; core eudicotyledons|Rep: ADP ribosylation factor 002 - Daucus carota (Carrot), complete or TC196883 homologue to UniRef100_Q38JU3 Cluster: ADP ribosylation factor 002; n=2; core eudicotyledons|Rep: ADP ribosylation factor 002 - Daucus carota (Carrot), complete or TC223268 homologue to UniRef100_Q38JU3 Cluster: ADP r…	96.4097	161.573		6.81267e-11		-0.744937		chr01	3186251_3190400	PGSC0003DMG402016407	GTP binding, actin remodelling, cytosceleton, vesicular traffic, membrane
204	B2-T0 vs B2-T1		1	TC195598 homologue to UniRef100_Q38JU3 Cluster: ADP ribosylation factor 002; n=2; core eudicotyledons|Rep: ADP ribosylation factor 002 - Daucus carota (Carrot), complete or TC196883 homologue to UniRef100_Q38JU3 Cluster: ADP ribosylation factor 002; n=2; core eudicotyledons|Rep: ADP ribosylation factor 002 - Daucus carota (Carrot), complete or TC223268 homologue to UniRef100_Q38JU3 Cluster: ADP r…	119.48	262.896		5.78576e-24		-1.13772
204	A2-T0 vs A2-T1		1	TC195598 homologue to UniRef100_Q38JU3 Cluster: ADP ribosylation factor 002; n=2; core eudicotyledons|Rep: ADP ribosylation factor 002 - Daucus carota (Carrot), complete or TC196883 homologue to UniRef100_Q38JU3 Cluster: ADP ribosylation factor 002; n=2; core eudicotyledons|Rep: ADP ribosylation factor 002 - Daucus carota (Carrot), complete or TC223268 homologue to UniRef100_Q38JU3 Cluster: ADP r…	166.728	256.243		3.94272e-21		-0.62002
205		A1-T0 vs A1-T2	2	TC195624	10.6146		46.8442		2.9444e-15		-2.14182	chr10	45016463_45025733	PGSC0003DMG401029823	Integral membrane family protein
205		B2-T0 vs B2-T2	2	TC195624	7.4773		24.9059		3.17546e-05		-1.73589
205		A2-T0 vs A2-T2	2	TC195624	11.152		30.3152		3.79326e-08		-1.44275
206		A1-T0 vs A1-T2	2	TC195629 weakly similar to UniRef100_Q0ZPV6 Cluster: CXE carboxylesterase; n=1; Actinidia arguta|Rep: CXE carboxylesterase - Actinidia arguta, partial (60%) or TC216093 weakly similar to UniRef100_Q0ZPV6 Cluster: CXE carboxylesterase; n=1; Actinidia arguta|Rep: CXE carboxylesterase - Actinidia arguta, partial (47%) or TC221144 weakly similar to UniRef100_Q0ZPV6 Cluster: CXE carboxylesterase; n=1;…	100.577		267.146		1.45292e-46		-1.40933	chr07	11162496_11163782	PGSC0003DMG400006708	ambiguous annotation: CXE carboxylesterase or HSR203J protein
206		B2-T0 vs B2-T2	1	TC195629 weakly similar to UniRef100_Q0ZPV6 Cluster: CXE carboxylesterase; n=1; Actinidia arguta|Rep: CXE carboxylesterase - Actinidia arguta, partial (60%) or TC216093 weakly similar to UniRef100_Q0ZPV6 Cluster: CXE carboxylesterase; n=1; Actinidia arguta|Rep: CXE carboxylesterase - Actinidia arguta, partial (47%) or TC221144 weakly similar to UniRef100_Q0ZPV6 Cluster: CXE carboxylesterase; n=1;…	142.722		305.928		6.22399e-25		-1.09999	chr07	11127936_11129188	PGSC0003DMG400006709
206		A2-T0 vs A2-T2	2	TC195629 weakly similar to UniRef100_Q0ZPV6 Cluster: CXE carboxylesterase; n=1; Actinidia arguta|Rep: CXE carboxylesterase - Actinidia arguta, partial (60%) or TC216093 weakly similar to UniRef100_Q0ZPV6 Cluster: CXE carboxylesterase; n=1; Actinidia arguta|Rep: CXE carboxylesterase - Actinidia arguta, partial (47%) or TC221144 weakly similar to UniRef100_Q0ZPV6 Cluster: CXE carboxylesterase; n=1;…	144.316		257.4		1.07112e-23		-0.834777
207	A1-T0 vs A1-T1		15	TC195642 UniRef100_Q2VCJ3 Cluster: NtK-1-like; n=1; Solanum tuberosum|Rep: NtK-1-like - Solanum tuberosum (Potato), complete	125.974	190.044		6.61771e-09		-0.593211		chr01	71488954_71495512	PGSC0003DMG400002747	protein kinase, signaling, regulation
207	B2-T0 vs B2-T1		9	TC195642 UniRef100_Q2VCJ3 Cluster: NtK-1-like; n=1; Solanum tuberosum|Rep: NtK-1-like - Solanum tuberosum (Potato), complete	167.966	284.8		6.53042e-14		-0.761779
207	A2-T0 vs A2-T1		17	TC195642 UniRef100_Q2VCJ3 Cluster: NtK-1-like; n=1; Solanum tuberosum|Rep: NtK-1-like - Solanum tuberosum (Potato), complete	207.738	383.974		2.05791e-56		-0.886247
208		A1-T0 vs A1-T2	4	TC195654 homologue to UniRef100_Q84NI5 Cluster: Aconitase; n=1; Solanum pennellii|Rep: Aconitase - Solanum pennellii (Tomato) (Lycopersicon pennellii), partial (75%)	115.138		385.229		6.77631e-89		-1.74236	chr07	44046885_44055314	PGSC0003DMG400028951	central metabolism, TCA cycle
208		B2-T0 vs B2-T2	3	TC195654 homologue to UniRef100_Q84NI5 Cluster: Aconitase; n=1; Solanum pennellii|Rep: Aconitase - Solanum pennellii (Tomato) (Lycopersicon pennellii), partial (75%)	95.7802		256.404		6.42908e-31		-1.42062
208		A2-T0 vs A2-T2	3	TC195654 homologue to UniRef100_Q84NI5 Cluster: Aconitase; n=1; Solanum pennellii|Rep: Aconitase - Solanum pennellii (Tomato) (Lycopersicon pennellii), partial (75%)	100.667		203.615		3.21732e-26		-1.01626
209	A1-T0 vs A1-T1		4	TC195655 homologue to UniRef100_Q9XHH3 Cluster: Catalase isozyme 2; n=1; Solanum lycopersicum|Rep: Catalase isozyme 2 - Solanum lycopersicum (Tomato) (Lycopersicon esculentum), complete or TC198990 homologue to UniRef100_Q6T2D5 Cluster: Catalase; n=1; Solanum tuberosum|Rep: Catalase - Solanum tuberosum (Potato), partial (42%) or TC202874 UniRef100_Q6T2D5 Cluster: Catalase; n=1; Solanum tuberosum|…	383.641	295.856		3.24124e-08		0.374862		chr02	37815150..37819490	PGSC0003DMG400001570	central metabolism, hydrogen peroxide, reactive oxygen, ROS detoxification
209	B2-T0 vs B2-T1		4	TC195655 homologue to UniRef100_Q9XHH3 Cluster: Catalase isozyme 2; n=1; Solanum lycopersicum|Rep: Catalase isozyme 2 - Solanum lycopersicum (Tomato) (Lycopersicon esculentum), complete or TC198990 homologue to UniRef100_Q6T2D5 Cluster: Catalase; n=1; Solanum tuberosum|Rep: Catalase - Solanum tuberosum (Potato), partial (42%) or TC202874 UniRef100_Q6T2D5 Cluster: Catalase; n=1; Solanum tuberosum|…	352.87	159.786		3.73477e-31		1.14299
209	A2-T0 vs A2-T1		4	TC195655 homologue to UniRef100_Q9XHH3 Cluster: Catalase isozyme 2; n=1; Solanum lycopersicum|Rep: Catalase isozyme 2 - Solanum lycopersicum (Tomato) (Lycopersicon esculentum), complete or TC198990 homologue to UniRef100_Q6T2D5 Cluster: Catalase; n=1; Solanum tuberosum|Rep: Catalase - Solanum tuberosum (Potato), partial (42%) or TC202874 UniRef100_Q6T2D5 Cluster: Catalase; n=1; Solanum tuberosum|…	224.294	121.711		1.30369e-31		0.881933
210		A1-T0 vs A1-T2	2	TC195665 homologue to UniRef100_Q9SXX4 Cluster: Fructose-bisphosphate aldolase; n=1; Nicotiana paniculata|Rep: Fructose-bisphosphate aldolase - Nicotiana paniculata, complete or TC195863 homologue to UniRef100_Q9SXX4 Cluster: Fructose-bisphosphate aldolase; n=1; Nicotiana paniculata|Rep: Fructose-bisphosphate aldolase - Nicotiana paniculata, complete or TC207337 homologue to UniRef100_Q9SXX4 Clus…	18.3798		3.5445		5.44593e-09		2.37446	chr02	19968381_19970823	PGSC0003DMG400012012	central metabolism, carbohydrate metabolism, Calvin cycle,glycolysis, gluconeogenesis
210		B2-T0 vs B2-T2	2	TC195665 homologue to UniRef100_Q9SXX4 Cluster: Fructose-bisphosphate aldolase; n=1; Nicotiana paniculata|Rep: Fructose-bisphosphate aldolase - Nicotiana paniculata, complete or TC195863 homologue to UniRef100_Q9SXX4 Cluster: Fructose-bisphosphate aldolase; n=1; Nicotiana paniculata|Rep: Fructose-bisphosphate aldolase - Nicotiana paniculata, complete or TC207337 homologue to UniRef100_Q9SXX4 Clus…	32.4017		1.994		7.98497e-13		4.02234
210		A2-T0 vs A2-T2	3	TC195665 homologue to UniRef100_Q9SXX4 Cluster: Fructose-bisphosphate aldolase; n=1; Nicotiana paniculata|Rep: Fructose-bisphosphate aldolase - Nicotiana paniculata, complete or TC195863 homologue to UniRef100_Q9SXX4 Cluster: Fructose-bisphosphate aldolase; n=1; Nicotiana paniculata|Rep: Fructose-bisphosphate aldolase - Nicotiana paniculata, complete or TC207337 homologue to UniRef100_Q9SXX4 Clus…	31.1692		1.5602		5.1443e-19		4.3203
211		A1-T0 vs A1-T2	1	TC195672 UniRef100_Q41421 Cluster: Chlorophyll a/b binding protein; n=1; Solanum tuberosum|Rep: Chlorophyll a/b binding protein - Solanum tuberosum (Potato), complete or TC198377 homologue to UniRef100_Q41421 Cluster: Chlorophyll a/b binding protein; n=1; Solanum tuberosum|Rep: Chlorophyll a/b binding protein - Solanum tuberosum (Potato), complete	160.57		14.8227		2.76793e-100		3.43732	chr02	28758752_28759701	PGSC0003DMG400008299, PGSC0003DMG400008298, PGSC0003DMG400008299, PGSC0003DMG400008300, PGSC0003DMG400008301, PGSC0003DMG400008309	Chloroplast, photosynthesis
211		B2-T0 vs B2-T2	1	TC195672 UniRef100_Q41421 Cluster: Chlorophyll a/b binding protein; n=1; Solanum tuberosum|Rep: Chlorophyll a/b binding protein - Solanum tuberosum (Potato), complete or TC198377 homologue to UniRef100_Q41421 Cluster: Chlorophyll a/b binding protein; n=1; Solanum tuberosum|Rep: Chlorophyll a/b binding protein - Solanum tuberosum (Potato), complete	144.33		35.4855		2.60895e-27		2.02407
211		A2-T0 vs A2-T2	1	TC195672 UniRef100_Q41421 Cluster: Chlorophyll a/b binding protein; n=1; Solanum tuberosum|Rep: Chlorophyll a/b binding protein - Solanum tuberosum (Potato), complete or TC198377 homologue to UniRef100_Q41421 Cluster: Chlorophyll a/b binding protein; n=1; Solanum tuberosum|Rep: Chlorophyll a/b binding protein - Solanum tuberosum (Potato), complete	801.536		51.3921		0		3.96315
212		A1-T0 vs A1-T2	2	TC195678 homologue to UniRef100_Q43184 Cluster: Endochitinase; n=1; Solanum tuberosum|Rep: Endochitinase - Solanum tuberosum (Potato), complete	19.7631		122.26		4.74376e-47		-2.62906	chr02	19122845_19124739	PGSC0003DMG400008673	Pathogenesis, biotic stress, defense
212		B2-T0 vs B2-T2	2	TC195678 homologue to UniRef100_Q43184 Cluster: Endochitinase; n=1; Solanum tuberosum|Rep: Endochitinase - Solanum tuberosum (Potato), complete	5.6122		70.6069		2.47038e-27		-3.65316
212		A2-T0 vs A2-T2	2	TC195678 homologue to UniRef100_Q43184 Cluster: Endochitinase; n=1; Solanum tuberosum|Rep: Endochitinase - Solanum tuberosum (Potato), complete	15.4982		32.7574		6.42988e-06		-1.07972
213	A1-T0 vs A1-T1	A1-T0 vs A1-T2	4	TC195685 similar to UniRef100_A7PVH6 Cluster: Chromosome chr9 scaffold_33, whole genome shotgun sequence; n=2; Vitis vinifera|Rep: Chromosome chr9 scaffold_33, whole genome shotgun sequence - Vitis vinifera (Grape), complete or TC196011 similar to UniRef100_A7PVH6 Cluster: Chromosome chr9 scaffold_33, whole genome shotgun sequence; n=2; Vitis vinifera|Rep: Chromosome chr9 scaffold_33, whole genom…	69.0484	111.941	149.313	2.97982e-07	4.07685e-19	-0.697804	-1.11266	chr03	43088066_43093331	PGSC0003DMG400014159	Membrane protein PB1A10.07c
213	B2-T0 vs B2-T1	B2-T0 vs B2-T2	4	TC195685 similar to UniRef100_A7PVH6 Cluster: Chromosome chr9 scaffold_33, whole genome shotgun sequence; n=2; Vitis vinifera|Rep: Chromosome chr9 scaffold_33, whole genome shotgun sequence - Vitis vinifera (Grape), complete or TC196011 similar to UniRef100_A7PVH6 Cluster: Chromosome chr9 scaffold_33, whole genome shotgun sequence; n=2; Vitis vinifera|Rep: Chromosome chr9 scaffold_33, whole genom…	99.6975	194.211	206.046	5.53454e-14	4.36613e-16	-0.956205	-1.04734
213	A2-T0 vs A2-T1	A2-T0 vs A2-T2	2	TC195685 similar to UniRef100_A7PVH6 Cluster: Chromosome chr9 scaffold_33, whole genome shotgun sequence; n=2; Vitis vinifera|Rep: Chromosome chr9 scaffold_33, whole genome shotgun sequence - Vitis vinifera (Grape), complete or TC196011 similar to UniRef100_A7PVH6 Cluster: Chromosome chr9 scaffold_33, whole genome shotgun sequence; n=2; Vitis vinifera|Rep: Chromosome chr9 scaffold_33, whole genom…	119.772	227.483	178.385	1.63497e-36	2.28247e-09	-0.923413	-0.574701
214		A1-T0 vs A1-T2	3	TC195704 similar to UniRef100_A7Q721 Cluster: Chromosome chr5 scaffold_58, whole genome shotgun sequence; n=1; Vitis vinifera|Rep: Chromosome chr5 scaffold_58, whole genome shotgun sequence - Vitis vinifera (Grape), partial (69%) or TC201347 similar to UniRef100_A7Q721 Cluster: Chromosome chr5 scaffold_58, whole genome shotgun sequence; n=1; Vitis vinifera|Rep: Chromosome chr5 scaffold_58, whole …	104.014		48.0493		3.44949e-15		1.1142	chr09	50933022_50934806	PGSC0003DMG400020589	NAD dependent epimerase, carbohydrate metabolism
214		B2-T0 vs B2-T2	3	TC195704 similar to UniRef100_A7Q721 Cluster: Chromosome chr5 scaffold_58, whole genome shotgun sequence; n=1; Vitis vinifera|Rep: Chromosome chr5 scaffold_58, whole genome shotgun sequence - Vitis vinifera (Grape), partial (69%) or TC201347 similar to UniRef100_A7Q721 Cluster: Chromosome chr5 scaffold_58, whole genome shotgun sequence; n=1; Vitis vinifera|Rep: Chromosome chr5 scaffold_58, whole …	107.6		45.8281		6.03473e-11		1.23137
214		A2-T0 vs A2-T2	4	TC195704 similar to UniRef100_A7Q721 Cluster: Chromosome chr5 scaffold_58, whole genome shotgun sequence; n=1; Vitis vinifera|Rep: Chromosome chr5 scaffold_58, whole genome shotgun sequence - Vitis vinifera (Grape), partial (69%) or TC201347 similar to UniRef100_A7Q721 Cluster: Chromosome chr5 scaffold_58, whole genome shotgun sequence; n=1; Vitis vinifera|Rep: Chromosome chr5 scaffold_58, whole …	130.857		46.2828		1.67203e-26		1.49944
215	A1-T0 vs A1-T1		4	TC195717 or CK860470 weakly similar to UniRef100_P36177 Cluster: Translation initiation factor IF-3, chloroplast precursor; n=1; Euglena gracilis|Rep: Translation initiation factor IF-3, chloroplast precursor - Euglena gracilis, partial (4%) or TC195436 weakly similar to UniRef100_O19031 Cluster: Bactinecin 11; n=1; Ovis aries|Rep: Bactinecin 11 - Ovis aries (Sheep), partial (11%)	84.9004	141.358		1.60449e-09		-0.735508		chr08	42381577_42382821	PGSC0003DMG400012292	Keratin-associated protein 6-2 (other)
215	B2-T0 vs B2-T1		5	TC195717 or CK860470 weakly similar to UniRef100_P36177 Cluster: Translation initiation factor IF-3, chloroplast precursor; n=1; Euglena gracilis|Rep: Translation initiation factor IF-3, chloroplast precursor - Euglena gracilis, partial (4%) or TC195436 weakly similar to UniRef100_O19031 Cluster: Bactinecin 11; n=1; Ovis aries|Rep: Bactinecin 11 - Ovis aries (Sheep), partial (11%)	113.111	168.158		7.92106e-06		-0.572077
215	A2-T0 vs A2-T1		3	TC195717 or CK860470 weakly similar to UniRef100_P36177 Cluster: Translation initiation factor IF-3, chloroplast precursor; n=1; Euglena gracilis|Rep: Translation initiation factor IF-3, chloroplast precursor - Euglena gracilis, partial (4%) or TC195436 weakly similar to UniRef100_O19031 Cluster: Bactinecin 11; n=1; Ovis aries|Rep: Bactinecin 11 - Ovis aries (Sheep), partial (11%)	36.0777	63.2705		2.62322e-09		-0.810423
216	A1-T0 vs A1-T1		3	TC195723 similar to UniRef100_Q40477 Cluster: Ethylene-responsive transcription factor 4; n=1; Nicotiana tabacum|Rep: Ethylene-responsive transcription factor 4 - Nicotiana tabacum (Common tobacco), partial (86%) or TC194977 similar to UniRef100_Q40477 Cluster: Ethylene-responsive transcription factor 4; n=1; Nicotiana tabacum|Rep: Ethylene-responsive transcription factor 4 - Nicotiana tabacum (C…	103.362	192.726		6.39613e-17		-0.898842		chr12	6893416_6894627	PGSC0003DMG400013744	hormone signaling, ethylene responsive, transcription factor, AP2-EREBP family
216	B2-T0 vs B2-T1		3	TC195723 similar to UniRef100_Q40477 Cluster: Ethylene-responsive transcription factor 4; n=1; Nicotiana tabacum|Rep: Ethylene-responsive transcription factor 4 - Nicotiana tabacum (Common tobacco), partial (86%) or TC194977 similar to UniRef100_Q40477 Cluster: Ethylene-responsive transcription factor 4; n=1; Nicotiana tabacum|Rep: Ethylene-responsive transcription factor 4 - Nicotiana tabacum (C…	65.2738	227.139		3.25422e-40		-1.799
216	A2-T0 vs A2-T1		4	TC195723 similar to UniRef100_Q40477 Cluster: Ethylene-responsive transcription factor 4; n=1; Nicotiana tabacum|Rep: Ethylene-responsive transcription factor 4 - Nicotiana tabacum (Common tobacco), partial (86%) or TC194977 similar to UniRef100_Q40477 Cluster: Ethylene-responsive transcription factor 4; n=1; Nicotiana tabacum|Rep: Ethylene-responsive transcription factor 4 - Nicotiana tabacum (C…	44.6608	124.231		1.6193e-42		-1.47594
217	A1-T0 vs A1-T1		1	TC195743 homologue to UniRef100_O65820 Cluster: Histone H1; n=1; Solanum lycopersicum|Rep: Histone H1 - Solanum lycopersicum (Tomato) (Lycopersicon esculentum), partial (97%)	108.167	180.731		6.49405e-12		-0.740584		chr06	54099091_54100237	PGSC0003DMG400020064	chromatin (other)
217	B2-T0 vs B2-T1		1	TC195743 homologue to UniRef100_O65820 Cluster: Histone H1; n=1; Solanum lycopersicum|Rep: Histone H1 - Solanum lycopersicum (Tomato) (Lycopersicon esculentum), partial (97%)	132.397	505.307		3.72967e-96		-1.93229
217	A2-T0 vs A2-T1		3	TC195743 homologue to UniRef100_O65820 Cluster: Histone H1; n=1; Solanum lycopersicum|Rep: Histone H1 - Solanum lycopersicum (Tomato) (Lycopersicon esculentum), partial (97%)	174.857	444.022		1.63159e-127		-1.34446
218	A1-T0 vs A1-T1	A1-T0 vs A1-T2	4	TC195746 similar to UniRef100_A9LM04 Cluster: Bypass1; n=1; Nicotiana benthamiana|Rep: Bypass1 - Nicotiana benthamiana, partial (89%) or TC199073 similar to UniRef100_A9LM04 Cluster: Bypass1; n=1; Nicotiana benthamiana|Rep: Bypass1 - Nicotiana benthamiana, partial (94%)	128.88	356.899	329.6	1.61076e-62	6.21194e-54	-1.46469	-1.35469	chr01	65529209_65532263	PGSC0003DMG402000056	root-shoot signaling, development
218	B2-T0 vs B2-T1	B2-T0 vs B2-T2	7	TC195746 similar to UniRef100_A9LM04 Cluster: Bypass1; n=1; Nicotiana benthamiana|Rep: Bypass1 - Nicotiana benthamiana, partial (89%) or TC199073 similar to UniRef100_A9LM04 Cluster: Bypass1; n=1; Nicotiana benthamiana|Rep: Bypass1 - Nicotiana benthamiana, partial (94%)	205.05	308.84	348.67	6.47431e-10	5.43102e-16	-0.5851	-0.765889
218	A2-T0 vs A2-T1	A2-T0 vs A2-T2	7	TC195746 similar to UniRef100_A9LM04 Cluster: Bypass1; n=1; Nicotiana benthamiana|Rep: Bypass1 - Nicotiana benthamiana, partial (89%) or TC199073 similar to UniRef100_A9LM04 Cluster: Bypass1; n=1; Nicotiana benthamiana|Rep: Bypass1 - Nicotiana benthamiana, partial (94%)	221.934	524.802	327.729	1.18506e-132	2.22528e-15	-1.24149	-0.56237
219		A1-T0 vs A1-T2	5	TC195748 homologue to UniRef100_P12360 Cluster: Chlorophyll a-b binding protein 6A, chloroplast precursor; n=1; Solanum lycopersicum|Rep: Chlorophyll a-b binding protein 6A, chloroplast precursor - Solanum lycopersicum (Tomato) (Lycopersicon esculentum), complete or TC196074 homologue to UniRef100_P12360 Cluster: Chlorophyll a-b binding protein 6A, chloroplast precursor; n=1; Solanum lycopersicum…	1057.77		322.552		9.78801e-272		1.71342	chr05	46555333_46557859	PGSC0003DMG400023344	Chloroplast, photosynthesis
219		B2-T0 vs B2-T2	4	TC195748 homologue to UniRef100_P12360 Cluster: Chlorophyll a-b binding protein 6A, chloroplast precursor; n=1; Solanum lycopersicum|Rep: Chlorophyll a-b binding protein 6A, chloroplast precursor - Solanum lycopersicum (Tomato) (Lycopersicon esculentum), complete or TC196074 homologue to UniRef100_P12360 Cluster: Chlorophyll a-b binding protein 6A, chloroplast precursor; n=1; Solanum lycopersicum…	862.689		298.972		3.52903e-106		1.52883	chr05	46567596_46569965	PGSC0003DMG400023461
219		A2-T0 vs A2-T2	8	TC195748 homologue to UniRef100_P12360 Cluster: Chlorophyll a-b binding protein 6A, chloroplast precursor; n=1; Solanum lycopersicum|Rep: Chlorophyll a-b binding protein 6A, chloroplast precursor - Solanum lycopersicum (Tomato) (Lycopersicon esculentum), complete or TC196074 homologue to UniRef100_P12360 Cluster: Chlorophyll a-b binding protein 6A, chloroplast precursor; n=1; Solanum lycopersicum…	2755.92		439.461		0		2.64873
220		A1-T0 vs A1-T2	9	TC195748 homologue to UniRef100_P12360 Cluster: Chlorophyll a-b binding protein 6A, chloroplast precursor; n=1; Solanum lycopersicum|Rep: Chlorophyll a-b binding protein 6A, chloroplast precursor - Solanum lycopersicum (Tomato) (Lycopersicon esculentum), complete	164.921		38.9898		1.65519e-57		2.08061	chr05	46555333_46557859	PGSC0003DMG400023344	Chloroplast, photosynthesis
220		B2-T0 vs B2-T2	9	TC195748 homologue to UniRef100_P12360 Cluster: Chlorophyll a-b binding protein 6A, chloroplast precursor; n=1; Solanum lycopersicum|Rep: Chlorophyll a-b binding protein 6A, chloroplast precursor - Solanum lycopersicum (Tomato) (Lycopersicon esculentum), complete	109.667		21.9339		1.04468e-24		2.3219
220		A2-T0 vs A2-T2	9	TC195748 homologue to UniRef100_P12360 Cluster: Chlorophyll a-b binding protein 6A, chloroplast precursor; n=1; Solanum lycopersicum|Rep: Chlorophyll a-b binding protein 6A, chloroplast precursor - Solanum lycopersicum (Tomato) (Lycopersicon esculentum), complete	322.767		52.5272		3.11322e-124		2.61936
221		A1-T0 vs A1-T2	1	TC195764 homologue to UniRef100_P14278 Cluster: Chlorophyll a-b binding protein 4, chloroplast precursor; n=1; Solanum lycopersicum|Rep: Chlorophyll a-b binding protein 4, chloroplast precursor - Solanum lycopersicum (Tomato) (Lycopersicon esculentum), complete or TC196073 homologue to UniRef100_P14278 Cluster: Chlorophyll a-b binding protein 4, chloroplast precursor; n=1; Solanum lycopersicum|Re…	3858.26		1568.89		0		1.2982	chr07	41809200_41810202	PGSC0003DMG400006149	Chloroplast, photosynthesis
221		B2-T0 vs B2-T2	2	TC195764 homologue to UniRef100_P14278 Cluster: Chlorophyll a-b binding protein 4, chloroplast precursor; n=1; Solanum lycopersicum|Rep: Chlorophyll a-b binding protein 4, chloroplast precursor - Solanum lycopersicum (Tomato) (Lycopersicon esculentum), complete or TC196073 homologue to UniRef100_P14278 Cluster: Chlorophyll a-b binding protein 4, chloroplast precursor; n=1; Solanum lycopersicum|Re…	3577.95		2063.78		7.15504e-154		0.793843
221		A2-T0 vs A2-T2	2	TC195764 homologue to UniRef100_P14278 Cluster: Chlorophyll a-b binding protein 4, chloroplast precursor; n=1; Solanum lycopersicum|Rep: Chlorophyll a-b binding protein 4, chloroplast precursor - Solanum lycopersicum (Tomato) (Lycopersicon esculentum), complete or TC196073 homologue to UniRef100_P14278 Cluster: Chlorophyll a-b binding protein 4, chloroplast precursor; n=1; Solanum lycopersicum|Re…	3893.48		3051.78		4.00037e-66		0.351409
222		A1-T0 vs A1-T2	8	TC195764 homologue to UniRef100_P14278 Cluster: Chlorophyll a-b binding protein 4, chloroplast precursor; n=1; Solanum lycopersicum|Rep: Chlorophyll a-b binding protein 4, chloroplast precursor - Solanum lycopersicum (Tomato) (Lycopersicon esculentum), complete or TC196073 homologue to UniRef100_P14278 Cluster: Chlorophyll a-b binding protein 4, chloroplast precursor; n=1; Solanum lycopersicum|Re…	100.696		28.1826		2.50011e-30		1.83713	chr07	41809200_41810202	PGSC0003DMG400006149	Chloroplast, photosynthesis
222		B2-T0 vs B2-T2	13	TC195764 homologue to UniRef100_P14278 Cluster: Chlorophyll a-b binding protein 4, chloroplast precursor; n=1; Solanum lycopersicum|Rep: Chlorophyll a-b binding protein 4, chloroplast precursor - Solanum lycopersicum (Tomato) (Lycopersicon esculentum), complete or TC196073 homologue to UniRef100_P14278 Cluster: Chlorophyll a-b binding protein 4, chloroplast precursor; n=1; Solanum lycopersicum|Re…	134.004		40.6758		8.51049e-21		1.72003
222		A2-T0 vs A2-T2	9	TC195764 homologue to UniRef100_P14278 Cluster: Chlorophyll a-b binding protein 4, chloroplast precursor; n=1; Solanum lycopersicum|Rep: Chlorophyll a-b binding protein 4, chloroplast precursor - Solanum lycopersicum (Tomato) (Lycopersicon esculentum), complete or TC196073 homologue to UniRef100_P14278 Cluster: Chlorophyll a-b binding protein 4, chloroplast precursor; n=1; Solanum lycopersicum|Re…	127.366		73.2035		1.34219e-10		0.798994
223		A1-T0 vs A1-T2	6	TC195770 UniRef100_P30171 Cluster: Actin-97; n=1; Solanum tuberosum|Rep: Actin-97 - Solanum tuberosum (Potato), complete	237.904		118.751		1.36871e-27		1.00244	chr04	5231058_5234947	PGSC0003DMG400027746	cytosceleton (other)
223		B2-T0 vs B2-T2	5	TC195770 UniRef100_P30171 Cluster: Actin-97; n=1; Solanum tuberosum|Rep: Actin-97 - Solanum tuberosum (Potato), complete	236.123		153.029		3.70194e-08		0.625728
223		A2-T0 vs A2-T2	3	TC195770 UniRef100_P30171 Cluster: Actin-97; n=1; Solanum tuberosum|Rep: Actin-97 - Solanum tuberosum (Potato), complete	281.12		175.658		8.66073e-17		0.678419
224		A1-T0 vs A1-T2	8	TC195790 similar to UniRef100_A7PJK0 Cluster: Aspartate aminotransferase; n=1; Vitis vinifera|Rep: Aspartate aminotransferase - Vitis vinifera (Grape), partial (96%)	35.4521		131.973		5.05421e-35		-1.8963	chr07	46998115_47002738	PGSC0003DMG400020416	amino acid metabolism
224		B2-T0 vs B2-T2	6	TC195790 similar to UniRef100_A7PJK0 Cluster: Aspartate aminotransferase; n=1; Vitis vinifera|Rep: Aspartate aminotransferase - Vitis vinifera (Grape), partial (96%)	25.5355		84.8526		1.39997e-14		-1.73245
224		A2-T0 vs A2-T2	7	TC195790 similar to UniRef100_A7PJK0 Cluster: Aspartate aminotransferase; n=1; Vitis vinifera|Rep: Aspartate aminotransferase - Vitis vinifera (Grape), partial (96%)	39.9862		78.3586		2.36889e-10		-0.970591
225		A1-T0 vs A1-T2	1	TC195791 UniRef100_P52406 Cluster: Endochitinase 4 precursor; n=1; Solanum tuberosum|Rep: Endochitinase 4 precursor - Solanum tuberosum (Potato), partial (82%) or TC225213 homologue to UniRef100_P24091 Cluster: Endochitinase B precursor; n=1; Nicotiana tabacum|Rep: Endochitinase B precursor - Nicotiana tabacum (Common tobacco), partial (78%) or TC197791 homologue to UniRef100_P24091 Cluster: Endo…	0.5882		10.4433		9.42695e-07		-4.1502	?	not anchored	PGSC0003DMG400026855	Pathogenesis, biotic stress, defense
225		B2-T0 vs B2-T2	1	TC195791 UniRef100_P52406 Cluster: Endochitinase 4 precursor; n=1; Solanum tuberosum|Rep: Endochitinase 4 precursor - Solanum tuberosum (Potato), partial (82%) or TC225213 homologue to UniRef100_P24091 Cluster: Endochitinase B precursor; n=1; Nicotiana tabacum|Rep: Endochitinase B precursor - Nicotiana tabacum (Common tobacco), partial (78%) or TC197791 homologue to UniRef100_P24091 Cluster: Endo…	0.402		13.9792		1.36832e-07		-5.11982	?	?	PGSC0003DMG400026854
225		A2-T0 vs A2-T2	1	TC195791 UniRef100_P52406 Cluster: Endochitinase 4 precursor; n=1; Solanum tuberosum|Rep: Endochitinase 4 precursor - Solanum tuberosum (Potato), partial (82%) or TC225213 homologue to UniRef100_P24091 Cluster: Endochitinase B precursor; n=1; Nicotiana tabacum|Rep: Endochitinase B precursor - Nicotiana tabacum (Common tobacco), partial (78%) or TC197791 homologue to UniRef100_P24091 Cluster: Endo…	0.4976		7.9065		6.73956e-08		-3.98985
226	A1-T0 vs A1-T1		3	TC195800 UniRef100_O49968 Cluster: SRE1a; n=1; Solanum tuberosum|Rep: SRE1a - Solanum tuberosum (Potato), complete or TC204302 homologue to UniRef100_O49968 Cluster: SRE1a; n=1; Solanum tuberosum|Rep: SRE1a - Solanum tuberosum (Potato), partial (92%)	124.758	80.9046		4.18631e-07		0.624841		chr12	54773966_54776775	PGSC0003DMG400015425	SRE1a, sterol regulatory element binding protein (other)
226	B2-T0 vs B2-T1		3	TC195800 UniRef100_O49968 Cluster: SRE1a; n=1; Solanum tuberosum|Rep: SRE1a - Solanum tuberosum (Potato), complete or TC204302 homologue to UniRef100_O49968 Cluster: SRE1a; n=1; Solanum tuberosum|Rep: SRE1a - Solanum tuberosum (Potato), partial (92%)	209.994	153.961		7.3275e-05		0.447789
226	A2-T0 vs A2-T1		3	TC195800 UniRef100_O49968 Cluster: SRE1a; n=1; Solanum tuberosum|Rep: SRE1a - Solanum tuberosum (Potato), complete or TC204302 homologue to UniRef100_O49968 Cluster: SRE1a; n=1; Solanum tuberosum|Rep: SRE1a - Solanum tuberosum (Potato), partial (92%)	143.703	55.5207		2.68069e-40		1.372
227		A1-T0 vs A1-T2	2	TC195802 homologue to UniRef100_Q0PWS7 Cluster: Chloroplast pigment-binding protein CP29; n=1; Nicotiana tabacum|Rep: Chloroplast pigment-binding protein CP29 - Nicotiana tabacum (Common tobacco), complete	690.484		224.856		9.80174e-164		1.61861	chr09	128542_130405	PGSC0003DMG400008488	Chloroplast, photosynthesis
227		B2-T0 vs B2-T2	2	TC195802 homologue to UniRef100_Q0PWS7 Cluster: Chloroplast pigment-binding protein CP29; n=1; Nicotiana tabacum|Rep: Chloroplast pigment-binding protein CP29 - Nicotiana tabacum (Common tobacco), complete	508.457		225.986		9.18525e-43		1.16989
227		A2-T0 vs A2-T2	4	TC195802 homologue to UniRef100_Q0PWS7 Cluster: Chloroplast pigment-binding protein CP29; n=1; Nicotiana tabacum|Rep: Chloroplast pigment-binding protein CP29 - Nicotiana tabacum (Common tobacco), complete	917.83		271.477		1.05131e-218		1.75739
228		A1-T0 vs A1-T2	4	TC195811 similar to UniRef100_Q6PQF2 Cluster: Peroxidase precursor; n=1; Euphorbia characias|Rep: Peroxidase precursor - Euphorbia characias (Spurge), partial (83%)	30.6675		152.391		8.05512e-51		-2.31299	chr04	53776470_53778323	PGSC0003DMG401025083	oxidative stress, ROS, also named Peroxidase 12
228		B2-T0 vs B2-T2	5	TC195811 similar to UniRef100_Q6PQF2 Cluster: Peroxidase precursor; n=1; Euphorbia characias|Rep: Peroxidase precursor - Euphorbia characias (Spurge), partial (83%)	34.5083		96.1138		3.1011e-13		-1.4778
228		A2-T0 vs A2-T2	4	TC195811 similar to UniRef100_Q6PQF2 Cluster: Peroxidase precursor; n=1; Euphorbia characias|Rep: Peroxidase precursor - Euphorbia characias (Spurge), partial (83%)	60.5343		111.713		3.25874e-12		-0.883977
229	A1-T0 vs A1-T1		1	TC195812 weakly similar to UniRef100_A7Q3F1 Cluster: Chromosome chr13 scaffold_48, whole genome shotgun sequence; n=1; Vitis vinifera|Rep: Chromosome chr13 scaffold_48, whole genome shotgun sequence - Vitis vinifera (Grape), partial (90%)	5.2908	31.3913		2.36186e-12		-2.56882		chr09	167407_171841	PGSC0003DMG400008502	unknown
229	B2-T0 vs B2-T1		1	TC195812 weakly similar to UniRef100_A7Q3F1 Cluster: Chromosome chr13 scaffold_48, whole genome shotgun sequence; n=1; Vitis vinifera|Rep: Chromosome chr13 scaffold_48, whole genome shotgun sequence - Vitis vinifera (Grape), partial (90%)	19.7788	58.7249		1.00547e-09		-1.57002
229	A2-T0 vs A2-T1		1	TC195812 weakly similar to UniRef100_A7Q3F1 Cluster: Chromosome chr13 scaffold_48, whole genome shotgun sequence; n=1; Vitis vinifera|Rep: Chromosome chr13 scaffold_48, whole genome shotgun sequence - Vitis vinifera (Grape), partial (90%)	22.8939	60.8204		2.68759e-20		-1.40959
230	A1-T0 vs A1-T1	A1-T0 vs A1-T2	4	TC195822 homologue to UniRef100_Q5QHT4 Cluster: 70 kDa heat shock cognate protein 1; n=1; Vigna radiata|Rep: 70 kDa heat shock cognate protein 1 - Vigna radiata, partial (38%) or TC208728 homologue to UniRef100_P27322 Cluster: Heat shock cognate 70 kDa protein 2; n=1; Solanum lycopersicum|Rep: Heat shock cognate 70 kDa protein 2 - Solanum lycopersicum (Tomato) (Lycopersicon esculentum), partial (…	1252.18	1468.51	2004.88	1.65658e-11	3.28574e-105	-0.230658	-0.679077	chr09	6277193_6280662	PGSC0003DMG400008917	protein conformation, chaperone
230	B2-T0 vs B2-T1	B2-T0 vs B2-T2	6	TC195822 homologue to UniRef100_Q5QHT4 Cluster: 70 kDa heat shock cognate protein 1; n=1; Vigna radiata|Rep: 70 kDa heat shock cognate protein 1 - Vigna radiata, partial (38%) or TC208728 homologue to UniRef100_P27322 Cluster: Heat shock cognate 70 kDa protein 2; n=1; Solanum lycopersicum|Rep: Heat shock cognate 70 kDa protein 2 - Solanum lycopersicum (Tomato) (Lycopersicon esculentum), partial (…	1382.82	1713.55	2288.85	2.65934e-15	1.71966e-87	-0.303069	-0.727008
230	A2-T0 vs A2-T1	A2-T0 vs A2-T2	6	TC195822 homologue to UniRef100_Q5QHT4 Cluster: 70 kDa heat shock cognate protein 1; n=1; Vigna radiata|Rep: 70 kDa heat shock cognate protein 1 - Vigna radiata, partial (38%) or TC208728 homologue to UniRef100_P27322 Cluster: Heat shock cognate 70 kDa protein 2; n=1; Solanum lycopersicum|Rep: Heat shock cognate 70 kDa protein 2 - Solanum lycopersicum (Tomato) (Lycopersicon esculentum), partial (…	1637.77	2676.11	1790.61	3.59445e-258	6.54705e-06	-0.708121	-0.12872
231		A1-T0 vs A1-T2	3	TC195824 UniRef100_Q7EUR6 Cluster: AT4g05320/C17L7_240; n=8; core eudicotyledons|Rep: AT4g05320/C17L7_240 - Arabidopsis thaliana (Mouse-ear cress), partial (75%) or TC209808 UniRef100_P93135 Cluster: Polyubiquitin; n=1; Fragaria x ananassa|Rep: Polyubiquitin - Fragaria ananassa (Strawberry), partial (49%) or TC213625 UniRef100_P93135 Cluster: Polyubiquitin; n=1; Fragaria x ananassa|Rep: Polyubiqu…	156.214		256.372		4.43706e-16		-0.714712	?	?	?	ambiguous annotation
231		B2-T0 vs B2-T2	3	TC195824 UniRef100_Q7EUR6 Cluster: AT4g05320/C17L7_240; n=8; core eudicotyledons|Rep: AT4g05320/C17L7_240 - Arabidopsis thaliana (Mouse-ear cress), partial (75%) or TC209808 UniRef100_P93135 Cluster: Polyubiquitin; n=1; Fragaria x ananassa|Rep: Polyubiquitin - Fragaria ananassa (Strawberry), partial (49%) or TC213625 UniRef100_P93135 Cluster: Polyubiquitin; n=1; Fragaria x ananassa|Rep: Polyubiqu…	277.835		415.622		4.53759e-12		-0.581045
231		A2-T0 vs A2-T2	4	TC195824 UniRef100_Q7EUR6 Cluster: AT4g05320/C17L7_240; n=8; core eudicotyledons|Rep: AT4g05320/C17L7_240 - Arabidopsis thaliana (Mouse-ear cress), partial (75%) or TC209808 UniRef100_P93135 Cluster: Polyubiquitin; n=1; Fragaria x ananassa|Rep: Polyubiquitin - Fragaria ananassa (Strawberry), partial (49%) or TC213625 UniRef100_P93135 Cluster: Polyubiquitin; n=1; Fragaria x ananassa|Rep: Polyubiqu…	55.1093		282.634		6.13614e-127		-2.35857
231		A1-T0 vs A1-T2	7	TC195824 UniRef100_Q7EUR6 Cluster: AT4g05320/C17L7_240; n=8; core eudicotyledons|Rep: AT4g05320/C17L7_240 - Arabidopsis thaliana (Mouse-ear cress), partial (75%) or TC213625 UniRef100_P93135 Cluster: Polyubiquitin; n=1; Fragaria x ananassa|Rep: Polyubiquitin - Fragaria ananassa (Strawberry), partial (57%) or CV651486 similar to UniRef100_A0C654 Cluster: Chromosome undetermined scaffold_151, whole…	407.601		1172.11		6.84255e-222		-1.52388
231		B2-T0 vs B2-T2	2	TC195824 UniRef100_Q7EUR6 Cluster: AT4g05320/C17L7_240; n=8; core eudicotyledons|Rep: AT4g05320/C17L7_240 - Arabidopsis thaliana (Mouse-ear cress), partial (75%) or TC213625 UniRef100_P93135 Cluster: Polyubiquitin; n=1; Fragaria x ananassa|Rep: Polyubiquitin - Fragaria ananassa (Strawberry), partial (57%) or CV651486 similar to UniRef100_A0C654 Cluster: Chromosome undetermined scaffold_151, whole…	584.556		761.864		1.91524e-10		-0.382193
231		A2-T0 vs A2-T2	6	TC195824 UniRef100_Q7EUR6 Cluster: AT4g05320/C17L7_240; n=8; core eudicotyledons|Rep: AT4g05320/C17L7_240 - Arabidopsis thaliana (Mouse-ear cress), partial (75%) or TC213625 UniRef100_P93135 Cluster: Polyubiquitin; n=1; Fragaria x ananassa|Rep: Polyubiquitin - Fragaria ananassa (Strawberry), partial (57%) or CV651486 similar to UniRef100_A0C654 Cluster: Chromosome undetermined scaffold_151, whole…	872.85		1312.92		2.15738e-61		-0.588969
232		A1-T0 vs A1-T2	1	TC195833 similar to UniRef100_Q39800 Cluster: Delta-tonoplast intrinsic protein; n=1; Gossypium hirsutum|Rep: Delta-tonoplast intrinsic protein - Gossypium hirsutum (Upland cotton) (Gossypium mexicanum), complete or TC222817 similar to UniRef100_Q39935 Cluster: Aquaporin; n=1; Helianthus annuus|Rep: Aquaporin - Helianthus annuus (Common sunflower), partial (61%)	40.2368		5.3168		1.64407e-22		2.91989	chr12	48320137_48321557	PGSC0003DMG400026463	integral membrane protein, water channel
232		B2-T0 vs B2-T2	1	TC195833 similar to UniRef100_Q39800 Cluster: Delta-tonoplast intrinsic protein; n=1; Gossypium hirsutum|Rep: Delta-tonoplast intrinsic protein - Gossypium hirsutum (Upland cotton) (Gossypium mexicanum), complete or TC222817 similar to UniRef100_Q39935 Cluster: Aquaporin; n=1; Helianthus annuus|Rep: Aquaporin - Helianthus annuus (Common sunflower), partial (61%)	33.3987		4.6526		3.6151e-10		2.84367
232		A2-T0 vs A2-T2	2	TC195833 similar to UniRef100_Q39800 Cluster: Delta-tonoplast intrinsic protein; n=1; Gossypium hirsutum|Rep: Delta-tonoplast intrinsic protein - Gossypium hirsutum (Upland cotton) (Gossypium mexicanum), complete or TC222817 similar to UniRef100_Q39935 Cluster: Aquaporin; n=1; Helianthus annuus|Rep: Aquaporin - Helianthus annuus (Common sunflower), partial (61%)	36.8651		8.8412		4.78584e-12		2.05994
233		A1-T0 vs A1-T2	1	TC195856 similar to UniRef100_A7PSK3 Cluster: Chromosome chr6 scaffold_28, whole genome shotgun sequence; n=1; Vitis vinifera|Rep: Chromosome chr6 scaffold_28, whole genome shotgun sequence - Vitis vinifera (Grape), complete or TC203056 similar to UniRef100_A7PSK3 Cluster: Chromosome chr6 scaffold_28, whole genome shotgun sequence; n=1; Vitis vinifera|Rep: Chromosome chr6 scaffold_28, whole genom…	8.2344		28.2979		5.92279e-08		-1.78097	chr01	60324574_60329744	PGSC0003DMG400031119	Stress-induced protein
233		B2-T0 vs B2-T2	1	TC195856 similar to UniRef100_A7PSK3 Cluster: Chromosome chr6 scaffold_28, whole genome shotgun sequence; n=1; Vitis vinifera|Rep: Chromosome chr6 scaffold_28, whole genome shotgun sequence - Vitis vinifera (Grape), complete or TC203056 similar to UniRef100_A7PSK3 Cluster: Chromosome chr6 scaffold_28, whole genome shotgun sequence; n=1; Vitis vinifera|Rep: Chromosome chr6 scaffold_28, whole genom…	7.2366		27.4206		2.78237e-06		-1.92188
233		A2-T0 vs A2-T2	1	TC195856 similar to UniRef100_A7PSK3 Cluster: Chromosome chr6 scaffold_28, whole genome shotgun sequence; n=1; Vitis vinifera|Rep: Chromosome chr6 scaffold_28, whole genome shotgun sequence - Vitis vinifera (Grape), complete or TC203056 similar to UniRef100_A7PSK3 Cluster: Chromosome chr6 scaffold_28, whole genome shotgun sequence; n=1; Vitis vinifera|Rep: Chromosome chr6 scaffold_28, whole genom…	13.934		36.4577		5.21443e-09		-1.38761
234	A1-T0 vs A1-T1	A1-T0 vs A1-T2	2	TC195863 homologue to UniRef100_Q9SXX4 Cluster: Fructose-bisphosphate aldolase; n=1; Nicotiana paniculata|Rep: Fructose-bisphosphate aldolase - Nicotiana paniculata, complete	123.194	38.7593	30.1285	1.23252e-30	4.48822e-42	1.68022	2.03174	chr02	19968381_19970823	PGSC0003DMG400012012	central metabolism, carbohydrate metabolism, Calvin cycle, plastidic aldolase
234	B2-T0 vs B2-T1	B2-T0 vs B2-T2	5	TC195863 homologue to UniRef100_Q9SXX4 Cluster: Fructose-bisphosphate aldolase; n=1; Nicotiana paniculata|Rep: Fructose-bisphosphate aldolase - Nicotiana paniculata, complete	113.768	42.9946	17.1543	8.86265e-15	2.38469e-30	1.40965	2.72945	chr01	79573720..79576620	PGSC0003DMG400003123
234	A2-T0 vs A2-T1	A2-T0 vs A2-T2	4	TC195863 homologue to UniRef100_Q9SXX4 Cluster: Fructose-bisphosphate aldolase; n=1; Nicotiana paniculata|Rep: Fructose-bisphosphate aldolase - Nicotiana paniculata, complete	58.2247	26.4732	23.4032	1.7383e-13	1.30406e-10	1.14526	1.31492	chr02	38963810..38966150	PGSC0003DMG400003548
235	A1-T0 vs A1-T1	A1-T0 vs A1-T2	3	TC195875 homologue to UniRef100_P05315 Cluster: Endochitinase precursor; n=1; Solanum tuberosum|Rep: Endochitinase precursor - Solanum tuberosum (Potato), partial (94%) or AM909363 homologue to UniRef100_O81144 Cluster: Class I chitinase; n=1; Solanum tuberosum|Rep: Class I chitinase - Solanum tuberosum (Potato), partial (7%)	8.2344	36.931	56.5958	4.88428e-12	9.36569e-24	-2.16585	-2.78097	?	not anchored	PGSC0003DMG400040317	Pathogenesis, biotic stress, defense
235	B2-T0 vs B2-T1	B2-T0 vs B2-T2	9	TC195875 homologue to UniRef100_P05315 Cluster: Endochitinase precursor; n=1; Solanum tuberosum|Rep: Endochitinase precursor - Solanum tuberosum (Potato), partial (94%) or AM909363 homologue to UniRef100_O81144 Cluster: Class I chitinase; n=1; Solanum tuberosum|Rep: Class I chitinase - Solanum tuberosum (Potato), partial (7%)	2.8142	145.447	203.235	1.39236e-74	3.47543e-103	-5.68582	-6.17427	?	not anchored	PGSC0003DMG400008797
235	A2-T0 vs A2-T1	A2-T0 vs A2-T2	2	TC195875 homologue to UniRef100_P05315 Cluster: Endochitinase precursor; n=1; Solanum tuberosum|Rep: Endochitinase precursor - Solanum tuberosum (Potato), partial (94%) or AM909363 homologue to UniRef100_O81144 Cluster: Class I chitinase; n=1; Solanum tuberosum|Rep: Class I chitinase - Solanum tuberosum (Potato), partial (7%)	1.9906	43.5381	694.892	1.04252e-51	0	-4.22848	-8.44746	?	not anchored	PGSC0003DMG400026854
236	A1-T0 vs A1-T1	A1-T0 vs A1-T2	1	TC195879 homologue to UniRef100_P07369 Cluster: Chlorophyll a-b binding protein 3C, chloroplast precursor; n=1; Solanum lycopersicum|Rep: Chlorophyll a-b binding protein 3C, chloroplast precursor - Solanum lycopersicum (Tomato) (Lycopersicon esculentum), complete or TC213006 homologue to UniRef100_P26575 Cluster: Ribulose bisphosphate carboxylase small chain 2A, chloroplast precursor; n=1; Solanu…	583.185	100.226	43.4204	1.83302e-238	0	2.53995	3.74751	?	?	?	ambiguous annotation
236	B2-T0 vs B2-T1	B2-T0 vs B2-T2	1	TC195879 homologue to UniRef100_P07369 Cluster: Chlorophyll a-b binding protein 3C, chloroplast precursor; n=1; Solanum lycopersicum|Rep: Chlorophyll a-b binding protein 3C, chloroplast precursor - Solanum lycopersicum (Tomato) (Lycopersicon esculentum), complete or TC213006 homologue to UniRef100_P26575 Cluster: Ribulose bisphosphate carboxylase small chain 2A, chloroplast precursor; n=1; Solanu…	135.09	62.7632	46.5265	2.09422e-12	4.18354e-18	1.11172	1.5378
236	A2-T0 vs A2-T1	A2-T0 vs A2-T2	1	TC195879 homologue to UniRef100_P07369 Cluster: Chlorophyll a-b binding protein 3C, chloroplast precursor; n=1; Solanum lycopersicum|Rep: Chlorophyll a-b binding protein 3C, chloroplast precursor - Solanum lycopersicum (Tomato) (Lycopersicon esculentum), complete or TC213006 homologue to UniRef100_P26575 Cluster: Ribulose bisphosphate carboxylase small chain 2A, chloroplast precursor; n=1; Solanu…	202.995	132.42	99.8538	2.97723e-16	2.36848e-23	0.616475	1.02356
237	A1-T0 vs A1-T1	A1-T0 vs A1-T2	2	TC195884 weakly similar to UniRef100_A7PT76 Cluster: Chromosome chr8 scaffold_29, whole genome shotgun sequence; n=1; Vitis vinifera|Rep: Chromosome chr8 scaffold_29, whole genome shotgun sequence - Vitis vinifera (Grape), partial (62%)	19.4096	81.656	117.073	8.10474e-24	1.77479e-44	-2.07354	-2.59257	chr09	4419955_4422718	PGSC0003DMG400003887	Putative farnesylated protein (other)
237	B2-T0 vs B2-T1	B2-T0 vs B2-T2	2	TC195884 weakly similar to UniRef100_A7PT76 Cluster: Chromosome chr8 scaffold_29, whole genome shotgun sequence; n=1; Vitis vinifera|Rep: Chromosome chr8 scaffold_29, whole genome shotgun sequence - Vitis vinifera (Grape), partial (62%)	33.7707	81.9417	80.1113	7.39821e-10	5.46695e-09	-1.27304	-1.24623
237	A2-T0 vs A2-T1	A2-T0 vs A2-T2	1	TC195884 weakly similar to UniRef100_A7PT76 Cluster: Chromosome chr8 scaffold_29, whole genome shotgun sequence; n=1; Vitis vinifera|Rep: Chromosome chr8 scaffold_29, whole genome shotgun sequence - Vitis vinifera (Grape), partial (62%)	13.934	62.4821	57.9809	2.97071e-37	4.25015e-23	-2.16468	-2.05697
237	A1-T0 vs A1-T1	A1-T0 vs A1-T2	2	TC195884 weakly similar to UniRef100_A7PT76 Cluster: Chromosome chr8 scaffold_29, whole genome shotgun sequence; n=1; Vitis vinifera|Rep: Chromosome chr8 scaffold_29, whole genome shotgun sequence - Vitis vinifera (Grape), partial (62%) or CN215972 weakly similar to UniRef100_A7PT76 Cluster: Chromosome chr8 scaffold_29, whole genome shotgun sequence; n=1; Vitis vinifera|Rep: Chromosome chr8 scaff…	9.4383	40.3507	70.6689	1.37681e-12	1.48321e-30	-2.09675	-2.90448
237	B2-T0 vs B2-T1	B2-T0 vs B2-T2	1	TC195884 weakly similar to UniRef100_A7PT76 Cluster: Chromosome chr8 scaffold_29, whole genome shotgun sequence; n=1; Vitis vinifera|Rep: Chromosome chr8 scaffold_29, whole genome shotgun sequence - Vitis vinifera (Grape), partial (62%) or CN215972 weakly similar to UniRef100_A7PT76 Cluster: Chromosome chr8 scaffold_29, whole genome shotgun sequence; n=1; Vitis vinifera|Rep: Chromosome chr8 scaff…	18.444	60.3948	43.2031	4.79125e-11	2.3298e-05	-1.70548	-1.22798
237	A2-T0 vs A2-T1	A2-T0 vs A2-T2	1	TC195884 weakly similar to UniRef100_A7PT76 Cluster: Chromosome chr8 scaffold_29, whole genome shotgun sequence; n=1; Vitis vinifera|Rep: Chromosome chr8 scaffold_29, whole genome shotgun sequence - Vitis vinifera (Grape), partial (62%) or CN215972 weakly similar to UniRef100_A7PT76 Cluster: Chromosome chr8 scaffold_29, whole genome shotgun sequence; n=1; Vitis vinifera|Rep: Chromosome chr8 scaff…	8.8603	46.753	38.4853	4.69217e-32	1.66018e-16	-2.39948	-2.11888
238	A1-T0 vs A1-T1	A1-T0 vs A1-T2	16	TC195896 homologue to UniRef100_P09043 Cluster: Glyceraldehyde-3-phosphate dehydrogenase A, chloroplast precursor; n=1; Nicotiana tabacum|Rep: Glyceraldehyde-3-phosphate dehydrogenase A, chloroplast precursor - Nicotiana tabacum (Common tobacco), partial (97%)	1237.63	851.436	287.438	1.71121e-43	0	0.536545	2.10626	chr04	3719444_3722177	PGSC0003DMG400011530	central metabolism, chloroplast, Calvin cycle, carbon fixation
238	B2-T0 vs B2-T1	B2-T0 vs B2-T2	11	TC195896 homologue to UniRef100_P09043 Cluster: Glyceraldehyde-3-phosphate dehydrogenase A, chloroplast precursor; n=1; Nicotiana tabacum|Rep: Glyceraldehyde-3-phosphate dehydrogenase A, chloroplast precursor - Nicotiana tabacum (Common tobacco), partial (97%)	831.851	420.649	211.96	6.76421e-57	7.92374e-145	0.989498	1.97253
238	A2-T0 vs A2-T1	A2-T0 vs A2-T2	14	TC195896 homologue to UniRef100_P09043 Cluster: Glyceraldehyde-3-phosphate dehydrogenase A, chloroplast precursor; n=1; Nicotiana tabacum|Rep: Glyceraldehyde-3-phosphate dehydrogenase A, chloroplast precursor - Nicotiana tabacum (Common tobacco), partial (97%)	1222.82	910.26	443.245	6.14828e-47	1.59637e-226	0.42601	1.46403
239		A1-T0 vs A1-T2	4	TC195943 homologue to UniRef100_Q9SC19 Cluster: Alpha-1,4-glucan-protein synthase [UDP-forming] 1; n=1; Solanum tuberosum|Rep: Alpha-1,4-glucan-protein synthase [UDP-forming] 1 - Solanum tuberosum (Potato), complete	76.7758		117.34		1.69951e-06		-0.611976	chr05	703501_706000	PGSC0003DMG400028361	protein glycosylation (other)
239		B2-T0 vs B2-T2	3	TC195943 homologue to UniRef100_Q9SC19 Cluster: Alpha-1,4-glucan-protein synthase [UDP-forming] 1; n=1; Solanum tuberosum|Rep: Alpha-1,4-glucan-protein synthase [UDP-forming] 1 - Solanum tuberosum (Potato), complete	80.0045		186.03		2.61152e-18		-1.21738
239		A2-T0 vs A2-T2	3	TC195943 homologue to UniRef100_Q9SC19 Cluster: Alpha-1,4-glucan-protein synthase [UDP-forming] 1; n=1; Solanum tuberosum|Rep: Alpha-1,4-glucan-protein synthase [UDP-forming] 1 - Solanum tuberosum (Potato), complete	102.68		143.195		5.66705e-06		-0.479824
240		A1-T0 vs A1-T2	3	TC195946 similar to UniRef100_A7PEM9 Cluster: Aspartate aminotransferase; n=1; Vitis vinifera|Rep: Aspartate aminotransferase - Vitis vinifera (Grape), partial (98%)	21.6863		51.2311		1.51224e-08		-1.24024	chr07	14579685_14584762	PGSC0003DMG400015637	amino acid metabolism
240		B2-T0 vs B2-T2	4	TC195946 similar to UniRef100_A7PEM9 Cluster: Aspartate aminotransferase; n=1; Vitis vinifera|Rep: Aspartate aminotransferase - Vitis vinifera (Grape), partial (98%)	15.5658		39.3718		1.55363e-05		-1.33879
240		A2-T0 vs A2-T2	4	TC195946 similar to UniRef100_A7PEM9 Cluster: Aspartate aminotransferase; n=1; Vitis vinifera|Rep: Aspartate aminotransferase - Vitis vinifera (Grape), partial (98%)	15.7966		37.1359		8.44948e-08		-1.2332
241	A1-T0 vs A1-T1	A1-T0 vs A1-T2	11	TC195952 homologue to UniRef100_Q0PWS7 Cluster: Chloroplast pigment-binding protein CP29; n=1; Nicotiana tabacum|Rep: Chloroplast pigment-binding protein CP29 - Nicotiana tabacum (Common tobacco), complete or TC222613 homologue to UniRef100_O24561 Cluster: Chlorophyll a/b-binding protein CP29 precursor; n=1; Zea mays|Rep: Chlorophyll a/b-binding protein CP29 precursor - Zea mays (Maize), partial …	1826.55	1368.42	715.108	2.62964e-40	0	0.416254	1.35289	chr09	128542_130405	PGSC0003DMG400008488	Chloroplast, photosynthesis
241	B2-T0 vs B2-T1	B2-T0 vs B2-T2	10	TC195952 homologue to UniRef100_Q0PWS7 Cluster: Chloroplast pigment-binding protein CP29; n=1; Nicotiana tabacum|Rep: Chloroplast pigment-binding protein CP29 - Nicotiana tabacum (Common tobacco), complete or TC222613 homologue to UniRef100_O24561 Cluster: Chlorophyll a/b-binding protein CP29 precursor; n=1; Zea mays|Rep: Chlorophyll a/b-binding protein CP29 precursor - Zea mays (Maize), partial …	1638.53	1075.44	556.734	1.08826e-49	2.53402e-205	0.614571	1.55734
241	A2-T0 vs A2-T1	A2-T0 vs A2-T2	13	TC195952 homologue to UniRef100_Q0PWS7 Cluster: Chloroplast pigment-binding protein CP29; n=1; Nicotiana tabacum|Rep: Chloroplast pigment-binding protein CP29 - Nicotiana tabacum (Common tobacco), complete or TC222613 homologue to UniRef100_O24561 Cluster: Chlorophyll a/b-binding protein CP29 precursor; n=1; Zea mays|Rep: Chlorophyll a/b-binding protein CP29 precursor - Zea mays (Maize), partial …	1425.13	915.145	1056.02	4.27175e-111	2.89162e-36	0.639344	0.432456
242		A1-T0 vs A1-T2	4	TC195961 similar to UniRef100_Q5RZ62 Cluster: 3-hydroxy-3-methylglutaryl coenzyme A reductase; n=1; Eucommia ulmoides|Rep: 3-hydroxy-3-methylglutaryl coenzyme A reductase - Eucommia ulmoides (Hardy rubber tree), partial (92%)	49.5682		22.4389		2.63383e-08		1.14341	chr04	64085043_64088671	PGSC0003DMG400009924	mevalonate pathway, isoprenoid biosynthesis, secondary metabolism
242		B2-T0 vs B2-T2	5	TC195961 similar to UniRef100_Q5RZ62 Cluster: 3-hydroxy-3-methylglutaryl coenzyme A reductase; n=1; Eucommia ulmoides|Rep: 3-hydroxy-3-methylglutaryl coenzyme A reductase - Eucommia ulmoides (Hardy rubber tree), partial (92%)	52.2618		19.7452		5.17605e-07		1.40425
242		A2-T0 vs A2-T2	4	TC195961 similar to UniRef100_Q5RZ62 Cluster: 3-hydroxy-3-methylglutaryl coenzyme A reductase; n=1; Eucommia ulmoides|Rep: 3-hydroxy-3-methylglutaryl coenzyme A reductase - Eucommia ulmoides (Hardy rubber tree), partial (92%)	63.2398		24.3871		4.30621e-12		1.37471
243	A1-T0 vs A1-T1	A1-T0 vs A1-T2	4	TC195968 weakly similar to UniRef100_A7NYQ1 Cluster: Chromosome chr6 scaffold_3, whole genome shotgun sequence; n=1; Vitis vinifera|Rep: Chromosome chr6 scaffold_3, whole genome shotgun sequence - Vitis vinifera (Grape), partial (37%)	2.1698	31.4406	25.6978	3.43663e-17	6.57031e-14	-3.85772	-3.56599	chr01	59442369_59450084	PGSC0003DMG400025255	Cohesin subunit rad21, the cohesin complex is a key player in regulating cell division, regulation
243	B2-T0 vs B2-T1	B2-T0 vs B2-T2	4	TC195968 weakly similar to UniRef100_A7NYQ1 Cluster: Chromosome chr6 scaffold_3, whole genome shotgun sequence; n=1; Vitis vinifera|Rep: Chromosome chr6 scaffold_3, whole genome shotgun sequence - Vitis vinifera (Grape), partial (37%)	5.4834	36.1184	54.5024	3.18012e-11	9.30359e-20	-2.58828	-3.31319
243	A2-T0 vs A2-T1	A2-T0 vs A2-T2	4	TC195968 weakly similar to UniRef100_A7NYQ1 Cluster: Chromosome chr6 scaffold_3, whole genome shotgun sequence; n=1; Vitis vinifera|Rep: Chromosome chr6 scaffold_3, whole genome shotgun sequence - Vitis vinifera (Grape), partial (37%)	1.1075	7.5589	54.6075	2.77027e-07	1.20354e-57	-2.77067	-5.62368
244		A1-T0 vs A1-T2	1	TC195987 weakly similar to UniRef100_A7NSJ0 Cluster: Chromosome chr18 scaffold_1, whole genome shotgun sequence; n=2; Vitis vinifera|Rep: Chromosome chr18 scaffold_1, whole genome shotgun sequence - Vitis vinifera (Grape), partial (17%) or TC200007 similar to UniRef100_A7NSJ0 Cluster: Chromosome chr18 scaffold_1, whole genome shotgun sequence; n=2; Vitis vinifera|Rep: Chromosome chr18 scaffold_1,…	3.529		23.9185		1.19546e-10		-2.76079	chr04	50268327_50274856	PGSC0003DMG401024842	unknown
244		B2-T0 vs B2-T2	2	TC195987 weakly similar to UniRef100_A7NSJ0 Cluster: Chromosome chr18 scaffold_1, whole genome shotgun sequence; n=2; Vitis vinifera|Rep: Chromosome chr18 scaffold_1, whole genome shotgun sequence - Vitis vinifera (Grape), partial (17%) or TC200007 similar to UniRef100_A7NSJ0 Cluster: Chromosome chr18 scaffold_1, whole genome shotgun sequence; n=2; Vitis vinifera|Rep: Chromosome chr18 scaffold_1,…	2.0102		18.2804		3.09165e-07		-3.18491
244		A2-T0 vs A2-T2	1	TC195987 weakly similar to UniRef100_A7NSJ0 Cluster: Chromosome chr18 scaffold_1, whole genome shotgun sequence; n=2; Vitis vinifera|Rep: Chromosome chr18 scaffold_1, whole genome shotgun sequence - Vitis vinifera (Grape), partial (17%) or TC200007 similar to UniRef100_A7NSJ0 Cluster: Chromosome chr18 scaffold_1, whole genome shotgun sequence; n=2; Vitis vinifera|Rep: Chromosome chr18 scaffold_1,…	7.4646		28.5512		2.57956e-11		-1.93541
245	A1-T0 vs A1-T1	A1-T0 vs A1-T2	5	TC195989 homologue to UniRef100_Q6JJ29 Cluster: Prephenate dehydratase; n=1; Ipomoea trifida|Rep: Prephenate dehydratase - Ipomoea trifida (Morning glory), partial (89%)	96.4611	216.072	318.024	5.16426e-28	1.6769e-72	-1.17306	-1.72112	chr06	50313649_50315198	PGSC0003DMG400007122	aromatic amino acid biosynthesis, amino acid metabolism, also named Arogenate dehydratase
245	B2-T0 vs B2-T1	B2-T0 vs B2-T2	3	TC195989 homologue to UniRef100_Q6JJ29 Cluster: Prephenate dehydratase; n=1; Ipomoea trifida|Rep: Prephenate dehydratase - Ipomoea trifida (Morning glory), partial (89%)	35.8911	438.158	257.225	1.8539e-166	2.97113e-75	-3.60397	-2.84133
245	A2-T0 vs A2-T1	A2-T0 vs A2-T2	9	TC195989 homologue to UniRef100_Q6JJ29 Cluster: Prephenate dehydratase; n=1; Ipomoea trifida|Rep: Prephenate dehydratase - Ipomoea trifida (Morning glory), partial (89%)	89.8685	433.899	271.674	1.18823e-263	4.18101e-70	-2.27132	-1.59599
246	A1-T0 vs A1-T1	A1-T0 vs A1-T2	19	TC196005 homologue to UniRef100_Q2WEC9 Cluster: Cationic peroxidase precursor; n=1; Solanum lycopersicum|Rep: Cationic peroxidase precursor - Solanum lycopersicum (Tomato) (Lycopersicon esculentum), partial (86%)	31.7921	543.303	965.218	1.52186e-288	0	-4.09577	-4.92412	chr01	74724083_74725745	PGSC0003DMG400012589	oxidative stress, ROS
246	B2-T0 vs B2-T1	B2-T0 vs B2-T2	3	TC196005 homologue to UniRef100_Q2WEC9 Cluster: Cationic peroxidase precursor; n=1; Solanum lycopersicum|Rep: Cationic peroxidase precursor - Solanum lycopersicum (Tomato) (Lycopersicon esculentum), partial (86%)	21.435	525.79	1506.79	8.46464e-239	0	-4.61066	-6.13537
246	A2-T0 vs A2-T1	A2-T0 vs A2-T2	11	TC196005 homologue to UniRef100_Q2WEC9 Cluster: Cationic peroxidase precursor; n=1; Solanum lycopersicum|Rep: Cationic peroxidase precursor - Solanum lycopersicum (Tomato) (Lycopersicon esculentum), partial (86%)	0.4747	1816.19	536.714	0	0	-12.4866	-10.1431
247	A1-T0 vs A1-T1	A1-T0 vs A1-T2	4	TC196008 similar to UniRef100_Q42580 Cluster: Peroxidase 21 precursor; n=2; Arabidopsis thaliana|Rep: Peroxidase 21 precursor - Arabidopsis thaliana (Mouse-ear cress), partial (91%)	14.116	125.796	85.2306	1.27826e-55	8.81519e-33	-3.15643	-2.59404	chr09	3532391_3536082	PGSC0003DMG400001774	oxidative stress, ROS
247	B2-T0 vs B2-T1	B2-T0 vs B2-T2	4	TC196008 similar to UniRef100_Q42580 Cluster: Peroxidase 21 precursor; n=2; Arabidopsis thaliana|Rep: Peroxidase 21 precursor - Arabidopsis thaliana (Mouse-ear cress), partial (91%)	34.9768	174.126	75.81	2.35451e-42	2.077e-07	-2.29338	-1.11599
247	A2-T0 vs A2-T1	A2-T0 vs A2-T2	5	TC196008 similar to UniRef100_Q42580 Cluster: Peroxidase 21 precursor; n=2; Arabidopsis thaliana|Rep: Peroxidase 21 precursor - Arabidopsis thaliana (Mouse-ear cress), partial (91%)	27.0386	53.1763	97.074	1.54254e-10	3.07826e-32	-0.975612	-1.84407
248		A1-T0 vs A1-T2	2	TC196009 similar to UniRef100_A7NXU6 Cluster: Chromosome chr5 scaffold_2, whole genome shotgun sequence; n=1; Vitis vinifera|Rep: Chromosome chr5 scaffold_2, whole genome shotgun sequence - Vitis vinifera (Grape), partial (48%) or TC215801 homologue to UniRef100_A7NXU6 Cluster: Chromosome chr5 scaffold_2, whole genome shotgun sequence; n=1; Vitis vinifera|Rep: Chromosome chr5 scaffold_2, whole ge…	0.4968		18.8303		9.27283e-13		-5.24439	chr09	50385830_50394950	PGSC0003DMG400029663	unknown
248		B2-T0 vs B2-T2	2	TC196009 similar to UniRef100_A7NXU6 Cluster: Chromosome chr5 scaffold_2, whole genome shotgun sequence; n=1; Vitis vinifera|Rep: Chromosome chr5 scaffold_2, whole genome shotgun sequence - Vitis vinifera (Grape), partial (48%) or TC215801 homologue to UniRef100_A7NXU6 Cluster: Chromosome chr5 scaffold_2, whole genome shotgun sequence; n=1; Vitis vinifera|Rep: Chromosome chr5 scaffold_2, whole ge…	61.8286		246.095		2.19579e-47		-1.99287
248		A2-T0 vs A2-T2	2	TC196009 similar to UniRef100_A7NXU6 Cluster: Chromosome chr5 scaffold_2, whole genome shotgun sequence; n=1; Vitis vinifera|Rep: Chromosome chr5 scaffold_2, whole genome shotgun sequence - Vitis vinifera (Grape), partial (48%) or TC215801 homologue to UniRef100_A7NXU6 Cluster: Chromosome chr5 scaffold_2, whole genome shotgun sequence; n=1; Vitis vinifera|Rep: Chromosome chr5 scaffold_2, whole ge…	65.9521		116.777		2.11758e-11		-0.824267
249		A1-T0 vs A1-T2	9	TC196017 UniRef100_Q41067 Cluster: Polyubiquitin; n=1; Pinus sylvestris|Rep: Polyubiquitin - Pinus sylvestris (Scots pine), partial (70%)	223.379		638.013		1.53649e-120		-1.51409	chr10	46858_48869	PGSC0003DMG400014431	protein degradation
249		B2-T0 vs B2-T2	5	TC196017 UniRef100_Q41067 Cluster: Polyubiquitin; n=1; Pinus sylvestris|Rep: Polyubiquitin - Pinus sylvestris (Scots pine), partial (70%)	200.087		422.819		7.58572e-33		-1.07941
249		A2-T0 vs A2-T2	4	TC196017 UniRef100_Q41067 Cluster: Polyubiquitin; n=1; Pinus sylvestris|Rep: Polyubiquitin - Pinus sylvestris (Scots pine), partial (70%)	191.635		562.194		5.46029e-137		-1.55271
250	A1-T0 vs A1-T1		6	TC196027 similar to UniRef100_A7NYD2 Cluster: Chromosome chr6 scaffold_3, whole genome shotgun sequence; n=1; Vitis vinifera|Rep: Chromosome chr6 scaffold_3, whole genome shotgun sequence - Vitis vinifera (Grape), partial (97%)	2.3515	120.085		1.68832e-76		-5.67435		chr06	1753911_1759140	PGSC0003DMG400004170	Asparagine synthetase [glutamine-hydrolyzing], nitrogen metabolism, amino acid metabolism
250	B2-T0 vs B2-T1		2	TC196027 similar to UniRef100_A7NYD2 Cluster: Chromosome chr6 scaffold_3, whole genome shotgun sequence; n=1; Vitis vinifera|Rep: Chromosome chr6 scaffold_3, whole genome shotgun sequence - Vitis vinifera (Grape), partial (97%)	15.3387	39.6052		6.20133e-06		-1.36852
250	A2-T0 vs A2-T1		6	TC196027 similar to UniRef100_A7NYD2 Cluster: Chromosome chr6 scaffold_3, whole genome shotgun sequence; n=1; Vitis vinifera|Rep: Chromosome chr6 scaffold_3, whole genome shotgun sequence - Vitis vinifera (Grape), partial (97%)	7.4654	239.293		0		-5.00241
251		A1-T0 vs A1-T2	4	TC196057 similar to UniRef100_Q50LG4 Cluster: Peroxidase; n=1; Nicotiana tabacum|Rep: Peroxidase - Nicotiana tabacum (Common tobacco), partial (76%)	0.4968		21.6132		1.02921e-14		-5.44325	chr03	4769287_4772319	PGSC0003DMG400005062	oxidative stress, ROS
251		B2-T0 vs B2-T2	5	TC196057 similar to UniRef100_Q50LG4 Cluster: Peroxidase; n=1; Nicotiana tabacum|Rep: Peroxidase - Nicotiana tabacum (Common tobacco), partial (76%)	0.05		31.6499		2.5736e-18		-9.30605
251		A2-T0 vs A2-T2	6	TC196057 similar to UniRef100_Q50LG4 Cluster: Peroxidase; n=1; Nicotiana tabacum|Rep: Peroxidase - Nicotiana tabacum (Common tobacco), partial (76%)	3.9555		14.562		2.71956e-06		-1.88028
252	A1-T0 vs A1-T1		1	TC196064 homologue to UniRef100_A7PLN7 Cluster: Chromosome chr7 scaffold_20, whole genome shotgun sequence; n=1; Vitis vinifera|Rep: Chromosome chr7 scaffold_20, whole genome shotgun sequence - Vitis vinifera (Grape), partial (56%) or TC195310 homologue to UniRef100_A7PLN7 Cluster: Chromosome chr7 scaffold_20, whole genome shotgun sequence; n=1; Vitis vinifera|Rep: Chromosome chr7 scaffold_20, wh…	57.0968	26.5534		1.93359e-08		1.10451		chr02	41446700_41447821	PGSC0003DMG400024936	LOB domain-containing protein (other)
252	B2-T0 vs B2-T1		2	TC196064 homologue to UniRef100_A7PLN7 Cluster: Chromosome chr7 scaffold_20, whole genome shotgun sequence; n=1; Vitis vinifera|Rep: Chromosome chr7 scaffold_20, whole genome shotgun sequence - Vitis vinifera (Grape), partial (56%) or TC195310 homologue to UniRef100_A7PLN7 Cluster: Chromosome chr7 scaffold_20, whole genome shotgun sequence; n=1; Vitis vinifera|Rep: Chromosome chr7 scaffold_20, wh…	55.5545	15.9868		1.37856e-10		1.79702
252	A2-T0 vs A2-T1		2	TC196064 homologue to UniRef100_A7PLN7 Cluster: Chromosome chr7 scaffold_20, whole genome shotgun sequence; n=1; Vitis vinifera|Rep: Chromosome chr7 scaffold_20, whole genome shotgun sequence - Vitis vinifera (Grape), partial (56%) or TC195310 homologue to UniRef100_A7PLN7 Cluster: Chromosome chr7 scaffold_20, whole genome shotgun sequence; n=1; Vitis vinifera|Rep: Chromosome chr7 scaffold_20, wh…	115.987	29.5528		2.68734e-53		1.9726
253	A1-T0 vs A1-T1	A1-T0 vs A1-T2	5	TC196068 weakly similar to UniRef100_A7QF69 Cluster: Chromosome undetermined scaffold_87, whole genome shotgun sequence; n=1; Vitis vinifera|Rep: Chromosome undetermined scaffold_87, whole genome shotgun sequence - Vitis vinifera (Grape), partial (34%) or TC211174 weakly similar to UniRef100_A7PP92 Cluster: Chromosome chr8 scaffold_23, whole genome shotgun sequence; n=1; Vitis vinifera|Rep: Chrom…	62.5906	221.219	179.229	3.44624e-53	3.65422e-35	-1.8337	-1.51779	chr11	37796219_37797362	PGSC0003DMG400026346	F-box family protein, protein degradation
253	B2-T0 vs B2-T1	B2-T0 vs B2-T2	4	TC196068 weakly similar to UniRef100_A7QF69 Cluster: Chromosome undetermined scaffold_87, whole genome shotgun sequence; n=1; Vitis vinifera|Rep: Chromosome undetermined scaffold_87, whole genome shotgun sequence - Vitis vinifera (Grape), partial (34%) or TC211174 weakly similar to UniRef100_A7PP92 Cluster: Chromosome chr8 scaffold_23, whole genome shotgun sequence; n=1; Vitis vinifera|Rep: Chrom…	60.317	343.101	133.343	1.14835e-90	2.06171e-12	-2.50221	-1.14451
253	A2-T0 vs A2-T1	A2-T0 vs A2-T2	2	TC196068 weakly similar to UniRef100_A7QF69 Cluster: Chromosome undetermined scaffold_87, whole genome shotgun sequence; n=1; Vitis vinifera|Rep: Chromosome undetermined scaffold_87, whole genome shotgun sequence - Vitis vinifera (Grape), partial (34%) or TC211174 weakly similar to UniRef100_A7PP92 Cluster: Chromosome chr8 scaffold_23, whole genome shotgun sequence; n=1; Vitis vinifera|Rep: Chrom…	35.4411	195.568	102.454	2.84033e-132	5.6544e-26	-2.4576	-1.53148
254		A1-T0 vs A1-T2	2	TC196070 similar to UniRef100_A7QVC3 Cluster: Chromosome chr2 scaffold_187, whole genome shotgun sequence; n=2; Vitis vinifera|Rep: Chromosome chr2 scaffold_187, whole genome shotgun sequence - Vitis vinifera (Grape), partial (85%)	114.253		21.4887		1.06045e-48		2.41058	chr08	39692491_39697463	PGSC0003DMG400004734	unknown
254		B2-T0 vs B2-T2	3	TC196070 similar to UniRef100_A7QVC3 Cluster: Chromosome chr2 scaffold_187, whole genome shotgun sequence; n=2; Vitis vinifera|Rep: Chromosome chr2 scaffold_187, whole genome shotgun sequence - Vitis vinifera (Grape), partial (85%)	75.2716		28.5805		1.78229e-09		1.39707
254		A2-T0 vs A2-T2	3	TC196070 similar to UniRef100_A7QVC3 Cluster: Chromosome chr2 scaffold_187, whole genome shotgun sequence; n=2; Vitis vinifera|Rep: Chromosome chr2 scaffold_187, whole genome shotgun sequence - Vitis vinifera (Grape), partial (85%)	94.6151		47.3265		3.01447e-11		0.999421
255		A1-T0 vs A1-T2	10	TC196074 homologue to UniRef100_P12360 Cluster: Chlorophyll a-b binding protein 6A, chloroplast precursor; n=1; Solanum lycopersicum|Rep: Chlorophyll a-b binding protein 6A, chloroplast precursor - Solanum lycopersicum (Tomato) (Lycopersicon esculentum), complete or TC212556 homologue to UniRef100_P12360 Cluster: Chlorophyll a-b binding protein 6A, chloroplast precursor; n=1; Solanum lycopersicum…	3069.7		1451.27		0		1.08078	chr05	46567596_46569965	PGSC0003DMG400023461	Chloroplast, photosynthesis
255		B2-T0 vs B2-T2	12	TC196074 homologue to UniRef100_P12360 Cluster: Chlorophyll a-b binding protein 6A, chloroplast precursor; n=1; Solanum lycopersicum|Rep: Chlorophyll a-b binding protein 6A, chloroplast precursor - Solanum lycopersicum (Tomato) (Lycopersicon esculentum), complete or TC212556 homologue to UniRef100_P12360 Cluster: Chlorophyll a-b binding protein 6A, chloroplast precursor; n=1; Solanum lycopersicum…	2473.22		1068.55		4.62816e-212		1.21073
255		A2-T0 vs A2-T2	14	TC196074 homologue to UniRef100_P12360 Cluster: Chlorophyll a-b binding protein 6A, chloroplast precursor; n=1; Solanum lycopersicum|Rep: Chlorophyll a-b binding protein 6A, chloroplast precursor - Solanum lycopersicum (Tomato) (Lycopersicon esculentum), complete or TC212556 homologue to UniRef100_P12360 Cluster: Chlorophyll a-b binding protein 6A, chloroplast precursor; n=1; Solanum lycopersicum…	4141.95		1437.84		0		1.52641
256		A1-T0 vs A1-T2	2	TC196079 UniRef100_Q3HRY1 Cluster: Small GTP-binding protein Sar1BNt-like protein; n=1; Solanum tuberosum|Rep: Small GTP-binding protein Sar1BNt-like protein - Solanum tuberosum (Potato), complete or TC200216 UniRef100_Q3HRY1 Cluster: Small GTP-binding protein Sar1BNt-like protein; n=1; Solanum tuberosum|Rep: Small GTP-binding protein Sar1BNt-like protein - Solanum tuberosum (Potato), complete	146.542		198.715		3.63912e-06		-0.439391	chr01	70969831_70972782	PGSC0003DMG400002778	protein transport, vesicle-mediated transport
256		B2-T0 vs B2-T2	1	TC196079 UniRef100_Q3HRY1 Cluster: Small GTP-binding protein Sar1BNt-like protein; n=1; Solanum tuberosum|Rep: Small GTP-binding protein Sar1BNt-like protein - Solanum tuberosum (Potato), complete or TC200216 UniRef100_Q3HRY1 Cluster: Small GTP-binding protein Sar1BNt-like protein; n=1; Solanum tuberosum|Rep: Small GTP-binding protein Sar1BNt-like protein - Solanum tuberosum (Potato), complete	135.09		194.082		1.72898e-05		-0.522743
256		A2-T0 vs A2-T2	1	TC196079 UniRef100_Q3HRY1 Cluster: Small GTP-binding protein Sar1BNt-like protein; n=1; Solanum tuberosum|Rep: Small GTP-binding protein Sar1BNt-like protein - Solanum tuberosum (Potato), complete or TC200216 UniRef100_Q3HRY1 Cluster: Small GTP-binding protein Sar1BNt-like protein; n=1; Solanum tuberosum|Rep: Small GTP-binding protein Sar1BNt-like protein - Solanum tuberosum (Potato), complete	131.322		196.067		2.99897e-10		-0.578239
257		A1-T0 vs A1-T2	1	TC196094 homologue to UniRef100_P49118 Cluster: Luminal-binding protein precursor; n=1; Solanum lycopersicum|Rep: Luminal-binding protein precursor - Solanum lycopersicum (Tomato) (Lycopersicon esculentum), partial (40%)	36.4664		201.791		9.54852e-72		-2.46822	chr08	41780813_41785217	PGSC0003DMG400012254	heat shock protein, chaperone, protein conformation
257		B2-T0 vs B2-T2	2	TC196094 homologue to UniRef100_P49118 Cluster: Luminal-binding protein precursor; n=1; Solanum lycopersicum|Rep: Luminal-binding protein precursor - Solanum lycopersicum (Tomato) (Lycopersicon esculentum), partial (40%)	18.5737		56.5813		2.70573e-09		-1.60706
257		A2-T0 vs A2-T2	1	TC196094 homologue to UniRef100_P49118 Cluster: Luminal-binding protein precursor; n=1; Solanum lycopersicum|Rep: Luminal-binding protein precursor - Solanum lycopersicum (Tomato) (Lycopersicon esculentum), partial (40%)	22.3939		66.7658		3.02214e-18		-1.576
258	A1-T0 vs A1-T1	A1-T0 vs A1-T2	1	TC196095 similar to UniRef100_A7Q300 Cluster: Chromosome chr12 scaffold_47, whole genome shotgun sequence; n=1; Vitis vinifera|Rep: Chromosome chr12 scaffold_47, whole genome shotgun sequence - Vitis vinifera (Grape), partial (58%)	64.0809	39.0491	40.762	4.27208e-05	9.78827e-05	0.713856	0.652668	chr07	52671149_52672596	PGSC0003DMG400022172	Ccaat-binding transcription factor subunit A
258	B2-T0 vs B2-T1	B2-T0 vs B2-T2	1	TC196095 similar to UniRef100_A7Q300 Cluster: Chromosome chr12 scaffold_47, whole genome shotgun sequence; n=1; Vitis vinifera|Rep: Chromosome chr12 scaffold_47, whole genome shotgun sequence - Vitis vinifera (Grape), partial (58%)	66.7973	31.3816	14.6226	1.10479e-06	1.22564e-14	1.09566	2.19159
258	A2-T0 vs A2-T1	A2-T0 vs A2-T2	2	TC196095 similar to UniRef100_A7Q300 Cluster: Chromosome chr12 scaffold_47, whole genome shotgun sequence; n=1; Vitis vinifera|Rep: Chromosome chr12 scaffold_47, whole genome shotgun sequence - Vitis vinifera (Grape), partial (58%)	113.127	34.4348	37.9652	2.03546e-43	1.20125e-24	1.71413	1.57519
259		A1-T0 vs A1-T2	1	TC196110 homologue to UniRef100_P37707 Cluster: B2 protein; n=1; Daucus carota|Rep: B2 protein - Daucus carota (Carrot), partial (74%) or TC197484 similar to UniRef100_Q5JZR1 Cluster: N-rich protein; n=1; Glycine max|Rep: N-rich protein - Glycine max (Soybean), partial (51%)	71.7565		288.369		3.95327e-80		-2.00673	chr08	41983233_41986581	PGSC0003DMG400012138	embryogenesis (other)
259		B2-T0 vs B2-T2	1	TC196110 homologue to UniRef100_P37707 Cluster: B2 protein; n=1; Daucus carota|Rep: B2 protein - Daucus carota (Carrot), partial (74%) or TC197484 similar to UniRef100_Q5JZR1 Cluster: N-rich protein; n=1; Glycine max|Rep: N-rich protein - Glycine max (Soybean), partial (51%)	86.8391		209.687		8.53887e-22		-1.27182
259		A2-T0 vs A2-T2	1	TC196110 homologue to UniRef100_P37707 Cluster: B2 protein; n=1; Daucus carota|Rep: B2 protein - Daucus carota (Carrot), partial (74%) or TC197484 similar to UniRef100_Q5JZR1 Cluster: N-rich protein; n=1; Glycine max|Rep: N-rich protein - Glycine max (Soybean), partial (51%)	46.9443		213.914		2.18882e-87		-2.18801
259		A1-T0 vs A1-T2	2	TC196110 homologue to UniRef100_P37707 Cluster: B2 protein; n=1; Daucus carota|Rep: B2 protein - Daucus carota (Carrot), partial (74%) or TC197484 similar to UniRef100_Q5JZR1 Cluster: N-rich protein; n=1; Glycine max|Rep: N-rich protein - Glycine max (Soybean), partial (51%) or GH638256 homologue to UniRef100_P37707 Cluster: B2 protein; n=1; Daucus carota|Rep: B2 protein - Daucus carota (Carrot),…	65.692		259.956		2.06625e-71		-1.98448
259		B2-T0 vs B2-T2	1	TC196110 homologue to UniRef100_P37707 Cluster: B2 protein; n=1; Daucus carota|Rep: B2 protein - Daucus carota (Carrot), partial (74%) or TC197484 similar to UniRef100_Q5JZR1 Cluster: N-rich protein; n=1; Glycine max|Rep: N-rich protein - Glycine max (Soybean), partial (51%) or GH638256 homologue to UniRef100_P37707 Cluster: B2 protein; n=1; Daucus carota|Rep: B2 protein - Daucus carota (Carrot),…	65.9334		319.37		3.81409e-72		-2.27615
259		A2-T0 vs A2-T2	1	TC196110 homologue to UniRef100_P37707 Cluster: B2 protein; n=1; Daucus carota|Rep: B2 protein - Daucus carota (Carrot), partial (74%) or TC197484 similar to UniRef100_Q5JZR1 Cluster: N-rich protein; n=1; Glycine max|Rep: N-rich protein - Glycine max (Soybean), partial (51%) or GH638256 homologue to UniRef100_P37707 Cluster: B2 protein; n=1; Daucus carota|Rep: B2 protein - Daucus carota (Carrot),…	135.525		192.391		3.51737e-08		-0.505487
260		A1-T0 vs A1-T2	1	TC196113 homologue to UniRef100_O24153 Cluster: S-adenosyl-methionine-sterol-C-methyltransferase homolog; n=1; Nicotiana tabacum|Rep: S-adenosyl-methionine-sterol-C-methyltransferase homolog - Nicotiana tabacum (Common tobacco), partial (93%)	33.5256		92.9789		3.42546e-18		-1.47164	chr10	42818811_42820145	PGSC0003DMG400018937	steroid biosynthesis, secondary metabolism
260		B2-T0 vs B2-T2	1	TC196113 homologue to UniRef100_O24153 Cluster: S-adenosyl-methionine-sterol-C-methyltransferase homolog; n=1; Nicotiana tabacum|Rep: S-adenosyl-methionine-sterol-C-methyltransferase homolog - Nicotiana tabacum (Common tobacco), partial (93%)	35.7809		98.9294		1.89408e-13		-1.46721
260		A2-T0 vs A2-T2	1	TC196113 homologue to UniRef100_O24153 Cluster: S-adenosyl-methionine-sterol-C-methyltransferase homolog; n=1; Nicotiana tabacum|Rep: S-adenosyl-methionine-sterol-C-methyltransferase homolog - Nicotiana tabacum (Common tobacco), partial (93%)	50.2619		106.298		6.678e-16		-1.08058
261		A1-T0 vs A1-T2	5	TC196114 weakly similar to UniRef100_Q9FHX5-2 Cluster: Isoform 2 of Q9FHX5 ; n=2; Arabidopsis thaliana|Rep: Isoform 2 of Q9FHX5 - Arabidopsis thaliana (Mouse-ear cress), partial (74%)	41.2787		22.8583		7.2718e-05		0.852681	chr12	51954192_51956137	PGSC0003DMG400005021	Glucan endo-1,3-beta-glucosidase 10, cell wall, pathogenesis, stress, defense
261		B2-T0 vs B2-T2	8	TC196114 weakly similar to UniRef100_Q9FHX5-2 Cluster: Isoform 2 of Q9FHX5 ; n=2; Arabidopsis thaliana|Rep: Isoform 2 of Q9FHX5 - Arabidopsis thaliana (Mouse-ear cress), partial (74%)	65.3052		26.7941		1.47788e-07		1.28528
261		A2-T0 vs A2-T2	7	TC196114 weakly similar to UniRef100_Q9FHX5-2 Cluster: Isoform 2 of Q9FHX5 ; n=2; Arabidopsis thaliana|Rep: Isoform 2 of Q9FHX5 - Arabidopsis thaliana (Mouse-ear cress), partial (74%)	56.7455		17.8581		5.63285e-14		1.66793
262	A1-T0 vs A1-T1	A1-T0 vs A1-T2	5	TC196119 homologue to UniRef100_A3F7Q3 Cluster: Benzoquinone reductase; n=2; Malvoideae|Rep: Benzoquinone reductase - Gossypium hirsutum (Upland cotton) (Gossypium mexicanum), complete	9.4383	158.279	311.475	9.61193e-85	1.1417e-192	-4.06855	-5.04445	chr02	33882988_33885774	PGSC0003DMG400013879	oxidation, reduction, oxidoreductase (other)
262	B2-T0 vs B2-T1	B2-T0 vs B2-T2	6	TC196119 homologue to UniRef100_A3F7Q3 Cluster: Benzoquinone reductase; n=2; Malvoideae|Rep: Benzoquinone reductase - Gossypium hirsutum (Upland cotton) (Gossypium mexicanum), complete	0.997	146.842	272.796	1.01767e-82	2.23676e-147	-8.19671	-8.09605
262	A2-T0 vs A2-T1	A2-T0 vs A2-T2	3	TC196119 homologue to UniRef100_A3F7Q3 Cluster: Benzoquinone reductase; n=2; Malvoideae|Rep: Benzoquinone reductase - Gossypium hirsutum (Upland cotton) (Gossypium mexicanum), complete	7.2781	163.933	169.543	2.16657e-199	3.97357e-153	-4.52496	-4.54195
262	A1-T0 vs A1-T1	A1-T0 vs A1-T2	4	TC196119 homologue to UniRef100_A3F7Q3 Cluster: Benzoquinone reductase; n=2; Malvoideae|Rep: Benzoquinone reductase - Gossypium hirsutum (Upland cotton) (Gossypium mexicanum), complete or AM907060 homologue to UniRef100_A3F7Q3 Cluster: Benzoquinone reductase; n=2; Malvoideae|Rep: Benzoquinone reductase - Gossypium hirsutum (Upland cotton) (Gossypium mexicanum), complete	6.732	95.6954	134.191	1.10273e-49	3.8811e-77	-3.83009	-4.3171
262	B2-T0 vs B2-T1	B2-T0 vs B2-T2	4	TC196119 homologue to UniRef100_A3F7Q3 Cluster: Benzoquinone reductase; n=2; Malvoideae|Rep: Benzoquinone reductase - Gossypium hirsutum (Upland cotton) (Gossypium mexicanum), complete or AM907060 homologue to UniRef100_A3F7Q3 Cluster: Benzoquinone reductase; n=2; Malvoideae|Rep: Benzoquinone reductase - Gossypium hirsutum (Upland cotton) (Gossypium mexicanum), complete	4.2935	469.033	232.607	7.88996e-252	7.18354e-115	-6.76561	-5.75961
262	A2-T0 vs A2-T1	A2-T0 vs A2-T2	4	TC196119 homologue to UniRef100_A3F7Q3 Cluster: Benzoquinone reductase; n=2; Malvoideae|Rep: Benzoquinone reductase - Gossypium hirsutum (Upland cotton) (Gossypium mexicanum), complete or AM907060 homologue to UniRef100_A3F7Q3 Cluster: Benzoquinone reductase; n=2; Malvoideae|Rep: Benzoquinone reductase - Gossypium hirsutum (Upland cotton) (Gossypium mexicanum), complete	5.058	157.778	135.528	2.19407e-203	1.04042e-126	-4.96303	-4.74387
263	A1-T0 vs A1-T1		3	TC196130 homologue to UniRef100_O24052 Cluster: 3-deoxy-D-arabino-heptulosonate 7-phosphate synthase precursor; n=1; Morinda citrifolia|Rep: 3-deoxy-D-arabino-heptulosonate 7-phosphate synthase precursor - Morinda citrifolia (Indian mulberry), partial (87%)	35.3424	62.1297		1.4121e-05		-0.813883		chr01	74970410_74974397	PGSC0003DMG400012549	Chloroplast, shikimate pathway, amino acid metabolism
263	B2-T0 vs B2-T1		4	TC196130 homologue to UniRef100_O24052 Cluster: 3-deoxy-D-arabino-heptulosonate 7-phosphate synthase precursor; n=1; Morinda citrifolia|Rep: 3-deoxy-D-arabino-heptulosonate 7-phosphate synthase precursor - Morinda citrifolia (Indian mulberry), partial (87%)	50.3559	133.997		1.38831e-17		-1.41197
263	A2-T0 vs A2-T1		3	TC196130 homologue to UniRef100_O24052 Cluster: 3-deoxy-D-arabino-heptulosonate 7-phosphate synthase precursor; n=1; Morinda citrifolia|Rep: 3-deoxy-D-arabino-heptulosonate 7-phosphate synthase precursor - Morinda citrifolia (Indian mulberry), partial (87%)	35.1437	94.6078		2.85603e-31		-1.42869
264		A1-T0 vs A1-T2	8	TC196162 homologue to UniRef100_O80360 Cluster: 50S ribosomal protein L3, chloroplast precursor; n=1; Nicotiana tabacum|Rep: 50S ribosomal protein L3, chloroplast precursor - Nicotiana tabacum (Common tobacco), partial (86%) or GH639832 homologue to UniRef100_Q0E446 Cluster: Os02g0137200 protein; n=3; Oryza sativa Japonica Group|Rep: Os02g0137200 protein - Oryza sativa subsp. japonica (Rice), par…	380.362		114.202		6.34953e-101		1.73578	chr06	26688624_26691083	PGSC0003DMG400015641	ambiguous annotation
264		B2-T0 vs B2-T2	7	TC196162 homologue to UniRef100_O80360 Cluster: 50S ribosomal protein L3, chloroplast precursor; n=1; Nicotiana tabacum|Rep: 50S ribosomal protein L3, chloroplast precursor - Nicotiana tabacum (Common tobacco), partial (86%) or GH639832 homologue to UniRef100_Q0E446 Cluster: Os02g0137200 protein; n=3; Oryza sativa Japonica Group|Rep: Os02g0137200 protein - Oryza sativa subsp. japonica (Rice), par…	294.69		152.695		1.3781e-18		0.948542
264		A2-T0 vs A2-T2	2	TC196162 homologue to UniRef100_O80360 Cluster: 50S ribosomal protein L3, chloroplast precursor; n=1; Nicotiana tabacum|Rep: 50S ribosomal protein L3, chloroplast precursor - Nicotiana tabacum (Common tobacco), partial (86%) or GH639832 homologue to UniRef100_Q0E446 Cluster: Os02g0137200 protein; n=3; Oryza sativa Japonica Group|Rep: Os02g0137200 protein - Oryza sativa subsp. japonica (Rice), par…	450.035		198.101		3.6735e-62		1.1838
265		A1-T0 vs A1-T2	2	TC196169 similar to UniRef100_A7QSS4 Cluster: Thioredoxin reductase; n=1; Vitis vinifera|Rep: Thioredoxin reductase - Vitis vinifera (Grape), partial (96%)	33.9619		100.71		2.68271e-21		-1.56821	chr02	36460189_36464746	PGSC0003DMG400013638	oxidation, reduction, oxidoreductase (other)
265		B2-T0 vs B2-T2	5	TC196169 similar to UniRef100_A7QSS4 Cluster: Thioredoxin reductase; n=1; Vitis vinifera|Rep: Thioredoxin reductase - Vitis vinifera (Grape), partial (96%)	34.3956		118.056		2.13864e-20		-1.77918
265		A2-T0 vs A2-T2	2	TC196169 similar to UniRef100_A7QSS4 Cluster: Thioredoxin reductase; n=1; Vitis vinifera|Rep: Thioredoxin reductase - Vitis vinifera (Grape), partial (96%)	38.1308		71.0073		1.7339e-08		-0.897011
266	A1-T0 vs A1-T1	A1-T0 vs A1-T2	3	TC196187 UniRef100_P09762 Cluster: Wound-induced protein WIN2 precursor; n=1; Solanum tuberosum|Rep: Wound-induced protein WIN2 precursor - Solanum tuberosum (Potato), complete or TC196798 UniRef100_P09762 Cluster: Wound-induced protein WIN2 precursor; n=1; Solanum tuberosum|Rep: Wound-induced protein WIN2 precursor - Solanum tuberosum (Potato), partial (96%)	370.546	2734.05	2188.37	0	0	-2.34269	-2.56213	chr01	67993151_67997644	PGSC0003DMG400019435	Pathogenesis, biotic stress, defense
266	B2-T0 vs B2-T1	B2-T0 vs B2-T2	3	TC196187 UniRef100_P09762 Cluster: Wound-induced protein WIN2 precursor; n=1; Solanum tuberosum|Rep: Wound-induced protein WIN2 precursor - Solanum tuberosum (Potato), complete or TC196798 UniRef100_P09762 Cluster: Wound-induced protein WIN2 precursor; n=1; Solanum tuberosum|Rep: Wound-induced protein WIN2 precursor - Solanum tuberosum (Potato), partial (96%)	393.992	674.974	3950.19	1.25308e-31	0	-3.13969	-3.32568
266	A2-T0 vs A2-T1	A2-T0 vs A2-T2	4	TC196187 UniRef100_P09762 Cluster: Wound-induced protein WIN2 precursor; n=1; Solanum tuberosum|Rep: Wound-induced protein WIN2 precursor - Solanum tuberosum (Potato), complete or TC196798 UniRef100_P09762 Cluster: Wound-induced protein WIN2 precursor; n=1; Solanum tuberosum|Rep: Wound-induced protein WIN2 precursor - Solanum tuberosum (Potato), partial (96%)	399.939	731.506	3003.31	1.10708e-102	0	-3.06005	-2.9087
266		A1-T0 vs A1-T2	4	TC196187 UniRef100_P09762 Cluster: Wound-induced protein WIN2 precursor; n=1; Solanum tuberosum|Rep: Wound-induced protein WIN2 precursor - Solanum tuberosum (Potato), complete or TC196798 UniRef100_P09762 Cluster: Wound-induced protein WIN2 precursor; n=1; Solanum tuberosum|Rep: Wound-induced protein WIN2 precursor - Solanum tuberosum (Potato), partial (96%) or CN214028 homologue to UniRef100_O0…	25.3343		128.507		1.06059e-43		-2.34269
266		B2-T0 vs B2-T2	6	TC196187 UniRef100_P09762 Cluster: Wound-induced protein WIN2 precursor; n=1; Solanum tuberosum|Rep: Wound-induced protein WIN2 precursor - Solanum tuberosum (Potato), complete or TC196798 UniRef100_P09762 Cluster: Wound-induced protein WIN2 precursor; n=1; Solanum tuberosum|Rep: Wound-induced protein WIN2 precursor - Solanum tuberosum (Potato), partial (96%) or CN214028 homologue to UniRef100_O0…	18.7496		165.247		4.19891e-54		-3.13969
266		A2-T0 vs A2-T2	3	TC196187 UniRef100_P09762 Cluster: Wound-induced protein WIN2 precursor; n=1; Solanum tuberosum|Rep: Wound-induced protein WIN2 precursor - Solanum tuberosum (Potato), complete or TC196798 UniRef100_P09762 Cluster: Wound-induced protein WIN2 precursor; n=1; Solanum tuberosum|Rep: Wound-induced protein WIN2 precursor - Solanum tuberosum (Potato), partial (96%) or CN214028 homologue to UniRef100_O0…	20.7267		172.861		1.24093e-107		-3.06005
267		A1-T0 vs A1-T2	10	TC196189 UniRef100_P26320 Cluster: Oxygen-evolving enhancer protein 1, chloroplast precursor; n=1; Solanum tuberosum|Rep: Oxygen-evolving enhancer protein 1, chloroplast precursor - Solanum tuberosum (Potato), partial (68%) or TC194950 UniRef100_P26320 Cluster: Oxygen-evolving enhancer protein 1, chloroplast precursor; n=1; Solanum tuberosum|Rep: Oxygen-evolving enhancer protein 1, chloroplast pr…	2104.69		726.419		0		1.53473	chr02	43146803_43148358	PGSC0003DMG400010035	Chloroplast, photosynthesis
267		B2-T0 vs B2-T2	14	TC196189 UniRef100_P26320 Cluster: Oxygen-evolving enhancer protein 1, chloroplast precursor; n=1; Solanum tuberosum|Rep: Oxygen-evolving enhancer protein 1, chloroplast precursor - Solanum tuberosum (Potato), partial (68%) or TC194950 UniRef100_P26320 Cluster: Oxygen-evolving enhancer protein 1, chloroplast precursor; n=1; Solanum tuberosum|Rep: Oxygen-evolving enhancer protein 1, chloroplast pr…	2082.21		835.523		1.69987e-203		1.31736
267		A2-T0 vs A2-T2	11	TC196189 UniRef100_P26320 Cluster: Oxygen-evolving enhancer protein 1, chloroplast precursor; n=1; Solanum tuberosum|Rep: Oxygen-evolving enhancer protein 1, chloroplast precursor - Solanum tuberosum (Potato), partial (68%) or TC194950 UniRef100_P26320 Cluster: Oxygen-evolving enhancer protein 1, chloroplast precursor; n=1; Solanum tuberosum|Rep: Oxygen-evolving enhancer protein 1, chloroplast pr…	3141.85		1215.12		0		1.37051
268		A1-T0 vs A1-T2	4	TC196194 homologue to UniRef100_Q40886 Cluster: Petunia Shaggy kinase 4; n=1; Petunia x hybrida|Rep: Petunia Shaggy kinase 4 - Petunia hybrida (Petunia), complete	59.1133		122.064		1.51379e-14		-1.04609	chr02	45633614_45640312	PGSC0003DMG402000517	signaling, regulation
268		B2-T0 vs B2-T2	2	TC196194 homologue to UniRef100_Q40886 Cluster: Petunia Shaggy kinase 4; n=1; Petunia x hybrida|Rep: Petunia Shaggy kinase 4 - Petunia hybrida (Petunia), complete	75.7701		140.244		5.23467e-09		-0.888239
268		A2-T0 vs A2-T2	1	TC196194 homologue to UniRef100_Q40886 Cluster: Petunia Shaggy kinase 4; n=1; Petunia x hybrida|Rep: Petunia Shaggy kinase 4 - Petunia hybrida (Petunia), complete	57.5918		88.9322		4.59654e-06		-0.626844
269		A1-T0 vs A1-T2	4	TC196208 weakly similar to UniRef100_A7PGW8 Cluster: Chromosome chr17 scaffold_16, whole genome shotgun sequence; n=1; Vitis vinifera|Rep: Chromosome chr17 scaffold_16, whole genome shotgun sequence - Vitis vinifera (Grape), partial (84%)	41.76		108.66		2.85981e-19		-1.37963	chr03	44373423_44376458	PGSC0003DMG400005649	Calcium binding (other)
269		B2-T0 vs B2-T2	1	TC196208 weakly similar to UniRef100_A7PGW8 Cluster: Chromosome chr17 scaffold_16, whole genome shotgun sequence; n=1; Vitis vinifera|Rep: Chromosome chr17 scaffold_16, whole genome shotgun sequence - Vitis vinifera (Grape), partial (84%)	10.8549		130.651		1.29756e-48		-3.58931
269		A2-T0 vs A2-T2	2	TC196208 weakly similar to UniRef100_A7PGW8 Cluster: Chromosome chr17 scaffold_16, whole genome shotgun sequence; n=1; Vitis vinifera|Rep: Chromosome chr17 scaffold_16, whole genome shotgun sequence - Vitis vinifera (Grape), partial (84%)	28.1921		158.65		1.91577e-77		-2.49248
270		A1-T0 vs A1-T2	1	TC196223 similar to UniRef100_Q8LC02 Cluster: Lil3 protein; n=1; Arabidopsis thaliana|Rep: Lil3 protein - Arabidopsis thaliana (Mouse-ear cress), partial (58%) or CV302314 similar to UniRef100_Q8LC02 Cluster: Lil3 protein; n=1; Arabidopsis thaliana|Rep: Lil3 protein - Arabidopsis thaliana (Mouse-ear cress), partial (48%)	49.6751		12.8489		4.62173e-17		1.95088	chr08	37903555_37905540	PGSC0003DMG400026245	Chloroplast, chlorophyll and tocopherol biosynthesis, photosynthesis
270		B2-T0 vs B2-T2	1	TC196223 similar to UniRef100_Q8LC02 Cluster: Lil3 protein; n=1; Arabidopsis thaliana|Rep: Lil3 protein - Arabidopsis thaliana (Mouse-ear cress), partial (58%) or CV302314 similar to UniRef100_Q8LC02 Cluster: Lil3 protein; n=1; Arabidopsis thaliana|Rep: Lil3 protein - Arabidopsis thaliana (Mouse-ear cress), partial (48%)	30.4077		8.6406		4.85463e-06		1.81523
270		A2-T0 vs A2-T2	1	TC196223 similar to UniRef100_Q8LC02 Cluster: Lil3 protein; n=1; Arabidopsis thaliana|Rep: Lil3 protein - Arabidopsis thaliana (Mouse-ear cress), partial (58%) or CV302314 similar to UniRef100_Q8LC02 Cluster: Lil3 protein; n=1; Arabidopsis thaliana|Rep: Lil3 protein - Arabidopsis thaliana (Mouse-ear cress), partial (48%)	83.3815		14.0419		1.5325e-32		2.56999
271	A1-T0 vs A1-T1		5	TC196226 similar to UniRef100_Q8LLM2 Cluster: AER; n=1; Nicotiana tabacum|Rep: AER - Nicotiana tabacum (Common tobacco), partial (98%) or TC196953 similar to UniRef100_Q8LLM2 Cluster: AER; n=1; Nicotiana tabacum|Rep: AER - Nicotiana tabacum (Common tobacco), partial (98%)	210.017	159.581		1.60824e-05		0.396218		chr09	8632894_8634666	PGSC0003DMG400020343	acyl transferase (other)
271	B2-T0 vs B2-T1		6	TC196226 similar to UniRef100_Q8LLM2 Cluster: AER; n=1; Nicotiana tabacum|Rep: AER - Nicotiana tabacum (Common tobacco), partial (98%) or TC196953 similar to UniRef100_Q8LLM2 Cluster: AER; n=1; Nicotiana tabacum|Rep: AER - Nicotiana tabacum (Common tobacco), partial (98%)	242.238	154.54		2.61823e-09		0.648448
271	A2-T0 vs A2-T1		2	TC196226 similar to UniRef100_Q8LLM2 Cluster: AER; n=1; Nicotiana tabacum|Rep: AER - Nicotiana tabacum (Common tobacco), partial (98%) or TC196953 similar to UniRef100_Q8LLM2 Cluster: AER; n=1; Nicotiana tabacum|Rep: AER - Nicotiana tabacum (Common tobacco), partial (98%)	275.014	218.087		5.18578e-08		0.334598
272	A1-T0 vs A1-T1		2	TC196227 homologue to UniRef100_P35513 Cluster: Phenylalanine ammonia-lyase; n=1; Nicotiana tabacum|Rep: Phenylalanine ammonia-lyase - Nicotiana tabacum (Common tobacco), partial (31%)	28.5709	3.5213		8.62195e-16		3.02037		chr09	4093101_4096792	PGSC0003DMG402021549	Pathogenesis, biotic stress, defense, phenylpropanoid pathway, secondary metabolism
272	B2-T0 vs B2-T1		3	TC196227 homologue to UniRef100_P35513 Cluster: Phenylalanine ammonia-lyase; n=1; Nicotiana tabacum|Rep: Phenylalanine ammonia-lyase - Nicotiana tabacum (Common tobacco), partial (31%)	25.1548	6.1456		3.31155e-06		2.0332
272	A2-T0 vs A2-T1		3	TC196227 homologue to UniRef100_P35513 Cluster: Phenylalanine ammonia-lyase; n=1; Nicotiana tabacum|Rep: Phenylalanine ammonia-lyase - Nicotiana tabacum (Common tobacco), partial (31%)	44.037	6.8746		1.37511e-29		2.67937
273	A1-T0 vs A1-T1		2	TC196236 or TC194761 UniRef100_Q5CZ53 Cluster: Pom30 protein; n=1; Solanum tuberosum|Rep: Pom30 protein - Solanum tuberosum (Potato), complete or CV497984	18.5375	47.8385		8.15885e-09		-1.36772		chr02	41215507_41219434	PGSC0003DMG400021448	ambiguous annotation
273	B2-T0 vs B2-T1		2	TC196236 or TC194761 UniRef100_Q5CZ53 Cluster: Pom30 protein; n=1; Solanum tuberosum|Rep: Pom30 protein - Solanum tuberosum (Potato), complete or CV497984	40.3486	72.3819		3.74251e-05		-0.843109		chr06	41285626_41286783	PGSC0003DMG400004839
273	A2-T0 vs A2-T1		2	TC196236 or TC194761 UniRef100_Q5CZ53 Cluster: Pom30 protein; n=1; Solanum tuberosum|Rep: Pom30 protein - Solanum tuberosum (Potato), complete or CV497984	41.7834	106.965		1.61141e-32		-1.35614
274	A1-T0 vs A1-T1		16	TC196239 similar to UniRef100_A7QNG2 Cluster: Chromosome chr2 scaffold_132, whole genome shotgun sequence; n=1; Vitis vinifera|Rep: Chromosome chr2 scaffold_132, whole genome shotgun sequence - Vitis vinifera (Grape), partial (87%) or TC218827 similar to UniRef100_A7QNG2 Cluster: Chromosome chr2 scaffold_132, whole genome shotgun sequence; n=1; Vitis vinifera|Rep: Chromosome chr2 scaffold_132, wh…	234.174	174.438		1.17252e-06		0.424865		chr08	42766366_42768891	PGSC0003DMG402012314	VIRB2-interacting protein 2, Agrobacterium mediated transformation (other)
274	B2-T0 vs B2-T1		11	TC196239 similar to UniRef100_A7QNG2 Cluster: Chromosome chr2 scaffold_132, whole genome shotgun sequence; n=1; Vitis vinifera|Rep: Chromosome chr2 scaffold_132, whole genome shotgun sequence - Vitis vinifera (Grape), partial (87%) or TC218827 similar to UniRef100_A7QNG2 Cluster: Chromosome chr2 scaffold_132, whole genome shotgun sequence; n=1; Vitis vinifera|Rep: Chromosome chr2 scaffold_132, wh…	199.712	91.7287		7.88788e-18		1.12248
274	A2-T0 vs A2-T1		10	TC196239 similar to UniRef100_A7QNG2 Cluster: Chromosome chr2 scaffold_132, whole genome shotgun sequence; n=1; Vitis vinifera|Rep: Chromosome chr2 scaffold_132, whole genome shotgun sequence - Vitis vinifera (Grape), partial (87%) or TC218827 similar to UniRef100_A7QNG2 Cluster: Chromosome chr2 scaffold_132, whole genome shotgun sequence; n=1; Vitis vinifera|Rep: Chromosome chr2 scaffold_132, wh…	246.001	87.8004		4.80756e-76		1.48636
275		A1-T0 vs A1-T2	4	TC196273 homologue to UniRef100_Q3HVM6 Cluster: Fructokinase 2-like protein; n=1; Solanum tuberosum|Rep: Fructokinase 2-like protein - Solanum tuberosum (Potato), complete or TC197472 homologue to UniRef100_Q3HVM6 Cluster: Fructokinase 2-like protein; n=1; Solanum tuberosum|Rep: Fructokinase 2-like protein - Solanum tuberosum (Potato), complete or TC203109 homologue to UniRef100_Q3HVM6 Cluster: F…	195.86		79.5037		1.66569e-34		1.30073	chr06	47540445_47543760	PGSC0003DMG400027017	carbohydrate metabolism
275		B2-T0 vs B2-T2	3	TC196273 homologue to UniRef100_Q3HVM6 Cluster: Fructokinase 2-like protein; n=1; Solanum tuberosum|Rep: Fructokinase 2-like protein - Solanum tuberosum (Potato), complete or TC197472 homologue to UniRef100_Q3HVM6 Cluster: Fructokinase 2-like protein; n=1; Solanum tuberosum|Rep: Fructokinase 2-like protein - Solanum tuberosum (Potato), complete or TC203109 homologue to UniRef100_Q3HVM6 Cluster: F…	303.937		115.059		4.43149e-34		1.4014
275		A2-T0 vs A2-T2	16	TC196273 homologue to UniRef100_Q3HVM6 Cluster: Fructokinase 2-like protein; n=1; Solanum tuberosum|Rep: Fructokinase 2-like protein - Solanum tuberosum (Potato), complete or TC197472 homologue to UniRef100_Q3HVM6 Cluster: Fructokinase 2-like protein; n=1; Solanum tuberosum|Rep: Fructokinase 2-like protein - Solanum tuberosum (Potato), complete or TC203109 homologue to UniRef100_Q3HVM6 Cluster: F…	354.487		130.457		1.56947e-65		1.44216
276		A1-T0 vs A1-T2	4	TC196297 UniRef100_Q6ST25 Cluster: Oxysterol-binding protein; n=1; Solanum tuberosum|Rep: Oxysterol-binding protein - Solanum tuberosum (Potato), complete	55.6361		87.4176		1.30256e-05		-0.651902	chr10	47157293_47164522	PGSC0003DMG401011006	steroid binding, pathogenesis, stress, defense
276		B2-T0 vs B2-T2	2	TC196297 UniRef100_Q6ST25 Cluster: Oxysterol-binding protein; n=1; Solanum tuberosum|Rep: Oxysterol-binding protein - Solanum tuberosum (Potato), complete	30.6169		109.669		6.54665e-20		-1.84076
276		A2-T0 vs A2-T2	3	TC196297 UniRef100_Q6ST25 Cluster: Oxysterol-binding protein; n=1; Solanum tuberosum|Rep: Oxysterol-binding protein - Solanum tuberosum (Potato), complete	52.2353		96.41		9.40065e-11		-0.884158
277		A1-T0 vs A1-T2	1	TC196304 homologue to UniRef100_Q9LT08 Cluster: 26S proteasome non-ATPase regulatory subunit 14; n=3; Arabidopsis thaliana|Rep: 26S proteasome non-ATPase regulatory subunit 14 - Arabidopsis thaliana (Mouse-ear cress), partial (97%)	109.285		167.922		6.66967e-09		-0.619692	chr04	60619463_60623911	PGSC0003DMG400008026	protein degradation
277		B2-T0 vs B2-T2	2	TC196304 homologue to UniRef100_Q9LT08 Cluster: 26S proteasome non-ATPase regulatory subunit 14; n=3; Arabidopsis thaliana|Rep: 26S proteasome non-ATPase regulatory subunit 14 - Arabidopsis thaliana (Mouse-ear cress), partial (97%)	85.2413		138.25		2.58375e-06		-0.697655
277		A2-T0 vs A2-T2	2	TC196304 homologue to UniRef100_Q9LT08 Cluster: 26S proteasome non-ATPase regulatory subunit 14; n=3; Arabidopsis thaliana|Rep: 26S proteasome non-ATPase regulatory subunit 14 - Arabidopsis thaliana (Mouse-ear cress), partial (97%)	80.0589		143.54		3.93246e-14		-0.842317
278		A1-T0 vs A1-T2	2	TC196319 homologue to UniRef100_Q67BD0 Cluster: Heat shock protein 70-3; n=1; Nicotiana tabacum|Rep: Heat shock protein 70-3 - Nicotiana tabacum (Common tobacco), complete	20.8635		42.7558		7.57436e-06		-1.03514	chr11	35900147_35902899	PGSC0003DMG400000398	protein conformation, chaperone
278		B2-T0 vs B2-T2	1	TC196319 homologue to UniRef100_Q67BD0 Cluster: Heat shock protein 70-3; n=1; Nicotiana tabacum|Rep: Heat shock protein 70-3 - Nicotiana tabacum (Common tobacco), complete	13.9576		35.8918		2.8981e-05		-1.3626
278		A2-T0 vs A2-T2	1	TC196319 homologue to UniRef100_Q67BD0 Cluster: Heat shock protein 70-3; n=1; Nicotiana tabacum|Rep: Heat shock protein 70-3 - Nicotiana tabacum (Common tobacco), complete	7.7527		40.0455		1.17874e-19		-2.36886
279		A1-T0 vs A1-T2	2	TC196336 homologue to UniRef100_Q7XAV2 Cluster: Superoxide dismutase [Cu-Zn]; n=1; Solanum lycopersicum|Rep: Superoxide dismutase [Cu-Zn] - Solanum lycopersicum (Tomato) (Lycopersicon esculentum), complete or TC224245 homologue to UniRef100_P10792 Cluster: Superoxide dismutase [Cu-Zn], chloroplast precursor; n=1; Petunia x hybrida|Rep: Superoxide dismutase [Cu-Zn], chloroplast precursor - Petunia…	380.511		239.698		6.01224e-22		0.666718	chr11	36399788_36406181	PGSC0003DMG400000417	Chloroplast, oxidative stress, ROS
279		B2-T0 vs B2-T2	4	TC196336 homologue to UniRef100_Q7XAV2 Cluster: Superoxide dismutase [Cu-Zn]; n=1; Solanum lycopersicum|Rep: Superoxide dismutase [Cu-Zn] - Solanum lycopersicum (Tomato) (Lycopersicon esculentum), complete or TC224245 homologue to UniRef100_P10792 Cluster: Superoxide dismutase [Cu-Zn], chloroplast precursor; n=1; Petunia x hybrida|Rep: Superoxide dismutase [Cu-Zn], chloroplast precursor - Petunia…	236.781		171.483		2.44261e-05		0.465489
279		A2-T0 vs A2-T2	4	TC196336 homologue to UniRef100_Q7XAV2 Cluster: Superoxide dismutase [Cu-Zn]; n=1; Solanum lycopersicum|Rep: Superoxide dismutase [Cu-Zn] - Solanum lycopersicum (Tomato) (Lycopersicon esculentum), complete or TC224245 homologue to UniRef100_P10792 Cluster: Superoxide dismutase [Cu-Zn], chloroplast precursor; n=1; Petunia x hybrida|Rep: Superoxide dismutase [Cu-Zn], chloroplast precursor - Petunia…	421.496		156.542		1.31929e-76		1.42897
280	A1-T0 vs A1-T1	A1-T0 vs A1-T2	1	TC196345 homologue to UniRef100_Q9M6E4 Cluster: Poly(A)-binding protein; n=1; Nicotiana tabacum|Rep: Poly(A)-binding protein - Nicotiana tabacum (Common tobacco), partial (77%)	130.573	177.73	177.536	1.49478e-05	1.03204e-05	-0.445577	-0.443249	chr12	54473904_54478134	PGSC0003DMG400015406	RNA binding, transcription
280	B2-T0 vs B2-T1	B2-T0 vs B2-T2	2	TC196345 homologue to UniRef100_Q9M6E4 Cluster: Poly(A)-binding protein; n=1; Nicotiana tabacum|Rep: Poly(A)-binding protein - Nicotiana tabacum (Common tobacco), partial (77%)	177.891	337.145	255.926	1.16086e-21	7.39146e-07	-0.916586	-0.52473
280	A2-T0 vs A2-T1	A2-T0 vs A2-T2	6	TC196345 homologue to UniRef100_Q9M6E4 Cluster: Poly(A)-binding protein; n=1; Nicotiana tabacum|Rep: Poly(A)-binding protein - Nicotiana tabacum (Common tobacco), partial (77%)	125.406	162.468	196.784	2.78049e-06	2.22316e-12	-0.371577	-0.650004
281		A1-T0 vs A1-T2	2	TC196350 homologue to UniRef100_A6ZIC0 Cluster: C2H2-type zinc finger protein; n=1; Solanum lycopersicum|Rep: C2H2-type zinc finger protein - Solanum lycopersicum (Tomato) (Lycopersicon esculentum), partial (97%) or CK264916 homologue to UniRef100_A6ZIC0 Cluster: C2H2-type zinc finger protein; n=1; Solanum lycopersicum|Rep: C2H2-type zinc finger protein - Solanum lycopersicum (Tomato) (Lycopersic…	40.5836		213.919		1.29034e-73		-2.39809	chr04	59310707_59311661	PGSC0003DMG400021508	DNA/RNA binding, transcription, Zinc-finger family
281		B2-T0 vs B2-T2	2	TC196350 homologue to UniRef100_A6ZIC0 Cluster: C2H2-type zinc finger protein; n=1; Solanum lycopersicum|Rep: C2H2-type zinc finger protein - Solanum lycopersicum (Tomato) (Lycopersicon esculentum), partial (97%) or CK264916 homologue to UniRef100_A6ZIC0 Cluster: C2H2-type zinc finger protein; n=1; Solanum lycopersicum|Rep: C2H2-type zinc finger protein - Solanum lycopersicum (Tomato) (Lycopersic…	27.7403		84.9502		2.50225e-13		-1.61464
281		A2-T0 vs A2-T2	2	TC196350 homologue to UniRef100_A6ZIC0 Cluster: C2H2-type zinc finger protein; n=1; Solanum lycopersicum|Rep: C2H2-type zinc finger protein - Solanum lycopersicum (Tomato) (Lycopersicon esculentum), partial (97%) or CK264916 homologue to UniRef100_A6ZIC0 Cluster: C2H2-type zinc finger protein; n=1; Solanum lycopersicum|Rep: C2H2-type zinc finger protein - Solanum lycopersicum (Tomato) (Lycopersic…	47.276		118.597		4.93835e-24		-1.32689
282		A1-T0 vs A1-T2	2	TC196365 UniRef100_Q43187 Cluster: Soluble inorganic pyrophosphatase; n=1; Solanum tuberosum|Rep: Soluble inorganic pyrophosphatase - Solanum tuberosum (Potato), complete	30.8987		108.236		2.42345e-27		-1.80856	chr12	51965874_51969547	PGSC0003DMG400004999	energy, lipid degradation (other)
282		B2-T0 vs B2-T2	1	TC196365 UniRef100_Q43187 Cluster: Soluble inorganic pyrophosphatase; n=1; Solanum tuberosum|Rep: Soluble inorganic pyrophosphatase - Solanum tuberosum (Potato), complete	18.8955		88.1762		1.65409e-20		-2.22234
282		A2-T0 vs A2-T2	3	TC196365 UniRef100_Q43187 Cluster: Soluble inorganic pyrophosphatase; n=1; Solanum tuberosum|Rep: Soluble inorganic pyrophosphatase - Solanum tuberosum (Potato), complete	39.3571		71.32		5.55518e-08		-0.857684
283		A1-T0 vs A1-T2	5	TC196375 homologue to UniRef100_Q7XZV3 Cluster: 24K germin like protein precursor; n=1; Nicotiana tabacum|Rep: 24K germin like protein precursor - Nicotiana tabacum (Common tobacco), partial (93%)	670.614		71.9981		0		3.21945	chr07	34833014_34833841	PGSC0003DMG400013010	biotic/abiotic stress response
283		B2-T0 vs B2-T2	3	TC196375 homologue to UniRef100_Q7XZV3 Cluster: 24K germin like protein precursor; n=1; Nicotiana tabacum|Rep: 24K germin like protein precursor - Nicotiana tabacum (Common tobacco), partial (93%)	267.189		66.4664		9.88277e-49		2.00717
283		A2-T0 vs A2-T2	6	TC196375 homologue to UniRef100_Q7XZV3 Cluster: 24K germin like protein precursor; n=1; Nicotiana tabacum|Rep: 24K germin like protein precursor - Nicotiana tabacum (Common tobacco), partial (93%)	623.067		91.0125		1.52172e-252		2.77525
284	A1-T0 vs A1-T1		1	TC196378 similar to UniRef100_Q94FM9 Cluster: Circadian clock coupling factor ZGT; n=1; Nicotiana tabacum|Rep: Circadian clock coupling factor ZGT - Nicotiana tabacum (Common tobacco), partial (80%)	18.8116	37.6234		6.56941e-05		-1.00001		chr06	54402568_54403684	PGSC0003DMG400020122	phototransduction pathways, signaling, regulation
284	B2-T0 vs B2-T1		1	TC196378 similar to UniRef100_Q94FM9 Cluster: Circadian clock coupling factor ZGT; n=1; Nicotiana tabacum|Rep: Circadian clock coupling factor ZGT - Nicotiana tabacum (Common tobacco), partial (80%)	19.7788	46.4337		6.50385e-06		-1.23122
284	A2-T0 vs A2-T1		2	TC196378 similar to UniRef100_Q94FM9 Cluster: Circadian clock coupling factor ZGT; n=1; Nicotiana tabacum|Rep: Circadian clock coupling factor ZGT - Nicotiana tabacum (Common tobacco), partial (80%)	19.4101	39.8822		5.01721e-09		-1.03894
285		A1-T0 vs A1-T2	2	TC196433 homologue to UniRef100_Q9FES7 Cluster: Sulfur; n=1; Nicotiana tabacum|Rep: Sulfur - Nicotiana tabacum (Common tobacco), complete	275.108		84.9908		4.97022e-71		1.69462	chr10	4497357_4500533	PGSC0003DMG400026627	Chloroplast, chlorophyll biosynthesis, photosynthesis
285		B2-T0 vs B2-T2	4	TC196433 homologue to UniRef100_Q9FES7 Cluster: Sulfur; n=1; Nicotiana tabacum|Rep: Sulfur - Nicotiana tabacum (Common tobacco), complete	196.964		98.7727		7.31734e-14		0.995744
285		A2-T0 vs A2-T2	6	TC196433 homologue to UniRef100_Q9FES7 Cluster: Sulfur; n=1; Nicotiana tabacum|Rep: Sulfur - Nicotiana tabacum (Common tobacco), complete	404.719		154.858		1.63653e-70		1.38597
286	A1-T0 vs A1-T1		3	TC196472 homologue to UniRef100_Q2XPW7 Cluster: Alcohol dehydrogenase class III-like protein; n=1; Solanum tuberosum|Rep: Alcohol dehydrogenase class III-like protein - Solanum tuberosum (Potato), partial (62%) or TC202247 homologue to UniRef100_Q2XPW7 Cluster: Alcohol dehydrogenase class III-like protein; n=1; Solanum tuberosum|Rep: Alcohol dehydrogenase class III-like protein - Solanum tuberosu…	222.024	342.124		3.69439e-16		-0.623804		chr09	22802855_22807442	PGSC0003DMG400007717	detoxification, anoxic/hypoxic stress
286	B2-T0 vs B2-T1		3	TC196472 homologue to UniRef100_Q2XPW7 Cluster: Alcohol dehydrogenase class III-like protein; n=1; Solanum tuberosum|Rep: Alcohol dehydrogenase class III-like protein - Solanum tuberosum (Potato), partial (62%) or TC202247 homologue to UniRef100_Q2XPW7 Cluster: Alcohol dehydrogenase class III-like protein; n=1; Solanum tuberosum|Rep: Alcohol dehydrogenase class III-like protein - Solanum tuberosu…	208.011	438.02		1.59574e-35		-1.07434
286	A2-T0 vs A2-T1		5	TC196472 homologue to UniRef100_Q2XPW7 Cluster: Alcohol dehydrogenase class III-like protein; n=1; Solanum tuberosum|Rep: Alcohol dehydrogenase class III-like protein - Solanum tuberosum (Potato), partial (62%) or TC202247 homologue to UniRef100_Q2XPW7 Cluster: Alcohol dehydrogenase class III-like protein; n=1; Solanum tuberosum|Rep: Alcohol dehydrogenase class III-like protein - Solanum tuberosu…	240.189	315.056		7.52915e-12		-0.391436
287		A1-T0 vs A1-T2	5	TC196480 similar to UniRef100_A7PYX8 Cluster: Chromosome chr4 scaffold_39, whole genome shotgun sequence; n=1; Vitis vinifera|Rep: Chromosome chr4 scaffold_39, whole genome shotgun sequence - Vitis vinifera (Grape), partial (54%)	37.2563		162.73		3.33273e-49		-2.12692	chr02	35455176_35460297	PGSC0003DMG400019718	Amine oxidase (other)
287		B2-T0 vs B2-T2	4	TC196480 similar to UniRef100_A7PYX8 Cluster: Chromosome chr4 scaffold_39, whole genome shotgun sequence; n=1; Vitis vinifera|Rep: Chromosome chr4 scaffold_39, whole genome shotgun sequence - Vitis vinifera (Grape), partial (54%)	25.4229		72.4483		1.25098e-10		-1.51083
287		A2-T0 vs A2-T2	6	TC196480 similar to UniRef100_A7PYX8 Cluster: Chromosome chr4 scaffold_39, whole genome shotgun sequence; n=1; Vitis vinifera|Rep: Chromosome chr4 scaffold_39, whole genome shotgun sequence - Vitis vinifera (Grape), partial (54%)	55.5349		91.6486		1.2491e-07		-0.722717
288	A1-T0 vs A1-T1		3	TC196491 UniRef100_P52404 Cluster: Endochitinase 2 precursor; n=1; Solanum tuberosum|Rep: Endochitinase 2 precursor - Solanum tuberosum (Potato), complete	260.948	3152.49		0		-3.59466		?	not anchored	PGSC0003DMG400026854	Pathogenesis, biotic stress, defense
288	B2-T0 vs B2-T1		10	TC196491 UniRef100_P52404 Cluster: Endochitinase 2 precursor; n=1; Solanum tuberosum|Rep: Endochitinase 2 precursor - Solanum tuberosum (Potato), complete	317.784	576.346		2.72348e-32		-0.858889
288	A2-T0 vs A2-T1		7	TC196491 UniRef100_P52404 Cluster: Endochitinase 2 precursor; n=1; Solanum tuberosum|Rep: Endochitinase 2 precursor - Solanum tuberosum (Potato), complete	337.909	3217.85		0		-3.25139
289	A1-T0 vs A1-T1	A1-T0 vs A1-T2	4	TC196495 weakly similar to UniRef100_A7P6C6 Cluster: Chromosome chr9 scaffold_7, whole genome shotgun sequence; n=1; Vitis vinifera|Rep: Chromosome chr9 scaffold_7, whole genome shotgun sequence - Vitis vinifera (Grape), partial (55%)	9.935	76.9284	58.7795	2.64666e-33	9.20752e-23	-3.02767	-2.56472	chr06	39522347_39525351	PGSC0003DMG400031313	DNA binding, transcription, Zinc-finger family
289	B2-T0 vs B2-T1	B2-T0 vs B2-T2	4	TC196495 weakly similar to UniRef100_A7P6C6 Cluster: Chromosome chr9 scaffold_7, whole genome shotgun sequence; n=1; Vitis vinifera|Rep: Chromosome chr9 scaffold_7, whole genome shotgun sequence - Vitis vinifera (Grape), partial (55%)	10.8703	103.843	63.8374	3.37643e-37	8.80162e-18	-3.25016	-2.55401
289	A2-T0 vs A2-T1	A2-T0 vs A2-T2	4	TC196495 weakly similar to UniRef100_A7P6C6 Cluster: Chromosome chr9 scaffold_7, whole genome shotgun sequence; n=1; Vitis vinifera|Rep: Chromosome chr9 scaffold_7, whole genome shotgun sequence - Vitis vinifera (Grape), partial (55%)	19.8693	235.304	70.7543	2.548e-236	9.15923e-24	-3.56576	-1.83227
290	A1-T0 vs A1-T1		7	TC196500 similar to UniRef100_A7PFH9 Cluster: Chromosome chr11 scaffold_14, whole genome shotgun sequence; n=1; Vitis vinifera|Rep: Chromosome chr11 scaffold_14, whole genome shotgun sequence - Vitis vinifera (Grape), partial (92%)	119.245	182.145		5.54322e-09		-0.611162		chr07	778557_782398	PGSC0003DMG400011169	Senescence-associated protein, pathogenesis, biotic stress, defense
290	B2-T0 vs B2-T1		3	TC196500 similar to UniRef100_A7PFH9 Cluster: Chromosome chr11 scaffold_14, whole genome shotgun sequence; n=1; Vitis vinifera|Rep: Chromosome chr11 scaffold_14, whole genome shotgun sequence - Vitis vinifera (Grape), partial (92%)	114.233	215.097		2.72116e-14		-0.913013
290	A2-T0 vs A2-T1		4	TC196500 similar to UniRef100_A7PFH9 Cluster: Chromosome chr11 scaffold_14, whole genome shotgun sequence; n=1; Vitis vinifera|Rep: Chromosome chr11 scaffold_14, whole genome shotgun sequence - Vitis vinifera (Grape), partial (92%)	182.82	364.257		7.44618e-65		-0.994536
291		A1-T0 vs A1-T2	18	TC196506 homologue to UniRef100_P27522 Cluster: Chlorophyll a-b binding protein 8, chloroplast precursor; n=3; Solanum|Rep: Chlorophyll a-b binding protein 8, chloroplast precursor - Solanum lycopersicum (Tomato) (Lycopersicon esculentum), partial (85%)	1423.69		714.221		4.60862e-154		0.995189	chr10	2195099_2197113	PGSC0003DMG400021287	Chloroplast, photosynthesis
291		B2-T0 vs B2-T2	10	TC196506 homologue to UniRef100_P27522 Cluster: Chlorophyll a-b binding protein 8, chloroplast precursor; n=3; Solanum|Rep: Chlorophyll a-b binding protein 8, chloroplast precursor - Solanum lycopersicum (Tomato) (Lycopersicon esculentum), partial (85%)	1430.66		538.378		2.10761e-155		1.40999
291		A2-T0 vs A2-T2	20	TC196506 homologue to UniRef100_P27522 Cluster: Chlorophyll a-b binding protein 8, chloroplast precursor; n=3; Solanum|Rep: Chlorophyll a-b binding protein 8, chloroplast precursor - Solanum lycopersicum (Tomato) (Lycopersicon esculentum), partial (85%)	2852.59		942.37		0		1.59791
292		A1-T0 vs A1-T2	4	TC196506 homologue to UniRef100_P27522 Cluster: Chlorophyll a-b binding protein 8, chloroplast precursor; n=3; Solanum|Rep: Chlorophyll a-b binding protein 8, chloroplast precursor - Solanum lycopersicum (Tomato) (Lycopersicon esculentum), partial (85%) or TC195161 homologue to UniRef100_P27522 Cluster: Chlorophyll a-b binding protein 8, chloroplast precursor; n=3; Solanum|Rep: Chlorophyll a-b bi…	194.58		90.5841		1.41323e-26		1.10304	chr10	2195099_2197113	PGSC0003DMG400021287	Chloroplast, photosynthesis
292		B2-T0 vs B2-T2	5	TC196506 homologue to UniRef100_P27522 Cluster: Chlorophyll a-b binding protein 8, chloroplast precursor; n=3; Solanum|Rep: Chlorophyll a-b binding protein 8, chloroplast precursor - Solanum lycopersicum (Tomato) (Lycopersicon esculentum), partial (85%) or TC195161 homologue to UniRef100_P27522 Cluster: Chlorophyll a-b binding protein 8, chloroplast precursor; n=3; Solanum|Rep: Chlorophyll a-b bi…	285.667		99.4374		4.33403e-36		1.52247
292		A2-T0 vs A2-T2	6	TC196506 homologue to UniRef100_P27522 Cluster: Chlorophyll a-b binding protein 8, chloroplast precursor; n=3; Solanum|Rep: Chlorophyll a-b binding protein 8, chloroplast precursor - Solanum lycopersicum (Tomato) (Lycopersicon esculentum), partial (85%) or TC195161 homologue to UniRef100_P27522 Cluster: Chlorophyll a-b binding protein 8, chloroplast precursor; n=3; Solanum|Rep: Chlorophyll a-b bi…	486.472		200.909		6.74442e-75		1.27582
293		A1-T0 vs A1-T2	3	TC196508 UniRef100_P05116 Cluster: 1-aminocyclopropane-1-carboxylate oxidase 1; n=1; Solanum lycopersicum|Rep: 1-aminocyclopropane-1-carboxylate oxidase 1 - Solanum lycopersicum (Tomato) (Lycopersicon esculentum), complete or TC226237 homologue to UniRef100_P05116 Cluster: 1-aminocyclopropane-1-carboxylate oxidase 1; n=1; Solanum lycopersicum|Rep: 1-aminocyclopropane-1-carboxylate oxidase 1 - Sol…	736.835		2140.78		0		-1.53872	chr07	~42782848..42783387	not annotated	hormone metabolism, ethylene biosynthesis
293		B2-T0 vs B2-T2	4	TC196508 UniRef100_P05116 Cluster: 1-aminocyclopropane-1-carboxylate oxidase 1; n=1; Solanum lycopersicum|Rep: 1-aminocyclopropane-1-carboxylate oxidase 1 - Solanum lycopersicum (Tomato) (Lycopersicon esculentum), complete or TC226237 homologue to UniRef100_P05116 Cluster: 1-aminocyclopropane-1-carboxylate oxidase 1; n=1; Solanum lycopersicum|Rep: 1-aminocyclopropane-1-carboxylate oxidase 1 - Sol…	690.627		2086.74		8.57043e-284		-1.59527
293		A2-T0 vs A2-T2	4	TC196508 UniRef100_P05116 Cluster: 1-aminocyclopropane-1-carboxylate oxidase 1; n=1; Solanum lycopersicum|Rep: 1-aminocyclopropane-1-carboxylate oxidase 1 - Solanum lycopersicum (Tomato) (Lycopersicon esculentum), complete or TC226237 homologue to UniRef100_P05116 Cluster: 1-aminocyclopropane-1-carboxylate oxidase 1; n=1; Solanum lycopersicum|Rep: 1-aminocyclopropane-1-carboxylate oxidase 1 - Sol…	632.207		1958.05		0		-1.63095
294		A1-T0 vs A1-T2	4	TC196522 weakly similar to UniRef100_A7Q2V9 Cluster: Chromosome chr12 scaffold_47, whole genome shotgun sequence; n=1; Vitis vinifera|Rep: Chromosome chr12 scaffold_47, whole genome shotgun sequence - Vitis vinifera (Grape), partial (19%) or TC199449 weakly similar to UniRef100_A7Q2V9 Cluster: Chromosome chr12 scaffold_47, whole genome shotgun sequence; n=1; Vitis vinifera|Rep: Chromosome chr12 s…	301.366		440.605		3.12821e-17		-0.547972	chr07	47966310_47967230	PGSC0003DMG400017307	ATFP4 (At3g07600), metal ion transport
294		B2-T0 vs B2-T2	4	TC196522 weakly similar to UniRef100_A7Q2V9 Cluster: Chromosome chr12 scaffold_47, whole genome shotgun sequence; n=1; Vitis vinifera|Rep: Chromosome chr12 scaffold_47, whole genome shotgun sequence - Vitis vinifera (Grape), partial (19%) or TC199449 weakly similar to UniRef100_A7Q2V9 Cluster: Chromosome chr12 scaffold_47, whole genome shotgun sequence; n=1; Vitis vinifera|Rep: Chromosome chr12 s…	120.829		441.853		6.76803e-77		-1.87061
294		A2-T0 vs A2-T2	3	TC196522 weakly similar to UniRef100_A7Q2V9 Cluster: Chromosome chr12 scaffold_47, whole genome shotgun sequence; n=1; Vitis vinifera|Rep: Chromosome chr12 scaffold_47, whole genome shotgun sequence - Vitis vinifera (Grape), partial (19%) or TC199449 weakly similar to UniRef100_A7Q2V9 Cluster: Chromosome chr12 scaffold_47, whole genome shotgun sequence; n=1; Vitis vinifera|Rep: Chromosome chr12 s…	294.173		406.984		8.9995e-14		-0.468308
295		A1-T0 vs A1-T2	3	TC196528 UniRef100_Q3HVL7 Cluster: TSJT1-like protein; n=1; Solanum tuberosum|Rep: TSJT1-like protein - Solanum tuberosum (Potato), complete or TC215744 homologue to UniRef100_Q3HVL7 Cluster: TSJT1-like protein; n=1; Solanum tuberosum|Rep: TSJT1-like protein - Solanum tuberosum (Potato), partial (42%)	32.2888		108.773		2.11221e-26		-1.75221	chr02	32529356_32530606	PGSC0003DMG400022388	TSJT1, stem specific protein (other)
295		B2-T0 vs B2-T2	3	TC196528 UniRef100_Q3HVL7 Cluster: TSJT1-like protein; n=1; Solanum tuberosum|Rep: TSJT1-like protein - Solanum tuberosum (Potato), complete or TC215744 homologue to UniRef100_Q3HVL7 Cluster: TSJT1-like protein; n=1; Solanum tuberosum|Rep: TSJT1-like protein - Solanum tuberosum (Potato), partial (42%)	54.3351		97.7056		2.89383e-06		-0.846556
295		A2-T0 vs A2-T2	3	TC196528 UniRef100_Q3HVL7 Cluster: TSJT1-like protein; n=1; Solanum tuberosum|Rep: TSJT1-like protein - Solanum tuberosum (Potato), complete or TC215744 homologue to UniRef100_Q3HVL7 Cluster: TSJT1-like protein; n=1; Solanum tuberosum|Rep: TSJT1-like protein - Solanum tuberosum (Potato), partial (42%)	26.8973		87.372		4.99105e-26		-1.69971
296		A1-T0 vs A1-T2	2	TC196538 similar to UniRef100_A7R300 Cluster: Chromosome undetermined scaffold_469, whole genome shotgun sequence; n=1; Vitis vinifera|Rep: Chromosome undetermined scaffold_469, whole genome shotgun sequence - Vitis vinifera (Grape), partial (97%)	26.3278		95.7021		3.14501e-25		-1.86196	chr11	3540755_3546304	PGSC0003DMG400016115	Cinnamyl alcohol dehydrogenase, lignin biosynthesis, cell wall
296		B2-T0 vs B2-T2	4	TC196538 similar to UniRef100_A7R300 Cluster: Chromosome undetermined scaffold_469, whole genome shotgun sequence; n=1; Vitis vinifera|Rep: Chromosome undetermined scaffold_469, whole genome shotgun sequence - Vitis vinifera (Grape), partial (97%)	11.4652		69.7897		1.01309e-19		-2.60575
296		A2-T0 vs A2-T2	1	TC196538 similar to UniRef100_A7R300 Cluster: Chromosome undetermined scaffold_469, whole genome shotgun sequence; n=1; Vitis vinifera|Rep: Chromosome undetermined scaffold_469, whole genome shotgun sequence - Vitis vinifera (Grape), partial (97%)	22.3089		66.0491		6.6375e-18		-1.56592
297	A1-T0 vs A1-T1	A1-T0 vs A1-T2	7	TC196563 similar to UniRef100_A7QHR8 Cluster: Chromosome chr8 scaffold_99, whole genome shotgun sequence; n=1; Vitis vinifera|Rep: Chromosome chr8 scaffold_99, whole genome shotgun sequence - Vitis vinifera (Grape), partial (97%)	189.222	56.255	93.6205	3.833e-48	9.81144e-23	1.74549	1.01519	chr01	2572484_2575012	PGSC0003DMG400021354	NC domain-containing protein (other)
297	B2-T0 vs B2-T1	B2-T0 vs B2-T2	9	TC196563 similar to UniRef100_A7QHR8 Cluster: Chromosome chr8 scaffold_99, whole genome shotgun sequence; n=1; Vitis vinifera|Rep: Chromosome chr8 scaffold_99, whole genome shotgun sequence - Vitis vinifera (Grape), partial (97%)	171.608	102.525	70.357	1.2431e-08	1.12703e-17	0.748934	1.28636
297	A2-T0 vs A2-T1	A2-T0 vs A2-T2	6	TC196563 similar to UniRef100_A7QHR8 Cluster: Chromosome chr8 scaffold_99, whole genome shotgun sequence; n=1; Vitis vinifera|Rep: Chromosome chr8 scaffold_99, whole genome shotgun sequence - Vitis vinifera (Grape), partial (97%)	246.268	84.4589	120.495	2.53883e-80	2.51495e-28	1.54406	1.03126
298		A1-T0 vs A1-T2	2	TC196573 homologue to UniRef100_A7P4G4 Cluster: Chromosome chr4 scaffold_6, whole genome shotgun sequence; n=2; Vitis vinifera|Rep: Chromosome chr4 scaffold_6, whole genome shotgun sequence - Vitis vinifera (Grape), partial (41%) or CN216390 homologue to UniRef100_A7P4G4 Cluster: Chromosome chr4 scaffold_6, whole genome shotgun sequence; n=2; Vitis vinifera|Rep: Chromosome chr4 scaffold_6, whole …	148.807		40.4256		2.08562e-45		1.8801	chr08	25297695_25299025	PGSC0003DMG400025459	C3HL domain class transcription factor
298		B2-T0 vs B2-T2	7	TC196573 homologue to UniRef100_A7P4G4 Cluster: Chromosome chr4 scaffold_6, whole genome shotgun sequence; n=2; Vitis vinifera|Rep: Chromosome chr4 scaffold_6, whole genome shotgun sequence - Vitis vinifera (Grape), partial (41%) or CN216390 homologue to UniRef100_A7P4G4 Cluster: Chromosome chr4 scaffold_6, whole genome shotgun sequence; n=2; Vitis vinifera|Rep: Chromosome chr4 scaffold_6, whole …	332.079		61.2932		8.06712e-76		2.43773
298		A2-T0 vs A2-T2	1	TC196573 homologue to UniRef100_A7P4G4 Cluster: Chromosome chr4 scaffold_6, whole genome shotgun sequence; n=2; Vitis vinifera|Rep: Chromosome chr4 scaffold_6, whole genome shotgun sequence - Vitis vinifera (Grape), partial (41%) or CN216390 homologue to UniRef100_A7P4G4 Cluster: Chromosome chr4 scaffold_6, whole genome shotgun sequence; n=2; Vitis vinifera|Rep: Chromosome chr4 scaffold_6, whole …	182.303		41.7287		1.71896e-56		2.12723
299		A1-T0 vs A1-T2	1	TC196581 homologue to UniRef100_Q8GTQ9 Cluster: Succinyl-CoA ligase alpha 1 subunit; n=1; Solanum lycopersicum|Rep: Succinyl-CoA ligase alpha 1 subunit - Solanum lycopersicum (Tomato) (Lycopersicon esculentum), complete or TC224263 similar to UniRef100_A7PAA0 Cluster: Chromosome chr14 scaffold_9, whole genome shotgun sequence; n=1; Vitis vinifera|Rep: Chromosome chr14 scaffold_9, whole genome sho…	18.3798		61.5861		1.831e-15		-1.74449	?	?	?	ambiguous annotation
299		B2-T0 vs B2-T2	3	TC196581 homologue to UniRef100_Q8GTQ9 Cluster: Succinyl-CoA ligase alpha 1 subunit; n=1; Solanum lycopersicum|Rep: Succinyl-CoA ligase alpha 1 subunit - Solanum lycopersicum (Tomato) (Lycopersicon esculentum), complete or TC224263 similar to UniRef100_A7PAA0 Cluster: Chromosome chr14 scaffold_9, whole genome shotgun sequence; n=1; Vitis vinifera|Rep: Chromosome chr14 scaffold_9, whole genome sho…	14.9546		61.1491		3.17864e-13		-2.03174
299		A2-T0 vs A2-T2	2	TC196581 homologue to UniRef100_Q8GTQ9 Cluster: Succinyl-CoA ligase alpha 1 subunit; n=1; Solanum lycopersicum|Rep: Succinyl-CoA ligase alpha 1 subunit - Solanum lycopersicum (Tomato) (Lycopersicon esculentum), complete or TC224263 similar to UniRef100_A7PAA0 Cluster: Chromosome chr14 scaffold_9, whole genome shotgun sequence; n=1; Vitis vinifera|Rep: Chromosome chr14 scaffold_9, whole genome sho…	17.0877		46.8064		7.05956e-12		-1.45375
300	A1-T0 vs A1-T1	A1-T0 vs A1-T2	4	TC196589 homologue to UniRef100_Q5F307 Cluster: Arginine decarboxylase; n=2; Lycopersicon|Rep: Arginine decarboxylase - Solanum lycopersicum (Tomato) (Lycopersicon esculentum), partial (37%) or TC223232 homologue to UniRef100_Q5F307 Cluster: Arginine decarboxylase; n=2; Lycopersicon|Rep: Arginine decarboxylase - Solanum lycopersicum (Tomato) (Lycopersicon esculentum), partial (95%) or TC223469 ho…	198.7	262.931	365.972	1.38533e-06	4.05167e-31	-0.404836	-0.881139	chr10	40518037_40520823	PGSC0003DMG400026671	polyamine biosynthesis, amino acid metabolism
300	B2-T0 vs B2-T1	B2-T0 vs B2-T2	1	TC196589 homologue to UniRef100_Q5F307 Cluster: Arginine decarboxylase; n=2; Lycopersicon|Rep: Arginine decarboxylase - Solanum lycopersicum (Tomato) (Lycopersicon esculentum), partial (37%) or TC223232 homologue to UniRef100_Q5F307 Cluster: Arginine decarboxylase; n=2; Lycopersicon|Rep: Arginine decarboxylase - Solanum lycopersicum (Tomato) (Lycopersicon esculentum), partial (95%) or TC223469 ho…	137.084	848.487	566.958	7.27048e-234	9.57998e-111	-2.62404	-2.04818
300	A2-T0 vs A2-T1	A2-T0 vs A2-T2	2	TC196589 homologue to UniRef100_Q5F307 Cluster: Arginine decarboxylase; n=2; Lycopersicon|Rep: Arginine decarboxylase - Solanum lycopersicum (Tomato) (Lycopersicon esculentum), partial (37%) or TC223232 homologue to UniRef100_Q5F307 Cluster: Arginine decarboxylase; n=2; Lycopersicon|Rep: Arginine decarboxylase - Solanum lycopersicum (Tomato) (Lycopersicon esculentum), partial (95%) or TC223469 ho…	261.062	641.663	349.488	3.38959e-173	4.01814e-10	-1.2964	-0.420853
301		A1-T0 vs A1-T2	4	TC196602 UniRef100_Q8W214 Cluster: Single-stranded DNA binding protein precursor; n=1; Solanum tuberosum|Rep: Single-stranded DNA binding protein precursor - Solanum tuberosum (Potato), complete	512.283		250.745		4.79386e-60		1.03072	chr09	4000057_4004811	PGSC0003DMG400021562	nucleic acid binding (other)
301		B2-T0 vs B2-T2	5	TC196602 UniRef100_Q8W214 Cluster: Single-stranded DNA binding protein precursor; n=1; Solanum tuberosum|Rep: Single-stranded DNA binding protein precursor - Solanum tuberosum (Potato), complete	544.513		272.31		7.52385e-36		0.999717
301		A2-T0 vs A2-T2	4	TC196602 UniRef100_Q8W214 Cluster: Single-stranded DNA binding protein precursor; n=1; Solanum tuberosum|Rep: Single-stranded DNA binding protein precursor - Solanum tuberosum (Potato), complete	846.482		426.753		2.48191e-87		0.988078
302		A1-T0 vs A1-T2	5	TC196611 weakly similar to UniRef100_A7NSI9 Cluster: Chromosome chr18 scaffold_1, whole genome shotgun sequence; n=1; Vitis vinifera|Rep: Chromosome chr18 scaffold_1, whole genome shotgun sequence - Vitis vinifera (Grape), partial (76%)	42.7206		277.396		1.11684e-107		-2.69894	chr04	50279939_50281928	PGSC0003DMG400024843	unknown
302		B2-T0 vs B2-T2	4	TC196611 weakly similar to UniRef100_A7NSI9 Cluster: Chromosome chr18 scaffold_1, whole genome shotgun sequence; n=1; Vitis vinifera|Rep: Chromosome chr18 scaffold_1, whole genome shotgun sequence - Vitis vinifera (Grape), partial (76%)	53.467		128.183		9.27026e-14		-1.26148
302		A2-T0 vs A2-T2	7	TC196611 weakly similar to UniRef100_A7NSI9 Cluster: Chromosome chr18 scaffold_1, whole genome shotgun sequence; n=1; Vitis vinifera|Rep: Chromosome chr18 scaffold_1, whole genome shotgun sequence - Vitis vinifera (Grape), partial (76%)	51.743		121.57		5.65697e-22		-1.23235
303		A1-T0 vs A1-T2	1	TC196626 homologue to UniRef100_P27489 Cluster: Chlorophyll a-b binding protein 13, chloroplast precursor; n=1; Solanum lycopersicum|Rep: Chlorophyll a-b binding protein 13, chloroplast precursor - Solanum lycopersicum (Tomato) (Lycopersicon esculentum), partial (98%) or TC217362 UniRef100_P27489 Cluster: Chlorophyll a-b binding protein 13, chloroplast precursor; n=1; Solanum lycopersicum|Rep: Ch…	2502.66		349.681		0		2.83935	chr07	51164911_51166234	PGSC0003DMG400019248	Chloroplast, photosynthesis
303		B2-T0 vs B2-T2	1	TC196626 homologue to UniRef100_P27489 Cluster: Chlorophyll a-b binding protein 13, chloroplast precursor; n=1; Solanum lycopersicum|Rep: Chlorophyll a-b binding protein 13, chloroplast precursor - Solanum lycopersicum (Tomato) (Lycopersicon esculentum), partial (98%) or TC217362 UniRef100_P27489 Cluster: Chlorophyll a-b binding protein 13, chloroplast precursor; n=1; Solanum lycopersicum|Rep: Ch…	2196.3		469.914		0		2.22461
303		A2-T0 vs A2-T2	3	TC196626 homologue to UniRef100_P27489 Cluster: Chlorophyll a-b binding protein 13, chloroplast precursor; n=1; Solanum lycopersicum|Rep: Chlorophyll a-b binding protein 13, chloroplast precursor - Solanum lycopersicum (Tomato) (Lycopersicon esculentum), partial (98%) or TC217362 UniRef100_P27489 Cluster: Chlorophyll a-b binding protein 13, chloroplast precursor; n=1; Solanum lycopersicum|Rep: Ch…	2579.94		648.332		0		1.99254
304		A1-T0 vs A1-T2	28	TC196665 similar to UniRef100_Q0MQL9 Cluster: CONSTANS-like protein; n=1; Solanum tuberosum|Rep: CONSTANS-like protein - Solanum tuberosum (Potato), partial (61%)	252.857		675.868		2.84284e-116		-1.41842	chr08	2986924_2988867	PGSC0003DMG400026311	development, flowering, transcription, Zinc-finger family
304		B2-T0 vs B2-T2	34	TC196665 similar to UniRef100_Q0MQL9 Cluster: CONSTANS-like protein; n=1; Solanum tuberosum|Rep: CONSTANS-like protein - Solanum tuberosum (Potato), partial (61%)	185.83		1034.02		4.11096e-254		-2.47621
304		A2-T0 vs A2-T2	26	TC196665 similar to UniRef100_Q0MQL9 Cluster: CONSTANS-like protein; n=1; Solanum tuberosum|Rep: CONSTANS-like protein - Solanum tuberosum (Potato), partial (61%)	158.733		1200.85		0		-2.91939
305		A1-T0 vs A1-T2	7	TC196671 homologue to UniRef100_P49297 Cluster: Isocitrate lyase; n=1; Solanum lycopersicum|Rep: Isocitrate lyase - Solanum lycopersicum (Tomato) (Lycopersicon esculentum), complete	151.692		66.4598		1.04865e-23		1.19059	?	not anchored	PGSC0003DMG400025487	central metabolism, glyoxylate cycle
305		B2-T0 vs B2-T2	6	TC196671 homologue to UniRef100_P49297 Cluster: Isocitrate lyase; n=1; Solanum lycopersicum|Rep: Isocitrate lyase - Solanum lycopersicum (Tomato) (Lycopersicon esculentum), complete	158.921		81.6266		6.82676e-11		0.961198
305		A2-T0 vs A2-T2	6	TC196671 homologue to UniRef100_P49297 Cluster: Isocitrate lyase; n=1; Solanum lycopersicum|Rep: Isocitrate lyase - Solanum lycopersicum (Tomato) (Lycopersicon esculentum), complete	308.272		120.657		2.63511e-52		1.3533
306		A1-T0 vs A1-T2	1	TC196680 similar to UniRef100_A7QAB6 Cluster: Chromosome undetermined scaffold_70, whole genome shotgun sequence; n=1; Vitis vinifera|Rep: Chromosome undetermined scaffold_70, whole genome shotgun sequence - Vitis vinifera (Grape), partial (67%) or TC217144 similar to UniRef100_A7QAB6 Cluster: Chromosome undetermined scaffold_70, whole genome shotgun sequence; n=1; Vitis vinifera|Rep: Chromosome …	55.1393		136.907		2.69986e-22		-1.31204	chr09	33971348_33974586	PGSC0003DMG400017659	Thioredoxin, reactive oxygen, ROS, multiple functions, oxidative stress, mitochondrial
306		B2-T0 vs B2-T2	1	TC196680 similar to UniRef100_A7QAB6 Cluster: Chromosome undetermined scaffold_70, whole genome shotgun sequence; n=1; Vitis vinifera|Rep: Chromosome undetermined scaffold_70, whole genome shotgun sequence - Vitis vinifera (Grape), partial (67%) or TC217144 similar to UniRef100_A7QAB6 Cluster: Chromosome undetermined scaffold_70, whole genome shotgun sequence; n=1; Vitis vinifera|Rep: Chromosome …	23.9274		90.3943		1.48881e-17		-1.91757
306		A2-T0 vs A2-T2	1	TC196680 similar to UniRef100_A7QAB6 Cluster: Chromosome undetermined scaffold_70, whole genome shotgun sequence; n=1; Vitis vinifera|Rep: Chromosome undetermined scaffold_70, whole genome shotgun sequence - Vitis vinifera (Grape), partial (67%) or TC217144 similar to UniRef100_A7QAB6 Cluster: Chromosome undetermined scaffold_70, whole genome shotgun sequence; n=1; Vitis vinifera|Rep: Chromosome …	35.5993		106.615		2.77093e-28		-1.58248
307	A1-T0 vs A1-T1		2	TC196714 weakly similar to UniRef100_Q9SES4 Cluster: Allergen-like protein BRSn20; n=1; Sambucus nigra|Rep: Allergen-like protein BRSn20 - Sambucus nigra (European elder), partial (85%) or TC203703 weakly similar to UniRef100_Q9SES4 Cluster: Allergen-like protein BRSn20; n=1; Sambucus nigra|Rep: Allergen-like protein BRSn20 - Sambucus nigra (European elder), partial (85%)	867.687	364.752		3.64231e-129		1.25026		chr04	44582879_44584103	PGSC0003DMG400020630	allergen like (other)
307	B2-T0 vs B2-T1		3	TC196714 weakly similar to UniRef100_Q9SES4 Cluster: Allergen-like protein BRSn20; n=1; Sambucus nigra|Rep: Allergen-like protein BRSn20 - Sambucus nigra (European elder), partial (85%) or TC203703 weakly similar to UniRef100_Q9SES4 Cluster: Allergen-like protein BRSn20; n=1; Sambucus nigra|Rep: Allergen-like protein BRSn20 - Sambucus nigra (European elder), partial (85%)	809.687	220.56		3.85468e-142		1.87619
307	A2-T0 vs A2-T1		2	TC196714 weakly similar to UniRef100_Q9SES4 Cluster: Allergen-like protein BRSn20; n=1; Sambucus nigra|Rep: Allergen-like protein BRSn20 - Sambucus nigra (European elder), partial (85%) or TC203703 weakly similar to UniRef100_Q9SES4 Cluster: Allergen-like protein BRSn20; n=1; Sambucus nigra|Rep: Allergen-like protein BRSn20 - Sambucus nigra (European elder), partial (85%)	387.538	131.279		2.24755e-127		1.5617
308	A1-T0 vs A1-T1	A1-T0 vs A1-T2	13	TC196732 homologue to UniRef100_P27522 Cluster: Chlorophyll a-b binding protein 8, chloroplast precursor; n=3; Solanum|Rep: Chlorophyll a-b binding protein 8, chloroplast precursor - Solanum lycopersicum (Tomato) (Lycopersicon esculentum), complete	307.616	131.458	51.6904	8.91402e-46	1.19809e-138	1.22811	2.57316	chr12	1137096_1139573	PGSC0003DMG400007787	Chloroplast, photosynthesis
308	B2-T0 vs B2-T1	B2-T0 vs B2-T2	13	TC196732 homologue to UniRef100_P27522 Cluster: Chlorophyll a-b binding protein 8, chloroplast precursor; n=3; Solanum|Rep: Chlorophyll a-b binding protein 8, chloroplast precursor - Solanum lycopersicum (Tomato) (Lycopersicon esculentum), complete	284.782	156.45	75.5769	8.95423e-17	8.1713e-49	0.867421	1.91384
308	A2-T0 vs A2-T1	A2-T0 vs A2-T2	27	TC196732 homologue to UniRef100_P27522 Cluster: Chlorophyll a-b binding protein 8, chloroplast precursor; n=3; Solanum|Rep: Chlorophyll a-b binding protein 8, chloroplast precursor - Solanum lycopersicum (Tomato) (Lycopersicon esculentum), complete	483.06	246.407	100.353	2.85794e-77	2.66979e-158	0.971307	2.26712
309	A1-T0 vs A1-T1		8	TC196747 UniRef100_Q38JG6 Cluster: NADH-ubiquinone oxidoreductase subunit-like; n=1; Solanum tuberosum|Rep: NADH-ubiquinone oxidoreductase subunit-like - Solanum tuberosum (Potato), complete or TC194888 UniRef100_Q38JG6 Cluster: NADH-ubiquinone oxidoreductase subunit-like; n=1; Solanum tuberosum|Rep: NADH-ubiquinone oxidoreductase subunit-like - Solanum tuberosum (Potato), complete	110.486	218.139		1.15948e-21		-0.981389		chr11	39546647..39553305	not annotated	central metabolism, respiration, oxidative phosphorylation, oxidation, reduction
309	B2-T0 vs B2-T1		7	TC196747 UniRef100_Q38JG6 Cluster: NADH-ubiquinone oxidoreductase subunit-like; n=1; Solanum tuberosum|Rep: NADH-ubiquinone oxidoreductase subunit-like - Solanum tuberosum (Potato), complete or TC194888 UniRef100_Q38JG6 Cluster: NADH-ubiquinone oxidoreductase subunit-like; n=1; Solanum tuberosum|Rep: NADH-ubiquinone oxidoreductase subunit-like - Solanum tuberosum (Potato), complete	142.081	241.76		3.72681e-12		-0.766861
309	A2-T0 vs A2-T1		9	TC196747 UniRef100_Q38JG6 Cluster: NADH-ubiquinone oxidoreductase subunit-like; n=1; Solanum tuberosum|Rep: NADH-ubiquinone oxidoreductase subunit-like - Solanum tuberosum (Potato), complete or TC194888 UniRef100_Q38JG6 Cluster: NADH-ubiquinone oxidoreductase subunit-like; n=1; Solanum tuberosum|Rep: NADH-ubiquinone oxidoreductase subunit-like - Solanum tuberosum (Potato), complete	177.545	321.12		1.00558e-44		-0.854928
310	A1-T0 vs A1-T1		2	TC196763 homologue to UniRef100_A7PGX4 Cluster: Chromosome chr17 scaffold_16, whole genome shotgun sequence; n=1; Vitis vinifera|Rep: Chromosome chr17 scaffold_16, whole genome shotgun sequence - Vitis vinifera (Grape), partial (34%)	48.2048	91.635		3.75529e-09		-0.926721		chr01	73068488_73072978	PGSC0003DMG400024887	Chloroplast heat shock protein 70-2, chaperone
310	B2-T0 vs B2-T1		3	TC196763 homologue to UniRef100_A7PGX4 Cluster: Chromosome chr17 scaffold_16, whole genome shotgun sequence; n=1; Vitis vinifera|Rep: Chromosome chr17 scaffold_16, whole genome shotgun sequence - Vitis vinifera (Grape), partial (34%)	88.3991	148.861		8.43394e-08		-0.75186
310	A2-T0 vs A2-T1		3	TC196763 homologue to UniRef100_A7PGX4 Cluster: Chromosome chr17 scaffold_16, whole genome shotgun sequence; n=1; Vitis vinifera|Rep: Chromosome chr17 scaffold_16, whole genome shotgun sequence - Vitis vinifera (Grape), partial (34%)	47.4469	86.7438		1.23677e-13		-0.870447
311	A1-T0 vs A1-T1	A1-T0 vs A1-T2	4	TC196763 homologue to UniRef100_A7PGX4 Cluster: Chromosome chr17 scaffold_16, whole genome shotgun sequence; n=1; Vitis vinifera|Rep: Chromosome chr17 scaffold_16, whole genome shotgun sequence - Vitis vinifera (Grape), partial (34%) or TC202400 homologue to UniRef100_A7PGX4 Cluster: Chromosome chr17 scaffold_16, whole genome shotgun sequence; n=1; Vitis vinifera|Rep: Chromosome chr17 scaffold_16…	360.677	195.282	153.872	1.76573e-31	9.82271e-57	0.884406	1.22898	chr01	73068488_73072978	PGSC0003DMG400024887	Chloroplast heat shock protein 70-2, chaperone
311	B2-T0 vs B2-T1	B2-T0 vs B2-T2	4	TC196763 homologue to UniRef100_A7PGX4 Cluster: Chromosome chr17 scaffold_16, whole genome shotgun sequence; n=1; Vitis vinifera|Rep: Chromosome chr17 scaffold_16, whole genome shotgun sequence - Vitis vinifera (Grape), partial (34%) or TC202400 homologue to UniRef100_A7PGX4 Cluster: Chromosome chr17 scaffold_16, whole genome shotgun sequence; n=1; Vitis vinifera|Rep: Chromosome chr17 scaffold_16…	332.878	38.5254	148.876	3.18029e-106	3.12252e-28	3.1169	1.16088
311	A2-T0 vs A2-T1	A2-T0 vs A2-T2	3	TC196763 homologue to UniRef100_A7PGX4 Cluster: Chromosome chr17 scaffold_16, whole genome shotgun sequence; n=1; Vitis vinifera|Rep: Chromosome chr17 scaffold_16, whole genome shotgun sequence - Vitis vinifera (Grape), partial (34%) or TC202400 homologue to UniRef100_A7PGX4 Cluster: Chromosome chr17 scaffold_16, whole genome shotgun sequence; n=1; Vitis vinifera|Rep: Chromosome chr17 scaffold_16…	313.141	94.0299	171.22	2.26293e-119	1.86443e-27	1.73577	0.870967
312	A1-T0 vs A1-T1		2	TC196773 similar to UniRef100_A7PTF1 Cluster: Chromosome chr8 scaffold_29, whole genome shotgun sequence; n=1; Vitis vinifera|Rep: Chromosome chr8 scaffold_29, whole genome shotgun sequence - Vitis vinifera (Grape), partial (47%)	11.9158	33.3219		3.59828e-07		-1.48359		chr10	43360495_43361430	PGSC0003DMG400007200	VQ motif proteins interact with WRKY proteins, pathogenesis, defense, biotic stress
312	B2-T0 vs B2-T1		2	TC196773 similar to UniRef100_A7PTF1 Cluster: Chromosome chr8 scaffold_29, whole genome shotgun sequence; n=1; Vitis vinifera|Rep: Chromosome chr8 scaffold_29, whole genome shotgun sequence - Vitis vinifera (Grape), partial (47%)	13.0128	52.6974		5.48005e-12		-2.0178
312	A2-T0 vs A2-T1		2	TC196773 similar to UniRef100_A7PTF1 Cluster: Chromosome chr8 scaffold_29, whole genome shotgun sequence; n=1; Vitis vinifera|Rep: Chromosome chr8 scaffold_29, whole genome shotgun sequence - Vitis vinifera (Grape), partial (47%)	17.8806	50.3924		1.47401e-18		-1.49481
313	A1-T0 vs A1-T1	A1-T0 vs A1-T2	3	TC196776 homologue to UniRef100_Q9XJ27 Cluster: 30S ribosomal protein S9 chloroplast precursor; n=2; Arabidopsis thaliana|Rep: 30S	698.397	574.307	267.872	1.35906e-08	3.82217e-130	0.281478	1.3825	chr04	61249138_61251943	PGSC0003DMG400016883	Chloroplast, protein biosynthesis
313	B2-T0 vs B2-T1	B2-T0 vs B2-T2	4	TC196776 homologue to UniRef100_Q9XJ27 Cluster: 30S ribosomal protein S9 chloroplast precursor; n=2; Arabidopsis thaliana|Rep: 30S	645.502	397.014	252.023	7.10765e-26	3.07301e-67	0.70702	1.35687
313	A2-T0 vs A2-T1	A2-T0 vs A2-T2	3	TC196776 homologue to UniRef100_Q9XJ27 Cluster: 30S ribosomal protein S9 chloroplast precursor; n=2; Arabidopsis thaliana|Rep: 30S	1005.18	441.315	400.996	3.41592e-218	9.53255e-162	1.18772	1.32579
314	A1-T0 vs A1-T1	A1-T0 vs A1-T2	7	TC196798 UniRef100_P09762 Cluster: Wound-induced protein WIN2 precursor; n=1; Solanum tuberosum|Rep: Wound-induced protein WIN2 precursor - Solanum tuberosum (Potato), partial (96%)	66.0679	349.561	610.332	9.91034e-115	5.94303e-277	-2.39346	-3.20757	chr01	67993151_67997644	PGSC0003DMG400019435	Pathogenesis, biotic stress, defense
314	B2-T0 vs B2-T1	B2-T0 vs B2-T2	5	TC196798 UniRef100_P09762 Cluster: Wound-induced protein WIN2 precursor; n=1; Solanum tuberosum|Rep: Wound-induced protein WIN2 precursor - Solanum tuberosum (Potato), partial (96%)	42.3714	276.513	488.812	6.3033e-80	1.05524e-174	-2.7004	-3.52811
314	A2-T0 vs A2-T1	A2-T0 vs A2-T2	5	TC196798 UniRef100_P09762 Cluster: Wound-induced protein WIN2 precursor; n=1; Solanum tuberosum|Rep: Wound-induced protein WIN2 precursor - Solanum tuberosum (Potato), partial (96%)	148.884	598.986	512.791	0	2.34806e-154	-2.01125	-1.78418
315		A1-T0 vs A1-T2	1	TC196808 UniRef100_Q6XP47 Cluster: Cellulose synthase; n=1; Solanum tuberosum|Rep: Cellulose synthase - Solanum tuberosum (Potato), partial (97%) or TC200884	103.821		35.0022		4.9263e-25		1.56858	chr04	52413881_52420947	PGSC0003DMG400006660	cell wall
315		B2-T0 vs B2-T2	2	TC196808 UniRef100_Q6XP47 Cluster: Cellulose synthase; n=1; Solanum tuberosum|Rep: Cellulose synthase - Solanum tuberosum (Potato), partial (97%) or TC200884	97.7035		21.9339		2.18067e-20		2.15525
315		A2-T0 vs A2-T2	1	TC196808 UniRef100_Q6XP47 Cluster: Cellulose synthase; n=1; Solanum tuberosum|Rep: Cellulose synthase - Solanum tuberosum (Potato), partial (97%) or TC200884	110.121		41.0857		5.26736e-21		1.42238
316		A1-T0 vs A1-T2	2	TC196810 similar to UniRef100_Q949X0 Cluster: Palmitoyl-monogalactosyldiacylglycerol delta-7 desaturase, chloroplast precursor; n=1; Arabidopsis thaliana|Rep: Palmitoyl-monogalactosyldiacylglycerol delta-7 desaturase, chloroplast precursor - Arabidopsis thaliana (Mouse-ear cress), partial (70%)	154.986		15.9504		1.59823e-92		3.28048	chr03	42192151_42195064	PGSC0003DMG400000639	Chloroplast, lipid metabolism, also named Delta 9 desaturase
316		B2-T0 vs B2-T2	3	TC196810 similar to UniRef100_Q949X0 Cluster: Palmitoyl-monogalactosyldiacylglycerol delta-7 desaturase, chloroplast precursor; n=1; Arabidopsis thaliana|Rep: Palmitoyl-monogalactosyldiacylglycerol delta-7 desaturase, chloroplast precursor - Arabidopsis thaliana (Mouse-ear cress), partial (70%)	95.9187		24.5926		5.63408e-18		1.96359
316		A2-T0 vs A2-T2	2	TC196810 similar to UniRef100_Q949X0 Cluster: Palmitoyl-monogalactosyldiacylglycerol delta-7 desaturase, chloroplast precursor; n=1; Arabidopsis thaliana|Rep: Palmitoyl-monogalactosyldiacylglycerol delta-7 desaturase, chloroplast precursor - Arabidopsis thaliana (Mouse-ear cress), partial (70%)	192.711		22.3631		6.40704e-88		3.10725
317		A1-T0 vs A1-T2	4	TC196821 similar to UniRef100_A7QA42 Cluster: Chromosome undetermined scaffold_69, whole genome shotgun sequence; n=1; Vitis vinifera|Rep: Chromosome undetermined scaffold_69, whole genome shotgun sequence - Vitis vinifera (Grape), partial (86%)	76.1876		222		3.66601e-44		-1.54293	chr03	42510599_42515594	PGSC0003DMG400014120	Stromal cell-derived factor 2, stress induced, protein unfolding
317		B2-T0 vs B2-T2	4	TC196821 similar to UniRef100_A7QA42 Cluster: Chromosome undetermined scaffold_69, whole genome shotgun sequence; n=1; Vitis vinifera|Rep: Chromosome undetermined scaffold_69, whole genome shotgun sequence - Vitis vinifera (Grape), partial (86%)	54.0653		166.802		6.21353e-25		-1.62536
317		A2-T0 vs A2-T2	3	TC196821 similar to UniRef100_A7QA42 Cluster: Chromosome undetermined scaffold_69, whole genome shotgun sequence; n=1; Vitis vinifera|Rep: Chromosome undetermined scaffold_69, whole genome shotgun sequence - Vitis vinifera (Grape), partial (86%)	93.1407		188.009		3.14535e-24		-1.01332
318		A1-T0 vs A1-T2	5	TC196829 UniRef100_Q7XAB8 Cluster: Protein THYLAKOID FORMATION1, chloroplast precursor; n=1; Solanum tuberosum|Rep: Protein THYLAKOID FORMATION1, chloroplast precursor - Solanum tuberosum (Potato), complete	339.989		248.368		1.64815e-10		0.453006	chr07	45058045_45064612	PGSC0003DMG400018330	Chloroplast, photosynthesis
318		B2-T0 vs B2-T2	6	TC196829 UniRef100_Q7XAB8 Cluster: Protein THYLAKOID FORMATION1, chloroplast precursor; n=1; Solanum tuberosum|Rep: Protein THYLAKOID FORMATION1, chloroplast precursor - Solanum tuberosum (Potato), complete	308.407		225.22		2.53869e-06		0.4535
318		A2-T0 vs A2-T2	8	TC196829 UniRef100_Q7XAB8 Cluster: Protein THYLAKOID FORMATION1, chloroplast precursor; n=1; Solanum tuberosum|Rep: Protein THYLAKOID FORMATION1, chloroplast precursor - Solanum tuberosum (Potato), complete	636.046		285.603		5.49021e-84		1.15512
319		A1-T0 vs A1-T2	2	TC196833 UniRef100_Q2XPX9 Cluster: Cyc07-like protein; n=1; Solanum tuberosum|Rep: Cyc07-like protein - Solanum tuberosum (Potato), complete or CX162363 similar to UniRef100_Q2VCH9 Cluster: 40S ribosomal protein S3a-like; n=1; Solanum tuberosum|Rep: 40S ribosomal protein S3a-like - Solanum tuberosum (Potato), partial (25%)	181.156		254.681		6.1853e-09		-0.491461	chr06	48023434_48026286	PGSC0003DMG400027045	Cyc07, arsenite tolerance (other)
319		B2-T0 vs B2-T2	9	TC196833 UniRef100_Q2XPX9 Cluster: Cyc07-like protein; n=1; Solanum tuberosum|Rep: Cyc07-like protein - Solanum tuberosum (Potato), complete or CX162363 similar to UniRef100_Q2VCH9 Cluster: 40S ribosomal protein S3a-like; n=1; Solanum tuberosum|Rep: 40S ribosomal protein S3a-like - Solanum tuberosum (Potato), partial (25%)	248.344		430.382		1.69125e-20		-0.793279
319		A2-T0 vs A2-T2	2	TC196833 UniRef100_Q2XPX9 Cluster: Cyc07-like protein; n=1; Solanum tuberosum|Rep: Cyc07-like protein - Solanum tuberosum (Potato), complete or CX162363 similar to UniRef100_Q2VCH9 Cluster: 40S ribosomal protein S3a-like; n=1; Solanum tuberosum|Rep: 40S ribosomal protein S3a-like - Solanum tuberosum (Potato), partial (25%)	220.29		271.895		5.04346e-05		-0.303648
320	A1-T0 vs A1-T1	A1-T0 vs A1-T2	4	TC196848 UniRef100_Q76MX2 Cluster: Cysteine synthase; n=1; Solanum tuberosum|Rep: Cysteine synthase - Solanum tuberosum (Potato), complete	68.4723	167.692	249.66	2.17536e-25	1.39319e-63	-1.29297	-1.86637	chr10	16902571_16911341	PGSC0003DMG400006506	amino acid biosynthesis
320	B2-T0 vs B2-T1	B2-T0 vs B2-T2	4	TC196848 UniRef100_Q76MX2 Cluster: Cysteine synthase; n=1; Solanum tuberosum|Rep: Cysteine synthase - Solanum tuberosum (Potato), complete	42.5165	478.299	217.743	3.73049e-177	7.45092e-52	-3.50304	-2.35653
320	A2-T0 vs A2-T1	A2-T0 vs A2-T2	4	TC196848 UniRef100_Q76MX2 Cluster: Cysteine synthase; n=1; Solanum tuberosum|Rep: Cysteine synthase - Solanum tuberosum (Potato), complete	36.7298	132.507	149.261	1.68787e-62	2.53049e-55	-1.85089	-2.02281
321	A1-T0 vs A1-T1		2	TC196885 homologue to UniRef100_Q941R1 Cluster: Transaldolase ToTAL2; n=1; Solanum lycopersicum|Rep: Transaldolase ToTAL2 - Solanum lycopersicum (Tomato) (Lycopersicon esculentum), complete	20.3562	44.7763		1.31632e-06		-1.13726		chr08	39555090_39561484	PGSC0003DMG400004791	carbohydrate metabolism, pentose phosphate pathway
321	B2-T0 vs B2-T1		2	TC196885 homologue to UniRef100_Q941R1 Cluster: Transaldolase ToTAL2; n=1; Solanum lycopersicum|Rep: Transaldolase ToTAL2 - Solanum lycopersicum (Tomato) (Lycopersicon esculentum), complete	12.5123	44.4079		3.35136e-09		-1.82747
321	A2-T0 vs A2-T1		3	TC196885 homologue to UniRef100_Q941R1 Cluster: Transaldolase ToTAL2; n=1; Solanum lycopersicum|Rep: Transaldolase ToTAL2 - Solanum lycopersicum (Tomato) (Lycopersicon esculentum), complete	22.3419	57.7761		1.33225e-18		-1.37072
322	A1-T0 vs A1-T1		1	TC196887 UniRef100_Q6XP48 Cluster: UDP-Glc-4-epimerase; n=1; Solanum tuberosum|Rep: UDP-Glc-4-epimerase - Solanum tuberosum (Potato), complete	0.4965	10.6734		6.31731e-07		-4.4261		chr08	41024453_41027622	PGSC0003DMG400003054	carbohydrate metabolism, galactose metabolism
322	B2-T0 vs B2-T1		1	TC196887 UniRef100_Q6XP48 Cluster: UDP-Glc-4-epimerase; n=1; Solanum tuberosum|Rep: UDP-Glc-4-epimerase - Solanum tuberosum (Potato), complete	0.5005	46.7763		6.65114e-26		-6.54629
322	A2-T0 vs A2-T1		1	TC196887 UniRef100_Q6XP48 Cluster: UDP-Glc-4-epimerase; n=1; Solanum tuberosum|Rep: UDP-Glc-4-epimerase - Solanum tuberosum (Potato), complete	5.38	24.9163		3.2403e-16		-2.2114
333	A1-T0 vs A1-T1		2	TC196916 similar to UniRef100_A7PGM2 Cluster: Chromosome chr17 scaffold_16, whole genome shotgun sequence; n=1; Vitis vinifera|Rep: Chromosome chr17 scaffold_16, whole genome shotgun sequence - Vitis vinifera (Grape), partial (87%) or TC199503 similar to UniRef100_A7PGM2 Cluster: Chromosome chr17 scaffold_16, whole genome shotgun sequence; n=1; Vitis vinifera|Rep: Chromosome chr17 scaffold_16, wh…	105.228	159.957		6.46195e-08		-0.604174		chr06	53197330_53198254	PGSC0003DMG400030475	Nucleic acid binding protein (other)
333	B2-T0 vs B2-T1		2	TC196916 similar to UniRef100_A7PGM2 Cluster: Chromosome chr17 scaffold_16, whole genome shotgun sequence; n=1; Vitis vinifera|Rep: Chromosome chr17 scaffold_16, whole genome shotgun sequence - Vitis vinifera (Grape), partial (87%) or TC199503 similar to UniRef100_A7PGM2 Cluster: Chromosome chr17 scaffold_16, whole genome shotgun sequence; n=1; Vitis vinifera|Rep: Chromosome chr17 scaffold_16, wh…	118.269	180.272		1.02571e-06		-0.6081
333	A2-T0 vs A2-T1		3	TC196916 similar to UniRef100_A7PGM2 Cluster: Chromosome chr17 scaffold_16, whole genome shotgun sequence; n=1; Vitis vinifera|Rep: Chromosome chr17 scaffold_16, whole genome shotgun sequence - Vitis vinifera (Grape), partial (87%) or TC199503 similar to UniRef100_A7PGM2 Cluster: Chromosome chr17 scaffold_16, whole genome shotgun sequence; n=1; Vitis vinifera|Rep: Chromosome chr17 scaffold_16, wh…	112.313	160.526		2.74816e-10		-0.51528
334		A1-T0 vs A1-T2	2	TC196945 similar to UniRef100_A7NVT5 Cluster: Chromosome chr18 scaffold_1, whole genome shotgun sequence; n=1; Vitis vinifera|Rep: Chromosome chr18 scaffold_1, whole genome shotgun sequence - Vitis vinifera (Grape), partial (19%)	9.4107		50.1951		1.7958e-18		-2.41517	chr12	55308149_55311417	PGSC0003DMG400029320	unknown
334		B2-T0 vs B2-T2	2	TC196945 similar to UniRef100_A7NVT5 Cluster: Chromosome chr18 scaffold_1, whole genome shotgun sequence; n=1; Vitis vinifera|Rep: Chromosome chr18 scaffold_1, whole genome shotgun sequence - Vitis vinifera (Grape), partial (19%)	15.2772		47.8517		2.58393e-08		-1.64719
334		A2-T0 vs A2-T2	2	TC196945 similar to UniRef100_A7NVT5 Cluster: Chromosome chr18 scaffold_1, whole genome shotgun sequence; n=1; Vitis vinifera|Rep: Chromosome chr18 scaffold_1, whole genome shotgun sequence - Vitis vinifera (Grape), partial (19%)	12.7728		32.0652		1.20599e-07		-1.32793
335		A1-T0 vs A1-T2	2	TC196956 similar to UniRef100_A7P5C8 Cluster: Chromosome chr4 scaffold_6, whole genome shotgun sequence; n=1; Vitis vinifera|Rep: Chromosome chr4 scaffold_6, whole genome shotgun sequence - Vitis vinifera (Grape), partial (83%) or TC224908 weakly similar to UniRef100_A7P5C8 Cluster: Chromosome chr4 scaffold_6, whole genome shotgun sequence; n=1; Vitis vinifera|Rep: Chromosome chr4 scaffold_6, who…	56.1328		10.412		4.83897e-25		2.43059	chr08	31572346_31575064	PGSC0003DMG400014509	BURP domain-containing protein (other)
335		B2-T0 vs B2-T2	2	TC196956 similar to UniRef100_A7P5C8 Cluster: Chromosome chr4 scaffold_6, whole genome shotgun sequence; n=1; Vitis vinifera|Rep: Chromosome chr4 scaffold_6, whole genome shotgun sequence - Vitis vinifera (Grape), partial (83%) or TC224908 weakly similar to UniRef100_A7P5C8 Cluster: Chromosome chr4 scaffold_6, whole genome shotgun sequence; n=1; Vitis vinifera|Rep: Chromosome chr4 scaffold_6, who…	60.8155		16.6166		2.97941e-11		1.87181
335		A2-T0 vs A2-T2	2	TC196956 similar to UniRef100_A7P5C8 Cluster: Chromosome chr4 scaffold_6, whole genome shotgun sequence; n=1; Vitis vinifera|Rep: Chromosome chr4 scaffold_6, whole genome shotgun sequence - Vitis vinifera (Grape), partial (83%) or TC224908 weakly similar to UniRef100_A7P5C8 Cluster: Chromosome chr4 scaffold_6, whole genome shotgun sequence; n=1; Vitis vinifera|Rep: Chromosome chr4 scaffold_6, who…	28.4795		11.9616		1.80156e-05		1.25151
336		A1-T0 vs A1-T2	3	TC196964 homologue to UniRef100_P49118 Cluster: Luminal-binding protein precursor; n=1; Solanum lycopersicum|Rep: Luminal-binding protein precursor - Solanum lycopersicum (Tomato) (Lycopersicon esculentum), partial (30%)	51.7588		353.724		1.24543e-140		-2.77275	chr08	41780813_41785217	PGSC0003DMG400012254	heat shock protein, chaperone, protein conformation
336		B2-T0 vs B2-T2	2	TC196964 homologue to UniRef100_P49118 Cluster: Luminal-binding protein precursor; n=1; Solanum lycopersicum|Rep: Luminal-binding protein precursor - Solanum lycopersicum (Tomato) (Lycopersicon esculentum), partial (30%)	73.17		314.531		1.99238e-64		-2.10388
336		A2-T0 vs A2-T2	2	TC196964 homologue to UniRef100_P49118 Cluster: Luminal-binding protein precursor; n=1; Solanum lycopersicum|Rep: Luminal-binding protein precursor - Solanum lycopersicum (Tomato) (Lycopersicon esculentum), partial (30%)	92.2297		299.568		9.87062e-85		-1.69958
337		A1-T0 vs A1-T2	1	TC196967	0.05		31.2361		3.61983e-23		-9.28707	chr11	3804243_3810111	PGSC0003DMG400016201	Auxin growth promotor protein, hormone signaling
337		B2-T0 vs B2-T2	1	TC196967	0.05		7.976		3.29052e-05		-7.31759
337		A2-T0 vs A2-T2	1	TC196967	0.05		7.281		6.58686e-10		-7.18607
338	A1-T0 vs A1-T1		3	TC196979 homologue to UniRef100_Q94KK8 Cluster: Glutamate decarboxylase isozyme 3; n=1; Nicotiana tabacum|Rep: Glutamate decarboxylase isozyme 3 - Nicotiana tabacum (Common tobacco), partial (93%)	24.3248	10.4754		7.01381e-05		1.21543		chr01	427658_432043	PGSC0003DMG400022764	Biosynthesis of GABA (γ-Aminobutyric acid), amino acid metabolism
338	B2-T0 vs B2-T1		4	TC196979 homologue to UniRef100_Q94KK8 Cluster: Glutamate decarboxylase isozyme 3; n=1; Nicotiana tabacum|Rep: Glutamate decarboxylase isozyme 3 - Nicotiana tabacum (Common tobacco), partial (93%)	28.8365	2.0485		4.94339e-12		3.81522
338	A2-T0 vs A2-T1		4	TC196979 homologue to UniRef100_Q94KK8 Cluster: Glutamate decarboxylase isozyme 3; n=1; Nicotiana tabacum|Rep: Glutamate decarboxylase isozyme 3 - Nicotiana tabacum (Common tobacco), partial (93%)	17.0569	3.6559		3.49041e-10		2.22207
339		A1-T0 vs A1-T2	2	TC196989 UniRef100_Q2V9C2 Cluster: DNA-binding protein-like; n=1; Solanum tuberosum|Rep: DNA-binding protein-like - Solanum tuberosum (Potato), complete or TC194902 UniRef100_Q2V9C2 Cluster: DNA-binding protein-like; n=1; Solanum tuberosum|Rep: DNA-binding protein-like - Solanum tuberosum (Potato), complete	64.5776		102.127		1.78505e-06		-0.661253	chr10	~27324562..27336714	not annotated	DNA binding, transcription
339		B2-T0 vs B2-T2	2	TC196989 UniRef100_Q2V9C2 Cluster: DNA-binding protein-like; n=1; Solanum tuberosum|Rep: DNA-binding protein-like - Solanum tuberosum (Potato), complete or TC194902 UniRef100_Q2V9C2 Cluster: DNA-binding protein-like; n=1; Solanum tuberosum|Rep: DNA-binding protein-like - Solanum tuberosum (Potato), complete	53.8366		123.627		2.0805e-12		-1.19934
339		A2-T0 vs A2-T2	2	TC196989 UniRef100_Q2V9C2 Cluster: DNA-binding protein-like; n=1; Solanum tuberosum|Rep: DNA-binding protein-like - Solanum tuberosum (Potato), complete or TC194902 UniRef100_Q2V9C2 Cluster: DNA-binding protein-like; n=1; Solanum tuberosum|Rep: DNA-binding protein-like - Solanum tuberosum (Potato), complete	71.9897		102.454		4.84052e-05		-0.509115
340	A1-T0 vs A1-T1	A1-T0 vs A1-T2	2	TC197025 similar to UniRef100_P84527 Cluster: Kiwellin; n=1; Actinidia deliciosa|Rep: Kiwellin - Actinidia deliciosa (Kiwi), partial (55%) or TC220541 similar to UniRef100_P84527 Cluster: Kiwellin; n=1; Actinidia deliciosa|Rep: Kiwellin - Actinidia deliciosa (Kiwi), partial (33%)	1.1763	67.8607	44.805	3.76812e-44	3.67285e-29	-5.85095	-5.25129	chr11	38503770_38507028	PGSC0003DMG400008101	Allergen from Kiwi fruits (other)
340	B2-T0 vs B2-T1	B2-T0 vs B2-T2	1	TC197025 similar to UniRef100_P84527 Cluster: Kiwellin; n=1; Actinidia deliciosa|Rep: Kiwellin - Actinidia deliciosa (Kiwi), partial (55%) or TC220541 similar to UniRef100_P84527 Cluster: Kiwellin; n=1; Actinidia deliciosa|Rep: Kiwellin - Actinidia deliciosa (Kiwi), partial (33%)	0.05	7.5113	39.7868	4.57804e-05	8.04679e-23	-7.231	-9.63615
340	A2-T0 vs A2-T1	A2-T0 vs A2-T2	1	TC197025 similar to UniRef100_P84527 Cluster: Kiwellin; n=1; Actinidia deliciosa|Rep: Kiwellin - Actinidia deliciosa (Kiwi), partial (55%) or TC220541 similar to UniRef100_P84527 Cluster: Kiwellin; n=1; Actinidia deliciosa|Rep: Kiwellin - Actinidia deliciosa (Kiwi), partial (33%)	2.1565	43.2057	111.13	3.83204e-52	3.09723e-116	-4.32434	-5.68745
341	A1-T0 vs A1-T1		7	TC197034 weakly similar to UniRef100_A7P9N0 Cluster: Chromosome chr3 scaffold_8, whole genome shotgun sequence; n=1; Vitis vinifera|Rep: Chromosome chr3 scaffold_8, whole genome shotgun sequence - Vitis vinifera (Grape), partial (27%)	60.1671	204.44		6.73185e-47		-1.76463		chr10	37104161_37105744	PGSC0003DMG400006226	Leucine-rich repeat family protein, pathogenesis, biotic stress, defense, resistance
341	B2-T0 vs B2-T1		5	TC197034 weakly similar to UniRef100_A7P9N0 Cluster: Chromosome chr3 scaffold_8, whole genome shotgun sequence; n=1; Vitis vinifera|Rep: Chromosome chr3 scaffold_8, whole genome shotgun sequence - Vitis vinifera (Grape), partial (27%)	98.0963	191.25		6.06394e-14		-0.963189
341	A2-T0 vs A2-T1		8	TC197034 weakly similar to UniRef100_A7P9N0 Cluster: Chromosome chr3 scaffold_8, whole genome shotgun sequence; n=1; Vitis vinifera|Rep: Chromosome chr3 scaffold_8, whole genome shotgun sequence - Vitis vinifera (Grape), partial (27%)	62.5338	230.79		4.01932e-110		-1.88387
342		A1-T0 vs A1-T2	1	TC197064 homologue to UniRef100_P93541 Cluster: Glutamate dehydrogenase; n=1; Solanum lycopersicum|Rep: Glutamate dehydrogenase - Solanum lycopersicum (Tomato) (Lycopersicon esculentum), complete	76.9964		320.115		2.00864e-91		-2.05573	chr10	44003946_44008250	PGSC0003DMG400008356	nitrogen metabolism, amino acid metabolism
342		B2-T0 vs B2-T2	1	TC197064 homologue to UniRef100_P93541 Cluster: Glutamate dehydrogenase; n=1; Solanum lycopersicum|Rep: Glutamate dehydrogenase - Solanum lycopersicum (Tomato) (Lycopersicon esculentum), complete	48.3533		140.909		7.48697e-20		-1.54308
342		A2-T0 vs A2-T2	2	TC197064 homologue to UniRef100_P93541 Cluster: Glutamate dehydrogenase; n=1; Solanum lycopersicum|Rep: Glutamate dehydrogenase - Solanum lycopersicum (Tomato) (Lycopersicon esculentum), complete	54.7438		212.709		1.57679e-74		-1.95811
343		A1-T0 vs A1-T2	3	TC197077 similar to UniRef100_A7NZT4 Cluster: Chromosome chr6 scaffold_3, whole genome shotgun sequence; n=1; Vitis vinifera|Rep: Chromosome chr6 scaffold_3, whole genome shotgun sequence - Vitis vinifera (Grape), complete	33.2823		101.24		4.66839e-22		-1.60496	chr11	~15368285..15379244	not annotated	unknown
343		B2-T0 vs B2-T2	4	TC197077 similar to UniRef100_A7NZT4 Cluster: Chromosome chr6 scaffold_3, whole genome shotgun sequence; n=1; Vitis vinifera|Rep: Chromosome chr6 scaffold_3, whole genome shotgun sequence - Vitis vinifera (Grape), complete	22.9304		61.1491		1.87301e-08		-1.41507
343		A2-T0 vs A2-T2	1	TC197077 similar to UniRef100_A7NZT4 Cluster: Chromosome chr6 scaffold_3, whole genome shotgun sequence; n=1; Vitis vinifera|Rep: Chromosome chr6 scaffold_3, whole genome shotgun sequence - Vitis vinifera (Grape), complete	29.9034		68.6495		1.32844e-12		-1.19894
344	A1-T0 vs A1-T1		7	TC197142 similar to UniRef100_A7QK90 Cluster: Chromosome chr2 scaffold_112, whole genome shotgun sequence; n=1; Vitis vinifera|Rep: Chromosome chr2 scaffold_112, whole genome shotgun sequence - Vitis vinifera (Grape), partial (77%) or TC195368 similar to UniRef100_A7QK90 Cluster: Chromosome chr2 scaffold_112, whole genome shotgun sequence; n=1; Vitis vinifera|Rep: Chromosome chr2 scaffold_112, wh…	0.4965	9.3718		4.62025e-06		-4.23848		chr08	40032100_40033301	PGSC0003DMG400003948	Stress-associated protein 6
344	B2-T0 vs B2-T1		4	TC197142 similar to UniRef100_A7QK90 Cluster: Chromosome chr2 scaffold_112, whole genome shotgun sequence; n=1; Vitis vinifera|Rep: Chromosome chr2 scaffold_112, whole genome shotgun sequence - Vitis vinifera (Grape), partial (77%) or TC195368 similar to UniRef100_A7QK90 Cluster: Chromosome chr2 scaffold_112, whole genome shotgun sequence; n=1; Vitis vinifera|Rep: Chromosome chr2 scaffold_112, wh…	1.001	10.6579		4.84758e-05		-3.41243
344	A2-T0 vs A2-T1		4	TC197142 similar to UniRef100_A7QK90 Cluster: Chromosome chr2 scaffold_112, whole genome shotgun sequence; n=1; Vitis vinifera|Rep: Chromosome chr2 scaffold_112, whole genome shotgun sequence - Vitis vinifera (Grape), partial (77%) or TC195368 similar to UniRef100_A7QK90 Cluster: Chromosome chr2 scaffold_112, whole genome shotgun sequence; n=1; Vitis vinifera|Rep: Chromosome chr2 scaffold_112, wh…	1.5824	12.0382		2.12624e-11		-2.92747
345		A1-T0 vs A1-T2	1	TC197146 similar to UniRef100_A7PM09 Cluster: Chromosome chr14 scaffold_21, whole genome shotgun sequence; n=1; Vitis vinifera|Rep: Chromosome chr14 scaffold_21, whole genome shotgun sequence - Vitis vinifera (Grape), partial (92%) or TC203353 similar to UniRef100_A7P4A9 Cluster: Chromosome chr1 scaffold_5, whole genome shotgun sequence; n=1; Vitis vinifera|Rep: Chromosome chr1 scaffold_5, whole …	52.9352		92.9789		5.31962e-08		-0.812677	chr02	45954804_45960957	PGSC0003DMG400012609	tRNA-pseudouridine synthase (other)
345		B2-T0 vs B2-T2	1	TC197146 similar to UniRef100_A7PM09 Cluster: Chromosome chr14 scaffold_21, whole genome shotgun sequence; n=1; Vitis vinifera|Rep: Chromosome chr14 scaffold_21, whole genome shotgun sequence - Vitis vinifera (Grape), partial (92%) or TC203353 similar to UniRef100_A7P4A9 Cluster: Chromosome chr1 scaffold_5, whole genome shotgun sequence; n=1; Vitis vinifera|Rep: Chromosome chr1 scaffold_5, whole …	46.6358		87.6385		2.44212e-06		-0.910127
345		A2-T0 vs A2-T2	1	TC197146 similar to UniRef100_A7PM09 Cluster: Chromosome chr14 scaffold_21, whole genome shotgun sequence; n=1; Vitis vinifera|Rep: Chromosome chr14 scaffold_21, whole genome shotgun sequence - Vitis vinifera (Grape), partial (92%) or TC203353 similar to UniRef100_A7P4A9 Cluster: Chromosome chr1 scaffold_5, whole genome shotgun sequence; n=1; Vitis vinifera|Rep: Chromosome chr1 scaffold_5, whole …	45.4513		119.476		4.45009e-26		-1.39432
346		A1-T0 vs A1-T2	6	TC197196 homologue to UniRef100_Q9MUE2 Cluster: S-adenosyl-L-methionine Mg-protoporphyrin IX methyltranserase; n=1; Nicotiana tabacum|Rep: S-adenosyl-L-methionine Mg-protoporphyrin IX methyltranserase - Nicotiana tabacum (Common tobacco), partial (63%)	122.693		41.9763		1.04302e-28		1.5474	chr03	43486545_43488620	PGSC0003DMG400014243	Chloroplast, porphyrin and chlorophyll metabolism, photosynthesis
346		B2-T0 vs B2-T2	1	TC197196 homologue to UniRef100_Q9MUE2 Cluster: S-adenosyl-L-methionine Mg-protoporphyrin IX methyltranserase; n=1; Nicotiana tabacum|Rep: S-adenosyl-L-methionine Mg-protoporphyrin IX methyltranserase - Nicotiana tabacum (Common tobacco), partial (63%)	89.6533		53.766		9.39855e-05		0.737663
346		A2-T0 vs A2-T2	1	TC197196 homologue to UniRef100_Q9MUE2 Cluster: S-adenosyl-L-methionine Mg-protoporphyrin IX methyltranserase; n=1; Nicotiana tabacum|Rep: S-adenosyl-L-methionine Mg-protoporphyrin IX methyltranserase - Nicotiana tabacum (Common tobacco), partial (63%)	229.247		66.7658		8.36771e-57		1.77972
347		A1-T0 vs A1-T2	1	TC197227 similar to UniRef100_A7Q8F1 Cluster: Chromosome chr5 scaffold_64, whole genome shotgun sequence; n=1; Vitis vinifera|Rep: Chromosome chr5 scaffold_64, whole genome shotgun sequence - Vitis vinifera (Grape), partial (95%) or TC223009 similar to UniRef100_A7Q8F1 Cluster: Chromosome chr5 scaffold_64, whole genome shotgun sequence; n=1; Vitis vinifera|Rep: Chromosome chr5 scaffold_64, whole …	28.8115		92.8222		1.0806e-21		-1.68782	chr01	~50480708..50472486	not annotated	unknown
347		B2-T0 vs B2-T2	2	TC197227 similar to UniRef100_A7Q8F1 Cluster: Chromosome chr5 scaffold_64, whole genome shotgun sequence; n=1; Vitis vinifera|Rep: Chromosome chr5 scaffold_64, whole genome shotgun sequence - Vitis vinifera (Grape), partial (95%) or TC223009 similar to UniRef100_A7Q8F1 Cluster: Chromosome chr5 scaffold_64, whole genome shotgun sequence; n=1; Vitis vinifera|Rep: Chromosome chr5 scaffold_64, whole …	27.9153		84.4123		4.65575e-13		-1.5964
347		A2-T0 vs A2-T2	1	TC197227 similar to UniRef100_A7Q8F1 Cluster: Chromosome chr5 scaffold_64, whole genome shotgun sequence; n=1; Vitis vinifera|Rep: Chromosome chr5 scaffold_64, whole genome shotgun sequence - Vitis vinifera (Grape), partial (95%) or TC223009 similar to UniRef100_A7Q8F1 Cluster: Chromosome chr5 scaffold_64, whole genome shotgun sequence; n=1; Vitis vinifera|Rep: Chromosome chr5 scaffold_64, whole …	18.037		37.4452		2.35499e-06		-1.05382
348		A1-T0 vs A1-T2	3	TC197240 homologue to UniRef100_Q40401 Cluster: Calreticulin precursor; n=1; Nicotiana plumbaginifolia|Rep: Calreticulin precursor - Nicotiana plumbaginifolia (Leadwort-leaved tobacco), partial (86%) or TC224520	343.255		910.278		3.76571e-154		-1.40703	chr05	70988230..70991590	PGSC0003DMG400002776	Calcium-binding chaperone
348		B2-T0 vs B2-T2	2	TC197240 homologue to UniRef100_Q40401 Cluster: Calreticulin precursor; n=1; Nicotiana plumbaginifolia|Rep: Calreticulin precursor - Nicotiana plumbaginifolia (Leadwort-leaved tobacco), partial (86%) or TC224520	236.781		662.005		3.56414e-82		-1.48329
348		A2-T0 vs A2-T2	3	TC197240 homologue to UniRef100_Q40401 Cluster: Calreticulin precursor; n=1; Nicotiana plumbaginifolia|Rep: Calreticulin precursor - Nicotiana plumbaginifolia (Leadwort-leaved tobacco), partial (86%) or TC224520	211.223		794.149		5.0066e-263		-1.91065
349		A1-T0 vs A1-T2	4	TC197245 alpha-glucan phosphorylase precursor	100.344		40.5405		1.22863e-18		1.30751	?	not anchored	PGSC0003DMG400007782	carbohydrate metabolism, starch degradation/biosynthesis, chloroplast, amyloplast
349		B2-T0 vs B2-T2	5	TC197245 alpha-glucan phosphorylase precursor	138.579		57.8257		3.72595e-14		1.26093
349		A2-T0 vs A2-T2	4	TC197245 alpha-glucan phosphorylase precursor	98.1036		42.4842		4.10763e-15		1.20738
350	A1-T0 vs A1-T1	A1-T0 vs A1-T2	2	TC197251 UniRef100_O82066 Cluster: Proline-rich protein; n=1; Solanum tuberosum|Rep: Proline-rich protein - Solanum tuberosum (Potato), complete	113.297	56.9394	34.4038	5.10223e-13	6.15958e-31	0.991867	1.71947	chr01	80120841_80123580	PGSC0003DMG400001631	cell wall
350	B2-T0 vs B2-T1	B2-T0 vs B2-T2	3	TC197251 UniRef100_O82066 Cluster: Proline-rich protein; n=1; Solanum tuberosum|Rep: Proline-rich protein - Solanum tuberosum (Potato), complete	147.127	97.9717	100.17	1.82105e-05	9.81082e-05	0.592413	0.554614
350	A2-T0 vs A2-T1	A2-T0 vs A2-T2	3	TC197251 UniRef100_O82066 Cluster: Proline-rich protein; n=1; Solanum tuberosum|Rep: Proline-rich protein - Solanum tuberosum (Potato), complete	441.638	243.339	93.5706	3.33908e-58	8.30467e-143	0.86005	2.23874
351	A1-T0 vs A1-T1		1	TC197260 similar to UniRef100_A7QDG1 Cluster: Chromosome chr10 scaffold_81, whole genome shotgun sequence; n=1; Vitis vinifera|Rep: Chromosome chr10 scaffold_81, whole genome shotgun sequence - Vitis vinifera (Grape), partial (9%) or TC221321 homologue to UniRef100_Q7Y1A0 Cluster: 25 kDa protein dehydrin; n=1; Solanum sogarandinum|Rep: 25 kDa protein dehydrin - Solanum sogarandinum, partial (24%)…	1368.34	369.405		0		1.88915		?	?	?	ambiguous annotation
351	B2-T0 vs B2-T1		2	TC197260 similar to UniRef100_A7QDG1 Cluster: Chromosome chr10 scaffold_81, whole genome shotgun sequence; n=1; Vitis vinifera|Rep: Chromosome chr10 scaffold_81, whole genome shotgun sequence - Vitis vinifera (Grape), partial (9%) or TC221321 homologue to UniRef100_Q7Y1A0 Cluster: 25 kDa protein dehydrin; n=1; Solanum sogarandinum|Rep: 25 kDa protein dehydrin - Solanum sogarandinum, partial (24%)…	1775.74	1450.66		1.02022e-14		0.291715
351	A2-T0 vs A2-T1		2	TC197260 similar to UniRef100_A7QDG1 Cluster: Chromosome chr10 scaffold_81, whole genome shotgun sequence; n=1; Vitis vinifera|Rep: Chromosome chr10 scaffold_81, whole genome shotgun sequence - Vitis vinifera (Grape), partial (9%) or TC221321 homologue to UniRef100_Q7Y1A0 Cluster: 25 kDa protein dehydrin; n=1; Solanum sogarandinum|Rep: 25 kDa protein dehydrin - Solanum sogarandinum, partial (24%)…	786.432	349.947		8.43991e-167		1.16818
352		A1-T0 vs A1-T2	5	TC197312 homologue to UniRef100_A2TJX6 Cluster: DNAJ-like protein; n=1; Solanum lycopersicum|Rep: DNAJ-like protein - Solanum lycopersicum (Tomato) (Lycopersicon esculentum), complete	205.382		154.367		5.3299e-06		0.411952	chr04	63018963_63019758	PGSC0003DMG400009869	protein conformation, chaperone
352		B2-T0 vs B2-T2	7	TC197312 homologue to UniRef100_A2TJX6 Cluster: DNAJ-like protein; n=1; Solanum lycopersicum|Rep: DNAJ-like protein - Solanum lycopersicum (Tomato) (Lycopersicon esculentum), complete	295.868		73.2444		5.07019e-54		2.01417
352		A2-T0 vs A2-T2	8	TC197312 homologue to UniRef100_A2TJX6 Cluster: DNAJ-like protein; n=1; Solanum lycopersicum|Rep: DNAJ-like protein - Solanum lycopersicum (Tomato) (Lycopersicon esculentum), complete	285.061		101.445		1.71928e-55		1.49057
353	A1-T0 vs A1-T1	A1-T0 vs A1-T2	5	TC197328 similar to UniRef100_A7QFK7 Cluster: Chromosome chr8 scaffold_88, whole genome shotgun sequence; n=1; Vitis vinifera|Rep: Chromosome chr8 scaffold_88, whole genome shotgun sequence - Vitis vinifera (Grape), partial (92%)	3.4376	294.301	271.19	2.8395e-193	2.00356e-182	-6.4205	-6.30176	?	?	multiple hits	cationic peroxidase 1, oxidative stress, ROS
353	B2-T0 vs B2-T1	B2-T0 vs B2-T2	8	TC197328 similar to UniRef100_A7QFK7 Cluster: Chromosome chr8 scaffold_88, whole genome shotgun sequence; n=1; Vitis vinifera|Rep: Chromosome chr8 scaffold_88, whole genome shotgun sequence - Vitis vinifera (Grape), partial (92%)	0.05	142.314	774.628	2.93382e-82	0	-11.4749	-13.9193
353	A2-T0 vs A2-T1	A2-T0 vs A2-T2	5	TC197328 similar to UniRef100_A7QFK7 Cluster: Chromosome chr8 scaffold_88, whole genome shotgun sequence; n=1; Vitis vinifera|Rep: Chromosome chr8 scaffold_88, whole genome shotgun sequence - Vitis vinifera (Grape), partial (92%)	0.4823	118.743	574.415	7.18628e-182	0	-7.94348	-10.2179
354		A1-T0 vs A1-T2	5	TC197335 homologue to UniRef100_Q40144 Cluster: Probable xyloglucan endotransglucosylase/hydrolase 1 precursor; n=1; Solanum lycopersicum|Rep: Probable xyloglucan endotransglucosylase/hydrolase 1 precursor - Solanum lycopersicum (Tomato) (Lycopersicon esculentum), complete	99.2191		28.3654		3.13984e-29		1.80649	chr01	70260627_70263396	PGSC0003DMG400024755	cell wall biosynthesis
354		B2-T0 vs B2-T2	3	TC197335 homologue to UniRef100_Q40144 Cluster: Probable xyloglucan endotransglucosylase/hydrolase 1 precursor; n=1; Solanum lycopersicum|Rep: Probable xyloglucan endotransglucosylase/hydrolase 1 precursor - Solanum lycopersicum (Tomato) (Lycopersicon esculentum), complete	81.2534		31.9039		1.13122e-09		1.3487
354		A2-T0 vs A2-T2	6	TC197335 homologue to UniRef100_Q40144 Cluster: Probable xyloglucan endotransglucosylase/hydrolase 1 precursor; n=1; Solanum lycopersicum|Rep: Probable xyloglucan endotransglucosylase/hydrolase 1 precursor - Solanum lycopersicum (Tomato) (Lycopersicon esculentum), complete	149.129		54.6075		1.16629e-28		1.44939
355		A1-T0 vs A1-T2	2	TC197343 similar to UniRef100_A7PHP9 Cluster: Chromosome chr17 scaffold_16, whole genome shotgun sequence; n=1; Vitis vinifera|Rep: Chromosome chr17 scaffold_16, whole genome shotgun sequence - Vitis vinifera (Grape), partial (35%)	8.9415		26.7084		1.27678e-06		-1.5787	chr03	~43626408..43626746	not annotated	unknown
355		B2-T0 vs B2-T2	1	TC197343 similar to UniRef100_A7PHP9 Cluster: Chromosome chr17 scaffold_16, whole genome shotgun sequence; n=1; Vitis vinifera|Rep: Chromosome chr17 scaffold_16, whole genome shotgun sequence - Vitis vinifera (Grape), partial (35%)	7.4773		24.5926		4.0753e-05		-1.71763
355		A2-T0 vs A2-T2	2	TC197343 similar to UniRef100_A7PHP9 Cluster: Chromosome chr17 scaffold_16, whole genome shotgun sequence; n=1; Vitis vinifera|Rep: Chromosome chr17 scaffold_16, whole genome shotgun sequence - Vitis vinifera (Grape), partial (35%)	6.5023		19.2426		2.74145e-06		-1.56528
356		A1-T0 vs A1-T2	4	TC197349 similar to UniRef100_A7P5N4 Cluster: Chromosome chr4 scaffold_6, whole genome shotgun sequence; n=1; Vitis vinifera|Rep: Chromosome chr4 scaffold_6, whole genome shotgun sequence - Vitis vinifera (Grape), partial (49%) or TC195131 similar to UniRef100_A7P5N4 Cluster: Chromosome chr4 scaffold_6, whole genome shotgun sequence; n=1; Vitis vinifera|Rep: Chromosome chr4 scaffold_6, whole geno…	387.962		114.089		1.77464e-105		1.76575	chr08	27162661_27168401	PGSC0003DMG400029086	unknown
356		B2-T0 vs B2-T2	3	TC197349 similar to UniRef100_A7P5N4 Cluster: Chromosome chr4 scaffold_6, whole genome shotgun sequence; n=1; Vitis vinifera|Rep: Chromosome chr4 scaffold_6, whole genome shotgun sequence - Vitis vinifera (Grape), partial (49%) or TC195131 similar to UniRef100_A7P5N4 Cluster: Chromosome chr4 scaffold_6, whole genome shotgun sequence; n=1; Vitis vinifera|Rep: Chromosome chr4 scaffold_6, whole geno…	253.537		110.872		8.96957e-23		1.1933
356		A2-T0 vs A2-T2	5	TC197349 similar to UniRef100_A7P5N4 Cluster: Chromosome chr4 scaffold_6, whole genome shotgun sequence; n=1; Vitis vinifera|Rep: Chromosome chr4 scaffold_6, whole genome shotgun sequence - Vitis vinifera (Grape), partial (49%) or TC195131 similar to UniRef100_A7P5N4 Cluster: Chromosome chr4 scaffold_6, whole genome shotgun sequence; n=1; Vitis vinifera|Rep: Chromosome chr4 scaffold_6, whole geno…	384.179		116.334		2.98295e-90		1.7235
357		A1-T0 vs A1-T2	9	TC197353 homologue to UniRef100_Q9XEY5 Cluster: Nt-iaa28 deduced protein; n=1; Nicotiana tabacum|Rep: Nt-iaa28 deduced protein - Nicotiana tabacum (Common tobacco), partial (96%)	124.745		79.5873		7.13154e-08		0.64837	chr01	68017203_68020415	PGSC0003DMG402019457	hormone signaling, auxin signaling, transcription factor, Aux/IAA family, also named Auxin/indole-3-acetic acid 3
357		B2-T0 vs B2-T2	8	TC197353 homologue to UniRef100_Q9XEY5 Cluster: Nt-iaa28 deduced protein; n=1; Nicotiana tabacum|Rep: Nt-iaa28 deduced protein - Nicotiana tabacum (Common tobacco), partial (96%)	135.559		71.5044		5.80364e-09		0.922813
357		A2-T0 vs A2-T2	4	TC197353 homologue to UniRef100_Q9XEY5 Cluster: Nt-iaa28 deduced protein; n=1; Nicotiana tabacum|Rep: Nt-iaa28 deduced protein - Nicotiana tabacum (Common tobacco), partial (96%)	193.154		78.0388		8.76588e-32		1.30749
358	A1-T0 vs A1-T1		1	TC197356 homologue to UniRef100_A8WBX7 Cluster: Mevalonate disphosphate decarboxylase; n=1; Solanum lycopersicum|Rep: Mevalonate disphosphate decarboxylase - Solanum lycopersicum (Tomato) (Lycopersicon esculentum), complete	1.1757	13.1567		2.71077e-07		-3.48417		chr11	6490453_6498053	PGSC0003DMG400023978	mevalonate pathway, isoprenoid biosynthesis, secondary metabolism
358	B2-T0 vs B2-T1		1	TC197356 homologue to UniRef100_A8WBX7 Cluster: Mevalonate disphosphate decarboxylase; n=1; Solanum lycopersicum|Rep: Mevalonate disphosphate decarboxylase - Solanum lycopersicum (Tomato) (Lycopersicon esculentum), complete	17.7606	40.9709		3.11061e-05		-1.20592
358	A2-T0 vs A2-T1		1	TC197356 homologue to UniRef100_A8WBX7 Cluster: Mevalonate disphosphate decarboxylase; n=1; Solanum lycopersicum|Rep: Mevalonate disphosphate decarboxylase - Solanum lycopersicum (Tomato) (Lycopersicon esculentum), complete	18.5806	79.7644		2.41986e-45		-2.10195
359	A1-T0 vs A1-T1	A1-T0 vs A1-T2	9	TC197386 homologue to UniRef100_Q43511 Cluster: H1 histone-like protein; n=1; Solanum lycopersicum|Rep: H1 histone-like protein - Solanum lycopersicum (Tomato) (Lycopersicon esculentum), complete	135.867	478.949	278.6	5.73201e-112	7.49715e-31	-1.81842	-1.036	chr02	38851960..38853070	PGSC0003DMG400003632	chromatin (other)
359	B2-T0 vs B2-T1	B2-T0 vs B2-T2	9	TC197386 homologue to UniRef100_Q43511 Cluster: H1 histone-like protein; n=1; Solanum lycopersicum|Rep: H1 histone-like protein - Solanum lycopersicum (Tomato) (Lycopersicon esculentum), complete	206.645	525.11	377.975	1.6404e-59	4.17612e-21	-1.34249	-0.871137
359	A2-T0 vs A2-T1	A2-T0 vs A2-T2	8	TC197386 homologue to UniRef100_Q43511 Cluster: H1 histone-like protein; n=1; Solanum lycopersicum|Rep: H1 histone-like protein - Solanum lycopersicum (Tomato) (Lycopersicon esculentum), complete	126.401	289.478	264.867	9.39415e-70	2.35051e-36	-1.19529	-1.06726
360		A1-T0 vs A1-T2	1	TC197391 similar to UniRef100_A7P1Q2 Cluster: Chromosome chr19 scaffold_4, whole genome shotgun sequence; n=1; Vitis vinifera|Rep: Chromosome chr19 scaffold_4, whole genome shotgun sequence - Vitis vinifera (Grape), partial (46%)	28.8203		65.0178		9.20415e-10		-1.17375	chr07	48746598_48752672	PGSC0003DMG400012412	Enolase-phosphatase E1 (other)
360		B2-T0 vs B2-T2	1	TC197391 similar to UniRef100_A7P1Q2 Cluster: Chromosome chr19 scaffold_4, whole genome shotgun sequence; n=1; Vitis vinifera|Rep: Chromosome chr19 scaffold_4, whole genome shotgun sequence - Vitis vinifera (Grape), partial (46%)	33.7707		72.5841		4.76326e-07		-1.10388
360		A2-T0 vs A2-T2	3	TC197391 similar to UniRef100_A7P1Q2 Cluster: Chromosome chr19 scaffold_4, whole genome shotgun sequence; n=1; Vitis vinifera|Rep: Chromosome chr19 scaffold_4, whole genome shotgun sequence - Vitis vinifera (Grape), partial (46%)	27.2045		64.5696		1.19712e-12		-1.24701
361	A1-T0 vs A1-T1		1	TC197405	1.7636	18.9271		6.08193e-10		-3.42387		chr03	18983950..18984560	PGSC0003DMG400014325	Sugar isomerase domain-containing protein (other)
361	B2-T0 vs B2-T1		1	TC197405	7.2657	25.2654		1.10125e-05		-1.79799
361	A2-T0 vs A2-T1		2	TC197405	5.7988	19.224		1.40913e-09		-1.72909
362	A1-T0 vs A1-T1		1	TC197421 similar to UniRef100_A7PX82 Cluster: Chromosome chr12 scaffold_36, whole genome shotgun sequence; n=1; Vitis vinifera|Rep: Chromosome chr12 scaffold_36, whole genome shotgun sequence - Vitis vinifera (Grape), partial (80%)	6.4544	23.1691		9.15329e-07		-1.84385		chr07	42449812_42452953	PGSC0003DMG402000668	Nitrate transporter NRT1.1, transport
362	B2-T0 vs B2-T1		1	TC197421 similar to UniRef100_A7PX82 Cluster: Chromosome chr12 scaffold_36, whole genome shotgun sequence; n=1; Vitis vinifera|Rep: Chromosome chr12 scaffold_36, whole genome shotgun sequence - Vitis vinifera (Grape), partial (80%)	8.0079	36.1184		2.292e-09		-2.17325
362	A2-T0 vs A2-T1		1	TC197421 similar to UniRef100_A7PX82 Cluster: Chromosome chr12 scaffold_36, whole genome shotgun sequence; n=1; Vitis vinifera|Rep: Chromosome chr12 scaffold_36, whole genome shotgun sequence - Vitis vinifera (Grape), partial (80%)	0.9494	35.2747		6.32987e-48		-5.21545
363	A1-T0 vs A1-T1	A1-T0 vs A1-T2	2	TC197462 homologue to UniRef100_Q8W1A9 Cluster: Aquaporin-like protein; n=1; Petunia x hybrida|Rep: Aquaporin-like protein - Petunia hybrida (Petunia), complete	47.6881	4.1652	8.6398	7.86687e-29	7.1855e-22	3.5013	2.46456	chr12	51449015_51451112	PGSC0003DMG400004980	integral membrane protein, water channel, also named Major intrinsic protein 1
363	B2-T0 vs B2-T1	B2-T0 vs B2-T2	1	TC197462 homologue to UniRef100_Q8W1A9 Cluster: Aquaporin-like protein; n=1; Petunia x hybrida|Rep: Aquaporin-like protein - Petunia hybrida (Petunia), complete	43.3684	4.7368	3.3233	2.21689e-15	6.65458e-16	3.20043	3.70595
363	A2-T0 vs A2-T1	A2-T0 vs A2-T2	1	TC197462 homologue to UniRef100_Q8W1A9 Cluster: Aquaporin-like protein; n=1; Petunia x hybrida|Rep: Aquaporin-like protein - Petunia hybrida (Petunia), complete	88.4445	15.9576	9.8814	3.09158e-53	1.04601e-41	2.47068	3.16199
364		A1-T0 vs A1-T2	3	TC197514 homologue to UniRef100_Q43502 Cluster: Proteinase inhibitor type-2 CEVI57 precursor; n=1; Solanum lycopersicum|Rep: Proteinase inhibitor type-2 CEVI57 precursor - Solanum lycopersicum (Tomato) (Lycopersicon esculentum), partial (98%)	0.05		17.7226		2.12954e-13		-8.46945	chr03	37566737_37567718	PGSC0003DMG400015290	biotic/abiotic stress response
364		B2-T0 vs B2-T2	2	TC197514 homologue to UniRef100_Q43502 Cluster: Proteinase inhibitor type-2 CEVI57 precursor; n=1; Solanum lycopersicum|Rep: Proteinase inhibitor type-2 CEVI57 precursor - Solanum lycopersicum (Tomato) (Lycopersicon esculentum), partial (98%)	0.997		13.9579		1.5436e-06		-3.80739
364		A2-T0 vs A2-T2	2	TC197514 homologue to UniRef100_Q43502 Cluster: Proteinase inhibitor type-2 CEVI57 precursor; n=1; Solanum lycopersicum|Rep: Proteinase inhibitor type-2 CEVI57 precursor - Solanum lycopersicum (Tomato) (Lycopersicon esculentum), partial (98%)	0.1582		10.4014		1.81456e-12		-6.03871
365	A1-T0 vs A1-T1		2	TC197522	85.7367	140.598		4.57861e-09		-0.713591		chr04	131210..131710	PGSC0003DMG400035643	drought-induced protein Sdi, abiotic stress
365	B2-T0 vs B2-T1		1	TC197522	29.4664	99.6958		5.33923e-18		-1.75846
365	A2-T0 vs A2-T1		3	TC197522	92.4053	170.829		4.4755e-26		-0.886504
366		A1-T0 vs A1-T2	11	TC197528 similar to UniRef100_A9XG40 Cluster: Subtilisin-like protease; n=1; Nicotiana tabacum|Rep: Subtilisin-like protease - Nicotiana tabacum (Common tobacco), partial (92%)	58.6166		168.365		2.9546e-33		-1.52221	chr02	41543226_41545893	PGSC0003DMG400024970	protein degradation
366		B2-T0 vs B2-T2	7	TC197528 similar to UniRef100_A9XG40 Cluster: Subtilisin-like protease; n=1; Nicotiana tabacum|Rep: Subtilisin-like protease - Nicotiana tabacum (Common tobacco), partial (92%)	62.8094		109.669		2.12304e-06		-0.80411
366		A2-T0 vs A2-T2	6	TC197528 similar to UniRef100_A9XG40 Cluster: Subtilisin-like protease; n=1; Nicotiana tabacum|Rep: Subtilisin-like protease - Nicotiana tabacum (Common tobacco), partial (92%)	48.8897		78.0107		4.50003e-06		-0.674141
367		A1-T0 vs A1-T2	2	TC197587 similar to emb|X67144.1|LERYGTOM5 L.esculentum (rY mutant) GTOM5 mRNA for mutant phytoene synthase, partial (47%)	25.3343		11.7412		9.81208e-05		1.10951	chr02	35407259_35411301	PGSC0003DMG400016721	carotenoid biosynthesis, secondary metabolism
367		B2-T0 vs B2-T2	5	TC197587 similar to emb|X67144.1|LERYGTOM5 L.esculentum (rY mutant) GTOM5 mRNA for mutant phytoene synthase, partial (47%)	60.6225		15.2873		5.06038e-12		1.98752
367		A2-T0 vs A2-T2	4	TC197587 similar to emb|X67144.1|LERYGTOM5 L.esculentum (rY mutant) GTOM5 mRNA for mutant phytoene synthase, partial (47%)	50.3367		28.6039		4.62491e-05		0.815396
368	A1-T0 vs A1-T1	A1-T0 vs A1-T2	4	TC197597 weakly similar to UniRef100_A7P3U2 Cluster: Chromosome chr1 scaffold_5, whole genome shotgun sequence; n=1; Vitis vinifera|Rep: Chromosome chr1 scaffold_5, whole genome shotgun sequence - Vitis vinifera (Grape), partial (81%)	21.857	45.297	72.2197	4.8101e-06	1.20139e-17	-1.05206	-1.72429	chr04	2613695_2616994	PGSC0003DMG400029517	Desacetoxyvindoline 4-hydroxylase, alkaloid biosynthesis, secondary metabolism
368	B2-T0 vs B2-T1	B2-T0 vs B2-T2	2	TC197597 weakly similar to UniRef100_A7P3U2 Cluster: Chromosome chr1 scaffold_5, whole genome shotgun sequence; n=1; Vitis vinifera|Rep: Chromosome chr1 scaffold_5, whole genome shotgun sequence - Vitis vinifera (Grape), partial (81%)	33.8971	99.4737	97.0409	3.41633e-15	7.88873e-14	-1.54736	-1.51743
368	A2-T0 vs A2-T1	A2-T0 vs A2-T2	4	TC197597 weakly similar to UniRef100_A7P3U2 Cluster: Chromosome chr1 scaffold_5, whole genome shotgun sequence; n=1; Vitis vinifera|Rep: Chromosome chr1 scaffold_5, whole genome shotgun sequence - Vitis vinifera (Grape), partial (81%)	35.7575	81.7477	70.5681	7.24568e-21	1.28452e-09	-1.19278	-0.980769
369		A1-T0 vs A1-T2	5	TC197617 similar to UniRef100_A7P2W0 Cluster: Chromosome chr1 scaffold_5, whole genome shotgun sequence; n=1; Vitis vinifera|Rep: Chromosome chr1 scaffold_5, whole genome shotgun sequence - Vitis vinifera (Grape), partial (82%)	155.483		76.2073		2.28469e-19		1.02876	chr02	1992480_2000737	PGSC0003DMG400002324	Plastid high chlorophyll fluorescence 136, chloroplast, photosynthesis
369		B2-T0 vs B2-T2	6	TC197617 similar to UniRef100_A7P2W0 Cluster: Chromosome chr1 scaffold_5, whole genome shotgun sequence; n=1; Vitis vinifera|Rep: Chromosome chr1 scaffold_5, whole genome shotgun sequence - Vitis vinifera (Grape), partial (82%)	113.655		40.5445		8.57284e-15		1.48708
369		A2-T0 vs A2-T2	7	TC197617 similar to UniRef100_A7P2W0 Cluster: Chromosome chr1 scaffold_5, whole genome shotgun sequence; n=1; Vitis vinifera|Rep: Chromosome chr1 scaffold_5, whole genome shotgun sequence - Vitis vinifera (Grape), partial (82%)	277.593		65.009		1.18866e-83		2.09426
370	A1-T0 vs A1-T1		4	TC197647 homologue to UniRef100_Q9XG67 Cluster: Glyceraldehyde-3-phosphate dehydrogenase; n=1; Nicotiana tabacum|Rep: Glyceraldehyde-3-phosphate dehydrogenase - Nicotiana tabacum (Common tobacco), partial (58%)	111.865	220.56		8.07346e-22		-0.979418		chr03	36988604_36991964	PGSC0003DMG400015253	central metabolism, glycolysis, Calvin cycle, carbon fixation, Gpdh C superfamily
370	B2-T0 vs B2-T1		5	TC197647 homologue to UniRef100_Q9XG67 Cluster: Glyceraldehyde-3-phosphate dehydrogenase; n=1; Nicotiana tabacum|Rep: Glyceraldehyde-3-phosphate dehydrogenase - Nicotiana tabacum (Common tobacco), partial (58%)	9.6387	189.149		4.39907e-83		-4.29453
370	A2-T0 vs A2-T1		3	TC197647 homologue to UniRef100_Q9XG67 Cluster: Glyceraldehyde-3-phosphate dehydrogenase; n=1; Nicotiana tabacum|Rep: Glyceraldehyde-3-phosphate dehydrogenase - Nicotiana tabacum (Common tobacco), partial (58%)	72.1044	106.808		1.89865e-08		-0.566856
371	A1-T0 vs A1-T1	A1-T0 vs A1-T2	4	TC197653 similar to UniRef100_Q39800 Cluster: Delta-tonoplast intrinsic protein; n=1; Gossypium hirsutum|Rep: Delta-tonoplast intrinsic protein - Gossypium hirsutum (Upland cotton) (Gossypium mexicanum), complete	131.142	678.673	620.735	7.05771e-219	6.1102e-195	-2.37233	-2.24284	chr03	47607084_47608645	PGSC0003DMG400002552	membrane transport
371	B2-T0 vs B2-T1	B2-T0 vs B2-T2	4	TC197653 similar to UniRef100_Q39800 Cluster: Delta-tonoplast intrinsic protein; n=1; Gossypium hirsutum|Rep: Delta-tonoplast intrinsic protein - Gossypium hirsutum (Upland cotton) (Gossypium mexicanum), complete	93.6192	352.484	613.895	1.88905e-66	2.17126e-168	-1.90689	-2.71312
371	A2-T0 vs A2-T1	A2-T0 vs A2-T2	3	TC197653 similar to UniRef100_Q39800 Cluster: Delta-tonoplast intrinsic protein; n=1; Gossypium hirsutum|Rep: Delta-tonoplast intrinsic protein - Gossypium hirsutum (Upland cotton) (Gossypium mexicanum), complete	71.0404	290.736	156.022	2.32571e-153	2.23881e-24	-2.03284	-1.13503
372		A1-T0 vs A1-T2	4	TC197663 similar to UniRef100_Q41695 Cluster: Pectinacetylesterase precursor; n=1; Vigna radiata var. radiata|Rep: Pectinacetylesterase precursor - Phaseolus aureus (Mung bean) (Vigna radiata), partial (52%) or TC197922 similar to UniRef100_A7QKQ1 Cluster: Chromosome chr2 scaffold_113, whole genome shotgun sequence; n=1; Vitis vinifera|Rep: Chromosome chr2 scaffold_113, whole genome shotgun seque…	364.573		571.118		7.46057e-29		-0.64758	chr08	1711217_1713692	PGSC0003DMG402024140	cell wall
372		B2-T0 vs B2-T2	3	TC197663 similar to UniRef100_Q41695 Cluster: Pectinacetylesterase precursor; n=1; Vigna radiata var. radiata|Rep: Pectinacetylesterase precursor - Phaseolus aureus (Mung bean) (Vigna radiata), partial (52%) or TC197922 similar to UniRef100_A7QKQ1 Cluster: Chromosome chr2 scaffold_113, whole genome shotgun sequence; n=1; Vitis vinifera|Rep: Chromosome chr2 scaffold_113, whole genome shotgun seque…	288.74		693.708		1.30613e-67		-1.26456
372		A2-T0 vs A2-T2	2	TC197663 similar to UniRef100_Q41695 Cluster: Pectinacetylesterase precursor; n=1; Vigna radiata var. radiata|Rep: Pectinacetylesterase precursor - Phaseolus aureus (Mung bean) (Vigna radiata), partial (52%) or TC197922 similar to UniRef100_A7QKQ1 Cluster: Chromosome chr2 scaffold_113, whole genome shotgun sequence; n=1; Vitis vinifera|Rep: Chromosome chr2 scaffold_113, whole genome shotgun seque…	252.131		689.263		1.14075e-150		-1.45088
373	A1-T0 vs A1-T1		5	TC197675 similar to UniRef100_A7P9I7 Cluster: Chromosome chr3 scaffold_8, whole genome shotgun sequence; n=1; Vitis vinifera|Rep: Chromosome chr3 scaffold_8, whole genome shotgun sequence - Vitis vinifera (Grape), partial (78%)	40.7125	69.1881		1.36303e-05		-0.765053		chr01	77506865_77513331	PGSC0003DMG400025794	Pentatricopeptide repeat-containing protein (other)
373	B2-T0 vs B2-T1		4	TC197675 similar to UniRef100_A7P9I7 Cluster: Chromosome chr3 scaffold_8, whole genome shotgun sequence; n=1; Vitis vinifera|Rep: Chromosome chr3 scaffold_8, whole genome shotgun sequence - Vitis vinifera (Grape), partial (78%)	60.0752	158.364		3.16209e-20		-1.39841
373	A2-T0 vs A2-T1		7	TC197675 similar to UniRef100_A7P9I7 Cluster: Chromosome chr3 scaffold_8, whole genome shotgun sequence; n=1; Vitis vinifera|Rep: Chromosome chr3 scaffold_8, whole genome shotgun sequence - Vitis vinifera (Grape), partial (78%)	56.235	105.508		2.36612e-17		-0.907815
374	A1-T0 vs A1-T1		5	TC197751 similar to UniRef100_A7PYK6 Cluster: Chromosome chr12 scaffold_38, whole genome shotgun sequence; n=1; Vitis vinifera|Rep: Chromosome chr12 scaffold_38, whole genome shotgun sequence - Vitis vinifera (Grape), partial (37%)	15.0775	34.613		9.87061e-06		-1.19891		chr01	73632784_73635513	PGSC0003DMG400023814	Kinase family protein (other)
374	B2-T0 vs B2-T1		4	TC197751 similar to UniRef100_A7PYK6 Cluster: Chromosome chr12 scaffold_38, whole genome shotgun sequence; n=1; Vitis vinifera|Rep: Chromosome chr12 scaffold_38, whole genome shotgun sequence - Vitis vinifera (Grape), partial (37%)	15.1441	70.3222		2.55922e-17		-2.21522
374	A2-T0 vs A2-T1		4	TC197751 similar to UniRef100_A7PYK6 Cluster: Chromosome chr12 scaffold_38, whole genome shotgun sequence; n=1; Vitis vinifera|Rep: Chromosome chr12 scaffold_38, whole genome shotgun sequence - Vitis vinifera (Grape), partial (37%)	23.0898	46.7514		4.95738e-10		-1.01776
375		A1-T0 vs A1-T2	3	TC197767 similar to UniRef100_Q9LUW6 Cluster: DEAD-box ATP-dependent RNA helicase 9; n=1; Arabidopsis thaliana|Rep: DEAD-box ATP-dependent RNA helicase 9 - Arabidopsis thaliana (Mouse-ear cress), partial (24%)	210.217		114.435		7.00589e-20		0.877346	chr12	~5903174..5906953	not annotated	transcription, splicing, RNA metabolism
375		B2-T0 vs B2-T2	7	TC197767 similar to UniRef100_Q9LUW6 Cluster: DEAD-box ATP-dependent RNA helicase 9; n=1; Arabidopsis thaliana|Rep: DEAD-box ATP-dependent RNA helicase 9 - Arabidopsis thaliana (Mouse-ear cress), partial (24%)	274.49		179.235		5.05406e-09		0.614902
375		A2-T0 vs A2-T2	5	TC197767 similar to UniRef100_Q9LUW6 Cluster: DEAD-box ATP-dependent RNA helicase 9; n=1; Arabidopsis thaliana|Rep: DEAD-box ATP-dependent RNA helicase 9 - Arabidopsis thaliana (Mouse-ear cress), partial (24%)	322.589		149.897		1.10707e-40		1.10573
376		A1-T0 vs A1-T2	2	TC197780 similar to UniRef100_Q9LKY8 Cluster: Proline-rich protein; n=1; Glycine max|Rep: Proline-rich protein - Glycine max (Soybean), partial (56%)	122.201		2.6584		2.36366e-108		5.52255	chr06	44765836_44766549	PGSC0003DMG400020481	cell wall
376		B2-T0 vs B2-T2	3	TC197780 similar to UniRef100_Q9LKY8 Cluster: Proline-rich protein; n=1; Glycine max|Rep: Proline-rich protein - Glycine max (Soybean), partial (56%)	19.441		3.3233		7.95364e-06		2.54841
376		A2-T0 vs A2-T2	2	TC197780 similar to UniRef100_Q9LKY8 Cluster: Proline-rich protein; n=1; Glycine max|Rep: Proline-rich protein - Glycine max (Soybean), partial (56%)	158.536		5.7208		1.27634e-97		4.79245
377	A1-T0 vs A1-T1		8	TC197781 similar to UniRef100_Q9FXS5 Cluster: P-rich protein EIG-I30; n=1; Nicotiana tabacum|Rep: P-rich protein EIG-I30 - Nicotiana tabacum (Common tobacco), complete	799.805	682.871		6.84504e-07		0.228035		chr08	~39367351..39368804	not annotated	lipid transport, lipid metabolism
377	B2-T0 vs B2-T1		13	TC197781 similar to UniRef100_Q9FXS5 Cluster: P-rich protein EIG-I30; n=1; Nicotiana tabacum|Rep: P-rich protein EIG-I30 - Nicotiana tabacum (Common tobacco), complete	746.766	326.202		1.39684e-68		1.19489
377	A2-T0 vs A2-T1		11	TC197781 similar to UniRef100_Q9FXS5 Cluster: P-rich protein EIG-I30; n=1; Nicotiana tabacum|Rep: P-rich protein EIG-I30 - Nicotiana tabacum (Common tobacco), complete	822.306	410.731		8.79906e-137		1.00148
378		A1-T0 vs A1-T2	4	TC197787 homologue to UniRef100_Q4H433 Cluster: Hsr203J; n=1; Solanum tuberosum|Rep: Hsr203J - Solanum tuberosum (Potato), complete	12.8483		76.9148		1.42306e-29		-2.58169	chr02	27575543_27576936	PGSC0003DMG400021128	hydrolase (other)
378		B2-T0 vs B2-T2	3	TC197787 homologue to UniRef100_Q4H433 Cluster: Hsr203J; n=1; Solanum tuberosum|Rep: Hsr203J - Solanum tuberosum (Potato), complete	4.4224		47.314		8.48327e-18		-3.41938
378		A2-T0 vs A2-T2	4	TC197787 homologue to UniRef100_Q4H433 Cluster: Hsr203J; n=1; Solanum tuberosum|Rep: Hsr203J - Solanum tuberosum (Potato), complete	20.5692		47.6814		2.25744e-09		-1.21294
379		A1-T0 vs A1-T2	1	TC197789 homologue to UniRef100_A0MWP6 Cluster: Auxin/indole-3-acetic acid; n=1; Solanum tuberosum|Rep: Auxin/indole-3-acetic acid - Solanum tuberosum (Potato), complete	39.7401		11.5197		1.73075e-12		1.78649	chr06	34938534_34940990	PGSC0003DMG400016280	hormone signaling, auxin signaling, transcription factor, Aux/IAA family
379		B2-T0 vs B2-T2	1	TC197789 homologue to UniRef100_A0MWP6 Cluster: Auxin/indole-3-acetic acid; n=1; Solanum tuberosum|Rep: Auxin/indole-3-acetic acid - Solanum tuberosum (Potato), complete	35.8911		11.2993		2.67757e-06		1.66739
379		A2-T0 vs A2-T2	2	TC197789 homologue to UniRef100_A0MWP6 Cluster: Auxin/indole-3-acetic acid; n=1; Solanum tuberosum|Rep: Auxin/indole-3-acetic acid - Solanum tuberosum (Potato), complete	40.3459		6.7609		1.97193e-16		2.57713
380	A1-T0 vs A1-T1		8	TC197861 homologue to UniRef100_O22402 Cluster: GDP dissociation inhibitor; n=1; Nicotiana tabacum|Rep: GDP dissociation inhibitor - Nicotiana tabacum (Common tobacco), complete	35.7045	66.4693		1.08949e-06		-0.896581		chr08	7022496_7029023	PGSC0003DMG400013714	regulation, signaling, development
380	B2-T0 vs B2-T1		9	TC197861 homologue to UniRef100_O22402 Cluster: GDP dissociation inhibitor; n=1; Nicotiana tabacum|Rep: GDP dissociation inhibitor - Nicotiana tabacum (Common tobacco), complete	44.4811	257.885		1.27956e-69		-2.53546
380	A2-T0 vs A2-T1		11	TC197861 homologue to UniRef100_O22402 Cluster: GDP dissociation inhibitor; n=1; Nicotiana tabacum|Rep: GDP dissociation inhibitor - Nicotiana tabacum (Common tobacco), complete	97.0957	238.58		1.13397e-65		-1.29699
381		A1-T0 vs A1-T2	5	TC197865 weakly similar to UniRef100_Q9TXD9 Cluster: Larval cuticle protein F1; n=1; Tenebrio molitor|Rep: Larval cuticle protein F1 - Tenebrio molitor (Yellow mealworm), partial (16%) or CV492860	139.182		60.3722		2.72327e-22		1.20501	chr04	21809870_21810801	PGSC0003DMG400008731	S-antigen protein (other)
381		B2-T0 vs B2-T2	5	TC197865 weakly similar to UniRef100_Q9TXD9 Cluster: Larval cuticle protein F1; n=1; Tenebrio molitor|Rep: Larval cuticle protein F1 - Tenebrio molitor (Yellow mealworm), partial (16%) or CV492860	166.607		82.4183		2.75677e-12		1.01542
381		A2-T0 vs A2-T2	6	TC197865 weakly similar to UniRef100_Q9TXD9 Cluster: Larval cuticle protein F1; n=1; Tenebrio molitor|Rep: Larval cuticle protein F1 - Tenebrio molitor (Yellow mealworm), partial (16%) or CV492860	177.923		62.2469		5.23949e-36		1.51518
382		A1-T0 vs A1-T2	5	TC197868 similar to UniRef100_A9XTM4 Cluster: Fasciclin-like arabinogalactan protein 19; n=1; Gossypium hirsutum|Rep: Fasciclin-like arabinogalactan protein 19 - Gossypium hirsutum (Upland cotton) (Gossypium mexicanum), partial (39%) or TC200292 similar to UniRef100_A9XTM4 Cluster: Fasciclin-like arabinogalactan protein 19; n=1; Gossypium hirsutum|Rep: Fasciclin-like arabinogalactan protein 19 - …	31.304		8.1913		3.35242e-11		1.93418	chr07	41020071_41021491	PGSC0003DMG400017376	cell adhesion, abiotic stress, cell wall
382		B2-T0 vs B2-T2	4	TC197868 similar to UniRef100_A9XTM4 Cluster: Fasciclin-like arabinogalactan protein 19; n=1; Gossypium hirsutum|Rep: Fasciclin-like arabinogalactan protein 19 - Gossypium hirsutum (Upland cotton) (Gossypium mexicanum), partial (39%) or TC200292 similar to UniRef100_A9XTM4 Cluster: Fasciclin-like arabinogalactan protein 19; n=1; Gossypium hirsutum|Rep: Fasciclin-like arabinogalactan protein 19 - …	39.8815		8.6026		2.41086e-09		2.21288
382		A2-T0 vs A2-T2	5	TC197868 similar to UniRef100_A9XTM4 Cluster: Fasciclin-like arabinogalactan protein 19; n=1; Gossypium hirsutum|Rep: Fasciclin-like arabinogalactan protein 19 - Gossypium hirsutum (Upland cotton) (Gossypium mexicanum), partial (39%) or TC200292 similar to UniRef100_A9XTM4 Cluster: Fasciclin-like arabinogalactan protein 19; n=1; Gossypium hirsutum|Rep: Fasciclin-like arabinogalactan protein 19 - …	50.1853		11.062		5.44997e-17		2.18165
383		A1-T0 vs A1-T2	4	TC197880 similar to UniRef100_Q8LFE2 Cluster: Photosystem II; n=1; Arabidopsis thaliana|Rep: Photosystem II - Arabidopsis thaliana (Mouse-ear cress), partial (42%)	979.096		220.425		0		2.15116	chr09	49124022_49127051	PGSC0003DMG402001493	Chloroplast, photosynthesis
383		B2-T0 vs B2-T2	8	TC197880 similar to UniRef100_Q8LFE2 Cluster: Photosystem II; n=1; Arabidopsis thaliana|Rep: Photosystem II - Arabidopsis thaliana (Mouse-ear cress), partial (42%)	868.992		256.844		6.29142e-130		1.75845
383		A2-T0 vs A2-T2	6	TC197880 similar to UniRef100_Q8LFE2 Cluster: Photosystem II; n=1; Arabidopsis thaliana|Rep: Photosystem II - Arabidopsis thaliana (Mouse-ear cress), partial (42%)	1364.68		474.305		2.03162e-267		1.52467
384		A1-T0 vs A1-T2	4	TC197881 similar to UniRef100_A7PHB4 Cluster: Chromosome chr17 scaffold_16, whole genome shotgun sequence; n=1; Vitis vinifera|Rep: Chromosome chr17 scaffold_16, whole genome shotgun sequence - Vitis vinifera (Grape), partial (45%) or TC198361 similar to UniRef100_A7PHB4 Cluster: Chromosome chr17 scaffold_16, whole genome shotgun sequence; n=1; Vitis vinifera|Rep: Chromosome chr17 scaffold_16, wh…	40.5715		11.2928		2.97281e-13		1.84507	chr11	3101544_3105032	PGSC0003DMG400015666	ATP binding protein (other)
384		B2-T0 vs B2-T2	4	TC197881 similar to UniRef100_A7PHB4 Cluster: Chromosome chr17 scaffold_16, whole genome shotgun sequence; n=1; Vitis vinifera|Rep: Chromosome chr17 scaffold_16, whole genome shotgun sequence - Vitis vinifera (Grape), partial (45%) or TC198361 similar to UniRef100_A7PHB4 Cluster: Chromosome chr17 scaffold_16, whole genome shotgun sequence; n=1; Vitis vinifera|Rep: Chromosome chr17 scaffold_16, wh…	36.2948		10.8802		1.1773e-06		1.73806
384		A2-T0 vs A2-T2	4	TC197881 similar to UniRef100_A7PHB4 Cluster: Chromosome chr17 scaffold_16, whole genome shotgun sequence; n=1; Vitis vinifera|Rep: Chromosome chr17 scaffold_16, whole genome shotgun sequence - Vitis vinifera (Grape), partial (45%) or TC198361 similar to UniRef100_A7PHB4 Cluster: Chromosome chr17 scaffold_16, whole genome shotgun sequence; n=1; Vitis vinifera|Rep: Chromosome chr17 scaffold_16, wh…	41.0795		12.3447		5.98042e-11		1.73453
385		A1-T0 vs A1-T2	4	TC197890 similar to UniRef100_Q9ZTB2 Cluster: Nodulin; n=1; Glycine max|Rep: Nodulin - Glycine max (Soybean), partial (80%)	41.7271		17.9442		7.55694e-08		1.21747	chr03	42703421_42705461	PGSC0003DMG400014200	also named Flotillin-1 (other)
385		B2-T0 vs B2-T2	5	TC197890 similar to UniRef100_Q9ZTB2 Cluster: Nodulin; n=1; Glycine max|Rep: Nodulin - Glycine max (Soybean), partial (80%)	47.8548		14.6226		3.11777e-08		1.71046
385		A2-T0 vs A2-T2	4	TC197890 similar to UniRef100_Q9ZTB2 Cluster: Nodulin; n=1; Glycine max|Rep: Nodulin - Glycine max (Soybean), partial (80%)	44.6178		16.6423		2.76152e-09		1.42277
386	A1-T0 vs A1-T1	A1-T0 vs A1-T2	5	TC197913 similar to UniRef100_A7QG86 Cluster: Chromosome undetermined scaffold_91, whole genome shotgun sequence; n=1; Vitis vinifera|Rep: Chromosome undetermined scaffold_91, whole genome shotgun sequence - Vitis vinifera (Grape), partial (69%)	39.4261	139.45	141.199	7.35997e-34	5.27666e-36	-1.82327	-1.8405	chr09	39114920_39116070	PGSC0003DMG400031424	Metal ion binding protein (other)
386	B2-T0 vs B2-T1	B2-T0 vs B2-T2	8	TC197913 similar to UniRef100_A7QG86 Cluster: Chromosome undetermined scaffold_91, whole genome shotgun sequence; n=1; Vitis vinifera|Rep: Chromosome undetermined scaffold_91, whole genome shotgun sequence - Vitis vinifera (Grape), partial (69%)	20.3577	86.1275	114.411	2.49104e-19	7.73777e-30	-2.07511	-2.49058
386	A2-T0 vs A2-T1	A2-T0 vs A2-T2	5	TC197913 similar to UniRef100_A7QG86 Cluster: Chromosome undetermined scaffold_91, whole genome shotgun sequence; n=1; Vitis vinifera|Rep: Chromosome undetermined scaffold_91, whole genome shotgun sequence - Vitis vinifera (Grape), partial (69%)	23.562	45.9115	128.401	5.53374e-09	1.42704e-61	-0.952587	-2.44613
387	A1-T0 vs A1-T1	A1-T0 vs A1-T2	5	TC197916 similar to UniRef100_A7PVQ5 Cluster: Chromosome chr8 scaffold_34, whole genome shotgun sequence; n=1; Vitis vinifera|Rep: Chromosome chr8 scaffold_34, whole genome shotgun sequence - Vitis vinifera (Grape), partial (65%)	23.844	59.0596	86.3007	5.3215e-10	8.52191e-23	-1.30929	-1.85574	chr10	44877807_44878919	PGSC0003DMG400029833	Calcium-binding allergen Ole e (other)
387	B2-T0 vs B2-T1	B2-T0 vs B2-T2	4	TC197916 similar to UniRef100_A7PVQ5 Cluster: Chromosome chr8 scaffold_34, whole genome shotgun sequence; n=1; Vitis vinifera|Rep: Chromosome chr8 scaffold_34, whole genome shotgun sequence - Vitis vinifera (Grape), partial (65%)	27.3203	122.657	110.775	3.067e-28	1.37333e-22	-2.16079	-2.01958
387	A2-T0 vs A2-T1	A2-T0 vs A2-T2	8	TC197916 similar to UniRef100_A7PVQ5 Cluster: Chromosome chr8 scaffold_34, whole genome shotgun sequence; n=1; Vitis vinifera|Rep: Chromosome chr8 scaffold_34, whole genome shotgun sequence - Vitis vinifera (Grape), partial (65%)	35.3288	119.856	92.0421	1.58746e-53	3.32809e-20	-1.77522	-1.38145
388	A1-T0 vs A1-T1		2	TC197944 similar to UniRef100_A7Q3K3 Cluster: Chromosome chr13 scaffold_48, whole genome shotgun sequence; n=1; Vitis vinifera|Rep: Chromosome chr13 scaffold_48, whole genome shotgun sequence - Vitis vinifera (Grape), partial (44%) or CK719625 or CK863115 UniRef100_A1X8W3 Cluster: Expansin-like protein precursor; n=1; Solanum tuberosum|Rep: Expansin-like protein precursor - Solanum tuberosum (Pot…	449.716	111.024		2.31463e-137		2.01815		?	?	?	ambiguous annotation
388	B2-T0 vs B2-T1		3	TC197944 similar to UniRef100_A7Q3K3 Cluster: Chromosome chr13 scaffold_48, whole genome shotgun sequence; n=1; Vitis vinifera|Rep: Chromosome chr13 scaffold_48, whole genome shotgun sequence - Vitis vinifera (Grape), partial (44%) or CK719625 or CK863115 UniRef100_A1X8W3 Cluster: Expansin-like protein precursor; n=1; Solanum tuberosum|Rep: Expansin-like protein precursor - Solanum tuberosum (Pot…	320.497	2.0485		1.45942e-163		7.28957
388	A2-T0 vs A2-T1		3	TC197944 similar to UniRef100_A7Q3K3 Cluster: Chromosome chr13 scaffold_48, whole genome shotgun sequence; n=1; Vitis vinifera|Rep: Chromosome chr13 scaffold_48, whole genome shotgun sequence - Vitis vinifera (Grape), partial (44%) or CK719625 or CK863115 UniRef100_A1X8W3 Cluster: Expansin-like protein precursor; n=1; Solanum tuberosum|Rep: Expansin-like protein precursor - Solanum tuberosum (Pot…	91.7417	17.2823		1.22669e-53		2.40828
389		A1-T0 vs A1-T2	6	TC197971 weakly similar to UniRef100_Q501F8 Cluster: At4g08300; n=2; Arabidopsis thaliana|Rep: At4g08300 - Arabidopsis thaliana (Mouse-ear cress), partial (49%)	109.399		174.158		2.42356e-10		-0.670791	chr11	10249856_10253310	PGSC0003DMG400000919	membrane, nodulin family protein, transmembrane region
389		B2-T0 vs B2-T2	4	TC197971 weakly similar to UniRef100_Q501F8 Cluster: At4g08300; n=2; Arabidopsis thaliana|Rep: At4g08300 - Arabidopsis thaliana (Mouse-ear cress), partial (49%)	184.533		382.814		9.29496e-29		-1.05276
389		A2-T0 vs A2-T2	4	TC197971 weakly similar to UniRef100_Q501F8 Cluster: At4g08300; n=2; Arabidopsis thaliana|Rep: At4g08300 - Arabidopsis thaliana (Mouse-ear cress), partial (49%)	55.2383		152.419		2.61596e-35		-1.46431
390	A1-T0 vs A1-T1	A1-T0 vs A1-T2	2	TC198016 homologue to UniRef100_A7UM84 Cluster: Glycerol-3-phosphate acyltransferase; n=1; Hippophae rhamnoides|Rep: Glycerol-3-phosphate acyltransferase - Hippophae rhamnoides, partial (73%)	75.8737	44.607	24.9291	1.59087e-06	2.32732e-19	0.774997	1.60577	chr08	~35910691..35908019	not annotated	lipid metabolism
390	B2-T0 vs B2-T1	B2-T0 vs B2-T2	2	TC198016 homologue to UniRef100_A7UM84 Cluster: Glycerol-3-phosphate acyltransferase; n=1; Hippophae rhamnoides|Rep: Glycerol-3-phosphate acyltransferase - Hippophae rhamnoides, partial (73%)	78.3802	14.2491	15.5921	6.18271e-21	4.03213e-18	2.47279	2.32967
390	A2-T0 vs A2-T1	A2-T0 vs A2-T2	2	TC198016 homologue to UniRef100_A7UM84 Cluster: Glycerol-3-phosphate acyltransferase; n=1; Hippophae rhamnoides|Rep: Glycerol-3-phosphate acyltransferase - Hippophae rhamnoides, partial (73%)	105.485	40.5469	29.4297	3.09568e-30	4.29038e-28	1.37952	1.84169
391		A1-T0 vs A1-T2	1	TC198027 similar to UniRef100_Q6EPG3 Cluster: ORMDL family protein-like; n=1; Oryza sativa Japonica Group|Rep: ORMDL family protein-like - Oryza sativa subsp. japonica (Rice), partial (96%)	19.4096		48.1738		1.04402e-08		-1.31148	chr01	66696025_66702387	PGSC0003DMG400000236	membrane, endoplasmatic reticulum
391		B2-T0 vs B2-T2	1	TC198027 similar to UniRef100_Q6EPG3 Cluster: ORMDL family protein-like; n=1; Oryza sativa Japonica Group|Rep: ORMDL family protein-like - Oryza sativa subsp. japonica (Rice), partial (96%)	30.9565		64.5192		4.42077e-06		-1.05948
391		A2-T0 vs A2-T2	1	TC198027 similar to UniRef100_Q6EPG3 Cluster: ORMDL family protein-like; n=1; Oryza sativa Japonica Group|Rep: ORMDL family protein-like - Oryza sativa subsp. japonica (Rice), partial (96%)	28.6974		47.8781		9.08747e-05		-0.738448
392		A1-T0 vs A1-T2	1	TC198067 weakly similar to UniRef100_A7P4T7 Cluster: Chromosome chr4 scaffold_6, whole genome shotgun sequence; n=1; Vitis vinifera|Rep: Chromosome chr4 scaffold_6, whole genome shotgun sequence - Vitis vinifera (Grape), partial (80%)	14.4058		2.4369		6.11313e-08		2.56355	chr07	51076934_51079045	PGSC0003DMG400019277	unknown
392		B2-T0 vs B2-T2	2	TC198067 weakly similar to UniRef100_A7P4T7 Cluster: Chromosome chr4 scaffold_6, whole genome shotgun sequence; n=1; Vitis vinifera|Rep: Chromosome chr4 scaffold_6, whole genome shotgun sequence - Vitis vinifera (Grape), partial (80%)	21.435		3.988		4.81269e-06		2.42623
392		A2-T0 vs A2-T2	1	TC198067 weakly similar to UniRef100_A7P4T7 Cluster: Chromosome chr4 scaffold_6, whole genome shotgun sequence; n=1; Vitis vinifera|Rep: Chromosome chr4 scaffold_6, whole genome shotgun sequence - Vitis vinifera (Grape), partial (80%)	31.9603		2.6004		1.77648e-17		3.6195
[truncated: 3,498 more rows]
