# Supplementary material for: Comparative transcript profiling by SuperSAGE identifies novel candidate genes for controlling potato quantitative resistance to late blight not compromised by late maturity
Source: Front Plant Sci. 2013 Nov 14;4:423. doi: 10.3389/fpls.2013.00423 (PMC3827546; doi:10.3389/fpls.2013.00423)
Supplement: Supplementary Table S9 — “No hit” tags differential in response to infection with P. infestans. Down regulated tags are highlighted yellow in columns K and L. (Sheet 9). [file DataSheet9.XLSX]

## Sheet: no hits_time course
Tag number	Comparison T0 vs T1	Comparison T0 vs T2	TAG sequence	Tag counts per million at T0	Tag counts per million at T1	Tag counts per million at T2	p-value T0 vs T1	p-value T0 vs T2	Log fold_change T0 vs T1	Log fold_change T0 vs T2	chromosome	Position (PGSC v2.1.11) [bp]	Annotation	Putative function	Locus
1	A1-T0 vs A1-T1	A1-T0 vs A1-T2	CATGAAAAAGCATTATGAAAAATCTG	69.0484	43.2143	17.058	5.28355e-05	4.12525e-24	0.675349	2.01716	no match	none	none	unknown	none
1	B2-T0 vs B2-T1	B2-T0 vs B2-T2	CATGAAAAAGCATTATGAAAAATCTG	57.8245	14.2105	18.6106	1.0932e-12	3.52107e-09	2.03051	1.63556
1	A2-T0 vs A2-T1	A2-T0 vs A2-T2	CATGAAAAAGCATTATGAAAAATCTG	62.4966	25.1962	26.0036	2.89388e-17	9.66174e-11	1.31072	1.26507
2		A1-T0 vs A1-T2	CATGAAAACTACAGTTTAAGGGGTTC	58.1198		128.267		2.95806e-17		-1.14205	chr01	61947520	PRA1 family protein F3, small GTPase	vesicle transport	PGSC0003DMG401031172
2		B2-T0 vs B2-T2	CATGAAAACTACAGTTTAAGGGGTTC	29.4108		108.34		3.0629e-20		-1.88115
2		A2-T0 vs A2-T2	CATGAAAACTACAGTTTAAGGGGTTC	60.4397		87.372		9.25373e-05		-0.531674
3	A1-T0 vs A1-T1		CATGAAAATAACTTTAAAAAAAAAAA	48.1599	25.5121		1.01099e-05		0.916651		no match	none	none	unknown	none
3	B2-T0 vs B2-T1		CATGAAAATAACTTTAAAAAAAAAAA	29.529	4.7368		3.67234e-09		2.64013
3	A2-T0 vs A2-T1		CATGAAAATAACTTTAAAAAAAAAAA	13.9247	2.7996		7.0037e-09		2.31437
4	A1-T0 vs A1-T1		CATGAAACTCAGAATCATAGCTTCAA	44.6844	117.147		4.28606e-20		-1.39048		chr06	45318112	Amino acid binding protein	Amino acid binding	PGSC0003DMG400028931
4	B2-T0 vs B2-T1		CATGAAACTCAGAATCATAGCTTCAA	64.0629	192.434		5.94849e-29		-1.5868
4	A2-T0 vs A2-T1		CATGAAACTCAGAATCATAGCTTCAA	106.967	162.376		2.5365e-13		-0.602164
5		A1-T0 vs A1-T2	CATGAAACTTATAATAAAAAAAAAAA	0.4968		20.381		7.56669e-14		-5.35856	no match	none	none	unknown	none
5		B2-T0 vs B2-T2	CATGAAACTTATAATAAAAAAAAAAA	0.4985		24.5926		4.72082e-13		-5.62452
5		A2-T0 vs A2-T2	CATGAAACTTATAATAAAAAAAAAAA	0		34.8448		2.06238e-43		-9.4448
6	A1-T0 vs A1-T1	A1-T0 vs A1-T2	CATGAAACTTATAATAATCTTGTCTA	0.9935	34.6235	20.8241	6.55446e-22	5.65792e-13	-5.12383	-4.38959	chr11	1256568	none	unknown	not annotated
6	B2-T0 vs B2-T1	B2-T0 vs B2-T2	CATGAAACTTATAATAATCTTGTCTA	0.997	25.4605	27.9159	7.60969e-13	1.00501e-13	-4.66877	-4.80739
6	A2-T0 vs A2-T1	A2-T0 vs A2-T2	CATGAAACTTATAATAATCTTGTCTA	1.5822	77.5483	34.3247	2.25537e-107	7.1281e-32	-5.61495	-4.43925
7		A1-T0 vs A1-T2	CATGAAAGGTAGACTGATAAAGGAAT	76.0029		21.9317		1.48478e-22		1.79303	chr06	42829956	PSI-H, photosystem I-H	Chloroplast, photosynthesis	PGSC0003DMG400016504
7		B2-T0 vs B2-T2	CATGAAAGGTAGACTGATAAAGGAAT	86.7368		23.9279		2.43469e-15		1.85795
7		A2-T0 vs A2-T2	CATGAAAGGTAGACTGATAAAGGAAT	220.716		57.2079		2.80797e-61		1.9479
8		A1-T0 vs A1-T2	CATGAAGAGTTTTCTTCTGGCGTCTA	30.3018		91.05		1.0735e-19		-1.58725	chr02	38470923	none	unknown	not annotated
8		B2-T0 vs B2-T2	CATGAAGAGTTTTCTTCTGGCGTCTA	39.879		118.975		1.65996e-17		-1.57696
8		A2-T0 vs A2-T2	CATGAAGAGTTTTCTTCTGGCGTCTA	34.65		84.2516		1.09958e-16		-1.28185
9		A1-T0 vs A1-T2	CATGAAGATGACGACCCTATTTTTGT	36.7596		3.9876		1.03328e-22		3.20453	no match	none	none	unknown	none
9		B2-T0 vs B2-T2	CATGAAGATGACGACCCTATTTTTGT	32.9002		9.97		4.38924e-06		1.72244
9		A2-T0 vs A2-T2	CATGAAGATGACGACCCTATTTTTGT	39.713		8.3211		3.53307e-14		2.25476
10		A1-T0 vs A1-T2	CATGAAGCAGAAATTCGTAAAAAAAA	5.4643		32.5653		3.28009e-13		-2.57524	chr02	11728349	Conserved gene of unknown function	unknown	PGSC0003DMG400006635
10		B2-T0 vs B2-T2	CATGAAGCAGAAATTCGTAAAAAAAA	11.9637		35.2272		4.59027e-06		-1.55803
10		A2-T0 vs A2-T2	CATGAAGCAGAAATTCGTAAAAAAAA	0.4747		30.6842		4.27552e-34		-6.01447
11		A1-T0 vs A1-T2	CATGAAGGTCGAGGCGAGGGATGCTG	11.4253		44.3065		4.17582e-13		-1.95529	chr02	29376871	none	unknown	not annotated
11		B2-T0 vs B2-T2	CATGAAGGTCGAGGCGAGGGATGCTG	18.444		44.5325		1.00683e-05		-1.2717
11		A2-T0 vs A2-T2	CATGAAGGTCGAGGCGAGGGATGCTG	9.0185		40.5656		7.84635e-18		-2.1693
12		A1-T0 vs A1-T2	CATGAAGTTAGAGAGTCTCAGCTACG	0		20.6025		1.76295e-15		-8.68668	no match	none	none	unknown	none
12		B2-T0 vs B2-T2	CATGAAGTTAGAGAGTCTCAGCTACG	0		25.2572		8.90702e-15		-8.98055
12		A2-T0 vs A2-T2	CATGAAGTTAGAGAGTCTCAGCTACG	0		16.1222		1.18036e-20		-8.33291
13	A1-T0 vs A1-T1	A1-T0 vs A1-T2	CATGAAGTTTTGTGATTTTTAGCTAA	0.4968	32.2806	19.0518	1.14686e-21	6.48477e-13	-6.02275	-5.26126	chr12	3545219	Arabinogalactan peptide 22	cell adhesion, abiotic stress, cell wall	PGSC0003DMG400000317
13	B2-T0 vs B2-T1	B2-T0 vs B2-T2	CATGAAGTTTTGTGATTTTTAGCTAA	0	9.4737	16.6166	3.44313e-06	5.41375e-10	-7.56585	-8.37648
13	A2-T0 vs A2-T1	A2-T0 vs A2-T2	CATGAAGTTTTGTGATTTTTAGCTAA	0.7911	20.7169	11.9616	3.53435e-27	4.50829e-11	-4.71066	-3.91842
14	A1-T0 vs A1-T1	A1-T0 vs A1-T2	CATGAATCGTCGTCAATAAAATCTCA	28.8115	57.7927	73.1058	6.0925e-07	5.93948e-13	-1.00499	-1.34334	chr03	38119304	Calmodulin-binding protein	Calcium binding (other)	PGSC0003DMG400018102
14	B2-T0 vs B2-T1	B2-T0 vs B2-T2	CATGAATCGTCGTCAATAAAATCTCA	10.9667	60.9869	49.1851	3.80437e-17	9.95049e-12	-2.46958	-2.16509
14	A2-T0 vs A2-T1	A2-T0 vs A2-T2	CATGAATCGTCGTCAATAAAATCTCA	29.1123	108.344	48.3667	3.87098e-53	9.43795e-05	-1.89576	-0.732383
15		A1-T0 vs A1-T2	CATGAATGAAATGTTGCAAGTTTCAT	19.87		2.4369		2.68106e-12		3.0275	chr06	374652	none	unknown	intergenic
15		B2-T0 vs B2-T2	CATGAATGAAATGTTGCAAGTTTCAT	25.4229		1.3293		1.27281e-10		4.25736
15		A2-T0 vs A2-T2	CATGAATGAAATGTTGCAAGTTTCAT	93.9822		5.7208		5.07944e-53		4.0381
16	A1-T0 vs A1-T1	A1-T0 vs A1-T2	CATGAATGAATAAAGCATCAATTGTT	2.4838	99.1847	83.2963	8.05904e-62	1.58541e-52	-5.32027	-5.06766	chr01	76112547	PR1 protein	pathogenesis, biotic stress, defense	PGSC0003DMG400005111
16	B2-T0 vs B2-T1	B2-T0 vs B2-T2	CATGAATGAATAAAGCATCAATTGTT	3.4894	30.1974	105.017	2.45826e-11	7.7219e-49	-3.10758	-4.91149
16	A2-T0 vs A2-T1	A2-T0 vs A2-T2	CATGAATGAATAAAGCATCAATTGTT	30.3781	181.973	237.673	9.93887e-131	3.49194e-142	-2.58247	-2.96787
17		A1-T0 vs A1-T2	CATGAATTATTGAAAGCCTGAAATCT	286.128		143.332		1.45455e-32		0.997306	chr02	34797193	ATP synthase gamma chain, chloroplastic	Chloroplast, photosynthesis, energy	PGSC0003DMG400016482
17		B2-T0 vs B2-T2	CATGAATTATTGAAAGCCTGAAATCT	268.186		88.4003		2.07054e-36		1.60111
17		A2-T0 vs A2-T2	CATGAATTATTGAAAGCCTGAAATCT	412.794		171.104		1.9934e-63		1.27055
18	A1-T0 vs A1-T1		CATGAATTCATTTTAAAAAAAAAAAA	158.878	66.1232		1.48679e-25		1.26469		no match	none	none	unknown	none
18	B2-T0 vs B2-T1		CATGAATTCATTTTAAAAAAAAAAAA	91.0894	5.3289		3.11393e-37		4.09536
18	A2-T0 vs A2-T1		CATGAATTCATTTTAAAAAAAAAAAA	49.0531	16.7975		2.98621e-17		1.5461
19		A1-T0 vs A1-T2	CATGAATTCATTTTATGTAGTTATTG	103.821		55.6047		4.99704e-11		0.900818	chr03	39099806	Conserved gene of unknown function	unknown	PGSC0003DMG400025345
19		B2-T0 vs B2-T2	CATGAATTCATTTTATGTAGTTATTG	79.2595		33.8978		2.32307e-08		1.22539
19		A2-T0 vs A2-T2	CATGAATTCATTTTATGTAGTTATTG	159.485		63.9688		8.422e-27		1.31798
20		A1-T0 vs A1-T2	CATGAATTCTAGACTAAAAAAAAAAA	8.4448		56.2693		2.88711e-23		-2.73622	chr02	30840993	none	unknown	intergenic
20		B2-T0 vs B2-T2	CATGAATTCTAGACTAAAAAAAAAAA	9.4713		39.8798		2.57963e-09		-2.07403
20		A2-T0 vs A2-T2	CATGAATTCTAGACTAAAAAAAAAAA	14.3979		50.967		1.75711e-17		-1.8237
21	A1-T0 vs A1-T1	A1-T0 vs A1-T2	CATGAATTGTGAGAAGGGAATTCAAA	20.8635	7.8098	6.646	3.23839e-05	1.34331e-06	1.41687	1.65043	chr03	39355705	Microtubule-associated protein TORTIFOLIA1	orientation of microtubules, direction of organ growth, development	PGSC0003DMG400024575
21	B2-T0 vs B2-T1	B2-T0 vs B2-T2	CATGAATTGTGAGAAGGGAATTCAAA	19.441	2.9605	4.6526	1.30452e-06	8.11195e-05	2.72097	2.06298
21	A2-T0 vs A2-T1	A2-T0 vs A2-T2	CATGAATTGTGAGAAGGGAATTCAAA	16.4548	3.3595	5.2007	3.48068e-10	7.8113e-05	2.29234	1.66173
22		A1-T0 vs A1-T2	CATGAATTGTGGAAAAAAAAAAAAAA	7.4513		26.8055		6.64566e-08		-1.84697	no match	none	none	unknown	none
22		B2-T0 vs B2-T2	CATGAATTGTGGAAAAAAAAAAAAAA	6.9788		28.5805		6.69112e-07		-2.03398
22		A2-T0 vs A2-T2	CATGAATTGTGGAAAAAAAAAAAAAA	5.8541		32.7645		2.44865e-17		-2.48461
23	A1-T0 vs A1-T1		CATGAATTTGGATTAAAAAAAAAAAA	114.194	54.1481		7.98762e-15		1.0765		no match	none	none	unknown	none
23	B2-T0 vs B2-T1		CATGAATTTGGATTAAAAAAAAAAAA	35.5349	5.3289		3.77154e-11		2.73731
23	A2-T0 vs A2-T1		CATGAATTTGGATTAAAAAAAAAAAA	55.066	17.9173		2.1446e-20		1.61981
24	A1-T0 vs A1-T1		CATGACAAGTATCACTTCTTTTGTGG	0.4965	8.0701		3.32603e-05		-4.02275		chr02	26264146	CHP-rich zinc finger protein	abiotic stress, salinity	PGSC0003DMG400010439
24	B2-T0 vs B2-T1		CATGACAAGTATCACTTCTTTTGTGG	0.5005	12.4342		8.97384e-07		-4.63483
24	A2-T0 vs A2-T1		CATGACAAGTATCACTTCTTTTGTGG	5.0635	62.4306		6.12693e-65		-3.62403
25	A1-T0 vs A1-T1	A1-T0 vs A1-T2	CATGACAAGTATGCTGCTGGCTCACA	14.9025	32.5409	89.9423	4.49691e-05	1.64937e-34	-1.12745	-2.59344	chr09	8969192	Prephenate dehydrogenase	aromatic amino acid biosynthesis, amino acid metabolism	PGSC0003DMG400020334
25	B2-T0 vs B2-T1	B2-T0 vs B2-T2	CATGACAAGTATGCTGCTGGCTCACA	1.4955	341.645	95.0469	1.09213e-189	2.01448e-48	-7.82997	-5.98998
25	A2-T0 vs A2-T1	A2-T0 vs A2-T2	CATGACAAGTATGCTGCTGGCTCACA	16.9295	35.2747	60.8484	2.30061e-08	6.9555e-21	-1.05895	-1.84568
26		A1-T0 vs A1-T2	CATGACACCAATGAACTTGAGCACCA	33.2823		4.8737		6.78983e-18		2.77166	chr06	53773640	Zinc finger protein	DNA binding, transcription	PGSC0003DMG400020084
26		B2-T0 vs B2-T2	CATGACACCAATGAACTTGAGCACCA	47.3563		7.3113		3.04071e-13		2.69536
26		A2-T0 vs A2-T2	CATGACACCAATGAACTTGAGCACCA	37.6562		9.8814		1.94742e-11		1.9301
27	A1-T0 vs A1-T1	A1-T0 vs A1-T2	CATGACCTTTATTGGATACACAAGAT	6.4578	0.2603	0.2215	6.61207e-06	1.50548e-06	4.63189	4.86544	chr05	20593631	Sigma factor SigB regulation protein RsbQ	transcription initiation, regulation	PGSC0003DMG400027428
27	B2-T0 vs B2-T1	B2-T0 vs B2-T2	CATGACCTTTATTGGATACACAAGAT	11.9637	0	0	4.46178e-07	1.67949e-06	7.90831	7.90252
27	A2-T0 vs A2-T1	A2-T0 vs A2-T2	CATGACCTTTATTGGATACACAAGAT	15.6637	0.5599	0	4.85371e-17	5.83112e-12	4.80622	8.29128
28	A1-T0 vs A1-T1		CATGACTAGTCCTAATTCATCGTATT	11.4194	46.0779		1.46449e-13		-2.0126		chr02	39028107	Conserved gene of unknown function	unknown	PGSC0003DMG402003620
28	B2-T0 vs B2-T1		CATGACTAGTCCTAATTCATCGTATT	18.0177	64.5395		7.26849e-13		-1.84077
28	A2-T0 vs A2-T1		CATGACTAGTCCTAATTCATCGTATT	8.8612	58.5112		6.46687e-46		-2.72314
29		A1-T0 vs A1-T2	CATGACTGAAAAGTTTGGTTTGGCAG	59.6101		96.3667		1.35406e-06		-0.692979	chr04	42163601	Cytochrome P450	oxidation, monooxygenase (other)	PGSC0003DMG403009622
29		B2-T0 vs B2-T2	CATGACTGAAAAGTTTGGTTTGGCAG	58.323		121.633		2.81572e-10		-1.0604
29		A2-T0 vs A2-T2	CATGACTGAAAAGTTTGGTTTGGCAG	58.2247		128.978		8.61758e-21		-1.14742
30		A1-T0 vs A1-T2	CATGACTTGTATAAATACTTTGTATA	21.3603		6.8675		1.17112e-06		1.63707	chr07	47916693	Conserved gene of unknown function	unknown	PGSC0003DMG400017304
30		B2-T0 vs B2-T2	CATGACTTGTATAAATACTTTGTATA	25.4229		1.994		1.02643e-09		3.6724
30		A2-T0 vs A2-T2	CATGACTTGTATAAATACTTTGTATA	26.1062		2.6004		1.24694e-13		3.32761
31	A1-T0 vs A1-T1	A1-T0 vs A1-T2	CATGAGAAAATTAAATTTTGGATAGG	0	14.318	26.5839	1.11835e-10	8.35589e-20	-8.16169	-9.05441	chr12	3776788	none	unknown	not annotated
31	B2-T0 vs B2-T1	B2-T0 vs B2-T2	CATGAGAAAATTAAATTTTGGATAGG	0	7.6974	9.3053	3.58215e-05	6.04366e-06	-7.26629	-7.53998
31	A2-T0 vs A2-T1	A2-T0 vs A2-T2	CATGAGAAAATTAAATTTTGGATAGG	0	19.877	28.6039	2.8249e-32	7.94786e-36	-8.63496	-9.16007
32	A1-T0 vs A1-T1	A1-T0 vs A1-T2	CATGAGAACTAATAAAAAAAAAAAAA	523.079	210.345	57.5985	6.38259e-85	3.75583e-298	1.31353	3.18292	no match	none	none	unknown	none
32	B2-T0 vs B2-T1	B2-T0 vs B2-T2	CATGAGAACTAATAAAAAAAAAAAAA	134.093	28.4211	30.5745	4.898e-31	4.11234e-27	2.24399	2.13283
32	A2-T0 vs A2-T1	A2-T0 vs A2-T2	CATGAGAACTAATAAAAAAAAAAAAA	149.992	59.0711	78.0107	8.56283e-41	1.21189e-15	1.34451	0.943139
33		A1-T0 vs A1-T2	CATGAGACATAAAGTGACAACAAAAT	5.4643		63.5799		1.39657e-32		-3.54047	chr07	39822877	UDP-arabinose 4-epimerase 1	carbohydrate metabolism	PGSC0003DMG400015927
33		B2-T0 vs B2-T2	CATGAGACATAAAGTGACAACAAAAT	1.4955		24.5926		4.38159e-11		-4.03956
33		A2-T0 vs A2-T2	CATGAGACATAAAGTGACAACAAAAT	7.911		19.7627		3.20382e-05		-1.32086
34	A1-T0 vs A1-T1		CATGAGATACTACATTTATTACATCC	0.993	33.8426		2.2213e-21		-5.09092		chr02	39510163	Conserved gene of unknown function	unknown	PGSC0003DMG400003520
34	B2-T0 vs B2-T1		CATGAGATACTACATTTATTACATCC	6.0059	62.1711		1.385e-23		-3.37179
34	A2-T0 vs A2-T1		CATGAGATACTACATTTATTACATCC	5.8547	85.6671		1.47569e-93		-3.87107
35	A1-T0 vs A1-T1		CATGAGCATTGTTCAAAAAAAAAAAA	634.519	285.319		1.65397e-83		1.15309		no match	none	none	unknown	none
35	B2-T0 vs B2-T1		CATGAGCATTGTTCAAAAAAAAAAAA	575.565	34.3421		1.70627e-226		4.06693
35	A2-T0 vs A2-T1		CATGAGCATTGTTCAAAAAAAAAAAA	212.511	74.1888		6.34418e-68		1.51826
36	A1-T0 vs A1-T1		CATGAGCATTGTTCAATTAAAAAAAA	113.697	66.9041		7.23548e-09		0.765027		no match	none	none	unknown	none
36	B2-T0 vs B2-T1		CATGAGCATTGTTCAATTAAAAAAAA	113.111	18.9474		1.17823e-30		2.57767
36	A2-T0 vs A2-T1		CATGAGCATTGTTCAATTAAAAAAAA	62.5031	15.6776		7.81813e-30		1.99522
37		A1-T0 vs A1-T2	CATGAGCCTTTGAATCTTAAAAAAAA	45.2043		132.255		4.60291e-27		-1.54879	no match	none	none	unknown	none
37		B2-T0 vs B2-T2	CATGAGCCTTTGAATCTTAAAAAAAA	20.438		69.125		2.2731e-12		-1.75796
37		A2-T0 vs A2-T2	CATGAGCCTTTGAATCTTAAAAAAAA	8.8603		48.3667		2.35748e-24		-2.44859
38		A1-T0 vs A1-T2	CATGAGGAATATAATATGTCTCACTC	37.2563		207.133		8.02216e-74		-2.475	chr12	49800342	Fatty acid desaturase	lipid metabolism	PGSC0003DMG400033634
38		B2-T0 vs B2-T2	CATGAGGAATATAATATGTCTCACTC	5.9818		105.681		3.22005e-44		-4.14299
38		A2-T0 vs A2-T2	CATGAGGAATATAATATGTCTCACTC	38.289		126.377		1.41633e-37		-1.72273
39		A1-T0 vs A1-T2	CATGAGGACCTGGTGGATGTCCTTTT	0		10.8551		1.9641e-08		-7.76223	chr08	34097284	Cytochrome P450	oxidation, monooxygenase (other)	PGSC0003DMG400020809
39		B2-T0 vs B2-T2	CATGAGGACCTGGTGGATGTCCTTTT	0		9.97		2.59011e-06		-7.63952
39		A2-T0 vs A2-T2	CATGAGGACCTGGTGGATGTCCTTTT	0.3164		9.8814		6.35879e-11		-4.96471
40		A1-T0 vs A1-T2	CATGAGGGGCAGGCATTGTAATGGCA	0.4968		7.5321		5.85073e-05		-3.92246	no match	none	none	unknown	none
40		B2-T0 vs B2-T2	CATGAGGGGCAGGCATTGTAATGGCA	0.4985		11.9639		2.41744e-06		-4.58499
40		A2-T0 vs A2-T2	CATGAGGGGCAGGCATTGTAATGGCA	0.3164		4.6806		3.91074e-05		-3.88671
41	A1-T0 vs A1-T1	A1-T0 vs A1-T2	CATGAGTCAGTAATTTTTTTTTATGA	289.109	46.8589	18.1657	6.05517e-124	7.88839e-205	2.62447	3.99233	chr06	46546549	Chlorophyll a/b-binding protein (cab-12)	Chloroplast, photosynthesis	PGSC0003DMG400033084
41	B2-T0 vs B2-T1	B2-T0 vs B2-T2	CATGAGTCAGTAATTTTTTTTTATGA	148.549	40.2632	5.3173	8.95013e-28	9.06281e-61	1.8892	4.8041
41	A2-T0 vs A2-T1	A2-T0 vs A2-T2	CATGAGTCAGTAATTTTTTTTTATGA	542.217	19.5971	30.1642	0	1.28285e-305	4.79031	4.16796
42	A1-T0 vs A1-T1	A1-T0 vs A1-T2	CATGAGTCTTCCACAAGATGGTTCTG	17.3863	44.516	93.2653	3.28623e-08	2.66474e-33	-1.35712	-2.42339	chr02	25168752	Carbonic anhydrase	central metabolism, beta-CA, interconversion of carbon dioxide and water to bicarbonate and protons, carbon fixation, chloroplast	PGSC0003DMG400006956
42	B2-T0 vs B2-T1	B2-T0 vs B2-T2	CATGAGTCTTCCACAAGATGGTTCTG	7.4773	38.4869	26.5865	8.55218e-11	8.12711e-06	-2.35799	-1.83011
42	A2-T0 vs A2-T1	A2-T0 vs A2-T2	CATGAGTCTTCCACAAGATGGTTCTG	34.3336	103.864	63.9688	3.70676e-40	8.45478e-08	-1.59686	-0.897749
43		A1-T0 vs A1-T2	CATGAGTTCATCAAAATCTTAGAAGA	3.4773		21.4887		2.88125e-09		-2.62756	chr09	46470606	Gene of unknown function	unknown	PGSC0003DMG400006455
43		B2-T0 vs B2-T2	CATGAGTTCATCAAAATCTTAGAAGA	0.4985		11.9639		2.41744e-06		-4.58499
43		A2-T0 vs A2-T2	CATGAGTTCATCAAAATCTTAGAAGA	1.8986		13.5219		3.16541e-09		-2.83226
44	A1-T0 vs A1-T1		CATGAGTTTGCATTAAAAAAAAAAAA	164.339	99.1847		2.79317e-11		0.728488		no match	none	none	unknown	none
44	B2-T0 vs B2-T1		CATGAGTTTGCATTAAAAAAAAAAAA	141.639	15.9868		2.50743e-46		3.14726
44	A2-T0 vs A2-T1		CATGAGTTTGCATTAAAAAAAAAAAA	52.5343	22.3966		1.64821e-13		1.22998
45	A1-T0 vs A1-T1		CATGATACTACTGCAAAGTGGGCTGC	3.4755	20.8262		1.27283e-08		-2.58313		chr03	38793757	CYP71AU1	Cytochrome P450, oxidation, monooxygenase (other)	PGSC0003DMG400018131
45	B2-T0 vs B2-T1		CATGATACTACTGCAAAGTGGGCTGC	1.5015	49.1448		1.1477e-24		-5.03259
45	A2-T0 vs A2-T1		CATGATACTACTGCAAAGTGGGCTGC	4.7471	40.3139		1.24834e-36		-3.08617
46	A1-T0 vs A1-T1		CATGATAGACTTTGAGGGGGAATGTT	10.9229	45.297		1.20375e-13		-2.05206		chr01	50388817	Ring finger protein	Ubiquitination, protein degradation	PGSC0003DMG400011326
46	B2-T0 vs B2-T1		CATGATAGACTTTGAGGGGGAATGTT	3.5034	90		1.76786e-42		-4.68308
46	A2-T0 vs A2-T1		CATGATAGACTTTGAGGGGGAATGTT	18.9883	145.298		5.27859e-121		-2.93583
47	A1-T0 vs A1-T1		CATGATATTACTCTCCAAAAAAAAAA	33.7616	17.1816		9.64613e-05		0.974517		no match	none	none	unknown	none
47	B2-T0 vs B2-T1		CATGATATTACTCTCCAAAAAAAAAA	31.0305	2.9605		8.00064e-12		3.38976
47	A2-T0 vs A2-T1		CATGATATTACTCTCCAAAAAAAAAA	14.5577	3.3595		1.97586e-08		2.11547
48	A1-T0 vs A1-T1		CATGATATTGGGAAAAAAAAAAAAAA	61.0687	30.7186		1.10664e-07		0.991319		no match	none	none	unknown	none
48	B2-T0 vs B2-T1		CATGATATTGGGAAAAAAAAAAAAAA	29.0285	0		4.01271e-16		9.18133
48	A2-T0 vs A2-T1		CATGATATTGGGAAAAAAAAAAAAAA	18.6718	5.3192		7.7559e-09		1.81158
49		A1-T0 vs A1-T2	CATGATATTTTTTGGAAAATTGAGAA	0.4968		104.563		5.17108e-74		-7.71764	chr07	42282804	none	unknown	intergenic
49		B2-T0 vs B2-T2	CATGATATTTTTTGGAAAATTGAGAA	0		44.5325		1.89782e-25		-9.79871
49		A2-T0 vs A2-T2	CATGATATTTTTTGGAAAATTGAGAA	1.2658		37.9652		1.46158e-37		-4.90661
50		A1-T0 vs A1-T2	CATGATCAAAAATAGATTTCAGTTGA	157.47		67.1244		8.40623e-26		1.23017	no match	none	none	unknown	none
50		B2-T0 vs B2-T2	CATGATCAAAAATAGATTTCAGTTGA	138.081		24.5926		3.53971e-33		2.48922
50		A2-T0 vs A2-T2	CATGATCAAAAATAGATTTCAGTTGA	110.595		31.7244		1.32861e-28		1.80163
51		A1-T0 vs A1-T2	CATGATCGTGTTAAGTTTGCTCTACC	3.974		25.6978		4.13143e-11		-2.69298	chr01	52610753	none	unknown	not annotated
51		B2-T0 vs B2-T2	CATGATCGTGTTAAGTTTGCTCTACC	3.9879		20.6046		3.56017e-06		-2.36926
51		A2-T0 vs A2-T2	CATGATCGTGTTAAGTTTGCTCTACC	3.639		22.3631		4.26929e-13		-2.61949
52	A1-T0 vs A1-T1	A1-T0 vs A1-T2	CATGATGAATTTGTTTAATGAAAATG	2.4838	39.5698	13.292	7.6954e-22	1.02548e-05	-3.99455	-2.41996	chr09	9837243	none	unknown	intergenic
52	B2-T0 vs B2-T1	B2-T0 vs B2-T2	CATGATGAATTTGTTTAATGAAAATG	62.3109	170.526	134.262	1.01018e-22	6.49062e-12	-1.44665	-1.10749
52	A2-T0 vs A2-T1	A2-T0 vs A2-T2	CATGATGAATTTGTTTAATGAAAATG	41.4534	201.57	69.1695	2.83455e-124	2.72388e-06	-2.28156	-0.738645
53	A1-T0 vs A1-T1	A1-T0 vs A1-T2	CATGATGAGATTCCGTTGATTGTTTT	0.9935	21.0865	46.7434	8.39143e-13	4.93021e-31	-4.4084	-5.5561	chr09	45011929	2-Hydroxyisoflavanone dehydratase	isoflavone biosynthesis, secondary metabolism	PGSC0003DMG400031849
53	B2-T0 vs B2-T1	B2-T0 vs B2-T2	CATGATGAGATTCCGTTGATTGTTTT	0	65.1316	53.8378	4.62381e-38	1.33816e-30	-10.3472	-10.0725
53	A2-T0 vs A2-T1	A2-T0 vs A2-T2	CATGATGAGATTCCGTTGATTGTTTT	0.9493	14.8378	13.0018	9.39512e-18	1.44552e-11	-3.96609	-3.77568
54		A1-T0 vs A1-T2	CATGATGCCCAAGGAGGGATAATTTA	20.3668		59.3708		7.41779e-13		-1.54353	chr12	8133212	Dihydrolipoamide succinyltransferase component of 2-oxoglutarate dehydrogenase	central metabolism, citric acid cycle	PGSC0003DMG400027873
54		B2-T0 vs B2-T2	CATGATGCCCAAGGAGGGATAATTTA	19.9395		58.4904		3.70788e-09		-1.55257
54		A2-T0 vs A2-T2	CATGATGCCCAAGGAGGGATAATTTA	14.7144		41.6057		3.39738e-11		-1.49956
55		A1-T0 vs A1-T2	CATGATGGAAATTCTAAATAAAATAA	0.9935		24.8117		1.03558e-15		-4.64235	no match	none	none	unknown	none
55		B2-T0 vs B2-T2	CATGATGGAAATTCTAAATAAAATAA	0		19.9399		7.82687e-12		-8.63952
55		A2-T0 vs A2-T2	CATGATGGAAATTCTAAATAAAATAA	0.3164		15.0821		6.45095e-17		-5.57477
56		A1-T0 vs A1-T2	CATGATGGTTGTATAGAAGAGTTATG	38.2498		11.9628		3.91096e-11		1.6769	no match	none	none	unknown	none
56		B2-T0 vs B2-T2	CATGATGGTTGTATAGAAGAGTTATG	36.8881		5.3173		6.16268e-11		2.79439
56		A2-T0 vs A2-T2	CATGATGGTTGTATAGAAGAGTTATG	41.137		7.281		3.0928e-16		2.49823
57		A1-T0 vs A1-T2	CATGATTACCTATCAAAAAAAAAAAA	27.3213		59.5923		1.45591e-08		-1.1251	no match	none	none	unknown	none
57		B2-T0 vs B2-T2	CATGATTACCTATCAAAAAAAAAAAA	4.4864		47.8558		5.74114e-18		-3.41507
57		A2-T0 vs A2-T2	CATGATTACCTATCAAAAAAAAAAAA	6.8034		45.2462		4.55187e-26		-2.73346
58		A1-T0 vs A1-T2	CATGATTCAAGAATAAATTAATCAAT	14.4058		129.597		2.11009e-59		-3.16931	chr02	31062423	Phytophthora-inhibited protease 1	pathogenesis, biotic stress, defense	PGSC0003DMG400010224
58		B2-T0 vs B2-T2	CATGATTCAAGAATAAATTAATCAAT	1.9939		37.2212		1.24224e-16		-4.22242
58		A2-T0 vs A2-T2	CATGATTCAAGAATAAATTAATCAAT	11.3918		37.9652		1.34158e-12		-1.73669
59		A1-T0 vs A1-T2	CATGATTCAGAATAAATGAAATGAAC	5.4643		45.1927		7.40283e-21		-3.04799	chr04	7592731	Glycosyltransferase	carbohydrate metabolism	PGSC0003DMG400027288
59		B2-T0 vs B2-T2	CATGATTCAGAATAAATGAAATGAAC	6.4803		32.5685		7.1179e-09		-2.32934
59		A2-T0 vs A2-T2	CATGATTCAGAATAAATGAAATGAAC	6.487		23.9233		2.08855e-09		-1.8828
60		A1-T0 vs A1-T2	CATGATTCATATGCTACAATTTAGTG	81.9639		27.9131		7.50859e-20		1.55404	chr11	4776770	4-nitrophenylphosphatase	degradation of gamma-hexachlorocyclohexane (Lindane) (other)	PGSC0003DMG400016181
60		B2-T0 vs B2-T2	CATGATTCATATGCTACAATTTAGTG	85.2413		31.9039		9.29727e-11		1.41782
60		A2-T0 vs A2-T2	CATGATTCATATGCTACAATTTAGTG	121.038		42.6459		9.63064e-25		1.50498
61		A1-T0 vs A1-T2	CATGATTCATCCAAAAAAAAAAAAAA	6.4578		23.704		3.05712e-07		-1.87602	no match	none	none	unknown	none
61		B2-T0 vs B2-T2	CATGATTCATCCAAAAAAAAAAAAAA	3.9879		25.9219		1.91067e-08		-2.70047
61		A2-T0 vs A2-T2	CATGATTCATCCAAAAAAAAAAAAAA	6.9616		27.5638		2.4825e-11		-1.98527
62	A1-T0 vs A1-T1		CATGATTCGTGTAAAAAAAAAAAAAA	113.697	68.4661		2.65332e-08		0.731733		no match	none	none	unknown	none
62	B2-T0 vs B2-T1		CATGATTCGTGTAAAAAAAAAAAAAA	52.5516	1.7763		2.61788e-24		4.88677
62	A2-T0 vs A2-T1		CATGATTCGTGTAAAAAAAAAAAAAA	26.2671	4.7593		9.80194e-17		2.46444
63	A1-T0 vs A1-T1		CATGATTTACGAAAGAGATATCGTTG	15.8878	4.1652		5.26247e-06		1.93145		chr08	36313658	Phosphomevalonate kinase	mevalonate pathway, isoprenoid biosynthesis, secondary metabolism	PGSC0003DMG400009321
63	B2-T0 vs B2-T1		CATGATTTACGAAAGAGATATCGTTG	11.5113	0.5921		9.87474e-06		4.28105
63	A2-T0 vs A2-T1		CATGATTTACGAAAGAGATATCGTTG	28.0077	5.3192		2.96172e-17		2.39654
64	A1-T0 vs A1-T1		CATGATTTGATGAAAAAAAAAAAAAA	119.158	51.5448		2.59463e-18		1.20898		no match	none	none	unknown	none
64	B2-T0 vs B2-T1		CATGATTTGATGAAAAAAAAAAAAAA	74.0727	1.1842		1.0983e-36		5.96694
64	A2-T0 vs A2-T1		CATGATTTGATGAAAAAAAAAAAAAA	29.5901	4.7593		5.34543e-20		2.6363
65		A1-T0 vs A1-T2	CATGCAAAGTTGTAAGATATTTATCT	5.961		63.5799		1.08594e-31		-3.41494	chr06	29180574	Phosphoinositide-specific phospholipase C	lipid metabolism	PGSC0003DMG400006622
65		B2-T0 vs B2-T2	CATGCAAAGTTGTAAGATATTTATCT	3.9879		32.5685		1.96582e-11		-3.02978
65		A2-T0 vs A2-T2	CATGCAAAGTTGTAAGATATTTATCT	9.1767		25.4835		2.82435e-07		-1.47351
66	A1-T0 vs A1-T1		CATGCAAATTTTAAGAAAAAAAAAAA	237.82	141.097		1.67011e-16		0.753181		no match	none	none	unknown	none
66	B2-T0 vs B2-T1		CATGCAAATTTTAAGAAAAAAAAAAA	127.625	7.1053		3.11889e-52		4.16688
66	A2-T0 vs A2-T1		CATGCAAATTTTAAGAAAAAAAAAAA	88.4538	31.6352		2.67931e-28		1.48339
67	A1-T0 vs A1-T1	A1-T0 vs A1-T2	CATGCAACATTATGTAAAAAAAAAAA	24.8375	150.99	246.566	3.0749e-55	5.49125e-116	-2.60461	-3.31138	chr03	855850	THM18 protein	DNA binding, chromatin binding (other)	PGSC0003DMG400013405
67	B2-T0 vs B2-T1	B2-T0 vs B2-T2	CATGCAACATTATGTAAAAAAAAAAA	11.4652	42.6316	175.471	3.11184e-09	9.69868e-70	-1.88887	-3.9359
67	A2-T0 vs A2-T1	A2-T0 vs A2-T2	CATGCAACATTATGTAAAAAAAAAAA	16.4548	43.3935	238.193	9.02371e-15	6.37405e-187	-1.39882	-3.85555
68		A1-T0 vs A1-T2	CATGCAGCTTTATGTAAAAAAAAAAA	28.3148		80.8594		1.33302e-16		-1.51386	no match	none	none	unknown	none
68		B2-T0 vs B2-T2	CATGCAGCTTTATGTAAAAAAAAAAA	8.9728		36.5565		1.97394e-08		-2.0265
68		A2-T0 vs A2-T2	CATGCAGCTTTATGTAAAAAAAAAAA	10.126		55.6477		6.82771e-28		-2.45825
69		A1-T0 vs A1-T2	CATGCAGGTCATCTAAACGCCTTGTT	0.9935		9.0828		3.74772e-05		-3.19255	no match	none	none	unknown	none
69		A2-T0 vs A2-T2	CATGCAGGTCATCTAAACGCCTTGTT	5.6959		18.2025		1.532e-06		-1.67614
69		B2-T0 vs B2-T2	CATGCAGGTCATCTAAATGCCTTGTT	0		9.3053		6.04366e-06		-7.53998
70	A1-T0 vs A1-T1		CATGCATACATCAAAAAAAAAAAAAA	222.926	103.09		7.35245e-29		1.11266		no match	none	none	unknown	none
70	B2-T0 vs B2-T1		CATGCATACATCAAAAAAAAAAAAAA	118.617	4.1447		4.02258e-53		4.83888
70	A2-T0 vs A2-T1		CATGCATACATCAAAAAAAAAAAAAA	111.873	35.5546		5.17603e-41		1.65375
71		A1-T0 vs A1-T2	CATGCATTAAGACGTAATTCCGAGCC	0.4968		14.1781		1.63681e-09		-4.835	chr11	5005814	none	unknown	not annotated
71		B2-T0 vs B2-T2	CATGCATTAAGACGTAATTCCGAGCC	0		7.976		3.29052e-05		-7.31759
71		A2-T0 vs A2-T2	CATGCATTAAGACGTAATTCCGAGCC	0.4747		7.281		2.56599e-07		-3.93918
72		A1-T0 vs A1-T2	CATGCATTGGCTAATGGCTTTGGATT	4.9675		22.8179		2.95178e-08		-2.19957	chr04	60827939	Pheromone receptor	defense? Biotic stress?	PGSC0003DMG400007993
72		B2-T0 vs B2-T2	CATGCATTGGCTAATGGCTTTGGATT	0.997		11.2993		3.19322e-05		-3.50253
72		A2-T0 vs A2-T2	CATGCATTGGCTAATGGCTTTGGATT	5.063		16.6423		2.81029e-06		-1.71679
73		A1-T0 vs A1-T2	CATGCATTTCCATTTTCAAAAAAAAA	35.7661		90.1638		1.64343e-15		-1.33396	chr08	3840601	Cytosine-specific methyltransferase	DNA methylation, chromatin, epigenetics (other)	PGSC0003DMG400018493
73		B2-T0 vs B2-T2	CATGCATTTCCATTTTCAAAAAAAAA	10.9667		37.8858		1.52352e-07		-1.78853
73		A2-T0 vs A2-T2	CATGCATTTCCATTTTCAAAAAAAAA	9.0185		41.6057		1.23744e-18		-2.20582
74		A1-T0 vs A1-T2	CATGCATTTTGTTTTAGTAAAAAAAA	10.9285		29.0208		3.20723e-06		-1.40899	no match	none	none	unknown	none
74		B2-T0 vs B2-T2	CATGCATTTTGTTTTAGTAAAAAAAA	9.4713		27.2512		7.39061e-05		-1.52469
74		A2-T0 vs A2-T2	CATGCATTTTGTTTTAGTAAAAAAAA	0		4.6806		9.53811e-07		-6.54864
75		A1-T0 vs A1-T2	CATGCCAAATAGAAGCAGAGCTGCTA	0		11.2982		9.39396e-09		-7.81995	chr08	34139649	Copalyl diphosphate synthase	diterpenoid biosynthesis, secondary metabolism	PGSC0003DMG400001948
75		B2-T0 vs B2-T2	CATGCCAAATAGAAGCAGAGCTGCTA	0		7.3113		7.67796e-05		-7.19206
75		A2-T0 vs A2-T2	CATGCCAAATAGAAGCAGAGCTGCTA	0		3.6405		1.75298e-05		-6.18607
76		A1-T0 vs A1-T2	CATGCCACCATTCGACCGAAAAAAAA	0		30.1285		2.2881e-22		-9.23498	no match	none	none	unknown	none
76		B2-T0 vs B2-T2	CATGCCACCATTCGACCGAAAAAAAA	0		39.8798		7.14708e-23		-9.63952
76		A2-T0 vs A2-T2	CATGCCACCATTCGACCGAAAAAAAA	0		21.843		1.31307e-27		-8.77103
77	A1-T0 vs A1-T1		CATGCCCTCGGGGATGTTCATATTGA	114.69	36.4458		8.47822e-28		1.65391		chr04	27218782	Calreticulin	Chaperone	PGSC0003DMG400005361
77	B2-T0 vs B2-T1		CATGCCCTCGGGGATGTTCATATTGA	79.0776	42.6316		7.97703e-06		0.891347
77	A2-T0 vs A2-T1		CATGCCCTCGGGGATGTTCATATTGA	93.8338	18.1973		9.06224e-54		2.36639
78		A1-T0 vs A1-T2	CATGCCTTGTAACTTAAAAAAAAAAA	11.4253		47.8511		5.91566e-15		-2.06632	no match	none	none	unknown	none
78		B2-T0 vs B2-T2	CATGCCTTGTAACTTAAAAAAAAAAA	11.9637		31.9039		4.97773e-05		-1.41507
78		A2-T0 vs A2-T2	CATGCCTTGTAACTTAAAAAAAAAAA	13.9233		35.3649		2.01479e-08		-1.34482
79		A1-T0 vs A1-T2	CATGCGACTTTGCTGCCGAAAAAAAA	0		47.6295		5.09385e-35		-9.89571	no match	none	none	unknown	none
79		B2-T0 vs B2-T2	CATGCGACTTTGCTGCCGAAAAAAAA	0		49.8498		2.15973e-28		-9.96144
79		A2-T0 vs A2-T2	CATGCGACTTTGCTGCCGAAAAAAAA	0		27.5638		1.46071e-34		-9.10663
80	A1-T0 vs A1-T1	A1-T0 vs A1-T2	CATGCGGTACAACTTCACTAGGCTTA	0	18.2229	13.9566	2.00624e-13	1.1245e-10	-8.50961	-8.1248	chr02	21913526	Conserved gene of unknown function	unknown	PGSC0003DMG400003320
80	B2-T0 vs B2-T1	B2-T0 vs B2-T2	CATGCGGTACAACTTCACTAGGCTTA	0	35.5263	13.9579	4.15113e-21	1.60482e-08	-9.47274	-8.12494
80	A2-T0 vs A2-T1	A2-T0 vs A2-T2	CATGCGGTACAACTTCACTAGGCTTA	0	47.0329	23.4032	3.48288e-75	1.66655e-29	-9.87753	-8.87056
81		A1-T0 vs A1-T2	CATGCGTGTCTCTATTAAAACTATGC	208.139		42.9773		4.42825e-81		2.2759	chr04	47876606	none	unknown	not annotated
81		B2-T0 vs B2-T2	CATGCGTGTCTCTATTAAAACTATGC	207.371		87.7356		5.37141e-20		1.24098
81		A2-T0 vs A2-T2	CATGCGTGTCTCTATTAAAACTATGC	216.76		49.9269		1.51036e-66		2.11821
82	A1-T0 vs A1-T1		CATGCTACTGAGATTACATATGATGG	0.993	8.5908		9.90603e-05		-3.11295		no match	none	none	unknown	none
82	B2-T0 vs B2-T1		CATGCTACTGAGATTACATATGATGG	3.5034	22.5		1.02615e-07		-2.68308
82	A2-T0 vs A2-T1		CATGCTACTGAGATTACATATGATGG	3.4812	15.3977		3.19477e-10		-2.14506
83	A1-T0 vs A1-T1	A1-T0 vs A1-T2	CATGCTAGCTACGCCTCAAGCTACTT	0	22.1278	11.0766	3.59907e-16	1.35833e-08	-8.78972	-7.79138	chr03	8903676	ABC transporter family protein	membrane transport, water channel	PGSC0003DMG400014874
83	B2-T0 vs B2-T1	B2-T0 vs B2-T2	CATGCTAGCTACGCCTCAAGCTACTT	0	90.5921	11.9639	1.21696e-52	2.03879e-07	-10.8232	-7.90255
83	A2-T0 vs A2-T1	A2-T0 vs A2-T2	CATGCTAGCTACGCCTCAAGCTACTT	0	26.316	15.0821	1.89099e-42	2.16934e-19	-9.0398	-8.23669
84		A1-T0 vs A1-T2	CATGCTATAAAAAAATTTGTATTCAA	0.4968		60.0354		4.64614e-42		-6.91715	chr05	45075272	Major allergen Pru ar	allergen, pathogenesis, defense, biotic stress	PGSC0003DMG400023435
84		B2-T0 vs B2-T2	CATGCTATAAAAAAATTTGTATTCAA	0		21.9339		6.16087e-13		-8.77702
84		A2-T0 vs A2-T2	CATGCTATAAAAAAATTTGTATTCAA	0.1582		7.8011		2.03855e-09		-5.62368
85	A1-T0 vs A1-T1		CATGCTCTCTGTTAGCTAGGGGGTTT	0	7.0288		1.49556e-05		-7.13521		chr03	8903778	ABC transporter family protein	membrane transport, water channel	PGSC0003DMG400014874
85	B2-T0 vs B2-T1		CATGCTCTCTGTTAGCTAGGGGGTTT	1.001	31.3816		4.57459e-16		-4.97043
85	A2-T0 vs A2-T1		CATGCTCTCTGTTAGCTAGGGGGTTT	0.1582	3.9194		4.9004e-06		-4.63049
86	A1-T0 vs A1-T1		CATGCTGATATTTTAACAAAAAAAAA	299.882	0		7.93785e-281		12.5502		chr03	37490894	none	unknown	intergenic
86	B2-T0 vs B2-T1		CATGCTGATATTTTAACAAAAAAAAA	56.5555	5.3289		1.20069e-20		3.40775
86	A2-T0 vs A2-T1		CATGCTGATATTTTAACAAAAAAAAA	122.791	64.3903		1.46351e-19		0.931288
87		A1-T0 vs A1-T2	CATGCTGATTATTCAATGCATAATCA	6.4578		41.6482		2.9199e-17		-2.68915	no match	none	none	unknown	none
87		B2-T0 vs B2-T2	CATGCTGATTATTCAATGCATAATCA	9.4713		27.9159		4.52092e-05		-1.55946
87		A2-T0 vs A2-T2	CATGCTGATTATTCAATGCATAATCA	6.8034		17.1624		9.00456e-05		-1.33492
88	A1-T0 vs A1-T1		CATGCTGTACGAATTATTTCAGACGA	0.4965	18.7436		2.25441e-12		-5.23848		chr06	901290	Conserved gene of unknown function	unknown	PGSC0003DMG400020844
88	B2-T0 vs B2-T1		CATGCTGTACGAATTATTTCAGACGA	2.5025	18.3553		6.57148e-07		-2.87478
88	A2-T0 vs A2-T1		CATGCTGTACGAATTATTTCAGACGA	3.0065	10.6384		2.88564e-06		-1.82313
89		A1-T0 vs A1-T2	CATGCTGTTTCTGTTAAAAAAAAAAA	18.8765		70.0043		3.5522e-19		-1.89085	no match	none	none	unknown	none
89		B2-T0 vs B2-T2	CATGCTGTTTCTGTTAAAAAAAAAAA	2.9909		46.5265		1.31437e-19		-3.95939
89		A2-T0 vs A2-T2	CATGCTGTTTCTGTTAAAAAAAAAAA	6.0123		52.5272		8.25575e-35		-3.12707
90	A1-T0 vs A1-T1	A1-T0 vs A1-T2	CATGCTTGGTCCCTTGAATTTGTTGG	59.1133	16.4006	15.5073	1.76935e-17	9.94482e-20	1.84899	1.93054	chr02	44373798	WRKY transcription factor-c, Zinc-finger family	pathogenesis, biotic stress, defense, transcription	PGSC0003DMG400001434
90	B2-T0 vs B2-T1	B2-T0 vs B2-T2	CATGCTTGGTCCCTTGAATTTGTTGG	37.3866	12.4342	11.2993	1.32817e-06	9.07871e-07	1.59399	1.72629
90	A2-T0 vs A2-T1	A2-T0 vs A2-T2	CATGCTTGGTCCCTTGAATTTGTTGG	56.9589	26.596	8.3211	2.03789e-12	2.35626e-24	1.09886	2.77507
91		A1-T0 vs A1-T2	CATGGAACGACTTGCAGAATCTGATG	116.736		21.2671		7.00967e-51		2.45656	no match	none	none	unknown	none
91		B2-T0 vs B2-T2	CATGGAACGACTTGCAGAATCTGATG	77.2655		23.9279		2.52589e-12		1.69113
91		A2-T0 vs A2-T2	CATGGAACGACTTGCAGAATCTGATG	170.719		36.9251		2.46223e-55		2.20895
92		A1-T0 vs A1-T2	CATGGAATAAAGGAAGGAAAAGTAGT	5.4643		132.92		2.8773e-79		-4.60438	chr02	32792197	Polyphenoloxidase	pathogenesis, abiotic/biotic stress, defense, oxidation	PGSC0003DMG400022430
92		B2-T0 vs B2-T2	CATGGAATAAAGGAAGGAAAAGTAGT	2.4924		80.4243		4.07986e-38		-5.012
92		A2-T0 vs A2-T2	CATGGAATAAAGGAAGGAAAAGTAGT	0.4747		36.9251		1.88187e-41		-6.28157
93		A1-T0 vs A1-T2	CATGGAATAGACGACGGTGTTATGCG	0		24.1471		4.82751e-18		-8.9157	no match	none	none	unknown	none
93		B2-T0 vs B2-T2	CATGGAATAGACGACGGTGTTATGCG	0		21.2692		1.43755e-12		-8.73262
93		A2-T0 vs A2-T2	CATGGAATAGACGACGGTGTTATGCG	0		5.7208		5.18978e-08		-6.83814
94	A1-T0 vs A1-T1		CATGGACAATTTAAAAAAAAAAAAAA	39.223	2.3429		2.53819e-27		4.0653		no match	none	none	unknown	none
94	B2-T0 vs B2-T1		CATGGACAATTTAAAAAAAAAAAAAA	10.0098	0		5.17311e-06		7.64527
94	A2-T0 vs A2-T1		CATGGACAATTTAAAAAAAAAAAAAA	13.45	2.7996		1.95998e-08		2.26433
95		A1-T0 vs A1-T2	CATGGAGAGTTTCTAAATCAAAAAAA	0.4968		27.6916		5.2693e-19		-5.80078	no match	none	none	unknown	none
95		B2-T0 vs B2-T2	CATGGAGAGTTTCTAAATCAAAAAAA	0		12.6286		8.73756e-08		-7.98055
95		A2-T0 vs A2-T2	CATGGAGAGTTTCTAAATCAAAAAAA	0		7.8011		1.53646e-10		-7.2856
96	A1-T0 vs A1-T1		CATGGAGCGACCGTTACAATTATGGA	0	7.2892		9.81123e-06		-7.18768		chr11	38516249	KiTH-2, Kiwellin	Allergen from Kiwi fruits	PGSC0003DMG400008099
96	B2-T0 vs B2-T1		CATGGAGCGACCGTTACAATTATGGA	0	7.6974		3.58215e-05		-7.26629
96	A2-T0 vs A2-T1		CATGGAGCGACCGTTACAATTATGGA	0	31.9152		2.68818e-51		-9.3181
97	A1-T0 vs A1-T1		CATGGAGGAAATTTTTGGGCTCTCAA	40.216	16.4006		8.11268e-08		1.29402		no match	none	none	unknown	none
97	B2-T0 vs B2-T1		CATGGAGGAAATTTTTGGGCTCTCAA	45.5447	9.4737		1.59224e-11		2.26529
97	A2-T0 vs A2-T1		CATGGAGGAAATTTTTGGGCTCTCAA	54.9078	26.876		5.49818e-11		1.03069
98		A1-T0 vs A1-T2	CATGGAGGACTTTTGTTGGGTCAGTG	53.6491		19.0518		7.89798e-13		1.49363	chr07	4017939	ATP binding protein	nucleotide binding (other)	PGSC0003DMG400030896
98		B2-T0 vs B2-T2	CATGGAGGACTTTTGTTGGGTCAGTG	103.685		23.9279		4.32029e-21		2.11545
98		A2-T0 vs A2-T2	CATGGAGGACTTTTGTTGGGTCAGTG	46.0418		20.8029		2.84067e-07		1.14616
99	A1-T0 vs A1-T1	A1-T0 vs A1-T2	CATGGAGTATGTTACTGGATTTTAAG	160.947	113.503	40.762	2.42074e-06	1.33416e-52	0.503114	1.98129	chr05	43113764	Anthocyanin 5-aromatic acyltransferase	Anthocyanin biosynthesis, secondary metabolism	PGSC0003DMG400027180
99	B2-T0 vs B2-T1	B2-T0 vs B2-T2	CATGGAGTATGTTACTGGATTTTAAG	248.247	143.29	45.8618	4.38955e-13	4.6812e-57	0.79863	2.43641
99	A2-T0 vs A2-T1	A2-T0 vs A2-T2	CATGGAGTATGTTACTGGATTTTAAG	205.843		41.0857	2.76579e-13	2.53135e-70	0.539277	2.32484
100		A1-T0 vs A1-T2	CATGGATAGAATGGCATAAACAAAAC	34.7726		7.3106		9.71549e-15		2.24989	chr10	10564	Oxygen-evolving enhancer protein 3-1, chloroplast	Chloroplast, photosynthesis	PGSC0003DMG400014402
100		B2-T0 vs B2-T2	CATGGATAGAATGGCATAAACAAAAC	24.9244		2.6587		1.02987e-08		3.22879
100		A2-T0 vs A2-T2	CATGGATAGAATGGCATAAACAAAAC	45.4089		8.8412		8.11668e-17		2.36066
101	A1-T0 vs A1-T1	A1-T0 vs A1-T2	CATGGATGAAAAGGACAAGTTAATAT	3.974	14.5783	26.8055	9.69544e-05	8.9636e-12	-1.87591	-2.75386	chr08	6616654	Ankyrin repeat-containing protein	protein-protein interaction (other)	PGSC0003DMG400025214
101	B2-T0 vs B2-T1	B2-T0 vs B2-T2	CATGGATGAAAAGGACAAGTTAATAT	1.9939	47.3684	26.5865	1.2506e-22	2.79467e-11	-4.56444	-3.737
101	A2-T0 vs A2-T1	A2-T0 vs A2-T2	CATGGATGAAAAGGACAAGTTAATAT	6.0123	54.3118	18.2025	3.55677e-50	3.53913e-06	-3.17512	-1.59814
102		A1-T0 vs A1-T2	CATGGATGAACTTTGGCAATTCAAAA	4.4708		28.1347		6.75381e-12		-2.65376	chr05	2837557	MYB transcription factor MYB84	DNA-binding, transcription	PGSC0003DMG400014550
102		B2-T0 vs B2-T2	CATGGATGAACTTTGGCAATTCAAAA	0.4985		12.6286		1.08596e-06		-4.663
102		A2-T0 vs A2-T2	CATGGATGAACTTTGGCAATTCAAAA	0.7911		6.7609		9.65435e-06		-3.0953
103		A1-T0 vs A1-T2	CATGGATGAGCCAAATCAAAGAAGAG	2.9805		37.8821		2.14622e-20		-3.66789	chr05	30935807	none	unknown	intergenic
103		B2-T0 vs B2-T2	CATGGATGAGCCAAATCAAAGAAGAG	0		22.5986		2.64034e-13		-8.82009
103		A2-T0 vs A2-T2	CATGGATGAGCCAAATCAAAGAAGAG	2.2151		22.8832		2.53883e-17		-3.36886
104		A1-T0 vs A1-T2	CATGGATGGGAATACAAAATGTGGCA	1.987		25.2547		5.93703e-14		-3.66789	chr05	3702883	Membrane associated ring finger 1,8	E3 ubiquitin protein ligase, protein degradation	PGSC0003DMG400030557
104		B2-T0 vs B2-T2	CATGGATGGGAATACAAAATGTGGCA	0.4985		9.97		2.62713e-05		-4.32196
104		A2-T0 vs A2-T2	CATGGATGGGAATACAAAATGTGGCA	1.5822		13.0018		1.471e-09		-3.03871
105	A1-T0 vs A1-T1	A1-T0 vs A1-T2	CATGGCACAATACCATTATTCAAACA	397.897	49.7225	27.9131	2.17292e-197	1.30821e-271	2.99968	3.83338	chr06	46546503	Chlorophyll a/b-binding protein (cab-12)	Chloroplast, photosynthesis	PGSC0003DMG400033084
105	B2-T0 vs B2-T1	B2-T0 vs B2-T2	CATGGCACAATACCATTATTCAAACA	108.172	58.6184	15.2873	1.68073e-07	6.6691e-30	0.889686	2.82292
105	A2-T0 vs A2-T1	A2-T0 vs A2-T2	CATGGCACAATACCATTATTCAAACA	316.597	56.8314	26.5237	6.06256e-187	4.28448e-161	2.47804	3.57729
106		A1-T0 vs A1-T2	CATGGCACTTGATAAGACTTGTGTAG	0		13.9566		1.1245e-10		-8.1248	chr06	39452516	Conserved gene of unknown function	unknown	PGSC0003DMG400031326
106		B2-T0 vs B2-T2	CATGGCACTTGATAAGACTTGTGTAG	0		7.3113		7.67796e-05		-7.19206
106		A2-T0 vs A2-T2	CATGGCACTTGATAAGACTTGTGTAG	0.1582		7.281		8.23428e-09		-5.52414
107		A1-T0 vs A1-T2	CATGGCCGCATTTCAACTAAAAAAAA	7.4513		80.8594		3.45271e-40		-3.43986	no match	none	none	unknown	none
107		B2-T0 vs B2-T2	CATGGCCGCATTTCAACTAAAAAAAA	2.9909		62.4784		1.01882e-27		-4.38469
107		A2-T0 vs A2-T2	CATGGCCGCATTTCAACTAAAAAAAA	6.487		65.009		1.74625e-45		-3.32502
108		A1-T0 vs A1-T2	CATGGCCGCATTTCAACTATTTCACG	2.9805		21.0456		1.12979e-09		-2.81989	chr01	4127161	none	unknown	not annotated
108		B2-T0 vs B2-T2	CATGGCCGCATTTCAACTATTTCACG	1.4955		31.2392		1.76789e-14		-4.38469
108		A2-T0 vs A2-T2	CATGGCCGCATTTCAACTATTTCACG	2.8479		34.3247		9.72577e-27		-3.59125
109		A1-T0 vs A1-T2	CATGGCTATTTTGCCTTAATTCAGTG	47.1913		17.9442		1.86136e-10		1.39501	chr12	15893898	Conserved gene of unknown function	unknown	PGSC0003DMG400021933
109		B2-T0 vs B2-T2	CATGGCTATTTTGCCTTAATTCAGTG	47.3563		6.6466		7.18052e-14		2.83286
109		A2-T0 vs A2-T2	CATGGCTATTTTGCCTTAATTCAGTG	72.6226		27.0437		2.37473e-14		1.42512
110	A1-T0 vs A1-T1	A1-T0 vs A1-T2	CATGGCTCTGTTTAGTCTGATGATTT	192.739	822.114	1089.28	2.43289e-228	0	-2.09343	-2.49865	chr01	67993408	Wound-induced protein WIN1	Pathogenesis, biotic stress, defense	PGSC0003DMG400019435
110	B2-T0 vs B2-T1	B2-T0 vs B2-T2	CATGGCTCTGTTTAGTCTGATGATTT	168.489	1355.33	1389.81	0	0	-3.00213	-3.04417
110	A2-T0 vs A2-T1	A2-T0 vs A2-T2	CATGGCTCTGTTTAGTCTGATGATTT	397.605	777.723	2110.45	3.2565e-130	0	-0.96777	-2.40814
111		A1-T0 vs A1-T2	CATGGCTGCCTCCTACGGGAGTTAAG	18.8765		4.6522		1.0707e-07		2.02061	chr07	8404232	Pectinesterase PPE8B	cell wall	PGSC0003DMG400015933
111		B2-T0 vs B2-T2	CATGGCTGCCTCCTACGGGAGTTAAG	14.4561		0		1.02331e-07		8.17554
111		A2-T0 vs A2-T2	CATGGCTGCCTCCTACGGGAGTTAAG	14.8726		3.1204		5.59478e-06		2.25284
112	A1-T0 vs A1-T1		CATGGCTGTTTTGCCTTAAAAAAAAA	63.5512	37.2268		1.27042e-05		0.771576		chr03	43275301	Inositol polyphosphate multikinase	abiotic stress	PGSC0003DMG400014228
112	B2-T0 vs B2-T1		CATGGCTGTTTTGCCTTAAAAAAAAA	46.5457	0.5921		8.61673e-24		6.29665
112	A2-T0 vs A2-T1		CATGGCTGTTTTGCCTTAAAAAAAAA	18.3553	2.5196		6.8085e-14		2.86492
113		A1-T0 vs A1-T2	CATGGGAAGAGTGGCAACTCTCCTTA	0		20.1595		3.686e-15		-8.65531	no match	none	none	unknown	none
113		B2-T0 vs B2-T2	CATGGGAAGAGTGGCAACTCTCCTTA	0		11.2993		4.75723e-07		-7.82009
113		A2-T0 vs A2-T2	CATGGGAAGAGTGGCAACTCTCCTTA	0		7.8011		1.53646e-10		-7.2856
114		A1-T0 vs A1-T2	CATGGGAATCTGTGCTAGCACGAGCC	8.4448		49.8449		1.7994e-19		-2.56132	chr07	49275228	CYP72A58	Cytochrome P450, oxidation, monooxygenase (other)	PGSC0003DMG400007074
114		B2-T0 vs B2-T2	CATGGGAATCTGTGCTAGCACGAGCC	3.4894		31.2392		1.96001e-11		-3.1623
114		A2-T0 vs A2-T2	CATGGGAATCTGTGCTAGCACGAGCC	6.8034		21.843		1.34928e-07		-1.68284
115	A1-T0 vs A1-T1		CATGGGAATCTTTTCAAAAAAAAAAA	54.1178	0		2.08435e-51		10.08		no match	none	none	unknown	none
115	B2-T0 vs B2-T1		CATGGGAATCTTTTCAAAAAAAAAAA	36.0354	0		7.56112e-20		9.49327
115	A2-T0 vs A2-T1		CATGGGAATCTTTTCAAAAAAAAAAA	12.3424	2.2397		1.73593e-08		2.46227
116		A1-T0 vs A1-T2	CATGGGGGACACTTGGGATACCTTGA	3.4773		27.9131		3.62046e-13		-3.00492	chr01	73257794	none	unknown	not annotated
116		B2-T0 vs B2-T2	CATGGGGGACACTTGGGATACCTTGA	1.4955		19.9399		9.38233e-09		-3.737
116		A2-T0 vs A2-T2	CATGGGGGACACTTGGGATACCTTGA	1.424		19.2426		2.55019e-16		-3.75631
117		A1-T0 vs A1-T2	CATGGGTCAGGGTGCTTGCTGCGCGT	0.4968		23.704		3.46298e-16		-5.57646	chr08	38054195	Monoxygenase	oxidation, monooxygenase (other)	PGSC0003DMG400026225
117		B2-T0 vs B2-T2	CATGGGTCAGGGTGCTTGCTGCGCGT	0		19.9399		7.82687e-12		-8.63952
117		A2-T0 vs A2-T2	CATGGGTCAGGGTGCTTGCTGCGCGT	1.424		15.0821		4.61239e-12		-3.40484
118	A1-T0 vs A1-T1	A1-T0 vs A1-T2	CATGGGTTGTTCCTGTCAATAATATA	21.3603	65.6025	108.551	2.04377e-14	3.46265e-37	-1.61957	-2.34537	chr08	36875459	Major pollen allergen Ory s 1	allergen (other)	PGSC0003DMG400001848
118	B2-T0 vs B2-T1	B2-T0 vs B2-T2	CATGGGTTGTTCCTGTCAATAATATA	31.9032	94.1448	103.023	1.47779e-14	7.58952e-17	-1.55539	-1.69119
118	A2-T0 vs A2-T1	A2-T0 vs A2-T2	CATGGGTTGTTCCTGTCAATAATATA	22.1507	106.664	66.5692	3.90966e-66	2.1914e-18	-2.2675	-1.5875
119		A1-T0 vs A1-T2	CATGGTACATTTTGTCATTTGTTTTA	120.71		40.0974		2.14021e-29		1.58997	chr12	58718058	EMB2394 (EMBRYO DEFECTIVE 2394)	development	PGSC0003DMG401023851
119		B2-T0 vs B2-T2	CATGGTACATTTTGTCATTTGTTTTA	97.205		41.2092		4.30945e-10		1.23807
119		A2-T0 vs A2-T2	CATGGTACATTTTGTCATTTGTTTTA	179.579		67.6093		6.44318e-33		1.40932
120		A1-T0 vs A1-T2	CATGGTGAGTACCAAAAAAAAAAAAA	7.948		30.793		1.79135e-09		-1.95394	no match	none	none	unknown	none
120		B2-T0 vs B2-T2	CATGGTGAGTACCAAAAAAAAAAAAA	1.4955		37.8858		6.33594e-18		-4.663
120		A2-T0 vs A2-T2	CATGGTGAGTACCAAAAAAAAAAAAA	8.5438		45.7663		7.97772e-23		-2.42133
121		A1-T0 vs A1-T2	CATGGTGAGTACCACTTAAAAAAAAA	9.4383		27.2485		1.70956e-06		-1.52958	no match	none	none	unknown	none
121		B2-T0 vs B2-T2	CATGGTGAGTACCACTTAAAAAAAAA	5.4834		33.2332		4.36626e-10		-2.59949
121		A2-T0 vs A2-T2	CATGGTGAGTACCACTTAAAAAAAAA	9.1767		47.8466		2.57694e-23		-2.38237
122	A1-T0 vs A1-T1		CATGGTGATTGATGTAAAAAAAAAAA	86.3899	22.3882		1.38251e-26		1.94813		no match	none	none	unknown	none
122	B2-T0 vs B2-T1		CATGGTGATTGATGTAAAAAAAAAAA	61.0599	10.0658		2.40366e-17		2.60077
122	A2-T0 vs A2-T1		CATGGTGATTGATGTAAAAAAAAAAA	21.9948	5.0392		3.46527e-12		2.12588
123		A1-T0 vs A1-T2	CATGGTGTCTTATGACATTCAATTTA	53.1523		17.5011		5.32365e-14		1.60269	chr12	48218736	PSI-H, photosystem I-H	Chloroplast, photosynthesis	PGSC0003DMG400007571
123		B2-T0 vs B2-T2	CATGGTGTCTTATGACATTCAATTTA	35.8911		8.6406		6.73006e-08		2.05442
123		A2-T0 vs A2-T2	CATGGTGTCTTATGACATTCAATTTA	95.7226		21.3229		5.58883e-31		2.16645
124		A1-T0 vs A1-T2	CATGGTTGAAAGTTGAAAAAAAAAAA	5.4643		31.2361		1.95148e-12		-2.51512	no match	none	none	unknown	none
124		B2-T0 vs B2-T2	CATGGTTGAAAGTTGAAAAAAAAAAA	0.4985		9.97		2.62713e-05		-4.32196
124		A2-T0 vs A2-T2	CATGGTTGAAAGTTGAAAAAAAAAAA	1.8986		37.4452		8.13506e-34		-4.30175
125		A1-T0 vs A1-T2	CATGGTTTCCATCCAAAAAAAAAAAA	0		60.9215		1.252e-44		-10.2508	no match	none	none	unknown	none
125		B2-T0 vs B2-T2	CATGGTTTCCATCCAAAAAAAAAAAA	0		40.5445		3.063e-23		-9.66336
125		A2-T0 vs A2-T2	CATGGTTTCCATCCAAAAAAAAAAAA	0		27.5638		1.46071e-34		-9.10663
126	A1-T0 vs A1-T1	A1-T0 vs A1-T2	CATGGTTTTGTCCCACTGGGTTTTCC	3.4773	17.1816	85.7332	1.37031e-06	1.12795e-51	-2.30559	-4.62383	no match	none	none	unknown	none
126	B2-T0 vs B2-T1	B2-T0 vs B2-T2	CATGGTTTTGTCCCACTGGGTTTTCC	2.9909	354.079	99.0349	2.70277e-191	8.2747e-47	-6.88155	-5.04927
126	A2-T0 vs A2-T1	A2-T0 vs A2-T2	CATGGTTTTGTCCCACTGGGTTTTCC	2.2151	156.496	119.617	2.99016e-223	1.02205e-125	-6.14248	-5.75492
127	A1-T0 vs A1-T1		CATGTAAACATCAATCGTTGTAATCT	3.4755	20.5659		1.78989e-08		-2.56498		no match	none	none	unknown	none
127	B2-T0 vs B2-T1		CATGTAAACATCAATCGTTGTAATCT	3.5034	20.7237		6.51293e-07		-2.56444
127	A2-T0 vs A2-T1		CATGTAAACATCAATCGTTGTAATCT	10.76	32.1952		2.23718e-13		-1.58116
128		A1-T0 vs A1-T2	CATGTAAAGAATTTCGTCAGTTAAGT	36.2628		14.8427		1.51214e-07		1.28874	chr08	22869653	YGGT family protein	unknown, membrane protein?	PGSC0003DMG402018816
128		B2-T0 vs B2-T2	CATGTAAAGAATTTCGTCAGTTAAGT	26.9183		5.3173		4.64516e-07		2.33982
128		A2-T0 vs A2-T2	CATGTAAAGAATTTCGTCAGTTAAGT	62.0219		20.8029		3.93725e-14		1.576
129	A1-T0 vs A1-T1		CATGTAAATCTTGTGATTAAAGTTGA	46.1739	8.0701		2.90528e-20		2.51641		chr08	43633865	GTP binding protein	protein transport, vesicle-mediated transport	PGSC0003DMG402012350
129	B2-T0 vs B2-T1		CATGTAAATCTTGTGATTAAAGTTGA	44.0432	5.9211		3.04566e-14		2.89499
129	A2-T0 vs A2-T1		CATGTAAATCTTGTGATTAAAGTTGA	29.9066	4.4793		5.81824e-21		2.73911
130		A1-T0 vs A1-T2	CATGTAACAGAGGAACTACTCAACTT	0.9935		49.6233		4.58812e-33		-5.64235	chr08	34140095	Copalyl diphosphate synthase	diterpenoid biosynthesis, secondary metabolism	PGSC0003DMG400001948
130		B2-T0 vs B2-T2	CATGTAACAGAGGAACTACTCAACTT	0		17.2813		2.32015e-10		-8.43306
130		A2-T0 vs A2-T2	CATGTAACAGAGGAACTACTCAACTT	0		3.6405		1.75298e-05		-6.18607
131	A1-T0 vs A1-T1		CATGTAAGCTTCAATTAATTAAAATG	7.4474	40.6111		6.82717e-15		-2.44706		no match	none	none	unknown	none
131	B2-T0 vs B2-T1		CATGTAAGCTTCAATTAATTAAAATG	8.0079	63.3553		1.64928e-21		-2.98398
131	A2-T0 vs A2-T1		CATGTAAGCTTCAATTAATTAAAATG	19.463	59.3511		6.55034e-24		-1.60854
132	A1-T0 vs A1-T1		CATGTAAGGTTGACAGGTCAAAGCCT	4.4684	16.661		2.49997e-05		-1.89863		chr07	46505477	Optic atrophy 3 protein	unknown	PGSC0003DMG400009387
132	B2-T0 vs B2-T1		CATGTAAGGTTGACAGGTCAAAGCCT	5.5054	27.829		4.31754e-08		-2.33767
132	A2-T0 vs A2-T1		CATGTAAGGTTGACAGGTCAAAGCCT	13.7665	36.9544		3.95799e-13		-1.42459
133		A1-T0 vs A1-T2	CATGTAAGTACTGAAGTCTTCACTAA	0		13.5135		2.35112e-10		-8.07826	no match	none	none	unknown	none
133		B2-T0 vs B2-T2	CATGTAAGTACTGAAGTCTTCACTAA	0		7.976		3.29052e-05		-7.31759
133		A2-T0 vs A2-T2	CATGTAAGTACTGAAGTCTTCACTAA	0		7.281		6.58686e-10		-7.18607
134		A1-T0 vs A1-T2	CATGTAATAAGATGTACATTGAAGTT	0		23.9255		6.9804e-18		-8.90241	chr11	16509103	none	unknown	intergenic
134		B2-T0 vs B2-T2	CATGTAATAAGATGTACATTGAAGTT	0		21.2692		1.43755e-12		-8.73262
134		A2-T0 vs A2-T2	CATGTAATAAGATGTACATTGAAGTT	0.6329		35.3649		1.84155e-38		-5.80425
135	A1-T0 vs A1-T1		CATGTAATGTTTGTTAAAAAAAAAAA	453.795	347.797		7.98386e-10		0.383794		no match	none	none	unknown	none
135	B2-T0 vs B2-T1		CATGTAATGTTTGTTAAAAAAAAAAA	441.934	100.066		7.54426e-93		2.14288
135	A2-T0 vs A2-T1		CATGTAATGTTTGTTAAAAAAAAAAA	164.09	89.3066		2.26084e-23		0.877653
136	A1-T0 vs A1-T1		CATGTAATTATGTATTTTACTGAAAA	14.8948	0.781		1.52268e-11		4.25338		no match	none	none	unknown	none
136	B2-T0 vs B2-T1		CATGTAATTATGTATTTTACTGAAAA	10.0098	0		5.17311e-06		7.64527
136	A2-T0 vs A2-T1		CATGTAATTATGTATTTTACTGAAAA	26.1089	0.5599		1.87641e-29		5.54319
137	A1-T0 vs A1-T1	A1-T0 vs A1-T2	CATGTAATTCCTATAGTCTCTAAGCC	22.8505	51.8052	392.999	7.9229e-08	3.412e-216	-1.18161	-4.10423	chr08	34096475	Cytochrome P450	oxidation, monooxygenase (other)	PGSC0003DMG400020809
137	B2-T0 vs B2-T1	B2-T0 vs B2-T2	CATGTAATTCCTATAGTCTCTAAGCC	1.4955	43.2237	124.957	1.95495e-21	1.24e-64	-4.84737	-6.38469
137	A2-T0 vs A2-T1	A2-T0 vs A2-T2	CATGTAATTCCTATAGTCTCTAAGCC	8.2274	44.7933	45.2462	1.84535e-31	5.1457e-23	-2.44462	-2.45929
138		A1-T0 vs A1-T2	CATGTACAATGCTTTTCAAAGGATAA	0		31.4576		2.50341e-23		-9.29727	chr02	22777543	patatin 3	storage protein, phospholipase? (other)	PGSC0003DMG400000766
138		B2-T0 vs B2-T2	CATGTACAATGCTTTTCAAAGGATAA	0		25.2572		8.90702e-15		-8.98055
138		A2-T0 vs A2-T2	CATGTACAATGCTTTTCAAAGGATAA	0.1582		24.4434		3.42796e-29		-7.27137
139		A1-T0 vs A1-T2	CATGTACCTTAAAACTACACATTTCA	21.857		65.5737		1.53296e-14		-1.58502	chr09	50784164	Selenium-binding protein	unknown	PGSC0003DMG400020582
139		B2-T0 vs B2-T2	CATGTACCTTAAAACTACACATTTCA	22.9304		57.1611		2.66501e-07		-1.31777
139		A2-T0 vs A2-T2	CATGTACCTTAAAACTACACATTTCA	3.7973		22.3631		9.3481e-13		-2.55809
140	A1-T0 vs A1-T1		CATGTACCTTTAGCAAAAAAAAAAAA	75.9635	29.9376		3.30835e-14		1.34335		no match	none	none	unknown	none
140	B2-T0 vs B2-T1		CATGTACCTTTAGCAAAAAAAAAAAA	20.0197	0		2.46907e-11		8.64527
140	A2-T0 vs A2-T1		CATGTACCTTTAGCAAAAAAAAAAAA	14.3995	3.9194		2.29914e-07		1.87731
141	A1-T0 vs A1-T1	A1-T0 vs A1-T2	CATGTACTAGAAGTGCCACTTATAGT	0.9935	29.1567	65.1306	3.29e-18	4.81391e-44	-4.87591	-6.03467	chr03	8929783	ABC transporter family protein	membrane transport, water channel	PGSC0003DMG400014880
141	B2-T0 vs B2-T1	B2-T0 vs B2-T2	CATGTACTAGAAGTGCCACTTATAGT	0	88.8158	96.3762	1.2661e-51	3.76409e-54	-10.7947	-10.9125
141	A2-T0 vs A2-T1	A2-T0 vs A2-T2	CATGTACTAGAAGTGCCACTTATAGT	0.7911	47.3129	30.6842	1.75752e-67	5.2813e-32	-5.90209	-5.2775
142		A1-T0 vs A1-T2	CATGTACTAGGTATGCTTATTTTATA	24.3408		89.9423		3.65668e-24		-1.88562	chr02	27010224	Alcohol dehydrogenase	detoxification, anoxic/hypoxic stress	PGSC0003DMG400021152
142		B2-T0 vs B2-T2	CATGTACTAGGTATGCTTATTTTATA	5.9818		29.9099		3.1455e-08		-2.32196
142		A2-T0 vs A2-T2	CATGTACTAGGTATGCTTATTTTATA	18.3534		39.5254		4.39631e-07		-1.10673
143	A1-T0 vs A1-T1	A1-T0 vs A1-T2	CATGTACTATCTTCACTACTTGTTTC	2.4838	20.3055	54.9401	1.15745e-09	6.53262e-33	-3.03203	-4.46727	chr02	45271304	Alpha-DOX2	lipid metabolism, oxylipins, senescence	PGSC0003DMG402000506
143	B2-T0 vs B2-T1	B2-T0 vs B2-T2	CATGTACTATCTTCACTACTTGTTTC	0.997	26.6447	40.5445	1.73747e-13	2.06493e-20	-4.73436	-5.34581
143	A2-T0 vs A2-T1	A2-T0 vs A2-T2	CATGTACTATCTTCACTACTTGTTTC	1.8986	14.8378	34.8448	6.71708e-14	5.41437e-31	-2.96609	-4.19791
144	A1-T0 vs A1-T1		CATGTACTATTTTCTTTGGATTTTTA	1.986	11.9751		2.04958e-05		-2.59211		chr09	4590937	none	unknown	intergenic
144	B2-T0 vs B2-T1		CATGTACTATTTTCTTTGGATTTTTA	0	10.6579		7.22481e-07		-7.73578
144	A2-T0 vs A2-T1		CATGTACTATTTTCTTTGGATTTTTA	0.1582	3.0795		8.52208e-05		-4.28257
145		A1-T0 vs A1-T2	CATGTAGCCTTTTTATCTTTTGAAGC	388.459		593.486		3.29693e-27		-0.611452	chr08	37997793	Bax inhibitor	ER stress response pathway, programmed cell death	PGSC0003DMG400026250
145		B2-T0 vs B2-T2	CATGTAGCCTTTTTATCTTTTGAAGC	242.763		372.876		3.92776e-12		-0.619147
145		A2-T0 vs A2-T2	CATGTAGCCTTTTTATCTTTTGAAGC	334.95		558.557		5.67035e-40		-0.737758
146		A1-T0 vs A1-T2	CATGTATACTTATTACTAGTACTGGA	55.6361		8.4182		2.66901e-28		2.72443	no match	none	none	unknown	none
146		B2-T0 vs B2-T2	CATGTATACTTATTACTAGTACTGGA	41.3744		4.6526		1.85353e-13		3.15262
146		A2-T0 vs A2-T2	CATGTATACTTATTACTAGTACTGGA	39.0801		7.8011		2.04839e-14		2.32469
147	A1-T0 vs A1-T1		CATGTATAGTGAGTCGTATTACAATT	1.986	18.7436		1.81791e-09		-3.23848		no match	none	none	unknown	none
147	B2-T0 vs B2-T1		CATGTATAGTGAGTCGTATTACAATT	49.0482	111.908		8.81341e-12		-1.19004
147	A2-T0 vs A2-T1		CATGTATAGTGAGTCGTATTACAATT	14.7159	178.053		1.05818e-180		-3.59686
148	A1-T0 vs A1-T1		CATGTATATTGGTGCACAAAAAAAAA	34.2581	11.9751		2.11025e-08		1.51641		no match	none	none	unknown	none
148	B2-T0 vs B2-T1		CATGTATATTGGTGCACAAAAAAAAA	27.0265	2.9605		5.71395e-10		3.19045
148	A2-T0 vs A2-T1		CATGTATATTGGTGCACAAAAAAAAA	13.7665	3.3595		1.01456e-07		2.03485
149		A1-T0 vs A1-T2	CATGTATATTGGTGCACAATTCGAGA	133.626		33.8945		6.49396e-44		1.97908	chr12	58210230	Chloroplast photosystem II 5 kDa protein	Chloroplast, photosynthesis	PGSC0003DMG400004639
149		B2-T0 vs B2-T2	CATGTATATTGGTGCACAATTCGAGA	74.7731		31.9039		5.46252e-08		1.22879
149		A2-T0 vs A2-T2	CATGTATATTGGTGCACAATTCGAGA	260.587		54.0874		3.28153e-86		2.2684
150	A1-T0 vs A1-T1	A1-T0 vs A1-T2	CATGTATGATGATGATGATTTTTATC	56.6296	12.756	8.6398	2.5412e-20	1.23175e-28	2.14963	2.71249	chr09	8597313	Glycerol-3-phosphate acyltransferase 6	lipid metabolism	PGSC0003DMG400020315
150	B2-T0 vs B2-T1	B2-T0 vs B2-T2	CATGTATGATGATGATGATTTTTATC	37.885	10.0658	9.97	3.16018e-08	1.0208e-07	1.91796	1.92597
150	A2-T0 vs A2-T1	A2-T0 vs A2-T2	CATGTATGATGATGATGATTTTTATC	48.2569	13.438	4.1606	2.98792e-21	2.06595e-25	1.84457	3.53588
151		A1-T0 vs A1-T2	CATGTATGTTATGAGGCAAACTAAAT	3.974		0		5.05019e-05		6.31252	chr08	41801028	Gene of unknown function	unknown	PGSC0003DMG400012130
151		B2-T0 vs B2-T2	CATGTATGTTATGAGGCAAACTAAAT	91.7217		21.2692		9.5085e-19		2.10849
151		A2-T0 vs A2-T2	CATGTATGTTATGAGGCAAACTAAAT	82.274		20.2828		8.9272e-25		2.02018
152		A1-T0 vs A1-T2	CATGTATGTTATGGGGCTGTGGAAAA	0.4968		7.5321		5.85073e-05		-3.92246	chr02	15807219	AMP dependent ligase	DNA secondary structure (other)	PGSC0003DMG400021452
152		B2-T0 vs B2-T2	CATGTATGTTATGGGGCTGTGGAAAA	1.4955		16.6166		4.01567e-07		-3.47396
152		A2-T0 vs A2-T2	CATGTATGTTATGGGGCTGTGGAAAA	1.2658		17.1624		9.72342e-15		-3.76118
153		A1-T0 vs A1-T2	CATGTATGTTGAGGATAAAAACCTTT	0.9935		81.3025		1.51667e-55		-6.35463	chr10	44474228	glucosyltransferase	unknown	PGSC0003DMG400035573
153		B2-T0 vs B2-T2	CATGTATGTTGAGGATAAAAACCTTT	3.9879		68.4604		6.15343e-29		-4.10157
153		A2-T0 vs A2-T2	CATGTATGTTGAGGATAAAAACCTTT	1.1075		100.894		4.14107e-112		-6.50934
154	A1-T0 vs A1-T1	A1-T0 vs A1-T2	CATGTATGTTTAAGGATAAAAAGCTT	102.827	43.2143	19.7164	8.23838e-17	2.1804e-43	1.2499	2.38276	chr10	44479306	Glucosyltransferase	multiple functions, carbohydrate metabolism	PGSC0003DMG400008137
154	B2-T0 vs B2-T1	B2-T0 vs B2-T2	CATGTATGTTTAAGGATAAAAAGCTT	104.682	47.3684	21.9339	2.13853e-10	6.88784e-23	1.14981	2.25478
154	A2-T0 vs A2-T1	A2-T0 vs A2-T2	CATGTATGTTTAAGGATAAAAAGCTT	93.6658	62.7106	26.5237	1.59087e-07	9.52286e-25	0.578964	1.82024
155		A1-T0 vs A1-T2	CATGTATTAGAATTCTGTTTTGTTTT	18.3798		89.0562		8.86239e-30		-2.2766	chr10	47528256	Glutathione S-transferase omega	detoxification, pathogenesis, biotic stress, defense	PGSC0003DMG400011049
155		B2-T0 vs B2-T2	CATGTATTAGAATTCTGTTTTGTTTT	14.4561		36.5565		3.15219e-05		-1.33845
155		A2-T0 vs A2-T2	CATGTATTAGAATTCTGTTTTGTTTT	29.587		53.5674		2.46374e-06		-0.856392
156		A1-T0 vs A1-T2	CATGTATTCTTATATATATATGTAAT	253.84		146.433		4.01987e-20		0.793675	no match	none	none	unknown	none
156		B2-T0 vs B2-T2	CATGTATTCTTATATATATATGTAAT	176.464		53.1731		3.94841e-27		1.73061
156		A2-T0 vs A2-T2	CATGTATTCTTATATATATATGTAAT	223.722		66.0491		1.08155e-54		1.7601
157		A1-T0 vs A1-T2	CATGTATTTAACCTAAAAAAAAAAAA	66.0679		139.123		5.01068e-17		-1.07434	no match	none	none	unknown	none
157		B2-T0 vs B2-T2	CATGTATTTAACCTAAAAAAAAAAAA	38.3835		77.7657		1.06541e-06		-1.01865
157		A2-T0 vs A2-T2	CATGTATTTAACCTAAAAAAAAAAAA	18.6699		70.2097		5.39245e-25		-1.91096
158	A1-T0 vs A1-T1	A1-T0 vs A1-T2	CATGTATTTAATTTTCTGGATTCTAG	91.8989	15.3593	5.7599	7.62322e-40	2.13784e-66	2.58019	3.99594	chr07	34833816	24K germin	biotic/abiotic stress response	PGSC0003DMG400013010
158	B2-T0 vs B2-T1	B2-T0 vs B2-T2	CATGTATTTAATTTTCTGGATTCTAG	54.8336	13.0263	3.3233	1.98185e-12	5.19767e-21	2.07942	4.04436
158	A2-T0 vs A2-T1	A2-T0 vs A2-T2	CATGTATTTAATTTTCTGGATTCTAG	82.5904	32.7551	14.0419	6.46633e-23	4.51116e-32	1.33441	2.55623
159		A1-T0 vs A1-T2	CATGTATTTACAACAGAGAGATTTCT	13.909		3.1015		1.72453e-06		2.165	chr03	41467469	Ribulose-phosphate 3-epimerase, chloroplastic	Chloroplast, pentose phosphate pathway,	PGSC0003DMG400019521
159		B2-T0 vs B2-T2	CATGTATTTACAACAGAGAGATTTCT	15.4531		1.3293		3.73213e-06		3.53913
159		A2-T0 vs A2-T2	CATGTATTTACAACAGAGAGATTTCT	35.7575		4.1606		2.6407e-17		3.10339
160		A1-T0 vs A1-T2	CATGTCAAGTATTCAGTTTGACTATA	19.87		130.483		9.07144e-52		-2.71519	chr03	16961178	Luminal-binding protein 5	heat shock protein, chaperone, protein conformation	PGSC0003DMG400018544
160		B2-T0 vs B2-T2	CATGTCAAGTATTCAGTTTGACTATA	11.4652		67.7957		7.14289e-19		-2.56393
160		A2-T0 vs A2-T2	CATGTCAAGTATTCAGTTTGACTATA	23.7329		89.4523		1.95559e-31		-1.91423
161	A1-T0 vs A1-T1	A1-T0 vs A1-T2	CATGTCAATAATTGGTAACTACCAAC	0	7.2892	13.5135	9.81123e-06	2.35112e-10		-8.07826	no match	none	none	unknown	none
161	B2-T0 vs B2-T1	B2-T0 vs B2-T2	CATGTCAATAATTGGTAACTACCAAC	0	16.579	21.2692	2.93896e-10	1.43755e-12		-8.73262
161	A2-T0 vs A2-T1	A2-T0 vs A2-T2	CATGTCAATAATTGGTAACTACCAAC	0.7911	18.1973	8.3211	1.8427e-23	2.72655e-07		-3.39486
162		A1-T0 vs A1-T2	CATGTCAATTCCTGGCTCTCCTTGAC	0.4968		53.3894		2.64054e-37		-6.74789	chr06	50347438	Conserved gene of unknown function	unknown	PGSC0003DMG400007147
162		B2-T0 vs B2-T2	CATGTCAATTCCTGGCTCTCCTTGAC	44.8639		106.346		1.86363e-11		-1.24514
162		A2-T0 vs A2-T2	CATGTCAATTCCTGGCTCTCCTTGAC	34.3336		66.0491		1.31796e-08		-0.943919
163		A1-T0 vs A1-T2	CATGTCACAATAACCTGCTCTTTTCT	59.1133		14.6212		7.43233e-21		2.01543	chr08	41374151	Electron carrier	central metabolism, electron transport chains, photosynthesis or respiration	PGSC0003DMG400012224
163		B2-T0 vs B2-T2	CATGTCACAATAACCTGCTCTTTTCT	55.8306		5.982		4.57285e-18		3.22236
163		A2-T0 vs A2-T2	CATGTCACAATAACCTGCTCTTTTCT	103.317		14.562		6.9674e-44		2.8268
164	A1-T0 vs A1-T1		CATGTCATATAGGCCCAACCAAGTTA	0.4965	11.1941		2.83986e-07		-4.49482		chr03	855601	THM18 protein	myb-related transcription factor	PGSC0003DMG400013405
164	B2-T0 vs B2-T1		CATGTCATATAGGCCCAACCAAGTTA	0	11.8421		1.516e-07		-7.88778
164	A2-T0 vs A2-T1		CATGTCATATAGGCCCAACCAAGTTA	1.1077	13.158		1.11957e-14		-3.57037
165	A1-T0 vs A1-T1		CATGTCCATTGATGTTAAAAAAAAAA	104.76	65.0818		4.44881e-07		0.686763		no match	none	none	unknown	none
165	B2-T0 vs B2-T1		CATGTCCATTGATGTTAAAAAAAAAA	92.0904	27.829		7.71034e-16		1.72646
165	A2-T0 vs A2-T1		CATGTCCATTGATGTTAAAAAAAAAA	33.7042	12.3181		2.43447e-11		1.45214
166	A1-T0 vs A1-T1		CATGTCCCTTTCTAAAAAAAAAAAAA	35.251	2.6033		2.90076e-23		3.75927		no match	none	none	unknown	none
166	B2-T0 vs B2-T1		CATGTCCCTTTCTAAAAAAAAAAAAA	8.5084	0		3.25038e-05		7.41081
166	A2-T0 vs A2-T1		CATGTCCCTTTCTAAAAAAAAAAAAA	10.6018	0.28		3.0028e-12		5.24295
167		A1-T0 vs A1-T2	CATGTCCTCTTCTGTGAAAAAAAAAA	0		7.5321		4.96048e-06		-7.23498	no match	none	none	unknown	none
167		B2-T0 vs B2-T2	CATGTCCTCTTCTGTGAAAAAAAAAA	3.4894		69.125		3.48827e-30		-4.30815
167		A2-T0 vs A2-T2	CATGTCCTCTTCTGTGAAAAAAAAAA	0.1582		6.7609		3.31355e-08		-5.41723
168	A1-T0 vs A1-T1	A1-T0 vs A1-T2	CATGTCCTTTGGGTTACATACAATCA	33.7791	73.6727	112.539	6.44842e-10	5.96235e-27	-1.12575	-1.73622	no match	none	none	unknown	none
168	B2-T0 vs B2-T1	B2-T0 vs B2-T2	CATGTCCTTTGGGTTACATACAATCA	34.3956	211.382	130.939	2.37729e-59	6.38359e-25	-2.61376	-1.9286
168	A2-T0 vs A2-T1	A2-T0 vs A2-T2	CATGTCCTTTGGGTTACATACAATCA	86.8623	211.368	127.938	2.07499e-57	7.8772e-07	-1.2828	-0.558638
169		A1-T0 vs A1-T2	CATGTCTAATTAATACTATATAGTTA	1.987		15.7288		7.75137e-08		-2.98474	chr05	8416150	Conserved gene of unknown function	unknown	PGSC0003DMG400013512
169		B2-T0 vs B2-T2	CATGTCTAATTAATACTATATAGTTA	0		27.2512		7.0111e-16		-9.09018
169		A2-T0 vs A2-T2	CATGTCTAATTAATACTATATAGTTA	2.5315		13.0018		2.11442e-07		-2.36064
170	A1-T0 vs A1-T1		CATGTCTCTAATAATTATTACGCTTT	1.4895	21.8675		2.6205e-12		-3.87591		no match	none	none	unknown	none
170	B2-T0 vs B2-T1		CATGTCTCTAATAATTATTACGCTTT	0	13.6184		1.45717e-08		-8.08942
170	A2-T0 vs A2-T1		CATGTCTCTAATAATTATTACGCTTT	0.3165	19.877		3.16304e-29		-5.97288
171	A1-T0 vs A1-T1		CATGTCTTTTTAGTGCAAAAAAAAAA	268.106	207.221		4.50271e-06		0.371639		no match	none	none	unknown	none
171	B2-T0 vs B2-T1		CATGTCTTTTTAGTGCAAAAAAAAAA	177.174	55.0658		3.27557e-28		1.68594
171	A2-T0 vs A2-T1		CATGTCTTTTTAGTGCAAAAAAAAAA	80.8585	29.9555		8.67875e-25		1.43258
172	A1-T0 vs A1-T1		CATGTGAAAATGTCAAAGTTTAAGTC	7.4474	22.6485		1.02465e-05		-1.60461		chr12	1092658	RNA-binding protein	RNA binding (other)	PGSC0003DMG400007842
172	B2-T0 vs B2-T1		CATGTGAAAATGTCAAAGTTTAAGTC	0.5005	28.4211		1.34004e-15		-5.82747
172	A2-T0 vs A2-T1		CATGTGAAAATGTCAAAGTTTAAGTC	3.4812	34.7148		4.80724e-34		-3.3179
173	A1-T0 vs A1-T1		CATGTGAATCTTTCCAAAAAAAAAAA	528.269	0		0		13.3671		no match	none	none	unknown	none
173	B2-T0 vs B2-T1		CATGTGAATCTTTCCAAAAAAAAAAA	146.644	0		1.19986e-78		11.5181
173	A2-T0 vs A2-T1		CATGTGAATCTTTCCAAAAAAAAAAA	64.8766	28.2757		9.19797e-16		1.19813
174	A1-T0 vs A1-T1		CATGTGAATCTTTTAAAAAAAAAAAA	641.47	0		0		13.6472		no match	none	none	unknown	none
174	B2-T0 vs B2-T1		CATGTGAATCTTTTAAAAAAAAAAAA	75.0737	7.6974		3.55282e-26		3.28587
174	A2-T0 vs A2-T1		CATGTGAATCTTTTAAAAAAAAAAAA	32.7548	16.5175		1.07798e-06		0.98771
175	A1-T0 vs A1-T1		CATGTGAATCTTTTCATAAAAAAAAA	2695.96	885.373		0		1.60644		no match	none	none	unknown	none
175	B2-T0 vs B2-T1		CATGTGAATCTTTTCATAAAAAAAAA	852.837	309.671		1.32027e-105		1.46153
175	A2-T0 vs A2-T1		CATGTGAATCTTTTCATAAAAAAAAA	859.378	405.659		8.63649e-162		1.08303
176	A1-T0 vs A1-T1		CATGTGAATCTTTTCATATCAAAAAA	67.0266	0		1.85637e-63		10.3886		chr07	41443769	none	unknown	intergenic
176	B2-T0 vs B2-T1		CATGTGAATCTTTTCATATCAAAAAA	21.5211	0.5921		8.31325e-11		5.18376
176	A2-T0 vs A2-T1		CATGTGAATCTTTTCATATCAAAAAA	7.1206	0		2.24211e-09		7.15393
177	A1-T0 vs A1-T1		CATGTGAATCTTTTCGAAAAAAAAAA	268.106	0		3.64747e-251		12.3886		chr03	47377965	none	unknown	not annotated
177	B2-T0 vs B2-T1		CATGTGAATCTTTTCGAAAAAAAAAA	76.0747	2.3684		4.34083e-35		5.00542
177	A2-T0 vs A2-T1		CATGTGAATCTTTTCGAAAAAAAAAA	36.7107	14.8378		1.15116e-10		1.30693
178		A1-T0 vs A1-T2	CATGTGACGTAAAACATCAATATGCA	29.805		64.466		4.99633e-09		-1.11298	chr03	16579291	24 kDa seed maturation protein	unknown, allergen?	PGSC0003DMG400019959
178		B2-T0 vs B2-T2	CATGTGACGTAAAACATCAATATGCA	27.4168		64.4724		2.11168e-07		-1.23362
178		A2-T0 vs A2-T2	CATGTGACGTAAAACATCAATATGCA	37.0233		69.6896		1.44227e-08		-0.91251
179	A1-T0 vs A1-T1		CATGTGAGTTCTGCAAGGGTTGCAAT	17.8738	0		1.42075e-17		8.4817		chr06	43290295	Phospholipase PLDa1	lipid metabolism	PGSC0003DMG400028539
179	B2-T0 vs B2-T1		CATGTGAGTTCTGCAAGGGTTGCAAT	26.0256	4.7368		1.09013e-07		2.45793
179	A2-T0 vs A2-T1		CATGTGAGTTCTGCAAGGGTTGCAAT	38.6095	1.1198		1.16888e-41		5.1076
180		A1-T0 vs A1-T2	CATGTGATGACTACTAAAAAAAAAAA	0		21.4887		4.03284e-16		-8.74743	no match	none	none	unknown	none
180		B2-T0 vs B2-T2	CATGTGATGACTACTAAAAAAAAAAA	0		12.6286		8.73756e-08		-7.98055
180		A2-T0 vs A2-T2	CATGTGATGACTACTAAAAAAAAAAA	0		64.4889		1.91176e-79		-10.3329
181	A1-T0 vs A1-T1	A1-T0 vs A1-T2	CATGTGCTGCTTGTCCAAGGAGATTA	2.9805	26.5534	23.4825	1.0446e-12	3.61335e-11	-3.15602	-2.97796	chr02	26263852	CHP-rich zinc finger protein	abiotic stress, salinity	PGSC0003DMG400010439
181	B2-T0 vs B2-T1	B2-T0 vs B2-T2	CATGTGCTGCTTGTCCAAGGAGATTA	0	69.8684	9.97	8.96382e-41	2.59011e-06	-10.4485	-7.63952
181	A2-T0 vs A2-T1	A2-T0 vs A2-T2	CATGTGCTGCTTGTCCAAGGAGATTA	1.1075	20.9968	20.8029	9.13081e-26	2.91463e-19	-4.2446	-4.23136
182	A1-T0 vs A1-T1		CATGTGCTTTGCTAAAAAAAAAAAAA	155.403	110.379		5.28209e-06		0.493546		no match	none	none	unknown	none
182	B2-T0 vs B2-T1		CATGTGCTTTGCTAAAAAAAAAAAAA	83.0816	8.2895		4.07161e-29		3.32518
182	A2-T0 vs A2-T1		CATGTGCTTTGCTAAAAAAAAAAAAA	38.293	20.9968		2.16241e-06		0.86691
183	A1-T0 vs A1-T1	A1-T0 vs A1-T2	CATGTGTAAGGTTTTGCTAATTGTGA	7.948	28.8963	35.0022	8.40841e-05	1.07446e-11	-1.16253	-2.13878	chr03	23844226	Sec10	subunit of the exocyst protein complex, vesicle trafficking, transport	PGSC0003DMG400005252
183	B2-T0 vs B2-T1	B2-T0 vs B2-T2	CATGTGTAAGGTTTTGCTAATTGTGA	4.9849	69.8684	25.2572	3.34102e-28	3.32434e-07	-3.66572	-2.34107
183	A2-T0 vs A2-T1	A2-T0 vs A2-T2	CATGTGTAAGGTTTTGCTAATTGTGA	0.3164	81.7477	8.3211	3.68955e-38	3.72667e-09	-1.81329	-4.71679
184		A1-T0 vs A1-T2	CATGTGTCACTACTACTAGAAATAAA	0.4968		25.4763		1.94246e-17		-5.68049	chr12	50608145	Microsomal oleic acid desaturase	lipid metabolism	PGSC0003DMG400041652
184		B2-T0 vs B2-T2	CATGTGTCACTACTACTAGAAATAAA	0		17.2813		2.32015e-10		-8.43306
184		A2-T0 vs A2-T2	CATGTGTCACTACTACTAGAAATAAA	0.6329		8.3211		7.93941e-08		-3.71679
185		A1-T0 vs A1-T2	CATGTGTGTTGTGTTATGTTGTTGAA	1.987		27.6916		1.45983e-15		-3.80078	chr12	56529992	TSI-1 protein	pathogenesis, defense, biotic stress	PGSC0003DMG400029341
185		B2-T0 vs B2-T2	CATGTGTGTTGTGTTATGTTGTTGAA	0		19.2752		1.82629e-11		-8.59061
185		A2-T0 vs A2-T2	CATGTGTGTTGTGTTATGTTGTTGAA	2.0568		20.8029		9.33525e-16		-3.33827
186	A1-T0 vs A1-T1	A1-T0 vs A1-T2	CATGTGTTAGTGTGCATTGTGTAATG	21.3603	50.7638	58.9277	2.87248e-08	6.06054e-12	-1.24962	-1.46402	chr09	7485237	none	unknown	not annotated
186	B2-T0 vs B2-T1	B2-T0 vs B2-T2	CATGTGTTAGTGTGCATTGTGTAATG	29.9092	152.171	100.364	3.93221e-38	3.73778e-17	-2.34124	-1.74658
186	A2-T0 vs A2-T1	A2-T0 vs A2-T2	CATGTGTTAGTGTGCATTGTGTAATG	44.9342	78.9481	75.4104	2.62616e-11	7.66559e-07	-0.812939	-0.746948
187	A1-T0 vs A1-T1		CATGTGTTCGCAAAAAAAAAAAAAAA	50.1458	4.9462		2.70571e-29		3.34173		no match	none	none	unknown	none
187	B2-T0 vs B2-T1		CATGTGTTCGCAAAAAAAAAAAAAAA	29.529	1.1842		8.96971e-14		4.64013
187	A2-T0 vs A2-T1		CATGTGTTCGCAAAAAAAAAAAAAAA	10.6018	0.5599		3.89486e-11		4.24295
188	A1-T0 vs A1-T1		CATGTGTTCGCAACAACAAAAAAAAA	65.0407	18.4832		1.2586e-18		1.81512		no match	none	none	unknown	none
188	B2-T0 vs B2-T1		CATGTGTTCGCAACAACAAAAAAAAA	36.5359	1.1842		2.52894e-17		4.94732
188	A2-T0 vs A2-T1		CATGTGTTCGCAACAACAAAAAAAAA	23.7354	3.3595		2.30275e-17		2.82072
189	A1-T0 vs A1-T1		CATGTGTTGCTAGAAAAAAAAAAAAA	219.45	106.734		1.39146e-25		1.03987		no match	none	none	unknown	none
189	B2-T0 vs B2-T1		CATGTGTTGCTAGAAAAAAAAAAAAA	97.5958	10.6579		8.33759e-33		3.1949
189	A2-T0 vs A2-T1		CATGTGTTGCTAGAAAAAAAAAAAAA	92.2514	29.6755		1.28575e-33		1.6363
190	A1-T0 vs A1-T1		CATGTGTTGCTAGATGAAAAAAAAAA	80.9284	35.9252		2.29801e-12		1.17165		no match	none	none	unknown	none
190	B2-T0 vs B2-T1		CATGTGTTGCTAGATGAAAAAAAAAA	40.5398	11.8421		5.81239e-08		1.77541
190	A2-T0 vs A2-T1		CATGTGTTGCTAGATGAAAAAAAAAA	49.5278	10.0785		3.83334e-28		2.29696
191	A1-T0 vs A1-T1		CATGTTAAAATCTGAAAAAAAAAAAA	65.5371	19.5246		7.81097e-18		1.74702		no match	none	none	unknown	none
191	B2-T0 vs B2-T1		CATGTTAAAATCTGAAAAAAAAAAAA	33.0324	0		2.98505e-18		9.36774
191	A2-T0 vs A2-T1		CATGTTAAAATCTGAAAAAAAAAAAA	23.5771	4.4793		1.00644e-14		2.39603
192	A1-T0 vs A1-T1	A1-T0 vs A1-T2	CATGTTAACCGTACTCAAAAAAAAAA	8.4448	40.8714	48.5157	6.67769e-14	1.065e-18	-2.27571	-2.52232	chr05	11740885	none	unknown	intergenic
192	B2-T0 vs B2-T1	B2-T0 vs B2-T2	CATGTTAACCGTACTCAAAAAAAAAA	8.4743	49.1448	46.5265	1.90006e-14	8.1952e-13	-2.53009	-2.45689
192	A2-T0 vs A2-T1	A2-T0 vs A2-T2	CATGTTAACCGTACTCAAAAAAAAAA	5.2212	18.7572	47.8466	3.7591e-10	1.33606e-32	-1.84483	-3.19595
193	A1-T0 vs A1-T1	A1-T0 vs A1-T2	CATGTTAATGTAGTTTCTCAAGATGT	2.4838	20.3055	19.4949	1.15745e-09	1.94224e-09	-3.03203	-2.9725	chr04	59755412	Serine-threonine protein kinase, plant-type	signaling, regulation	PGSC0003DMG400003313
193	B2-T0 vs B2-T1	B2-T0 vs B2-T2	CATGTTAATGTAGTTTCTCAAGATGT	3.4894	29.6053	21.2692	4.74075e-11	6.27348e-07	-3.07901	-2.60771
193	A2-T0 vs A2-T1	A2-T0 vs A2-T2	CATGTTAATGTAGTTTCTCAAGATGT	2.3733	40.3139	10.9215	8.26322e-47	5.34822e-06	-4.08617	-2.20221
194	A1-T0 vs A1-T1	A1-T0 vs A1-T2	CATGTTAATTAGCATTATGGAAACAG	12.4188	84.8667	99.2467	1.02039e-33	1.26018e-43	-2.77342	-2.9985	chr03	44107142	Nodulin	induces upon nodulation, development, metabolism	PGSC0003DMG400005740
194	B2-T0 vs B2-T1	B2-T0 vs B2-T2	CATGTTAATTAGCATTATGGAAACAG	7.4773	190.658	111.663	3.09252e-88	1.25112e-44	-4.66654	-3.90049
194	A2-T0 vs A2-T1	A2-T0 vs A2-T2	CATGTTAATTAGCATTATGGAAACAG	17.0877	76.1485	128.458	8.66727e-45	4.72181e-76	-2.15571	-2.91027
195		A1-T0 vs A1-T2	CATGTTACAGAAATTAATAAAATGCT	53.1523		207.576		1.13447e-56		-1.96544	chr12	49797963	2,4-dienoyl-CoA reductase	beta oxidation, lipid metabolism	PGSC0003DMG400033642
195		B2-T0 vs B2-T2	CATGTTACAGAAATTAATAAAATGCT	33.8971		168.825		9.22105e-40		-2.31629
195		A2-T0 vs A2-T2	CATGTTACAGAAATTAATAAAATGCT	52.2123		85.8118		3.78554e-07		-0.716786
196		A1-T0 vs A1-T2	CATGTTATAAGATTTAAAAAAAAAAA	7.4513		129.597		2.00265e-72		-4.1204	no match	none	none	unknown	none
196		B2-T0 vs B2-T2	CATGTTATAAGATTTAAAAAAAAAAA	0.997		68.4604		1.97926e-35		-6.10157
196		A2-T0 vs A2-T2	CATGTTATAAGATTTAAAAAAAAAAA	1.2658		83.7315		1.38291e-90		-6.0477
197		A1-T0 vs A1-T2	CATGTTATCATATATCGAACTTAATA	19.87		7.5321		3.15186e-05		1.39947	chr12	1314955	DNA-directed RNA polymerase II largest subunit	transcription	PGSC0003DMG400007796
197		B2-T0 vs B2-T2	CATGTTATCATATATCGAACTTAATA	38.3835		7.3113		8.83307e-10		2.39229
197		A2-T0 vs A2-T2	CATGTTATCATATATCGAACTTAATA	38.4473		5.7208		1.10967e-16		2.7486
198		A1-T0 vs A1-T2	CATGTTATCGTGCAGTGAATTGTTAC	0		18.3872		7.04391e-14		-8.52256	chr01	71733953	Vetispiradiene synthase 1	terpenoid biosynthesis, secondary metabolism	PGSC0003DMG400018245
198		B2-T0 vs B2-T2	CATGTTATCGTGCAGTGAATTGTTAC	0		27.2512		7.0111e-16		-9.09018
198		A2-T0 vs A2-T2	CATGTTATCGTGCAGTGAATTGTTAC	0		4.6806		9.53811e-07		-6.54864
199	A1-T0 vs A1-T1		CATGTTATCTCGTTGAAAAAAAAAAA	47.6634	0		2.20863e-45		9.89674		no match	none	none	unknown	none
199	B2-T0 vs B2-T1		CATGTTATCTCGTTGAAAAAAAAAAA	32.5319	1.1842		2.72753e-15		4.77986
199	A2-T0 vs A2-T1		CATGTTATCTCGTTGAAAAAAAAAAA	21.2036	4.1994		5.02644e-13		2.33606
200	A1-T0 vs A1-T1		CATGTTATGATTAATGTCATTCATAT	0	6.5082		3.47506e-05		-7.02418		chr12	49871032	none	unknown	intergenic
200	B2-T0 vs B2-T1		CATGTTATGATTAATGTCATTCATAT	0	9.4737		3.44313e-06		-7.56585
200	A2-T0 vs A2-T1		CATGTTATGATTAATGTCATTCATAT	0	31.9152		2.68818e-51		-9.3181
201	A1-T0 vs A1-T1	A1-T0 vs A1-T2	CATGTTCAAGAGTCTTTAGTGTTTCA	153.496	79.9205	46.7434	9.36141e-16	3.76467e-41	0.940816	1.71537	no match	none	none	unknown	none
201	B2-T0 vs B2-T1	B2-T0 vs B2-T2	CATGTTCAAGAGTCTTTAGTGTTTCA	149.048	101.842	46.5265	4.70831e-05	2.86096e-22	0.555228	1.67965
201	A2-T0 vs A2-T1	A2-T0 vs A2-T2	CATGTTCAAGAGTCTTTAGTGTTTCA	170.719	118.702	44.7262	8.84803e-11	2.76304e-47	0.524424	1.93243
202	A1-T0 vs A1-T1		CATGTTCAAGTTTAAAAAAAAAAAAA	58.0897	34.1029		3.1859e-05		0.76839		no match	none	none	unknown	none
202	B2-T0 vs B2-T1		CATGTTCAAGTTTAAAAAAAAAAAAA	43.0423	0.5921		5.8204e-22		6.18376
202	A2-T0 vs A2-T1		CATGTTCAAGTTTAAAAAAAAAAAAA	7.5953	1.6797		4.71568e-05		2.17687
203		A1-T0 vs A1-T2	CATGTTCATATCTTTAAAAAAAAAAA	1.4903		33.8945		8.4025e-21		-4.50742	no match	none	none	unknown	none
203		B2-T0 vs B2-T2	CATGTTCATATCTTTAAAAAAAAAAA	0		7.3113		7.67796e-05		-7.19206
203		A2-T0 vs A2-T2	CATGTTCATATCTTTAAAAAAAAAAA	0.9493		7.8011		2.60192e-06		-3.03871
204	A1-T0 vs A1-T1		CATGTTCGTTAAGTAAAAAAAAAAAA	32.2721	13.2767		1.82918e-06		1.28139		no match	none	none	unknown	none
204	B2-T0 vs B2-T1		CATGTTCGTTAAGTAAAAAAAAAAAA	45.0442	4.1447		7.89494e-17		3.44199
204	A2-T0 vs A2-T1		CATGTTCGTTAAGTAAAAAAAAAAAA	20.5706	4.4793		6.69266e-12		2.19923
205		A1-T0 vs A1-T2	CATGTTCTACAAAAAAAAAAAAAAAA	1.987		74.8781		5.35964e-48		-5.23588	no match	none	none	unknown	none
205		B2-T0 vs B2-T2	CATGTTCTACAAAAAAAAAAAAAAAA	4.9849		117.645		2.91382e-52		-4.56075
205		A2-T0 vs A2-T2	CATGTTCTACAAAAAAAAAAAAAAAA	0.4747		40.5656		9.26376e-46		-6.41723
206		A1-T0 vs A1-T2	CATGTTCTATAGTGAGTCGTATTACA	3.4773		39.4328		1.70006e-20		-3.50338	no match	none	none	unknown	none
206		B2-T0 vs B2-T2	CATGTTCTATAGTGAGTCGTATTACA	2.9909		98.3702		1.8569e-46		-5.03956
206		A2-T0 vs A2-T2	CATGTTCTATAGTGAGTCGTATTACA	0.3164		9.8814		6.35879e-11		-4.96471
207	A1-T0 vs A1-T1	A1-T0 vs A1-T2	CATGTTCTATGATATTTTTTTCTCTT	0.9935	13.7974	76.8719	5.07444e-08	2.16773e-52	-3.79647	-6.27379	chr04	50271547	Conserved gene of unknown function	unknown	PGSC0003DMG401024842
207	B2-T0 vs B2-T1	B2-T0 vs B2-T2	CATGTTCTATGATATTTTTTTCTCTT	0.997	40.2632	64.4724	6.01659e-21	2.84388e-33	-5.32997	-6.01498
207	A2-T0 vs A2-T1	A2-T0 vs A2-T2	CATGTTCTATGATATTTTTTTCTCTT	16.1384	32.7551	39.5254	1.74713e-07	9.50924e-09	-1.02107	-1.29229
208		A1-T0 vs A1-T2	CATGTTCTATGGTAAAAAAAAAAAAA	0		29.6854		4.78399e-22		-9.21361	no match	none	none	unknown	none
208		B2-T0 vs B2-T2	CATGTTCTATGGTAAAAAAAAAAAAA	3.4894		22.5986		1.65171e-07		-2.69518
208		A2-T0 vs A2-T2	CATGTTCTATGGTAAAAAAAAAAAAA	0		7.281		6.58686e-10		-7.18607
209		A1-T0 vs A1-T2	CATGTTCTATTTTATTCAAAAAAAAA	0		48.2941		1.6849e-35		-9.9157	no match	none	none	unknown	none
209		B2-T0 vs B2-T2	CATGTTCTATTTTATTCAAAAAAAAA	0		102.358		1.83578e-57		-10.9994
209		A2-T0 vs A2-T2	CATGTTCTATTTTATTCAAAAAAAAA	2.3733		78.5308		2.74759e-77		-5.0483
210		A1-T0 vs A1-T2	CATGTTCTATTTTATTCAGTTAAAAA	6.9545		210.013		9.19163e-129		-4.91639	chr03	27484062	none	unknown	intergenic
210		B2-T0 vs B2-T2	CATGTTCTATTTTATTCAGTTAAAAA	0		89.0649		4.20205e-50		-10.7987
210		A2-T0 vs A2-T2	CATGTTCTATTTTATTCAGTTAAAAA	24.6822		137.819		3.77806e-67		-2.48123
211	A1-T0 vs A1-T1		CATGTTCTTATAGGCAGTAAATATAT	0	11.4544		1.15465e-08		-7.83976		chr06	41857986	Avr9/Cf-9 rapidly elicited protein 132	Pathogenesis, biotic stress, defense	PGSC0003DMG400004900
211	B2-T0 vs B2-T1		CATGTTCTTATAGGCAGTAAATATAT	0.5005	17.1711		2.32335e-09		-5.10049
211	A2-T0 vs A2-T1		CATGTTCTTATAGGCAGTAAATATAT	0.9494	32.4751		1.04285e-43		-5.09615
212		A1-T0 vs A1-T2	CATGTTCTTGATTGAAAAAAAAAAAA	0		81.9671		7.63237e-60		-10.6789	no match	none	none	unknown	none
212		B2-T0 vs B2-T2	CATGTTCTTGATTGAAAAAAAAAAAA	0		110.999		3.02034e-62		-11.1163
212		A2-T0 vs A2-T2	CATGTTCTTGATTGAAAAAAAAAAAA	0		29.124		1.85393e-36		-9.18607
213		A1-T0 vs A1-T2	CATGTTGAAAAGAAAAAAAAAAAAAA	119.717		177.669		3.09368e-08		-0.569567	no match	none	none	unknown	none
213		B2-T0 vs B2-T2	CATGTTGAAAAGAAAAAAAAAAAAAA	83.2474		219.339		4.55064e-26		-1.39769
213		A2-T0 vs A2-T2	CATGTTGAAAAGAAAAAAAAAAAAAA	32.1185		197.627		3.01879e-102		-2.62131
214		A1-T0 vs A1-T2	CATGTTGAAACTAAAAAAAAAAAAAA	4.9675		36.3314		3.84862e-16		-2.87062	chr01	17711081	none	unknown	intergenic
214		B2-T0 vs B2-T2	CATGTTGAAACTAAAAAAAAAAAAAA	9.9697		41.8738		1.07623e-09		-2.07042
214		A2-T0 vs A2-T2	CATGTTGAAACTAAAAAAAAAAAAAA	9.1767		47.8466		2.57694e-23		-2.38237
215		A1-T0 vs A1-T2	CATGTTGCATATGTTTCATAATGTAT	0.9935		18.1657		3.64832e-11		-4.19255	chr08	448578	none	unknown	intergenic
215		B2-T0 vs B2-T2	CATGTTGCATATGTTTCATAATGTAT	0		11.9639		2.03879e-07		-7.90255
215		A2-T0 vs A2-T2	CATGTTGCATATGTTTCATAATGTAT	1.2658		8.8412		1.78317e-06		-2.80425
216	A1-T0 vs A1-T1		CATGTTGCCATAAAAAAAAAAAAAAA	69.5091	35.9252		4.45351e-08		0.952206		no match	none	none	unknown	none
216	B2-T0 vs B2-T1		CATGTTGCCATAAAAAAAAAAAAAAA	93.5919	8.8816		3.1907e-33		3.39749
216	A2-T0 vs A2-T1		CATGTTGCCATAAAAAAAAAAAAAAA	81.8079	18.7572		1.30583e-41		2.1248
217		A1-T0 vs A1-T2	CATGTTGCTGCTATTAAATAAAATTA	0		15.2858		1.23032e-11		-8.25604	chr09	1440336	Cytoplasmic small heat shock protein class I	protein conformation, chaperone	PGSC0003DMG400023922
217		B2-T0 vs B2-T2	CATGTTGCTGCTATTAAATAAAATTA	1.4955		27.9159		8.96081e-13		-4.22242
217		A2-T0 vs A2-T2	CATGTTGCTGCTATTAAATAAAATTA	4.1137		14.562		4.46888e-06		-1.8237
218		A1-T0 vs A1-T2	CATGTTGCTTCCCCCAAAAAAAAAAA	2.4838		75.5427		3.95514e-47		-4.9267	chr12	6553793	none	unknown	intergenic
218		B2-T0 vs B2-T2	CATGTTGCTTCCCCCAAAAAAAAAAA	0		85.7416		2.90651e-48		-10.7439
218		A2-T0 vs A2-T2	CATGTTGCTTCCCCCAAAAAAAAAAA	2.5315		53.5674		1.67341e-48		-4.40329
219		A1-T0 vs A1-T2	CATGTTGTAAATGCCTTGACCGTGAT	38.2498		0.2215		1.56322e-38		7.43179	chr10	37691863	none	unknown	not annotated
219		B2-T0 vs B2-T2	CATGTTGTAAATGCCTTGACCGTGAT	35.3926		1.994		3.56521e-14		4.14972
219		A2-T0 vs A2-T2	CATGTTGTAAATGCCTTGACCGTGAT	140.024		17.1624		7.79644e-63		3.02835
220		A1-T0 vs A1-T2	CATGTTGTGTGCTAACTCATACAATA	2.4838		76.6503		6.72067e-48		-4.9477	no match	none	none	unknown	none
220		B2-T0 vs B2-T2	CATGTTGTGTGCTAACTCATACAATA	0		45.8618		3.48571e-26		-9.84115
220		A2-T0 vs A2-T2	CATGTTGTGTGCTAACTCATACAATA	2.3733		21.843		8.10178e-16		-3.20221
221		A1-T0 vs A1-T2	CATGTTTAAATGAAGTCGTCAGTGGC	64.5776		24.3686		6.65585e-14		1.40601	chr07	43756638	Fatty acid hydroperoxide lyase	hormone signaling, jasmonate signaling, pathogenesis, defense	PGSC0003DMG400001078
221		B2-T0 vs B2-T2	CATGTTTAAATGAAGTCGTCAGTGGC	81.7519		30.5745		2.20612e-10		1.41892
221		A2-T0 vs A2-T2	CATGTTTAAATGAAGTCGTCAGTGGC	137.018		30.1642		4.02266e-44		2.18346
222	A1-T0 vs A1-T1		CATGTTTAATGCAAAAAAAAAAAAAA	86.3899	41.9127		4.52025e-11		1.04347		no match	none	none	unknown	none
222	B2-T0 vs B2-T1		CATGTTTAATGCAAAAAAAAAAAAAA	32.5319	0		5.50823e-18		9.34571
222	A2-T0 vs A2-T1		CATGTTTAATGCAAAAAAAAAAAAAA	14.8742	4.4793		6.26647e-07		1.73145
223	A1-T0 vs A1-T1		CATGTTTAATGCAACCAAAAAAAAAA	48.1599	24.2104		2.34687e-06		0.992202		chr01	66232100	Histone H3	chromatin (other)	PGSC0003DMG400000213
223	B2-T0 vs B2-T1		CATGTTTAATGCAACCAAAAAAAAAA	41.0403	7.1053		9.23992e-12		2.53008
223	A2-T0 vs A2-T1		CATGTTTAATGCAACCAAAAAAAAAA	20.7289	3.0795		5.69042e-15		2.75086
224		A1-T0 vs A1-T2	CATGTTTAATGCAACCAATTGTTCTG	218.074		60.9215		1.0024e-63		1.83979	chr01	66005988	Thylakoid membrane phosphoprotein 14 kDa, chloroplast	Chloroplast, photosynthesis	PGSC0003DMG400000204
224		B2-T0 vs B2-T2	CATGTTTAATGCAACCAATTGTTCTG	229.304		46.5265		1.6287e-49		2.30114
224		A2-T0 vs A2-T2	CATGTTTAATGCAACCAATTGTTCTG	420.23		131.058		2.26946e-95		1.68097
225	A1-T0 vs A1-T1	A1-T0 vs A1-T2	CATGTTTACTTAATTTCTACTACAAA	0	30.4583	25.2547	4.98477e-22	7.63724e-19	-9.25069	-8.98041	chr09	5378249	Gene of unknown function	unknown	PGSC0003DMG400012978
225	B2-T0 vs B2-T1	B2-T0 vs B2-T2	CATGTTTACTTAATTTCTACTACAAA	0	18.3553	33.8978	2.8249e-11	1.46543e-19	-8.52005	-9.40505
225	A2-T0 vs A2-T1	A2-T0 vs A2-T2	CATGTTTACTTAATTTCTACTACAAA	0.4747	14.2779	18.7226	1.40396e-19	3.71874e-20	-4.9106	-5.30175
226	A1-T0 vs A1-T1		CATGTTTATGTTTGAGTCGGAAACTT	75.467	36.7062		8.29748e-10		1.03982		chr03	20200183	Anthocyanin permease	Anthocyanin pathway, secondary metabolism	PGSC0003DMG400010166
226	B2-T0 vs B2-T1		CATGTTTATGTTTGAGTCGGAAACTT	131.129	67.5		9.42466e-10		0.958024
226	A2-T0 vs A2-T1		CATGTTTATGTTTGAGTCGGAAACTT	56.6484	32.1952		4.1868e-08		0.815191
227	A1-T0 vs A1-T1		CATGTTTCGGCTTAAAAAAAAAAAAA	44.6844	4.9462		4.79377e-25		3.17537		no match	none	none	unknown	none
227	B2-T0 vs B2-T1		CATGTTTCGGCTTAAAAAAAAAAAAA	30.53	1.7763		2.83806e-13		4.10327
227	A2-T0 vs A2-T1		CATGTTTCGGCTTAAAAAAAAAAAAA	9.3359	2.2397		1.1647e-05		2.05951
228	A1-T0 vs A1-T1	A1-T0 vs A1-T2	CATGTTTGATGAGGTTGTAACATTTT	1.4903	21.8675	81.524	2.6205e-12	4.05776e-54	-3.87591	-5.7736	chr10	43432638	P-coumaroyl quinate/shikimate 3'-hydroxylase	Phenylpropanoid pathway, secondary metabolism	PGSC0003DMG400007180
228	B2-T0 vs B2-T1	B2-T0 vs B2-T2	CATGTTTGATGAGGTTGTAACATTTT	3.4894	20.7237	89.7296	6.51293e-07	7.78509e-41	-2.56444	-4.68453
228	A2-T0 vs A2-T1	A2-T0 vs A2-T2	CATGTTTGATGAGGTTGTAACATTTT	0.6329	14.5578	56.6878	4.9266e-19	1.35351e-63	-4.52357	-6.48497
229	A1-T0 vs A1-T1	A1-T0 vs A1-T2	CATGTTTGATTAGACTCCAAAAAAAA	4.4708	88.251	88.17	1.53293e-49	5.25372e-51	-4.30377	-4.3017	no match	none	none	unknown	none
229	B2-T0 vs B2-T1	B2-T0 vs B2-T2	CATGTTTGATTAGACTCCAAAAAAAA	2.4924	14.8026	142.238	2.85854e-05	3.89373e-71	-2.56444	-5.83461
229	A2-T0 vs A2-T1	A2-T0 vs A2-T2	CATGTTTGATTAGACTCCAAAAAAAA	1.8986	44.7933	178.905	5.90453e-56	4.98685e-198	-4.5601	-6.55809
230	A1-T0 vs A1-T1		CATGTTTGATTAGACTCCAATCTGGT	0.993	12.756		2.37182e-07		-3.68326		chr01	38005319	none	unknown	not annotated
230	B2-T0 vs B2-T1		CATGTTTGATTAGACTCCAATCTGGT	1.001	21.9079		6.24319e-11		-4.45196
230	A2-T0 vs A2-T1		CATGTTTGATTAGACTCCAATCTGGT	1.5824	26.876		1.04142e-31		-4.08617
231		A1-T0 vs A1-T2	CATGTTTGGTTATTAAAAAAAAAAAA	6.9545		25.4763		1.10119e-07		-1.87313	no match	none	none	unknown	none
231		B2-T0 vs B2-T2	CATGTTTGGTTATTAAAAAAAAAAAA	7.9758		35.2272		1.09724e-08		-2.14299
231		A2-T0 vs A2-T2	CATGTTTGGTTATTAAAAAAAAAAAA	6.6452		42.6459		3.88483e-24		-2.68202
232		A1-T0 vs A1-T2	CATGTTTGGTTATTACTAAAAAAAAA	0.9935		30.1285		2.15642e-19		-4.92246	chr04	14286748	none	unknown	intergenic
232		B2-T0 vs B2-T2	CATGTTTGGTTATTACTAAAAAAAAA	4.4864		39.2152		6.89111e-14		-3.12779
232		A2-T0 vs A2-T2	CATGTTTGGTTATTACTAAAAAAAAA	2.8479		24.9634		1.86381e-17		-3.13182
233		A1-T0 vs A1-T2	CATGTTTGTAATTACAAGCTTTGGCT	31.7921		92.8222		2.24919e-19		-1.5458	chr01	66210004	WRKY transcription factor, Zinc-finger family	pathogenesis, biotic stress, defense, transcription	PGSC0003DMG400000211
233		B2-T0 vs B2-T2	CATGTTTGTAATTACAAGCTTTGGCT	24.4259		95.0469		6.85379e-19		-1.96023
233		A2-T0 vs A2-T2	CATGTTTGTAATTACAAGCTTTGGCT	27.6884		116.496		4.47296e-45		-2.07293
234		A1-T0 vs A1-T2	CATGTTTTATGCTGCCAAAAAAAAAA	7.948		50.2879		2.2071e-20		-2.66155	no match	none	none	unknown	none
234		B2-T0 vs B2-T2	CATGTTTTATGCTGCCAAAAAAAAAA	0		29.9099		2.36515e-17		-9.22448
234		A2-T0 vs A2-T2	CATGTTTTATGCTGCCAAAAAAAAAA	1.2658		49.9269		3.27497e-51		-5.30175
235		A1-T0 vs A1-T2	CATGTTTTCGTTTCTAGAGAACTAGT	66.5646		9.0828		1.49047e-35		2.87354	chr01	66097569	Conserved gene of unknown function	unknown	PGSC0003DMG400000208
235		B2-T0 vs B2-T2	CATGTTTTCGTTTCTAGAGAACTAGT	57.326		16.6166		4.06551e-10		1.78657
235		A2-T0 vs A2-T2	CATGTTTTCGTTTCTAGAGAACTAGT	78.0021		9.3613		6.63749e-36		3.05873
236		A1-T0 vs A1-T2	CATGTTTTCTAGTTACTATGTTTATA	113.756		5.5383		1.84466e-87		4.36035	no match	none	none	unknown	none
236		B2-T0 vs B2-T2	CATGTTTTCTAGTTACTATGTTTATA	25.9213		4.6526		3.24198e-07		2.47802
236		A2-T0 vs A2-T2	CATGTTTTCTAGTTACTATGTTTATA	49.2062		4.1606		4.88364e-26		3.56399
237	A1-T0 vs A1-T1		CATGTTTTGCTTATAAAAAAAAAAAA	33.7616	16.661		5.17392e-05		1.01891		no match	none	none	unknown	none
237	B2-T0 vs B2-T1		CATGTTTTGCTTATAAAAAAAAAAAA	56.055	7.6974		1.32656e-17		2.86441
237	A2-T0 vs A2-T1		CATGTTTTGCTTATAAAAAAAAAAAA	12.9753	1.6797		2.08302e-10		2.94946
238	A1-T0 vs A1-T1	A1-T0 vs A1-T2	CATGTTTTGCTTATAATATTTTAATT	28.8115	3.9049	3.5445	3.39765e-15	3.83925e-17	2.88254	3.02298	chr06	48185670	UPF0497 membrane protein	trans-membrane protein, membrane	PGSC0003DMG400027047
238	B2-T0 vs B2-T1	B2-T0 vs B2-T2	CATGTTTTGCTTATAATATTTTAATT	39.879	6.5132	5.3173	6.67343e-12	3.79872e-12	2.61999	2.90686
238	A2-T0 vs A2-T1	A2-T0 vs A2-T2	CATGTTTTGCTTATAATATTTTAATT	68.3507	3.0795	8.3211	4.68234e-68	1.95993e-31	4.47232	3.0381
239	A1-T0 vs A1-T1	A1-T0 vs A1-T2	CATGTTTTTTAATCATATGTTGAGAA	272.219	185.874	136.907	3.06735e-11	8.87013e-31	0.5497	0.991571	chr03	529991	37kDa chloroplast inner envelope membrane polypeptide	Chloroplast, photosynthesis	PGSC0003DMG400013389
239	B2-T0 vs B2-T1	B2-T0 vs B2-T2	CATGTTTTTTAATCATATGTTGAGAA	133.595	82.3027	50.5144	1.92676e-06	7.52385e-16	0.704639	1.40309
239	A2-T0 vs A2-T1	A2-T0 vs A2-T2	CATGTTTTTTAATCATATGTTGAGAA	182.585	78.3882	128.458	9.3307e-43	2.23917e-07	1.22001	0.507275
240		A1-T0 vs A1-T2	CATGTTTTTTCACTTTGCTAAAAAAA	22.8505		84.847		5.6221e-23		-1.89264	chr12	38954868	none	unknown	intergenic
240		B2-T0 vs B2-T2	CATGTTTTTTCACTTTGCTAAAAAAA	32.4017		73.7777		7.27943e-08		-1.18712
240		A2-T0 vs A2-T2	CATGTTTTTTCACTTTGCTAAAAAAA	9.0185		69.6896		9.04523e-43		-2.94998
241	A1-T0 vs A1-T1		GATCAAAAAAATCTATTTATATAAAA	4.115	0		9.91264e-05		6.36284		no match	none	none	unknown	none
241	B2-T0 vs B2-T1		GATCAAAAAAATCTATTTATATAAAA	448.05	48.4822		1.07692e-145		3.20813
241	A2-T0 vs A2-T1		GATCAAAAAAATCTATTTATATAAAA	100.368	24.594		5.83111e-48		2.02893
242		A1-T0 vs A1-T2	GATCAAAACAAGTTGGCAGGTGACAG	0.5882		37.0568		2.25511e-25		-5.97736	chr03	44472744	MYB	DNA-binding, transcription	PGSC0003DMG400005641
242		B2-T0 vs B2-T2	GATCAAAACAAGTTGGCAGGTGACAG	0.8041		14.5168		3.95273e-07		-4.17427
242		A2-T0 vs A2-T2	GATCAAAACAAGTTGGCAGGTGACAG	0.9953		7.028		1.84753e-05		-2.81993
243		A1-T0 vs A1-T2	GATCAAAAGACCATTTGAAATGCAAA	8.2344		66.3653		1.0134e-29		-3.0107	no match	none	none	unknown	none
243		B2-T0 vs B2-T2	GATCAAAAGACCATTTGAAATGCAAA	8.4427		50.0023		2.63718e-14		-2.56622
243		A2-T0 vs A2-T2	GATCAAAAGACCATTTGAAATGCAAA	26.8727		49.6351		3.00874e-06		-0.885221
244		A1-T0 vs A1-T2	GATCAAAATTCGAATATATTTCAGAC	0		17.8546		1.7094e-13		-8.48015	no match	none	none	unknown	none
244		B2-T0 vs B2-T2	GATCAAAATTCGAATATATTTCAGAC	0		11.2909		4.80864e-07		-7.81901
244		A2-T0 vs A2-T2	GATCAAAATTCGAATATATTTCAGAC	0.8294		6.1495		4.72574e-05		-2.89032
245		A1-T0 vs A1-T2	GATCAAACAAATTTAGTCTGTTTTAA	3.529		24.5922		4.68298e-11		-2.80087	chr07	8559093	none	unknown	intergenic
245		B2-T0 vs B2-T2	GATCAAACAAATTTAGTCTGTTTTAA	2.0102		19.3557		9.58506e-08		-3.26738
245		A2-T0 vs A2-T2	GATCAAACAAATTTAGTCTGTTTTAA	8.6258		28.1119		1.67596e-09		-1.70445
246	A1-T0 vs A1-T1		GATCAAACTCAATTGTAAAAAAAAAA	4.115	0		9.91264e-05		6.36284		no match	none	none	unknown	none
246	B2-T0 vs B2-T1		GATCAAACTCAATTGTTAAAAAAAAA	22.6043	2.0485		4.68783e-09		3.46393
246	A2-T0 vs A2-T1		GATCAAACTCAATTGTTAAAAAAAAA	9.1244	1.3294		2.8159e-07		2.77895
247		A1-T0 vs A1-T2	GATCAAACTGTTATCTTTTCATACAC	32.9374		12.4646		8.73866e-08		1.4019	no match	none	none	unknown	none
247		B2-T0 vs B2-T2	GATCAAACTGTTATCTTTTCATACAC	26.1321		5.9143		2.49907e-06		2.14356
247		A2-T0 vs A2-T2	GATCAAACTGTTATCTTTTCATACAC	32.3468		6.1495		1.70386e-12		2.39508
248		A1-T0 vs A1-T2	GATCAAACTTTCTTGGCAATAGAGAT	14.116		69.7341		6.26251e-24		-2.30453	chr07	2012753	Protein bem46	unknown	PGSC0003DMG400003197
248		B2-T0 vs B2-T2	GATCAAACTTTCTTGGCAATAGAGAT	19.6996		53.2283		1.16534e-07		-1.43403
248		A2-T0 vs A2-T2	GATCAAACTTTCTTGGCAATAGAGAT	21.3986		45.6819		7.77834e-08		-1.0941
249		A1-T0 vs A1-T2	GATCAAAGTATTGTTTCAAAAAAAAA	51.1706		82.1987		1.05282e-05		-0.683799	no match	none	none	unknown	none
249		B2-T0 vs B2-T2	GATCAAAGTATTGTTTCAAAAAAAAA	46.2338		88.7138		1.09473e-06		-0.940212
249		A2-T0 vs A2-T2	GATCAAAGTATTGTTTCAAAAAAAAA	14.9293		72.0368		3.49507e-32		-2.27059
250		A1-T0 vs A1-T2	GATCAAATACATTGCATTTGGTCTCA	7.058		48.1738		2.44311e-20		-2.77091	chr06	33984482	Proline-rich cell wall protein	cell wall	PGSC0003DMG400028901
250		B2-T0 vs B2-T2	GATCAAATACATTGCATTTGGTCTCA	4.4224		30.1089		7.92852e-10		-2.7673
250		A2-T0 vs A2-T2	GATCAAATACATTGCATTTGGTCTCA	6.967		28.5512		4.78709e-12		-2.03494
251		A1-T0 vs A1-T2	GATCAAATAGTGTTTATACAAAAAAA	6.4699		56.2589		3.47149e-26		-3.12028	chr01	37637451	none	unknown	intergenic
251		B2-T0 vs B2-T2	GATCAAATAGTGTTTATACAAAAAAA	2.8142		20.4311		2.84119e-07		-2.85995
251		A2-T0 vs A2-T2	GATCAAATAGTGTTTATACAAAAAAA	3.1517		80.8218		1.35155e-75		-4.68053
252		A1-T0 vs A1-T2	GATCAAATCGCCTTTTACCTTATGAA	14.116		113.865		4.74803e-50		-3.01192	no match	none	none	unknown	none
252		B2-T0 vs B2-T2	GATCAAATCGCCTTTTACCTTATGAA	28.5443		71.5087		7.42013e-09		-1.32492
252		A2-T0 vs A2-T2	GATCAAATCGCCTTTTACCTTATGAA	46.4466		248.615		9.56759e-116		-2.42027
253	A1-T0 vs A1-T1		GATCAAATGAAAGGATATATGTCCTA	1.1757	9.6944		3.84579e-05		-3.0436		chr09	43367331	Ankyrin repeat-containing protein	protein-protein interaction (other)	PGSC0003DMG402003815
253	B2-T0 vs B2-T1		GATCAAATGAAAGGATATATGTCCTA	0.4036	14.3398		5.24576e-08		-5.15078
253	A2-T0 vs A2-T1		GATCAAATGAAAGGATATATGTCCTA	3.4839	16.6176		1.50595e-11		-2.25395
254		A1-T0 vs A1-T2	GATCAAATGCATTTGTGGAACCATCC	50.5825		20.5497		4.50289e-10		1.29952	chr02	19132442	NAC domain protein	unknown	PGSC0003DMG400008677
254		B2-T0 vs B2-T2	GATCAAATGCATTTGTGGAACCATCC	111.765		46.7764		1.24138e-11		1.25662
254		A2-T0 vs A2-T2	GATCAAATGCATTTGTGGAACCATCC	92.8933		53.1491		3.55614e-08		0.805528
255		A1-T0 vs A1-T2	GATCAAATGTTTTAAGAAAAAAAAAA	2.3527		27.2873		1.28753e-14		-3.53586	no match	none	none	unknown	none
255		B2-T0 vs B2-T2	GATCAAATGTTTTAAGAAAAAAAAAA	0		47.8517		2.75806e-27		-9.90243
255		A2-T0 vs A2-T2	GATCAAATGTTTTAAGAAAAAAAAAA	0.1659		70.7191		6.65068e-85		-8.73581
256		A1-T0 vs A1-T2	GATCAAATTAAATTCGTGTAAAATAA	0		8.0851		1.97573e-06		-7.3372	chr08	37933463	Major pollen allergen Ory s 1	allergen (other)	PGSC0003DMG400026222
256		B2-T0 vs B2-T2	GATCAAATTAAATTCGTGTAAAATAA	0		12.9038		6.15202e-08		-8.01166
256		A2-T0 vs A2-T2	GATCAAATTAAATTCGTGTAAAATAA	0		12.7382		1.53225e-16		-7.99302
257		A1-T0 vs A1-T2	GATCAACAATACAAAAAAAAAAAAAA	6.4699		37.7306		6.12022e-15		-2.54393	no match	none	none	unknown	none
257		B2-T0 vs B2-T2	GATCAACAATACAAAAAAAAAAAAAA	5.2264		58.0672		8.07431e-22		-3.47383
257		A2-T0 vs A2-T2	GATCAACAATACAAAAAAAAAAAAAA	0.4976		40.4109		2.14397e-45		-6.34349
258		A1-T0 vs A1-T2	GATCAACCAAAGTACACTGGTGAAGG	88.2253		51.8795		1.42391e-07		0.766027	chr06	44194080	Phosphatidylinositol-4-phosphate 5-kinase	Phosphoinositide biosynthesis, lipid signaling (other)	PGSC0003DMG400026126
258		B2-T0 vs B2-T2	GATCAACCAAAGTACACTGGTGAAGG	98.096		41.3998		3.03891e-10		1.24457
258		A2-T0 vs A2-T2	GATCAACCAAAGTACACTGGTGAAGG	110.311		53.1491		6.82859e-14		1.05346
259	A1-T0 vs A1-T1		GATCAACCAATGAATGCTAGGCTTGT	3.5272	22.1586		2.55683e-09		-2.65128		no match	none	none	unknown	none
259	B2-T0 vs B2-T1		GATCAACCAATGAATGCTAGGCTTGT	0.4036	87.4045		3.03381e-49		-7.75846
259	A2-T0 vs A2-T1		GATCAACCAATGAATGCTAGGCTTGT	3.8157	23.597		9.48337e-19		-2.6286
260		A1-T0 vs A1-T2	GATCAACGACTAGAAGGCAAATTTAG	9.4107		66.7022		3.49057e-28		-2.82536	chr09	5568902	Receptor protein kinase zmpk1	signaling, regulation	PGSC0003DMG400024259
260		B2-T0 vs B2-T2	GATCAACGACTAGAAGGCAAATTTAG	10.0508		44.0881		1.76262e-10		-2.13308
260		A2-T0 vs A2-T2	GATCAACGACTAGAAGGCAAATTTAG	18.2469		69.8406		2.52614e-25		-1.93641
261		A1-T0 vs A1-T2	GATCAACGGGTGGTTTGAAATTTGTA	2.3527		14.4858		1.41279e-06		-2.62227	chr02	24897471	Gene of unknown function	unknown	PGSC0003DMG400006905
261		B2-T0 vs B2-T2	GATCAACGGGTGGTTTGAAATTTGTA	14.8752		39.7868		5.5436e-06		-1.41938
261		A2-T0 vs A2-T2	GATCAACGGGTGGTTTGAAATTTGTA	13.934		41.7287		4.4674e-12		-1.58243
262		A1-T0 vs A1-T2	GATCAACTACCTAGTAGTATGTATAA	38.2309		162.713		3.51298e-48		-2.08952	chr01	78269280	Conserved gene of unknown function	unknown	PGSC0003DMG400025953
262		B2-T0 vs B2-T2	GATCAACTACCTAGTAGTATGTATAA	60.3049		122.049		1.0263e-09		-1.01711
262		A2-T0 vs A2-T2	GATCAACTACCTAGTAGTATGTATAA	24.2186		129.139		6.65816e-61		-2.41474
263		A1-T0 vs A1-T2	GATCAACTCCTTCATCTAAAGTTGTA	9.9989		30.6561		1.24598e-07		-1.61634	no match	none	none	unknown	none
263		B2-T0 vs B2-T2	GATCAACTCCTTCATCTAAAGTTGTA	9.6488		27.9583		5.4692e-05		-1.53486
263		A2-T0 vs A2-T2	GATCAACTCCTTCATCTAAAGTTGTA	9.2893		28.9904		2.71523e-09		-1.64193
264		A1-T0 vs A1-T2	GATCAACTCTCTCTACCTCCACGAGG	0.5882		8.0851		3.63201e-05		-3.78097	no match	none	none	unknown	none
264		B2-T0 vs B2-T2	GATCAACTCTCTCTACCTCCACGAGG	0		8.0649		2.93785e-05		-7.33358
264		A2-T0 vs A2-T2	GATCAACTCTCTCTACCTCCACGAGG	1.1612		7.9065		7.21152e-06		-2.76746
265		A1-T0 vs A1-T2	GATCAACTTATAATGAAATATATAGT	7.6462		21.5603		3.04272e-05		-1.49557	chr12	55308303	Conserved gene of unknown function	unknown	PGSC0003DMG400029320
265		B2-T0 vs B2-T2	GATCAACTTATAATGAAATATATAGT	2.0102		36.0232		5.41332e-16		-4.16354
265		A2-T0 vs A2-T2	GATCAACTTATAATGAAATATATAGT	7.2988		22.4017		2.20694e-07		-1.61789
266	A1-T0 vs A1-T1		GATCAAGACTTGTGTTTATAAAGTGA	4.7029	0		2.80171e-05		6.55548		chr03	19101219	Hydrolase	unknown	PGSC0003DMG400014277
266	B2-T0 vs B2-T1		GATCAAGACTTGTGTTTGTAAAGTGA	20.9897	2.7314		1.6917e-07		2.94198
266	A2-T0 vs A2-T1		GATCAAGACTTGTGTTTGTAAAGTGA	9.2903	1.6618		1.04215e-06		2.48301
267	A1-T0 vs A1-T1	A1-T0 vs A1-T2	GATCAAGATGGTGGTGACAAGCTGGT	0	15.6957	19.8759	1.20147e-11	5.90959e-15	-8.29422	-8.63488	no match	none	none	unknown	none
267	B2-T0 vs B2-T1	B2-T0 vs B2-T2	GATCAAGATGGTGGTGACAAGCTGGT	0	25.9482	26.3453	1.26758e-15	2.22495e-15	-9.01949	-9.0414
267	A2-T0 vs A2-T1	A2-T0 vs A2-T2	GATCAAGATGGTGGTGACAAGCTGGT	0.6635	34.5646	8.3457	5.62681e-49	9.62432e-08	-5.70285	-3.65282
268	A1-T0 vs A1-T1	A1-T0 vs A1-T2	GATCAAGGATTGAATACAAGGTTGTT	1.7645	17.773	28.6348	3.20253e-09	1.23833e-16	-3.3331	-4.02043	chr02	27770145	UDP-glucoronosyl/UDP-glucosyl transferase family protein	carbohydrate metabolism	PGSC0003DMG400021116
268	B2-T0 vs B2-T1	B2-T0 vs B2-T2	GATCAAGGATTGAATACAAGGTTGTT	0.8041	32.0938	35.4855	6.78855e-17	3.63859e-18	-5.31305	-5.46377
268	A2-T0 vs A2-T1	A2-T0 vs A2-T2	GATCAAGGATTGAATACAAGGTTGTT	4.147	21.6029	18.0092	1.62907e-15	1.4852e-08	-2.38092	-2.11859
269		A1-T0 vs A1-T2	GATCAATAAGTTCATAAAAAAAAAAA	4.1172		21.8972		1.04699e-08		-2.41102	no match	none	none	unknown	none
269		B2-T0 vs B2-T2	GATCAATAAGTTCATAAAAAAAAAAA	4.0203		23.657		1.97599e-07		-2.55688
269		A2-T0 vs A2-T2	GATCAATAAGTTCATAAAAAAAAAAA	0.3318		16.6915		1.08127e-18		-5.65282
270		A1-T0 vs A1-T2	GATCAATAAGTTCATTGAGTAAAAAA	2.3527		31.3298		2.87328e-17		-3.73516	no match	none	none	unknown	none
270		B2-T0 vs B2-T2	GATCAATAAGTTCATTGAGTAAAAAA	1.6081		22.044		1.26289e-09		-3.77693
270		A2-T0 vs A2-T2	GATCAATAAGTTCATTGAGTAAAAAA	1.327		18.8877		2.58826e-16		-3.83116
271		A1-T0 vs A1-T2	GATCAATGATGAAAAAACGTCGAAAA	4.1172		81.1881		4.62289e-47		-4.30154	chr09	46470576	Gene of unknown function	unknown	PGSC0003DMG400006455
271		B2-T0 vs B2-T2	GATCAATGATGAAAAAACGTCGAAAA	9.2468		70.4334		2.09531e-22		-2.92924
271		A2-T0 vs A2-T2	GATCAATGATGAAAAAACGTCGAAAA	6.1376		69.8406		2.02504e-51		-3.50832
272	A1-T0 vs A1-T1	A1-T0 vs A1-T2	GATCAATGGTTAAAAACCAAAAAAAA	250.56	96.2514	48.1738	7.45149e-45	7.57718e-103	1.37953	2.37883	no match	none	none	unknown	none
272	B2-T0 vs B2-T1	B2-T0 vs B2-T2	GATCAATGGTTAAAAACCAAAAAAAA	186.945	11.6084	61.2932	3.03844e-74	5.09586e-26	4.01516	1.60882
272	A2-T0 vs A2-T1	A2-T0 vs A2-T2	GATCAATGGTTAAAAACCAAAAAAAA	130.548	24.2617	82.5788	2.36374e-76	3.29164e-08	2.42798	0.660739
273	A1-T0 vs A1-T1		GATCAATGGTTAAAAACCAATCATAA	52.9077	30.4681		4.19242e-05		0.796181		chr12	13128304	Conserved gene of unknown function	unknown	PGSC0003DMG400029159
273	B2-T0 vs B2-T1		GATCAATGGTTAAAAACCAATCATAA	26.6408	5.4628		2.5839e-07		2.28593
273	A2-T0 vs A2-T1		GATCAATGGTTAAAAACCAATCATAA	65.8616	7.3117		4.39396e-51		3.17115
274	A1-T0 vs A1-T1	A1-T0 vs A1-T2	GATCAATTAATTTTTCCAAAAAAAAA	53.5233	25.39	5.0532	1.04375e-07	2.80846e-34	1.07516	3.4049	no match	none	none	unknown	none
274	B2-T0 vs B2-T1	B2-T0 vs B2-T2	GATCAATTAATTTTTCCAAAAAAAAA	96.4879	0.6828	3.226	5.74349e-50	2.59655e-40	7.14843	4.90255
274	A2-T0 vs A2-T1	A2-T0 vs A2-T2	GATCAATTAATTTTTCCAAAAAAAAA	25.8774	0.3324	5.271	2.28521e-30	8.26773e-10	6.28299	2.29555
275	A1-T0 vs A1-T1		GATCAATTCGAATTTCAAAAAAAAAA	142.263	103.638		4.92787e-05		0.457014		no match	none	none	unknown	none
275	B2-T0 vs B2-T1		GATCAATTCGAATTTCAAAAAAAAAA	112.618	6.8285		2.50066e-45		4.04373
275	A2-T0 vs A2-T1		GATCAATTCGAATTTCAAAAAAAAAA	47.281	15.6205		2.10344e-17		1.59782
276	A1-T0 vs A1-T1	A1-T0 vs A1-T2	GATCAATTGTAATACGACTCACTATA	25.2912	4.1547	4.7163	3.34599e-12	4.28608e-12	2.60506	2.4229	no match	none	none	unknown	none
276	B2-T0 vs B2-T1	B2-T0 vs B2-T2	GATCAATTGTAATACGACTCACTATA	80.0045	32.7767	23.1194	1.18657e-09	1.22568e-13	1.2932	1.79098
276	A2-T0 vs A2-T1	A2-T0 vs A2-T2	GATCAATTGTAATACGACTCACTATA	31.1856	17.2823	12.7382	2.60014e-05	4.15021e-06	0.851737	1.29172
277		A1-T0 vs A1-T2	GATCAATTTAAGTAAAAAAAAAAAAA	2.3527		24.9291		4.34682e-13		-3.40546	no match	none	none	unknown	none
277		B2-T0 vs B2-T2	GATCAATTTAAGTAAAAAAAAAAAAA	0		49.4647		3.52858e-28		-9.95026
277		A2-T0 vs A2-T2	GATCAATTTAAGTAAAAAAAAAAAAA	0.1659		54.0276		9.80456e-65		-8.34741
278		A1-T0 vs A1-T2	GATCAATTTAAGTAGCAAAAAAAAAA	1.1763		34.3618		7.07202e-22		-4.86843	no match	none	none	unknown	none
278		B2-T0 vs B2-T2	GATCAATTTAAGTAGCAAAAAAAAAA	0.402		53.2283		6.99201e-29		-7.04874
278		A2-T0 vs A2-T2	GATCAATTTAAGTAGCAAAAAAAAAA	0.6635		72.4761		4.19295e-82		-6.77121
279		A1-T0 vs A1-T2	GATCAATTTAGAGACCTTTCAATGAA	2.9408		38.7412		4.91247e-21		-3.71957	chr12	4596854	MAPKK	protein kinase kinase, signaling, regulation	PGSC0003DMG400000273
279		B2-T0 vs B2-T2	GATCAATTTAGAGACCTTTCAATGAA	9.2468		41.9375		2.76053e-10		-2.18122
279		A2-T0 vs A2-T2	GATCAATTTAGAGACCTTTCAATGAA	9.6211		34.2614		2.33798e-12		-1.83231
280	A1-T0 vs A1-T1		GATCAATTTATACGCATAGCAATTAA	13.5209	0		1.64407e-13		8.07904		chr12	6824059	cytochrome b6-f complex iron sulfur subunit, chloroplastic	chloroplast, photosynthesis	PGSC0003DMG400013751
280	B2-T0 vs B2-T1		GATCAATTTATACGCATATCAATTAA	266.005	51.2136		6.17182e-64		2.37685
280	A2-T0 vs A2-T1		GATCAATTTATACGCATATCAATTAA	316.036	159.196		1.17833e-52		0.989281
281		A1-T0 vs A1-T2	GATCACAATGTTATGTATGAAATAAA	99.9886		314.646		4.8138e-68		-1.65389	chr06	3137873	Universal stress protein family protein	stress	PGSC0003DMG400014628
281		B2-T0 vs B2-T2	GATCACAATGTTATGTATGAAATAAA	117.796		181.729		1.00414e-06		-0.625503
281		A2-T0 vs A2-T2	GATCACAATGTTATGTATGAAATAAA	82.7745		268.381		5.98735e-76		-1.69702
282		A1-T0 vs A1-T2	GATCACATAAAATGAGACCGAGAAAG	18.8214		2.695		6.87724e-11		2.80399	chr06	48708796	Conserved gene of unknown function	unknown	PGSC0003DMG400027074
282		B2-T0 vs B2-T2	GATCACATAAAATGAGACCGAGAAAG	13.2671		1.0753		1.69716e-05		3.62501
282		A2-T0 vs A2-T2	GATCACATAAAATGAGACCGAGAAAG	11.6117		2.1962		3.73217e-05		2.40246
283		A1-T0 vs A1-T2	GATCACCAAAATGTTGTGTTAAGGAG	7.6462		1.3475		9.8543e-05		2.50443	chr02	43107351	Gene of unknown function	unknown	PGSC0003DMG400010113
283		B2-T0 vs B2-T2	GATCACCAAAATGTTGTGTTAAGGAG	16.0813		1.613		4.21829e-06		3.31759
283		A2-T0 vs A2-T2	GATCACCAAAATGTTGTGTTAAGGAG	17.5834		0.4392		3.99928e-12		5.32303
284	A1-T0 vs A1-T1		GATCACCTACTTTCGATGAATATCAA	48.7927	19.1579		1.04139e-09		1.34872		chr09	47796426	50S ribosomal protein L28, chloroplastic	Chloroplast, protein biosynthesis	PGSC0003DMG400017161
284	B2-T0 vs B2-T1		GATCACCTACTTTCGATGAATATCAA	18.1642	4.0971		4.73098e-05		2.14843
284	A2-T0 vs A2-T1		GATCACCTACTTTCGATGAATATCAA	30.1935	6.9794		3.83553e-16		2.11306
285		A1-T0 vs A1-T2	GATCACGTCTGAGGTGGCAATGTATG	19.4096		1.3475		8.53052e-15		3.84839	chr06	48709210	Conserved gene of unknown function	unknown	PGSC0003DMG400027074
285		B2-T0 vs B2-T2	GATCACGTCTGAGGTGGCAATGTATG	20.1016		2.1506		3.17207e-07		3.22448
285		A2-T0 vs A2-T2	GATCACGTCTGAGGTGGCAATGTATG	18.4128		1.757		4.93256e-10		3.38952
286	A1-T0 vs A1-T1	A1-T0 vs A1-T2	GATCACTACAGTTAGACATCTTTATA	26.4676	3.9239	2.0213	1.90679e-13	4.34103e-19	2.75311	3.71089	no match	none	none	unknown	none
286	B2-T0 vs B2-T1	B2-T0 vs B2-T2	GATCACTACAGTTAGACATCTTTATA	37.7911	4.0971	3.226	1.34883e-13	1.38721e-13	3.21116	3.55025
286	A2-T0 vs A2-T1	A2-T0 vs A2-T2	GATCACTACAGTTAGACATCTTTATA	40.8067	1.9941	2.6355	1.66096e-40	2.42453e-23	4.35514	3.95266
287		A1-T0 vs A1-T2	GATCACTTGATTAAGTCAAAAAAAAA	9.4107		25.9398		6.26926e-06		-1.46279	chr06	52058886	none	unknown	intergenic
287		B2-T0 vs B2-T2	GATCACTTGATTAAGTCAAAAAAAAA	7.6386		34.4102		1.22944e-08		-2.17145
287		A2-T0 vs A2-T2	GATCACTTGATTAAGTCAAAAAAAAA	6.967		28.1119		1.00708e-11		-2.01257
288		A1-T0 vs A1-T2	GATCACTTTCAAAGAAAAAAAAAAAA	0.5882		48.1738		2.8054e-33		-6.35588	no match	none	none	unknown	none
288		B2-T0 vs B2-T2	GATCACTTTCAAAGAAAAAAAAAAAA	9.6488		68.8204		3.17463e-21		-2.83442
288		A2-T0 vs A2-T2	GATCACTTTCAAAGAAAAAAAAAAAA	13.2705		80.8218		1.15777e-42		-2.60653
289	A1-T0 vs A1-T1	A1-T0 vs A1-T2	GATCAGACCACGACTAGTTCTAGGCC	12.3515	41.0857	66.0285	2.56787e-10	6.36837e-24	-1.73469	-2.4184	chr03	22246942	Pseudo-response regulator 5	circadian clock related (other)	PGSC0003DMG400000584
289	B2-T0 vs B2-T1	B2-T0 vs B2-T2	GATCAGACCACGACTAGTTCTAGGCC	14.4732	49.8479	81.1866	7.72338e-10	1.36906e-21	-1.77836	-2.48786
289	A2-T0 vs A2-T1	A2-T0 vs A2-T2	GATCAGACCACGACTAGTTCTAGGCC	18.2469	85.082	51.8314	9.29194e-52	1.21127e-13	-2.22105	-1.50618
290		A1-T0 vs A1-T2	GATCAGACCCCCAAAATTCTAACATA	14.116		2.0213		1.61728e-08		2.80399	chr09	36504718	Photosystem I reaction center subunit IV B isoform 2	Chloroplast, photosynthesis	PGSC0003DMG400022022
290		B2-T0 vs B2-T2	GATCAGACCCCCAAAATTCTAACATA	10.4529		0.5377		6.50432e-05		4.28106
290		A2-T0 vs A2-T2	GATCAGACCCCCAAAATTCTAACATA	16.4222		4.8317		3.9511e-05		1.76503
291		A1-T0 vs A1-T2	GATCAGACTCTATCCTCATCACAACA	0		46.1525		5.95437e-34		-9.85027	chr07	38179390	Cytochrome P450	oxidation, monooxygenase (other)	PGSC0003DMG400043512
291		B2-T0 vs B2-T2	GATCAGACTCTATCCTCATCACAACA	0		47.314		5.47358e-27		-9.88612
291		A2-T0 vs A2-T2	GATCAGACTCTATCCTCATCACAACA	0		25.0372		1.72068e-31		-8.96793
292		A1-T0 vs A1-T2	GATCAGATTCTGCAAGAAGACGGCAA	25.8794		60.9753		6.8544e-10		-1.23642	chr01	65354266	Chromatin remodeling complex subunit	chromatin (other)	PGSC0003DMG402000051
292		B2-T0 vs B2-T2	GATCAGATTCTGCAAGAAGACGGCAA	34.5748		77.9606		4.20404e-08		-1.17302
292		A2-T0 vs A2-T2	GATCAGATTCTGCAAGAAGACGGCAA	9.787		48.3174		1.4436e-22		-2.30361
293	A1-T0 vs A1-T1		GATCAGCCTAAGGATGTCTTCAGCAT	2.3515	15.234		7.79166e-07		-2.69567		chr09	45730174	N-acetyltransferase	transfer of acetyl groups (other)	PGSC0003DMG400032273
293	B2-T0 vs B2-T1		GATCAGCCTAAGGATGTCTTCAGCAT	0	15.7055		9.29752e-10		-8.29513
293	A2-T0 vs A2-T1		GATCAGCCTAAGGATGTCTTCAGCAT	5.6405	28.5822		1.18842e-19		-2.34121
294	A1-T0 vs A1-T1	A1-T0 vs A1-T2	GATCAGCCTTCTCAAGAAGAGATTGA	0	42.009	44.4681	3.75349e-30	9.83047e-33	-9.71455	-9.79663	no match	none	none	unknown	none
294	B2-T0 vs B2-T1	B2-T0 vs B2-T2	GATCAGCCTTCTCAAGAAGAGATTGA	0	16.3883	28.496	3.77869e-10	1.43433e-16	-8.35653	-9.15461
294	A2-T0 vs A2-T1	A2-T0 vs A2-T2	GATCAGCCTTCTCAAGAAGAGATTGA	0.1659	27.9175	44.8034	4.36714e-43	1.31965e-53	-7.39473	-8.07732
295		A1-T0 vs A1-T2	GATCAGCTAATTAATTACAAGTTTGC	29.9966		4.7163		1.21384e-15		2.66907	chr01	61153325	none	unknown	not annotated
295		B2-T0 vs B2-T2	GATCAGCTAATTAATTACAAGTTTGC	24.926		6.4519		1.51925e-05		1.94985
295		A2-T0 vs A2-T2	GATCAGCTAATTAATTACAAGTTTGC	19.9057		7.4672		9.75935e-05		1.41454
296		A1-T0 vs A1-T2	GATCAGCTTGTAATAATGGTCAAATA	2.9408		67.376		2.34965e-40		-4.51793	no match	none	none	unknown	none
296		B2-T0 vs B2-T2	GATCAGCTTGTAATAATGGTCAAATA	2.8142		55.9166		1.1007e-24		-4.31247
296		A2-T0 vs A2-T2	GATCAGCTTGTAATAATGGTCAAATA	2.3223		36.8969		2.12251e-31		-3.98985
297	A1-T0 vs A1-T1		GATCAGGCATCTAAAAAAAAAAAAAA	142.263	62.0902		3.30576e-21		1.19612		no match	none	none	unknown	none
297	B2-T0 vs B2-T1		GATCAGGCATCTAAAAAAAAAAAAAA	112.214	0.6828		4.7603e-58		7.36048
297	A2-T0 vs A2-T1		GATCAGGCATCTAAAAAAAAAAAAAA	65.6957	26.9205		1.26825e-17		1.28709
298		A1-T0 vs A1-T2	GATCAGGCATCTAAATGAGTGTCTCC	75.2856		14.8227		1.32399e-31		2.34456	chr02	27227392	Photosystem I subunit III	Chloroplast, photosynthesis	PGSC0003DMG400021144
298		B2-T0 vs B2-T2	GATCAGGCATCTAAATGAGTGTCTCC	61.511		22.5817		2.51782e-08		1.44569
298		A2-T0 vs A2-T2	GATCAGGCATCTAAATGAGTGTCTCC	204.199		41.7287		1.20558e-68		2.29087
299		A1-T0 vs A1-T2	GATCAGGCTTTGTAGCCTATGCAGCA	11.1752		34.0249		2.80604e-08		-1.60629	chr11	38656498	Cyclic nucleotide-gated ion channel 15	subunit of CNG ion channel, transport	PGSC0003DMG400008089
299		B2-T0 vs B2-T2	GATCAGGCTTTGTAGCCTATGCAGCA	4.4224		20.4311		9.88994e-06		-2.20788
299		A2-T0 vs A2-T2	GATCAGGCTTTGTAGCCTATGCAGCA	2.6541		23.2802		2.15478e-16		-3.13281
300	A1-T0 vs A1-T1		GATCAGGGTGAACATAGCTCTTGGGA	8.2301	31.1605		4.26316e-09		-1.92074		chr04	37132913	Conserved gene of unknown function	unknown	PGSC0003DMG400003250
300	B2-T0 vs B2-T1		GATCAGGGTGAACATAGCTCTTGGGA	0.8073	55.3107		7.97594e-30		-6.09831
300	A2-T0 vs A2-T1		GATCAGGGTGAACATAGCTCTTGGGA	14.599	96.0496		4.32939e-74		-2.71791
301		A1-T0 vs A1-T2	GATCAGGTAACATTATGGAGTAAAAA	7.058		24.2554		5.55006e-07		-1.78097	no match	none	none	unknown	none
301		B2-T0 vs B2-T2	GATCAGGTAACATTATGGAGTAAAAA	11.6589		33.3349		1.26007e-05		-1.5156
301		A2-T0 vs A2-T2	GATCAGGTAACATTATGGAGTAAAAA	5.1423		16.2522		6.31587e-06		-1.66015
302	A1-T0 vs A1-T1		GATCAGTACTAGTAATAAAAAAAAAA	70.5437	26.3133		2.06099e-14		1.42272		chr10	4106200	none	unknown	intergenic
302	B2-T0 vs B2-T1		GATCAGTACTAGTAATAAAAAAAAAA	31.081	1.3657		3.12508e-14		4.50832
302	A2-T0 vs A2-T1		GATCAGTACTAGTAATAAAAAAAAAA	18.9124	2.3265		5.80192e-15		3.02312
303		A1-T0 vs A1-T2	GATCAGTACTCGCTGTTGGGTTGCAG	0		8.422		1.12766e-06		-7.39609	no match	none	none	unknown	none
303		B2-T0 vs B2-T2	GATCAGTACTCGCTGTTGGGTTGCAG	0		9.1402		7.45922e-06		-7.51416
303		A2-T0 vs A2-T2	GATCAGTACTCGCTGTTGGGTTGCAG	0		3.0747		8.54016e-05		-5.94239
304		A1-T0 vs A1-T2	GATCAGTCAATTTGGTGAAAAAAAAA	7.058		35.3724		7.0236e-13		-2.32529	no match	none	none	unknown	none
304		B2-T0 vs B2-T2	GATCAGTCAATTTGGTGAAAAAAAAA	4.0203		38.1738		5.31892e-14		-3.2472
304		A2-T0 vs A2-T2	GATCAGTCAATTTGGTGAAAAAAAAA	2.4882		21.9624		1.33679e-15		-3.14186
305		A1-T0 vs A1-T2	GATCAGTTCCTCGAAAAAAAAAAAAA	4.7053		24.2554		2.36189e-09		-2.36593	no match	none	none	unknown	none
305		B2-T0 vs B2-T2	GATCAGTTCCTCGAAAAAAAAAAAAA	8.4427		34.9479		3.21822e-08		-2.04943
305		A2-T0 vs A2-T2	GATCAGTTCCTCGAAAAAAAAAAAAA	6.4694		45.6819		2.99184e-27		-2.81993
306		A1-T0 vs A1-T2	GATCAGTTCCTCGAAATTATACAAAA	9.9989		50.532		5.75288e-18		-2.33736	chr10	4736134	Mitochondrial carrier	transport	PGSC0003DMG400019378
306		B2-T0 vs B2-T2	GATCAGTTCCTCGAAATTATACAAAA	7.2366		42.4751		2.70192e-12		-2.55324
306		A2-T0 vs A2-T2	GATCAGTTCCTCGAAATTATACAAAA	16.0904		44.3641		1.92965e-11		-1.46319
307	A1-T0 vs A1-T1		GATCAGTTCTAATGAAAAAAAAAAAA	159.311	63.2443		1.032e-27		1.33284		no match	none	none	unknown	none
307	B2-T0 vs B2-T1		GATCAGTTCTAATGAAAAAAAAAAAA	152.579	14.3398		1.88731e-53		3.41146
307	A2-T0 vs A2-T1		GATCAGTTCTAATGAAAAAAAAAAAA	69.0136	25.2587		9.92212e-22		1.4501
308	A1-T0 vs A1-T1		GATCAGTTCTTCTCTCAAGGGACTAT	8.2301	0.4616		7.99842e-07		4.15608		no match	none	none	unknown	none
308	B2-T0 vs B2-T1		GATCAGTTCTTCTCTCAAGGGACTAT	10.8985	0.6828		2.70393e-05		3.99642
308	A2-T0 vs A2-T1		GATCAGTTCTTCTCTCAAGGGACTAT	4.4793	0		3.96808e-06		6.48519
309		A1-T0 vs A1-T2	GATCAGTTTCTGTCAAAAAAAAAAAA	5.8817		21.8972		7.48746e-07		-1.89644	no match	none	none	unknown	none
309		B2-T0 vs B2-T2	GATCAGTTTCTGTCAAAAAAAAAAAA	9.6488		30.6466		7.16927e-06		-1.66731
309		A2-T0 vs A2-T2	GATCAGTTTCTGTCAAAAAAAAAAAA	6.4694		29.8689		7.55247e-14		-2.20695
310		A1-T0 vs A1-T2	GATCAGTTTGTAATAATGGTCAATAA	0.5882		153.617		6.41093e-109		-8.0289	no match	none	none	unknown	none
310		B2-T0 vs B2-T2	GATCAGTTTGTAATAATGGTCAATAA	0.402		87.6385		9.20602e-48		-7.76811
310		A2-T0 vs A2-T2	GATCAGTTTGTAATAATGGTCAATAA	0.1659		23.2802		9.88926e-28		-7.13281
311	A1-T0 vs A1-T1	A1-T0 vs A1-T2	GATCATAAATCTCATATTTTAAGGAG	27.0557	6.9246	2.3582	1.85588e-09	1.23782e-18	1.96539	3.5202	chr06	41247668	DNA binding protein	DNA binding (other)	PGSC0003DMG400004875
311	B2-T0 vs B2-T1	B2-T0 vs B2-T2	GATCATAAATCTCATATTTTAAGGAG	24.524	2.7314	2.1506	3.83948e-09	3.96805e-09	3.17227	3.51136
311	A2-T0 vs A2-T1	A2-T0 vs A2-T2	GATCATAAATCTCATATTTTAAGGAG	21.8963	1.6618	2.1962	3.73432e-20	1.43495e-11	3.72005	3.31757
312		A1-T0 vs A1-T2	GATCATACCCGCTCTACAAGTTCGTT	78.8146		41.0994		2.86105e-09		0.939347	no match	none	none	unknown	none
312		B2-T0 vs B2-T2	GATCATACCCGCTCTACAAGTTCGTT	76.3862		36.0232		6.48776e-07		1.08439
312		A2-T0 vs A2-T2	GATCATACCCGCTCTACAAGTTCGTT	80.784		47.8781		1.18712e-06		0.754702
313	A1-T0 vs A1-T1	A1-T0 vs A1-T2	GATCATAGAATAGTGCCACTTAAGTA	29.4084	66.7066	111.844	1.01691e-09	1.68487e-30	-1.18235	-1.92719	no match	none	none	unknown	none
313	B2-T0 vs B2-T1	B2-T0 vs B2-T2	GATCATAGAATAGTGCCACTTAAGTA	17.6894	73.0647	100.542	2.72034e-16	1.337e-26	-2.0405	-2.50684
313	A2-T0 vs A2-T1	A2-T0 vs A2-T2	GATCATAGAATAGTGCCACTTAAGTA	20.4033	51.5145	78.1863	3.7242e-16	3.56911e-28	-1.33602	-1.93811
314	A1-T0 vs A1-T1		GATCATAGCAGGCGCTGTTGCAATTG	249.254	188.348		1.70312e-06		0.404217		no match	none	none	unknown	none
314	B2-T0 vs B2-T1		GATCATAGCAGGCGCTGTTGCAATTG	100.912	3.4142		1.32741e-45		4.88539
314	A2-T0 vs A2-T1		GATCATAGCAGGCGCTGTTGCAATTG	103.355	56.8321		6.91693e-15		0.862823
315		A1-T0 vs A1-T2	GATCATAGTTCAACAAAAAAAAAAAA	5.8817		42.4469		1.51949e-18		-2.85136	no match	none	none	unknown	none
315		B2-T0 vs B2-T2	GATCATAGTTCAACAAAAAAAAAAAA	22.9159		56.4543		4.14759e-07		-1.30074
315		A2-T0 vs A2-T2	GATCATAGTTCAACAAAAAAAAAAAA	8.294		43.9249		8.56628e-22		-2.40489
316	A1-T0 vs A1-T1	A1-T0 vs A1-T2	GATCATATGAATGAAGAGTACATTAA	8.2344	1.1541	0.3369	3.30286e-05	7.99738e-08	2.83415	4.61135	no match	none	none	unknown	none
316	B2-T0 vs B2-T1	B2-T0 vs B2-T2	GATCATATGAATGAAGAGTACATTAA	9.6488	0	0	7.67468e-06	2.25837e-05	7.59806	7.59228
316	A2-T0 vs A2-T1	A2-T0 vs A2-T2	GATCATATGAATGAAGAGTACATTAA	9.1234	0	0	7.70388e-12	3.4202e-07	7.51166	7.51151
317		A1-T0 vs A1-T2	GATCATATGTTTTATTTGTTCGATTG	166.452		44.1313		6.99428e-52		1.91523	chr03	36121812	28 kDa ribonucleoprotein, chloroplastic	nucleotide binding, mRNA processing, protein biosynthesis, chloroplast	PGSC0003DMG400015155
317		B2-T0 vs B2-T2	GATCATATGTTTTATTTGTTCGATTG	72.3659		31.1843		1.17295e-07		1.21449
317		A2-T0 vs A2-T2	GATCATATGTTTTATTTGTTCGATTG	126.401		50.5136		1.16258e-21		1.32327
318		A1-T0 vs A1-T2	GATCATATTTCAAGTGTTTGGTTTTC	7.058		26.6135		3.62086e-08		-1.91482	chr09	21805168	Phenazine biosynthesis protein	Phenazine (secondary metabolites of bacterial origin) biosynthesis (other)	PGSC0003DMG400000951
318		B2-T0 vs B2-T2	GATCATATTTCAAGTGTTTGGTTTTC	2.4122		31.1843		6.60228e-13		-3.6924
318		A2-T0 vs A2-T2	GATCATATTTCAAGTGTTTGGTTTTC	3.6494		15.813		1.11403e-07		-2.11539
319		A1-T0 vs A1-T2	GATCATCATTATCACAAAAAAAAAAA	8.8225		40.7625		6.96191e-14		-2.20798	no match	none	none	unknown	none
319		B2-T0 vs B2-T2	GATCATCATTATCACAAAAAAAAAAA	0.8041		23.1194		1.34043e-11		-4.84564
319		A2-T0 vs A2-T2	GATCATCATTATCACAAAAAAAAAAA	8.6258		43.4856		8.18894e-21		-2.33381
320		A1-T0 vs A1-T2	GATCATCCGCCTTGGTGAGTCCTTGG	5.2935		0		2.21986e-06		6.72615	chr08	34391462	none	unknown	not annotated
320		B2-T0 vs B2-T2	GATCATCCGCCTTGGTGAGTCCTTGG	0.8041		39.7868		1.8014e-20		-5.62883
320		A2-T0 vs A2-T2	GATCATCCGCCTTGGTGAGTCCTTGG	0		10.1027		2.44805e-13		-7.6586
321	A1-T0 vs A1-T1	A1-T0 vs A1-T2	GATCATCGATGAAATTCATATAATTA	16.4687	2.3082	0.6738	3.86331e-09	2.09883e-14	2.83415	4.61135	chr12	5839262	2-oxoglutarate-dependent dioxygenase	secondary metabolism, glucosinolates, biotic/abiotic stress	PGSC0003DMG400028809
321	B2-T0 vs B2-T1	B2-T0 vs B2-T2	GATCATCGATGAAATTCATATAATTA	17.2874	1.3657	0	1.78936e-07	4.26223e-09	3.6678	8.43358
321	A2-T0 vs A2-T1	A2-T0 vs A2-T2	GATCATCGATGAAATTCATATAATTA	9.6211	0	0.4392	1.88245e-12	1.58177e-06	7.58828	4.45309
322		A1-T0 vs A1-T2	GATCATCTTGTAATAATGGTCAATAA	0.5882		26.9504		3.16739e-18		-5.51793	no match	none	none	unknown	none
322		B2-T0 vs B2-T2	GATCATCTTGTAATAATGGTCAATAA	0		15.5921		1.99838e-09		-8.28467
322		A2-T0 vs A2-T2	GATCATCTTGTAATAATGGTCAATAA	0.1659		12.299		1.18082e-14		-6.21225
323		A1-T0 vs A1-T2	GATCATTATTTACCTAAAAAAAAAAA	0.5882		20.5497		9.86668e-14		-5.12674	no match	none	none	unknown	none
323		B2-T0 vs B2-T2	GATCATTATTTACCTAAAAAAAAAAA	0		8.6026		1.48034e-05		-7.42669
323		A2-T0 vs A2-T2	GATCATTATTTACCTAAAAAAAAAAA	0.1659		7.9065		1.70722e-09		-5.57482
324	A1-T0 vs A1-T1	A1-T0 vs A1-T2	GATCATTCACTAGAAGTTAAATATTA	16.4687	192.964	111.844	2.55103e-93	2.31866e-45	-3.55128	-2.76369	chr07	47456029	Heat shock factor protein	protein conformation, chaperone	PGSC0003DMG400017334
324	B2-T0 vs B2-T1	B2-T0 vs B2-T2	GATCATTCACTAGAAGTTAAATATTA	7.6386	86.7217	101.08	2.23209e-33	3.99486e-39	-3.49922	-3.72604
324	A2-T0 vs A2-T1	A2-T0 vs A2-T2	GATCATTCACTAGAAGTTAAATATTA	11.2799	48.8557	127.821	1.20885e-28	2.22109e-92	-2.11462	-3.5023
325	A1-T0 vs A1-T1	A1-T0 vs A1-T2	GATCATTGGACTCTTTCATCTTGTTT	0.5882	20.312	82.5356	3.25275e-13	7.56457e-58	-5.11071	-7.13264	chr04	53320245	none	unknown	not annotated
325	B2-T0 vs B2-T1	B2-T0 vs B2-T2	GATCATTGGACTCTTTCATCTTGTTT	3.2163	30.0453	106.457	1.27685e-11	3.26184e-50	-3.21789	-5.04874
325	A2-T0 vs A2-T1	A2-T0 vs A2-T2	GATCATTGGACTCTTTCATCTTGTTT	3.3176	32.9028	88.289	2.81654e-32	4.52631e-83	-3.30984	-4.73402
326	A1-T0 vs A1-T1		GATCATTTAGTTCTATGTAAAAGAAC	28.8053	73.4003		1.32719e-12		-1.34945		chr03	43680530	Nudix hydrolase 17, mitochondrial	mitochondrial ADP-ribose pyrophosphatase (other)	PGSC0003DMG400014184
326	B2-T0 vs B2-T1		GATCATTTAGTTCTATGTAAAAGAAC	27.8518	62.1392		6.68404e-07		-1.15773
326	A2-T0 vs A2-T1		GATCATTTAGTTCTATGTAAAAGAAC	21.5668	107.017		6.15588e-68		-2.31096
327		A1-T0 vs A1-T2	GATCATTTATATTACTCCTTATTTTC	3.529		37.3937		4.36651e-19		-3.40546	no match	none	none	unknown	none
327		B2-T0 vs B2-T2	GATCATTTATATTACTCCTTATTTTC	5.2264		73.1217		3.52367e-29		-3.8064
327		A2-T0 vs A2-T2	GATCATTTATATTACTCCTTATTTTC	0.6635		14.9345		7.41638e-15		-4.49235
328	A1-T0 vs A1-T1		GATCATTTTATTTTCTGAAAAAAAAA	49.9684	13.8491		4.81179e-15		1.85122		no match	none	none	unknown	none
328	B2-T0 vs B2-T1		GATCATTTTATTTTCTGAAAAAAAAA	33.5029	0		1.67829e-18		9.38814
328	A2-T0 vs A2-T1		GATCATTTTATTTTCTGAAAAAAAAA	23.3916	2.3265		9.57022e-20		3.32978
329		A1-T0 vs A1-T2	GATCATTTTGTACTCGAAAAAAAAAA	0.5882		12.8014		2.32356e-08		-4.44393	no match	none	none	unknown	none
329		B2-T0 vs B2-T2	GATCATTTTGTACTCGAAAAAAAAAA	0.8041		24.1947		3.64102e-12		-4.91123
329		A2-T0 vs A2-T2	GATCATTTTGTACTCGAAAAAAAAAA	0.9953		7.9065		2.74392e-06		-2.98985
330		A1-T0 vs A1-T2	GATCCAAAACGTATTTCAGACAAAGT	46.4653		22.2341		3.8897e-07		1.06338	chr03	16675686	Aldo/keto reductase	NADPH-dependent oxidoreductase (other)	PGSC0003DMG400018510
330		B2-T0 vs B2-T2	GATCCAAAACGTATTTCAGACAAAGT	44.2236		19.3557		4.79463e-05		1.19205
330		A2-T0 vs A2-T2	GATCCAAAACGTATTTCAGACAAAGT	39.8114		0		1.44678e-29		9.63704
331	A1-T0 vs A1-T1		GATCCAAACTAAGACGCGGGCGATGA	0	9.0019		6.12629e-07		-7.49216		chr06	1803115	Protein phosphatase 2C	signaling, regulation	PGSC0003DMG400020541
331	B2-T0 vs B2-T1		GATCCAAACTAAGACGCGGGCGATGA	0	43.7023		8.63571e-26		-9.77156
331	A2-T0 vs A2-T1		GATCCAAACTAAGACGCGGGCGATGA	1.1613	20.6058		6.45127e-25		-4.14925
332		A1-T0 vs A1-T2	GATCCAAATTCTATGCAAAAAAAAAA	10.587		137.447		3.11279e-71		-3.69851	chr01	72801163	none	unknown	intergenic ?
332		B2-T0 vs B2-T2	GATCCAAATTCTATGCAAAAAAAAAA	3.6183		113.984		2.86103e-53		-4.97738
332		A2-T0 vs A2-T2	GATCCAAATTCTATGCAAAAAAAAAA	33.5079		88.7283		4.98774e-20		-1.40489
333	A1-T0 vs A1-T1	A1-T0 vs A1-T2	GATCCAAATTTAATGGAAATCTGTTT	55.876	294.294	332.5	4.76147e-97	1.61719e-122	-2.3977	-2.57306	no match	none	none	unknown	none
333	B2-T0 vs B2-T1	B2-T0 vs B2-T2	GATCCAAATTTAATGGAAATCTGTTT	59.0988	114.718	334.962	8.87828e-09	1.21697e-84	-0.951108	-2.5028
333	A2-T0 vs A2-T1	A2-T0 vs A2-T2	GATCCAAATTTAATGGAAATCTGTTT	86.9216	317.396	229.288	5.66213e-149	1.16106e-48	-1.86835	-1.39937
334		A1-T0 vs A1-T2	GATCCAAGTCTTACAAAATCAGGTGT	155.865		62.3228		1.62449e-28		1.32246	chr12	645371	NADPH:protochlorophyllide oxidoreductase	Chloroplast, photosynthesis	PGSC0003DMG400015356
334		B2-T0 vs B2-T2	GATCCAAGTCTTACAAAATCAGGTGT	167.648		82.7996		2.14692e-12		1.01774
334		A2-T0 vs A2-T2	GATCCAAGTCTTACAAAATCAGGTGT	324.463		49.6351		3.54729e-129		2.70862
335		A1-T0 vs A1-T2	GATCCAATGTCTATGGAATTAAATTC	13.5279		36.383		1.28653e-07		-1.42733	chr04	54763208	NTGP5	unknown	PGSC0003DMG400027534
335		B2-T0 vs B2-T2	GATCCAATGTCTATGGAATTAAATTC	15.2772		37.6362		3.61673e-05		-1.30074
335		A2-T0 vs A2-T2	GATCCAATGTCTATGGAATTAAATTC	9.787		36.8969		5.82316e-14		-1.91457
336	A1-T0 vs A1-T1		GATCCACAGCCTGCAAGTTATAATAA	1.7636	12.2334		7.50972e-06		-2.79424		chr05	6433944	Conserved gene of unknown function	unknown	PGSC0003DMG400022616
336	B2-T0 vs B2-T1		GATCCACAGCCTGCAAGTTATAATAA	3.6328	33.4595		9.48405e-13		-3.20325
336	A2-T0 vs A2-T1		GATCCACAGCCTGCAAGTTATAATAA	2.3226	9.6382		1.35659e-06		-2.05304
337	A1-T0 vs A1-T1		GATCCACGACTAGAAGGCAAATTTAG	8.2301	0		1.42831e-08		7.36284		no match	none	none	unknown	none
337	B2-T0 vs B2-T1		GATCCACGACTAGAAGGCAAATTTAG	3.6328	60.7735		1.19434e-26		-4.06427
337	A2-T0 vs A2-T1		GATCCACGACTAGAAGGCAAATTTAG	9.4562	28.5822		3.44448e-12		-1.59579
338		A1-T0 vs A1-T2	GATCCACGACTAGAAGGCAAATTTGG	1.1763		10.4433		9.73386e-06		-3.1502	chr09	5580368	Receptor protein kinase zmpk1	development	PGSC0003DMG400024258
338		B2-T0 vs B2-T2	GATCCACGACTAGAAGGCAAATTTGG	0		18.8181		3.27093e-11		-8.55598
338		A2-T0 vs A2-T2	GATCCACGACTAGAAGGCAAATTTGG	1.327		13.6167		6.62044e-11		-3.35909
339		A1-T0 vs A1-T2	GATCCACTCACGGTTTGTATTTTGTT	0		9.0958		3.67354e-07		-7.50712	chr10	42263943	none	unknown	not annotated
339		B2-T0 vs B2-T2	GATCCACTCACGGTTTGTATTTTGTT	0		12.3662		1.22092e-07		-7.95026
339		A2-T0 vs A2-T2	GATCCACTCACGGTTTGTATTTTGTT	1.4929		10.9812		6.83437e-08		-2.87882
340		A1-T0 vs A1-T2	GATCCACTGCTGAACAAAGTAGAGGA	70.5802		3.7057		6.71223e-54		4.25145	chr06	52567828	Thylakoid soluble phosphoprotein	Chloroplast, photosynthesis	PGSC0003DMG400030440
340		B2-T0 vs B2-T2	GATCCACTGCTGAACAAAGTAGAGGA	27.7403		3.226		2.76037e-09		3.10418
340		A2-T0 vs A2-T2	GATCCACTGCTGAACAAAGTAGAGGA	37.1573		6.5887		9.17276e-15		2.49557
341	A1-T0 vs A1-T1		GATCCACTTTTCTGTTAAAAAAAAAA	103.464	47.5486		2.00054e-14		1.12165		no match	none	none	unknown	none
341	B2-T0 vs B2-T1		GATCCACTTTTCTGTTAAAAAAAAAA	23.008	1.3657		3.204e-10		4.07443
341	A2-T0 vs A2-T1		GATCCACTTTTCTGTTAAAAAAAAAA	27.5391	2.6588		2.87343e-23		3.37263
342		A1-T0 vs A1-T2	GATCCAGAAGGAGGAGCTGAAATGTG	13.5279		0		7.55304e-15		8.07979	chr11	41567468	4,5-DOPA dioxygenase extradiol	betalain biosynthetic pathway, secondary metabolism	PGSC0003DMG400025377
342		B2-T0 vs B2-T2	GATCCAGAAGGAGGAGCTGAAATGTG	38.9972		0.5377		2.10425e-18		6.18053
342		A2-T0 vs A2-T2	GATCCAGAAGGAGGAGCTGAAATGTG	26.0433		0		1.57874e-19		9.02477
343	A1-T0 vs A1-T1	A1-T0 vs A1-T2	GATCCAGAATTTAATGTTTATGAGTT	38.8191	0	0	4.15864e-37	7.38986e-41	9.59988	9.60062	no match	none	none	unknown	none
343	B2-T0 vs B2-T1	B2-T0 vs B2-T2	GATCCAGAATTTAATGTTTATGAGTT	30.1525	3.4142	0	6.52115e-11	2.27703e-15	3.14843	9.23613
343	A2-T0 vs A2-T1	A2-T0 vs A2-T2	GATCCAGAATTTAATGTTTATGAGTT	74.3146	0.6647	19.7662	3.60703e-87	4.2647e-21	6.80494	1.91061
344	A1-T0 vs A1-T1		GATCCAGATTATACTATCTATCTCCA	47.617	20.5429		3.02644e-08		1.21284		chr05	7711767	Nucleoredoxin	oxidoreductase, ROS (other)	PGSC0003DMG400031000
344	B2-T0 vs B2-T1		GATCCAGATTATACTATCTATCTCCA	25.0262	8.1942		7.50915e-05		1.61077
344	A2-T0 vs A2-T1		GATCCAGATTATACTATCTATCTCCA	74.8201	14.9558		2.68796e-42		2.32272
345		A1-T0 vs A1-T2	GATCCAGTGTTGTAATGTTAGTATTA	6.4699		131.72		4.65525e-76		-4.3476	chr03	42399856	none	unknown	not annotated
345		B2-T0 vs B2-T2	GATCCAGTGTTGTAATGTTAGTATTA	3.2163		63.9815		4.61043e-28		-4.3142
345		A2-T0 vs A2-T2	GATCCAGTGTTGTAATGTTAGTATTA	6.8011		42.6071		9.36163e-24		-2.64725
346		A1-T0 vs A1-T2	GATCCATAAGGAGGAGCTGAAATGTG	14.116		101.738		1.2729e-42		-2.84945	no match	none	none	unknown	none
346		B2-T0 vs B2-T2	GATCCATAAGGAGGAGCTGAAATGTG	5.6285		125.275		6.49213e-55		-4.47621
346		A2-T0 vs A2-T2	GATCCATAAGGAGGAGCTGAAATGTG	0.9953		83.8966		6.9027e-93		-6.39736
347		A1-T0 vs A1-T2	GATCCATATCTTGAAAGTCTCCAAAA	1.7645		22.571		1.33945e-12		-3.67713	no match	none	none	unknown	none
347		B2-T0 vs B2-T2	GATCCATATCTTGAAAGTCTCCAAAA	1.2061		23.657		4.12733e-11		-4.29385
347		A2-T0 vs A2-T2	GATCCATATCTTGAAAGTCTCCAAAA	0.8294		23.7194		7.57542e-24		-4.83785
348		A1-T0 vs A1-T2	GATCCATCATTTGGTGAAAAAAAAAA	4.1172		22.2341		6.71537e-09		-2.43304	chr11	36627682	none	unknown	not annotated
348		B2-T0 vs B2-T2	GATCCATCATTTGGTGAAAAAAAAAA	5.6285		23.1194		7.8073e-06		-2.03829
348		A2-T0 vs A2-T2	GATCCATCATTTGGTGAAAAAAAAAA	2.9859		31.1867		4.04508e-23		-3.38471
349		A1-T0 vs A1-T2	GATCCATTGAGTAAAAAAAAAAAAAA	1.7645		40.4256		1.20706e-24		-4.51793	no match	none	none	unknown	none
349		B2-T0 vs B2-T2	GATCCATTGAGTAAAAAAAAAAAAAA	0.8041		123.124		7.67287e-66		-7.25858
349		A2-T0 vs A2-T2	GATCCATTGAGTAAAAAAAAAAAAAA	7.7964		173.064		1.87195e-154		-4.47235
350		A1-T0 vs A1-T2	GATCCATTTTTTGAACACTTGATAAC	7.6462		62.6597		2.48781e-28		-3.03472	chr02	33009740	Rotenone-insensitive NADH-ubiquinone oxidoreductase, mitochondrial	central metabolism, oxidation of NADH generated inside the Mitochondrion, respiration.	PGSC0003DMG400022368
350		B2-T0 vs B2-T2	GATCCATTTTTTGAACACTTGATAAC	9.2468		86.5632		8.01531e-30		-3.22674
350		A2-T0 vs A2-T2	GATCCATTTTTTGAACACTTGATAAC	14.2658		47.4389		2.64829e-15		-1.73351
351	A1-T0 vs A1-T1	A1-T0 vs A1-T2	GATCCCAAAGTTCTAGCCAAGTGTTT	32.3493	108.946	206.844	1.77157e-25	5.05258e-80	-1.75256	-2.67674	chr01	77171197	Myosin heavy chain, fast skeletal muscle, embryonic	cytosceleton (other)	PGSC0003DMG400025778
351	B2-T0 vs B2-T1	B2-T0 vs B2-T2	GATCCCAAAGTTCTAGCCAAGTGTTT	44.6256	139.301	153.233	2.64935e-22	5.10228e-26	-1.63647	-1.77978
351	A2-T0 vs A2-T1	A2-T0 vs A2-T2	GATCCCAAAGTTCTAGCCAAGTGTTT	42.9631	111.005	132.214	3.5841e-34	6.43844e-36	-1.36931	-1.6217
352		A1-T0 vs A1-T2	GATCCCACGATGAAAAAAAAAAAAAA	0		11.4539		7.24854e-09		-7.8397	no match	none	none	unknown	none
352		B2-T0 vs B2-T2	GATCCCACGATGAAAAAAAAAAAAAA	0		34.9479		3.84267e-20		-9.44906
352		A2-T0 vs A2-T2	GATCCCACGATGAAAAAAAAAAAAAA	0		21.5232		3.21382e-27		-8.74975
353		A1-T0 vs A1-T2	GATCCCACTTAGTAGGGTTTCACTGG	3.529		28.9717		9.54611e-14		-3.03731	no match	none	none	unknown	none
353		B2-T0 vs B2-T2	GATCCCACTTAGTAGGGTTTCACTGG	0.8041		25.27		9.86336e-13		-4.97397
353		A2-T0 vs A2-T2	GATCCCACTTAGTAGGGTTTCACTGG	0.6635		7.028		2.17631e-06		-3.40489
354		A1-T0 vs A1-T2	GATCCCATTGTGATTGCACAAAAAAA	4.1172		28.2979		1.78462e-12		-2.78097	no match	none	none	unknown	none
354		B2-T0 vs B2-T2	GATCCCATTGTGATTGCACAAAAAAA	7.2366		23.1194		9.3151e-05		-1.67572
354		A2-T0 vs A2-T2	GATCCCATTGTGATTGCACAAAAAAA	6.1376		30.3082		8.8673e-15		-2.30396
355	A1-T0 vs A1-T1	A1-T0 vs A1-T2	GATCCCTCCTTTAGGAATTAGTATAG	15.8805	85.4029	65.6916	1.26822e-29	7.60244e-20	-2.42777	-2.04845	chr08	5092965	WRKY transcription factor-30, Zinc-finger family	pathogenesis, biotic stress, defense, transcription	PGSC0003DMG400005835
355	B2-T0 vs B2-T1	B2-T0 vs B2-T2	GATCCCTCCTTTAGGAATTAGTATAG	2.0102	225.34	77.423	7.49193e-122	1.20985e-37	-6.80286	-5.26738
355	A2-T0 vs A2-T1	A2-T0 vs A2-T2	GATCCCTCCTTTAGGAATTAGTATAG	25.3798	243.614	100.149	7.83759e-225	1.17076e-36	-3.26269	-1.98039
356		A1-T0 vs A1-T2	GATCCCTTTGAAATGTTGTAACATTA	5.2935		21.8972		2.0281e-07		-2.04845	chr07	48249888	Endoplasmic oxidoreductin-1	oxidoreductase in ER, formation of disulfide bonds, protein biosynthesis	PGSC0003DMG400031102
356		B2-T0 vs B2-T2	GATCCCTTTGAAATGTTGTAACATTA	3.2163		18.2804		6.52142e-06		-2.50684
356		A2-T0 vs A2-T2	GATCCCTTTGAAATGTTGTAACATTA	7.6305		18.8877		5.45666e-05		-1.30759
357	A1-T0 vs A1-T1		GATCCCTTTTGAATAGAAAAAAAAAA	11.1694	0		2.57625e-11		7.80341		no match	none	none	unknown	none
357	B2-T0 vs B2-T1		GATCCCTTTTGAATAGAAAAAAAAAA	15.7423	2.0485		6.82375e-06		2.94198
357	A2-T0 vs A2-T1		GATCCCTTTTGAATAGAAAAAAAAAA	9.6221	0		1.88245e-12		7.58828
358	A1-T0 vs A1-T1		GATCCCTTTTGGATAAAAAAAAAAAA	109.343	30.0064		2.43274e-31		1.86551		no match	none	none	unknown	none
358	B2-T0 vs B2-T1		GATCCCTTTTGGATAAAAAAAAAAAA	51.6671	6.8285		1.28657e-16		2.91961
358	A2-T0 vs A2-T1		GATCCCTTTTGGATAAAAAAAAAAAA	33.6773	0.3324		8.01962e-40		6.66292
359		A1-T0 vs A1-T2	GATCCGACTAAATTTATATATGCATC	70.5802		31.3298		1.31729e-11		1.17173	chr11	3540656	cinnamyl alcohol dehydrogenase	lignin biosynthesis, cell wall	PGSC0003DMG400016115
359		B2-T0 vs B2-T2	GATCCGACTAAATTTATATATGCATC	45.4297		6.9896		8.89616e-13		2.70036
359		A2-T0 vs A2-T2	GATCCGACTAAATTTATATATGCATC	73.3193		32.9437		6.00333e-11		1.15419
360		A1-T0 vs A1-T2	GATCCGACTAAATTTATTTAAAAAAA	10.587		2.695		8.60707e-05		1.97392	no match	none	none	unknown	none
360		B2-T0 vs B2-T2	GATCCGACTAAATTTATTTAAAAAAA	23.7199		1.613		1.86742e-09		3.8783
360		A2-T0 vs A2-T2	GATCCGACTAAATTTATTTAAAAAAA	20.901		3.0747		1.29995e-09		2.76503
361	A1-T0 vs A1-T1	A1-T0 vs A1-T2	GATCCGACTAAATTTATTTATATATG	127.044	91.635	34.0249	8.09228e-05	1.30026e-39	0.470615	1.90067	chr07	52092243	chloroplast photosystem I reaction center V	chloroplast, photosynthesis	PGSC0003DMG400022249
361	B2-T0 vs B2-T1	B2-T0 vs B2-T2	GATCCGACTAAATTTATTTATATATG	92.0655	21.1683	17.7428	1.81755e-20	1.70259e-21	2.12654	2.37543
361	A2-T0 vs A2-T1	A2-T0 vs A2-T2	GATCCGACTAAATTTATTTATATATG	357.639	107.35	33.3829	3.90358e-136	1.49145e-175	1.73634	3.42132
362		A1-T0 vs A1-T2	GATCCGCGCGGACTTTGACGACGGCA	0		10.7802		2.22508e-08		-7.75223	no match	none	none	unknown	none
362		B2-T0 vs B2-T2	GATCCGCGCGGACTTTGACGACGGCA	0		16.1298		1.00696e-09		-8.33358
362		A2-T0 vs A2-T2	GATCCGCGCGGACTTTGACGACGGCA	0		11.4205		6.12456e-15		-7.83548
363		A1-T0 vs A1-T2	GATCCGCTTTTTAGCTCGAAAAAAAA	0		35.0355		6.485e-26		-9.45267	chr10	25984736	none	unknown	intergenic
363		B2-T0 vs B2-T2	GATCCGCTTTTTAGCTCGAAAAAAAA	4.8244		30.6466		1.22434e-09		-2.66731
363		A2-T0 vs A2-T2	GATCCGCTTTTTAGCTCGAAAAAAAA	1.1612		21.5232		8.2918e-20		-4.21225
364	A1-T0 vs A1-T1		GATCCGGGAGTCCCAAAAAAAAAAAA	48.2048	16.8498		3.08974e-11		1.51645		no match	none	none	unknown	none
364	B2-T0 vs B2-T1		GATCCGGGAGTCCCAAAAAAAAAAAA	67.0057	0.6828		2.86489e-34		6.61658
364	A2-T0 vs A2-T1		GATCCGGGAGTCCCAAAAAAAAAAAA	11.447	3.9882		7.09442e-05		1.52115
365		A1-T0 vs A1-T2	GATCCGTCAAATTTTTCAGAGTTGTC	3.529		20.2128		1.88264e-08		-2.51793	chr06	45518709	Conserved gene of unknown function	unknown	PGSC0003DMG400028789
365		B2-T0 vs B2-T2	GATCCGTCAAATTTTTCAGAGTTGTC	4.0203		27.4206		4.51919e-09		-2.76988
365		A2-T0 vs A2-T2	GATCCGTCAAATTTTTCAGAGTTGTC	8.1282		28.5512		2.05204e-10		-1.81255
366		A1-T0 vs A1-T2	GATCCGTTTTCTTTGAGTCGCGTTGT	0		23.5816		1.23746e-17		-8.88152	no match	none	none	unknown	none
366		B2-T0 vs B2-T2	GATCCGTTTTCTTTGAGTCGCGTTGT	0		34.9479		3.84267e-20		-9.44906
366		A2-T0 vs A2-T2	GATCCGTTTTCTTTGAGTCGCGTTGT	0		10.1027		2.44805e-13		-7.6586
367		A1-T0 vs A1-T2	GATCCTAGATAGTTCAAAAAAAAAAA	9.4107		36.383		5.89472e-11		-1.95089	chr12	33023819	none	unknown	intergenic
367		B2-T0 vs B2-T2	GATCCTAGATAGTTCAAAAAAAAAAA	7.6386		46.2387		1.68353e-13		-2.59772
367		A2-T0 vs A2-T2	GATCCTAGATAGTTCAAAAAAAAAAA	7.4646		39.0932		2.00706e-19		-2.38877
368		A1-T0 vs A1-T2	GATCCTAGTTGTGAGAAAAAAAAAAA	4.1172		34.0249		5.46616e-16		-3.04686	chr12	51499788	none	unknown	intergenic
368		B2-T0 vs B2-T2	GATCCTAGTTGTGAGAAAAAAAAAAA	4.4224		48.3894		2.58458e-18		-3.4518
368		A2-T0 vs A2-T2	GATCCTAGTTGTGAGAAAAAAAAAAA	0.6635		27.2334		8.19697e-29		-5.35909
369		A1-T0 vs A1-T2	GATCCTATTAAATTAAAAAAAAAAAA	55.876		12.4646		1.15659e-21		2.1644	no match	none	none	unknown	none
369		B2-T0 vs B2-T2	GATCCTATTAAATTAAAAAAAAAAAA	46.2338		1.0753		9.3442e-21		5.42611
369		A2-T0 vs A2-T2	GATCCTATTAAATTAAAAAAAAAAAA	16.4222		0		1.63212e-12		8.3595
370	A1-T0 vs A1-T1		GATCCTATTAAATTTTAAAAAAAAAA	636.069	448.711		7.81191e-21		0.503395		no match	none	none	unknown	none
370	B2-T0 vs B2-T1		GATCCTATTAAATTTTAAAAAAAAAA	1137.08	93.5502		0		3.60345
370	A2-T0 vs A2-T1		GATCCTATTAAATTTTAAAAAAAAAA	361.99	88.7379		1.55116e-168		2.02833
371		A1-T0 vs A1-T2	GATCCTATTAAATTTTTCTCTCCTAA	456.419		166.419		8.20237e-93		1.45554	chr06	36585808	photosystem I reaction centre PSI-D subunit	Chloroplast, photosynthesis	PGSC0003DMG400011816
371		B2-T0 vs B2-T2	GATCCTATTAAATTTTTCTCTCCTAA	256.095		119.36		1.97495e-20		1.10135
371		A2-T0 vs A2-T2	GATCCTATTAAATTTTTCTCTCCTAA	489.017		228.41		3.34246e-60		1.09826
372		A1-T0 vs A1-T2	GATCCTCTCAGGAACAAGCCATTTGG	0		6.4007		3.26187e-05		-7.00016	no match	none	none	unknown	none
372		B2-T0 vs B2-T2	GATCCTCTCAGGAACAAGCCATTTGG	0		8.0649		2.93785e-05		-7.33358
372		A2-T0 vs A2-T2	GATCCTCTCAGGAACAAGCCATTTGG	0		3.9532		7.30525e-06		-6.30496
373		A1-T0 vs A1-T2	GATCCTCTTTGCCGACTGCTGCTCTC	31.7611		109.149		4.90194e-27		-1.78097	chr06	1449815	Protein disulfide isomerase	protein folding, protein biosynthesis	PGSC0003DMG400004150
373		B2-T0 vs B2-T2	GATCCTCTTTGCCGACTGCTGCTCTC	24.926		153.771		5.9838e-42		-2.62506
373		A2-T0 vs A2-T2	GATCCTCTTTGCCGACTGCTGCTCTC	26.5409		79.9433		8.35468e-22		-1.59076
374		A1-T0 vs A1-T2	GATCCTCTTTGCTTCCTCTTCTAAAA	50.5825		79.5037		3.21933e-05		-0.652384	chr09	5481025	Ribosomal protein l7ae	protein biosynthesis	PGSC0003DMG400024264
374		B2-T0 vs B2-T2	GATCCTCTTTGCTTCCTCTTCTAAAA	44.2236		129.038		2.4389e-18		-1.54491
374		A2-T0 vs A2-T2	GATCCTCTTTGCTTCCTCTTCTAAAA	26.0433		95.317		2.35035e-32		-1.87182
375		A1-T0 vs A1-T2	GATCCTGGATTTTATGGCCAAAAACT	1.7645		13.8121		5.66057e-07		-2.96859	chr02	36031636	Acetylglucosaminyltransferase	glycosyltransferase, carbohydrate metabolism	PGSC0003DMG400007331
375		B2-T0 vs B2-T2	GATCCTGGATTTTATGGCCAAAAACT	0		8.0649		2.93785e-05		-7.33358
375		A2-T0 vs A2-T2	GATCCTGGATTTTATGGCCAAAAACT	0.1659		6.1495		1.86417e-07		-5.21225
376		A1-T0 vs A1-T2	GATCCTGGTGGCCCCCAACTCAAGGA	17.6451		3.3688		9.60846e-09		2.38896	chr01	69294011	Thylakoid lumen 18.3 kDa protein	Chloroplast, photosynthesis	PGSC0003DMG402028574
376		B2-T0 vs B2-T2	GATCCTGGTGGCCCCCAACTCAAGGA	17.6894		1.613		8.52242e-07		3.45509
376		A2-T0 vs A2-T2	GATCCTGGTGGCCCCCAACTCAAGGA	33.1762		7.028		5.9509e-12		2.23896
377		A1-T0 vs A1-T2	GATCCTGTTGGGAACTGGGCCGGACA	0		9.0958		3.67354e-07		-7.50712	no match	none	none	unknown	none
377		B2-T0 vs B2-T2	GATCCTGTTGGGAACTGGGCCGGACA	0		12.9038		6.15202e-08		-8.01166
377		A2-T0 vs A2-T2	GATCCTGTTGGGAACTGGGCCGGACA	0.3318		8.785		1.33225e-09		-4.72682
378		A1-T0 vs A1-T2	GATCCTTCCCGGAAAAAAAAAAAAAA	0		32.3405		5.75827e-24		-9.3372	no match	none	none	unknown	none
378		B2-T0 vs B2-T2	GATCCTTCCCGGAAAAAAAAAAAAAA	0		60.2179		3.92864e-34		-10.234
378		A2-T0 vs A2-T2	GATCCTTCCCGGAAAAAAAAAAAAAA	0		40.4109		3.53723e-50		-9.6586
379	A1-T0 vs A1-T1	A1-T0 vs A1-T2	GATCCTTGAGTTTATTGAAACAGTTG	2.9408	21.697	54.2377	7.72984e-10	2.11493e-31	-2.88394	-4.20499	chr02	19490764	Cytochrome P450	oxidation, monooxygenase (other)	PGSC0003DMG400023893
379	B2-T0 vs B2-T1	B2-T0 vs B2-T2	GATCCTTGAGTTTATTGAAACAGTTG	1.6081	87.4045	111.296	1.52268e-45	6.81552e-57	-5.75846	-6.11287
379	A2-T0 vs A2-T1	A2-T0 vs A2-T2	GATCCTTGAGTTTATTGAAACAGTTG	2.1565	12.297	37.3362	5.50688e-10	1.46396e-32	-2.51143	-4.11384
380	A1-T0 vs A1-T1		GATCCTTGGCGGCTTCGCCACTGCTC	2.3515	17.5422		3.41116e-08		-2.89921		chr02	33999684	DNA binding protein	DNA binding (other)	PGSC0003DMG400021719
380	B2-T0 vs B2-T1		GATCCTTGGCGGCTTCGCCACTGCTC	0.4036	75.7961		1.20364e-42		-7.55288
380	A2-T0 vs A2-T1		GATCCTTGGCGGCTTCGCCACTGCTC	2.1567	75.7762		2.01608e-100		-5.13486
381		A1-T0 vs A1-T2	GATCCTTGTATAAAAAAAAAAAAAAA	1.1763		70.7448		1.87285e-47		-5.91025	no match	none	none	unknown	none
381		B2-T0 vs B2-T2	GATCCTTGTATAAAAAAAAAAAAAAA	4.0203		144.093		2.96726e-68		-5.16354
381		A2-T0 vs A2-T2	GATCCTTGTATAAAAAAAAAAAAAAA	0.3318		130.457		3.58914e-155		-8.61921
382		A1-T0 vs A1-T2	GATCCTTTACTAGAAAAAAAAAAAAA	4.7053		33.3511		1.05144e-14		-2.82536	no match	none	none	unknown	none
382		B2-T0 vs B2-T2	GATCCTTTACTAGAAAAAAAAAAAAA	2.0102		50.0023		3.40352e-23		-4.63661
382		A2-T0 vs A2-T2	GATCCTTTACTAGAAAAAAAAAAAAA	2.3223		37.3362		7.24316e-32		-4.00693
383	A1-T0 vs A1-T1		GATCCTTTCTTTTCAAAAAAAAAAAA	81.7131	0		3.62225e-77		10.6744		no match	none	none	unknown	none
383	B2-T0 vs B2-T1		GATCCTTTCTTTTCAAAAAAAAAAAA	31.081	3.4142		2.78892e-11		3.1864
383	A2-T0 vs A2-T1		GATCCTTTCTTTTCAAAAAAAAAAAA	18.7465	4.9853		2.05966e-09		1.91088
384		A1-T0 vs A1-T2	GATCCTTTGGAATCTATCGACTCAGG	17.0569		3.0319		6.97833e-09		2.49205	chr10	4497612	Sulfur	unknown	PGSC0003DMG400026627
384		B2-T0 vs B2-T2	GATCCTTTGGAATCTATCGACTCAGG	50.2541		19.3557		1.25097e-06		1.37648
384		A2-T0 vs A2-T2	GATCCTTTGGAATCTATCGACTCAGG	105.003		20.2055		1.77241e-37		2.37761
385		A1-T0 vs A1-T2	GATCCTTTGTTATAGAATCATCTATT	1.1763		15.8334		3.05395e-09		-3.75059	chr06	34405113	ATP binding protein	ATP binding (other)	PGSC0003DMG400005468
385		B2-T0 vs B2-T2	GATCCTTTGTTATAGAATCATCTATT	0.402		16.1298		9.781e-09		-5.32627
385		A2-T0 vs A2-T2	GATCCTTTGTTATAGAATCATCTATT	4.147		12.7382		8.26892e-05		-1.61902
386	A1-T0 vs A1-T1	A1-T0 vs A1-T2	GATCGAACGAAAATGTATCGTAATAC	21.7622	44.3172	92.642	9.24169e-06	4.54725e-28	-1.02679	-2.08984	no match	none	none	unknown	none
386	B2-T0 vs B2-T1	B2-T0 vs B2-T2	GATCGAACGAAAATGTATCGTAATAC	9.6488	38.9223	109.683	3.78863e-09	2.9348e-40	-2.00639	-3.50684
386	A2-T0 vs A2-T1	A2-T0 vs A2-T2	GATCGAACGAAAATGTATCGTAATAC	47.6078	83.4203	97.5133	8.89757e-12	8.91018e-14	-0.809049	-1.0344
387		A1-T0 vs A1-T2	GATCGAATATGACAAAAAAAAAAAAA	0		34.0249		3.48781e-25		-9.41045	no match	none	none	unknown	none
387		B2-T0 vs B2-T2	GATCGAATATGACAAAAAAAAAAAAA	0		37.6362		1.24823e-21		-9.55598
387		A2-T0 vs A2-T2	GATCGAATATGACAAAAAAAAAAAAA	0		51.3921		1.58774e-63		-10.0054
388	A1-T0 vs A1-T1		GATCGAATTGAATTTTACAGGAGATA	0.5879	42.009		4.11184e-28		-6.15907		no match	none	none	unknown	none
388	B2-T0 vs B2-T1		GATCGAATTGAATTTTACAGGAGATA	0	8.1942		1.8606e-05		-7.35653
388	A2-T0 vs A2-T1		GATCGAATTGAATTTTACAGGAGATA	0.4977	130.614		2.56748e-200		-8.03584
389		A1-T0 vs A1-T2	GATCGAATTGAGTTAAAAAAAAAAAA	27.0557		80.5143		2.22279e-17		-1.57331	no match	none	none	unknown	none
389		B2-T0 vs B2-T2	GATCGAATTGAGTTAAAAAAAAAAAA	29.7504		139.254		1.45094e-31		-2.22674
389		A2-T0 vs A2-T2	GATCGAATTGAGTTAAAAAAAAAAAA	11.6117		95.317		9.91425e-60		-3.03716
390		A1-T0 vs A1-T2	GATCGACAACTCTTGCTGCTTCTTCA	0		28.6348		2.7499e-21		-9.16163	no match	none	none	unknown	none
390		B2-T0 vs B2-T2	GATCGACAACTCTTGCTGCTTCTTCA	0		30.1089		1.83504e-17		-9.23405
390		A2-T0 vs A2-T2	GATCGACAACTCTTGCTGCTTCTTCA	0		21.5232		3.21382e-27		-8.74975
391		A1-T0 vs A1-T2	GATCGACTTTTATTTAAAAAAAAAAA	32.9374		91.9682		3.6255e-18		-1.48141	no match	none	none	unknown	none
391		B2-T0 vs B2-T2	GATCGACTTTTATTTAAAAAAAAAAA	61.109		128.501		5.98231e-11		-1.07232
391		A2-T0 vs A2-T2	GATCGACTTTTATTTAAAAAAAAAAA	39.6455		181.849		5.04214e-75		-2.19751
392		A1-T0 vs A1-T2	GATCGAGATTGATTTAAAAAAAAAAA	0.5882		40.7625		5.27192e-28		-6.11487	no match	none	none	unknown	none
392		B2-T0 vs B2-T2	GATCGAGATTGATTTAAAAAAAAAAA	0.402		34.4102		1.30697e-18		-6.41938
392		A2-T0 vs A2-T2	GATCGAGATTGATTTAAAAAAAAAAA	0.9953		28.1119		6.54068e-28		-4.81993
393		A1-T0 vs A1-T2	GATCGAGATTGATTTCGTCCTAAAAA	2.3527		112.518		2.13613e-73		-5.57971	no match	none	none	unknown	none
393		B2-T0 vs B2-T2	GATCGAGATTGATTTCGTCCTAAAAA	1.6081		95.1658		3.54437e-48		-5.88699
393		A2-T0 vs A2-T2	GATCGAGATTGATTTCGTCCTAAAAA	1.9906		62.8126		1.23267e-61		-4.9798
394		A1-T0 vs A1-T2	GATCGAGGTGTAATTGTTATGATGTA	8.8225		35.3724		5.30344e-11		-2.00336	chr12	51013484	none	unknown	not annotated
394		B2-T0 vs B2-T2	GATCGAGGTGTAATTGTTATGATGTA	10.8549		32.7972		6.85635e-06		-1.59523
394		A2-T0 vs A2-T2	GATCGAGGTGTAATTGTTATGATGTA	1.327		31.1867		1.20797e-29		-4.55464
395	A1-T0 vs A1-T1		GATCGATAGATTTCTCGAAACAAAAA	34.684	0		2.88615e-33		9.43812		no match	none	none	unknown	none
395	B2-T0 vs B2-T1		GATCGATAGATTTCTCGAAACAAAAA	100.105	0		6.59545e-54		10.9673
395	A2-T0 vs A2-T1		GATCGATAGATTTCTCGAAACAAAAA	42.9676	0		1.86916e-53		9.74711
396		A1-T0 vs A1-T2	GATCGATGTGGTGTTTGACGGAAGAA	7.6462		51.2057		2.43618e-21		-2.74349	chr03	47298451	SEC13 family protein	subunit of the exocyst protein complex, vesicle trafficking, transport	PGSC0003DMG400002531
396		B2-T0 vs B2-T2	GATCGATGTGGTGTTTGACGGAAGAA	4.8244		26.883		5.00846e-08		-2.47827
396		A2-T0 vs A2-T2	GATCGATGTGGTGTTTGACGGAAGAA	8.9576		39.5324		3.83452e-17		-2.14186
397		A1-T0 vs A1-T2	GATCGATTAAATATCTATAACAGAAA	118.81		54.5745		2.58522e-17		1.12236	no match	none	none	unknown	none
397		B2-T0 vs B2-T2	GATCGATTAAATATCTATAACAGAAA	126.238		51.6153		1.94779e-13		1.29028
397		A2-T0 vs A2-T2	GATCGATTAAATATCTATAACAGAAA	141.496		49.1959		3.61564e-29		1.52416
398	A1-T0 vs A1-T1	A1-T0 vs A1-T2	GATCGATTGAAGAAGGCTGTTTCAAG	0	8.7711	16.1702	8.90275e-07	2.82216e-12	-7.45469	-8.3372	chr02	22777239	Patatin 3	storage protein, phospholipase? (other)	PGSC0003DMG400000766
398	B2-T0 vs B2-T1	B2-T0 vs B2-T2	GATCGATTGAAGAAGGCTGTTTCAAG	0	16.3883	29.0336	3.77869e-10	7.22738e-17	-8.35653	-9.18158
398	A2-T0 vs A2-T1	A2-T0 vs A2-T2	GATCGATTGAAGAAGGCTGTTTCAAG	0	12.297	8.785	2.68015e-20	9.78513e-12	-7.94216	-7.45697
399		A1-T0 vs A1-T2	GATCGCAGTTACTATTTAAAAAAAAA	2.3527		17.8546		1.2866e-08		-2.92393	no match	none	none	unknown	none
399		B2-T0 vs B2-T2	GATCGCAGTTACTATTTAAAAAAAAA	6.0305		26.3453		9.07531e-07		-2.1272
399		A2-T0 vs A2-T2	GATCGCAGTTACTATTTAAAAAAAAA	4.8105		27.2334		8.46674e-15		-2.50111
400	A1-T0 vs A1-T1	A1-T0 vs A1-T2	GATCGCCAAAGCTGAAATAAATAACA	20.5859	929.507	766.065	0	0	-5.49748	-5.21774	no match	none	none	unknown	none
400	B2-T0 vs B2-T1	B2-T0 vs B2-T2	GATCGCCAAAGCTGAAATAAATAACA	8.8447	167.298	579.059	5.60126e-73	6.53996e-289	-4.23567	-6.03275
400	A2-T0 vs A2-T1	A2-T0 vs A2-T2	GATCGCCAAAGCTGAAATAAATAACA	4.6447	235.637	1064.74	0	0	-5.6647	-7.84071
401		A1-T0 vs A1-T2	GATCGCCTTCCAATTTAAAAAAAAAA	5.2935		30.3192		4.05733e-12		-2.51793	chr06	52645433	Flavoprotein wrbA	NADH:quinone oxidoreductase, stress response	PGSC0003DMG400030352
401		B2-T0 vs B2-T2	GATCGCCTTCCAATTTAAAAAAAAAA	24.524		52.6906		1.80279e-05		-1.10335
401		A2-T0 vs A2-T2	GATCGCCTTCCAATTTAAAAAAAAAA	7.7964		37.3362		2.09613e-17		-2.25969
402		A1-T0 vs A1-T2	GATCGCTAAGGTCTCTAAATAATATT	0		14.4858		4.6593e-11		-8.1785	no match	none	none	unknown	none
402		B2-T0 vs B2-T2	GATCGCTAAGGTCTCTAAATAATATT	0		16.1298		1.00696e-09		-8.33358
402		A2-T0 vs A2-T2	GATCGCTAAGGTCTCTAAATAATATT	0		10.9812		2.09406e-14		-7.7789
403		A1-T0 vs A1-T2	GATCGGAGAATCTCTTGATAAGGAGC	68.8157		16.5071		1.0878e-24		2.05965	chr06	1512017	Conserved gene of unknown function	unknown	PGSC0003DMG400004152
403		B2-T0 vs B2-T2	GATCGGAGAATCTCTTGATAAGGAGC	75.5822		19.3557		1.80322e-14		1.96528
403		A2-T0 vs A2-T2	GATCGGAGAATCTCTTGATAAGGAGC	30.8538		9.2242		1.47139e-08		1.74195
404	A1-T0 vs A1-T1		GATCGGATTGGGGAAAAAAAAAAAAA	45.8534	17.5422		1.49025e-09		1.3862		chr08	40033280	Stress-associated protein 6	stress	PGSC0003DMG400003948
404	B2-T0 vs B2-T1		GATCGGATTGGGGAAAAAAAAAAAAA	54.4926	0		1.16609e-29		10.0899
404	A2-T0 vs A2-T1		GATCGGATTGGGGAAAAAAAAAAAAA	19.7419	4.6529		7.74943e-11		2.08505
405		A1-T0 vs A1-T2	GATCGGTTCAATAAGTACTAGTATTA	0		6.7376		1.86174e-05		-7.07416	no match	none	none	unknown	none
405		B2-T0 vs B2-T2	GATCGGTTCAATAAGTACTAGTATTA	0		7.5272		5.83038e-05		-7.23405
405		A2-T0 vs A2-T2	GATCGGTTCAATAAGTACTAGTATTA	0		5.271		1.82763e-07		-6.72
406	A1-T0 vs A1-T1		GATCGTATCAATTTTTTCTACGAATA	0.5879	20.312		3.25275e-13		-5.11071		chr08	4305	Transcription factor AP2-EREBP	transcription, development, biotic/abiotic stress, AP2-EREBP family	PGSC0003DMG400002272
406	B2-T0 vs B2-T1		GATCGTATCAATTTTTTCTACGAATA	0.4036	11.6084		1.65262e-06		-4.84593
406	A2-T0 vs A2-T1		GATCGTATCAATTTTTTCTACGAATA	0.4977	30.9087		1.04532e-44		-5.95661
407	A1-T0 vs A1-T1	A1-T0 vs A1-T2	GATCGTCCTAGGTTGTGTTAACTTCC	19.9977	47.087	113.528	1.17902e-07	1.14693e-41	-1.23624	-2.50515	chr09	48155265	Inorganic phosphate transporter 1	transport	PGSC0003DMG400017226
407	B2-T0 vs B2-T1	B2-T0 vs B2-T2	GATCGTCCTAGGTTGTGTTAACTTCC	18.4935	52.5793	105.919	2.25562e-08	4.46284e-28	-1.50169	-2.51787
407	A2-T0 vs A2-T1	A2-T0 vs A2-T2	GATCGTCCTAGGTTGTGTTAACTTCC	50.5937	131.944	112.448	6.95876e-41	1.85685e-18	-1.38274	-1.15223
408		A1-T0 vs A1-T2	GATCGTCCTGTTTCTGTAAAAAAAAA	78.8146		201.117		2.01766e-33		-1.3515	no match	none	none	unknown	none
408		B2-T0 vs B2-T2	GATCGTCCTGTTTCTGTAAAAAAAAA	69.5517		229.043		2.42997e-36		-1.71946
408		A2-T0 vs A2-T2	GATCGTCCTGTTTCTGTAAAAAAAAA	51.9207		292.101		7.68687e-141		-2.49208
409		A1-T0 vs A1-T2	GATCGTGCTCCTTTGCAAAAAAAAAA	0		44.805		5.61082e-33		-9.80752	no match	none	none	unknown	none
409		B2-T0 vs B2-T2	GATCGTGCTCCTTTGCAAAAAAAAAA	0		53.2283		2.91021e-30		-10.056
409		A2-T0 vs A2-T2	GATCGTGCTCCTTTGCAAAAAAAAAA	0		33.8222		3.60905e-42		-9.40183
410		A1-T0 vs A1-T2	GATCGTTAGTGTGGTTTCTCTATATA	11.1752		49.8582		2.75077e-16		-2.15753	chr09	43662844	none	unknown	not annotated
410		B2-T0 vs B2-T2	GATCGTTAGTGTGGTTTCTCTATATA	23.3179		54.8413		1.70259e-06		-1.23382
410		A2-T0 vs A2-T2	GATCGTTAGTGTGGTTTCTCTATATA	17.4175		36.0184		4.02053e-06		-1.0482
411		A1-T0 vs A1-T2	GATCGTTATATTAAAAAAAAAAAAAA	4.7053		30.993		2.76931e-13		-2.71957	no match	none	none	unknown	none
411		B2-T0 vs B2-T2	GATCGTTATATTAAAAAAAAAAAAAA	8.0407		52.6906		7.12548e-16		-2.71216
411		A2-T0 vs A2-T2	GATCGTTATATTAAAAAAAAAAAAAA	0.1659		49.1959		6.64996e-59		-8.21225
412		A1-T0 vs A1-T2	GATCGTTATTTGCTTCTTTTTATCAT	0.5882		35.0355		6.11451e-24		-5.89644	chr03	38737512	High-affinity nitrate transport system component	transport	PGSC0003DMG400018129
412		B2-T0 vs B2-T2	GATCGTTATTTGCTTCTTTTTATCAT	2.4122		26.3453		1.51177e-10		-3.44913
412		A2-T0 vs A2-T2	GATCGTTATTTGCTTCTTTTTATCAT	1.1612		9.2242		4.22416e-07		-2.98985
413		A1-T0 vs A1-T2	GATCGTTCTATTTCTGTAAAAAAAAA	25.2912		79.5037		2.76269e-18		-1.65238	chr03	4465758	none	unknown	intergenic ?
413		B2-T0 vs B2-T2	GATCGTTCTATTTCTGTAAAAAAAAA	13.2671		54.8413		4.1023e-12		-2.04741
413		A2-T0 vs A2-T2	GATCGTTCTATTTCTGTAAAAAAAAA	14.4316		72.9153		8.92395e-34		-2.33699
414		A1-T0 vs A1-T2	GATCGTTCTGTTTTTGCAAAAAAAAA	34.7019		77.8193		2.59542e-11		-1.16511	chr09	37600661	none	unknown	intergenic
414		B2-T0 vs B2-T2	GATCGTTCTGTTTTTGCAAAAAAAAA	6.0305		133.34		2.81728e-58		-4.46669
414		A2-T0 vs A2-T2	GATCGTTCTGTTTTTGCAAAAAAAAA	2.82		60.6164		7.21572e-55		-4.42595
415		A1-T0 vs A1-T2	GATCGTTCTTGTAATGGTAAATACTT	14.116		34.3618		2.16634e-06		-1.28347	chr09	41357968	Lipase class 3 family protein	lipid metabolism	PGSC0003DMG400007545
415		B2-T0 vs B2-T2	GATCGTTCTTGTAATGGTAAATACTT	15.2772		43.0128		9.13915e-07		-1.49338
415		A2-T0 vs A2-T2	GATCGTTCTTGTAATGGTAAATACTT	23.2233		40.8502		7.85822e-05		-0.814768
416		A1-T0 vs A1-T2	GATCGTTTGAATAATTGCTTTGTTGG	2.3527		16.5071		8.60242e-08		-2.81072	chr01	76130955	Basic PR-1 protein	pathogenesis, biotic stress, defense	PGSC0003DMG400005112
416		B2-T0 vs B2-T2	GATCGTTTGAATAATTGCTTTGTTGG	0.402		21.5064		1.27571e-11		-5.74131
416		A2-T0 vs A2-T2	GATCGTTTGAATAATTGCTTTGTTGG	3.1517		15.813		1.51915e-08		-2.32689
417		A1-T0 vs A1-T2	GATCGTTTGTTAGAGTGTATAAAAAT	2.3527		35.0355		1.00005e-19		-3.89644	no match	none	none	unknown	none
417		B2-T0 vs B2-T2	GATCGTTTGTTAGAGTGTATAAAAAT	0		13.9792		1.562e-08		-8.12713
417		A2-T0 vs A2-T2	GATCGTTTGTTAGAGTGTATAAAAAT	0.3318		8.785		1.33225e-09		-4.72682
418		A1-T0 vs A1-T2	GATCTAAATGTTACTCGTTTGTTGGC	18.8214		71.0817		9.01059e-20		-1.9171	chr01	70547575	Epoxide hydrolase	lipid metabolism	PGSC0003DMG400024765
418		B2-T0 vs B2-T2	GATCTAAATGTTACTCGTTTGTTGGC	5.6285		70.4334		3.18033e-27		-3.64545
418		A2-T0 vs A2-T2	GATCTAAATGTTACTCGTTTGTTGGC	28.5315		76.8686		4.96206e-18		-1.42984
419		A1-T0 vs A1-T2	GATCTAAGAAAAAGTATGGTTTTTAT	2.3527		23.2447		5.24755e-12		-3.30453	chr08	2475622	BZIP transcription factor	transcription	PGSC0003DMG400014858
419		B2-T0 vs B2-T2	GATCTAAGAAAAAGTATGGTTTTTAT	4.8244		19.8934		3.33117e-05		-2.04387
419		A2-T0 vs A2-T2	GATCTAAGAAAAATTATGGTTTTTAT	0		3.0747		8.54016e-05		-5.94239
420	A1-T0 vs A1-T1		GATCTAAGTAGAGCAGCCAGGGTCCA	76.4223	117.256		2.4431e-06		-0.617595		chr07	51718478	none	unknown	not annotated
420	B2-T0 vs B2-T1		GATCTAAGTAGAGCAGCCAGGGTCCA	31.081	109.939		1.26648e-20		-1.82259
420	A2-T0 vs A2-T1		GATCTAAGTAGAGCAGCCAGGGTCCA	38.8202	56.8321		6.48633e-05		-0.5499
421		A1-T0 vs A1-T2	GATCTAATTTGACCAAAAAAAAAAAA	7.6462		24.9291		8.20844e-07		-1.70502	no match	none	none	unknown	none
421		B2-T0 vs B2-T2	GATCTAATTTGACCAAAAAAAAAAAA	5.6285		35.4855		6.54049e-11		-2.65642
421		A2-T0 vs A2-T2	GATCTAATTTGACCAAAAAAAAAAAA	8.7917		50.0744		6.43414e-26		-2.50986
422	A1-T0 vs A1-T1	A1-T0 vs A1-T2	GATCTACAGTCTATGCTATTTACTGT	0.5882	23.3127	20.8866	2.94852e-15	5.73606e-14	-5.30949	-5.1502	chr07	38591294	BI1	Bax inhibitor 1, ER stress response pathway, programmed cell death	PGSC0003DMG400013548
422	B2-T0 vs B2-T1	B2-T0 vs B2-T2	GATCTACAGTCTATGCTATTTACTGT	1.2061	12.9741	29.0336	6.43452e-06	6.86503e-14	-3.42143	-4.58931
422	A2-T0 vs A2-T1	A2-T0 vs A2-T2	GATCTACAGTCTATGCTATTTACTGT	3.4835	58.1615	52.2706	1.60973e-66	5.46284e-43	-4.06131	-3.90739
423	A1-T0 vs A1-T1	A1-T0 vs A1-T2	GATCTAGTACAATTGCAATTGTGACT	35.2901	140.799	133.068	2.98919e-38	1.00239e-35	-1.99705	-1.91482	chr01	1263322	none	unknown	not annotated
423	B2-T0 vs B2-T1	B2-T0 vs B2-T2	GATCTAGTACAATTGCAATTGTGACT	63.1191	134.521	136.028	3.6448e-12	4.68525e-12	-1.08589	-1.10775
423	A2-T0 vs A2-T1	A2-T0 vs A2-T2	GATCTAGTACAATTGCAATTGTGACT	99.5285	259.567	200.298	1.14488e-78	1.59582e-25	-1.38277	-1.00896
424		A1-T0 vs A1-T2	GATCTAGTCAAAAGAATTGAACATTA	0		23.5816		1.23746e-17		-8.88152	chr01	78377051	Divinyl ether synthase	oxilipin biosynthesis, jasmonate signaling, hormone signaling	PGSC0003DMG400025158
424		B2-T0 vs B2-T2	GATCTAGTCAAAAGAATTGAACATTA	0		22.044		5.35382e-13		-8.78425
424		A2-T0 vs A2-T2	GATCTAGTCAAAAGAATTGAACATTA	0		13.6167		1.31068e-17		-8.08924
425		A1-T0 vs A1-T2	GATCTATACTTACACAAGTTTAATTA	1.7645		37.7306		8.4521e-23		-4.4184	chr01	76145633	PR1 protein	Pathogenesis, biotic stress, defense	PGSC0003DMG400005113
425		B2-T0 vs B2-T2	GATCTATACTTACACAAGTTTAATTA	0		47.314		5.47358e-27		-9.88612
425		A2-T0 vs A2-T2	GATCTATACTTACACAAGTTTAATTA	0.3318		48.3174		3.23521e-56		-7.18625
426	A1-T0 vs A1-T1		GATCTATAGGAAACAATTTCTCTATA	12.933	37.6234		2.63135e-08		-1.54057		no match	none	none	unknown	none
426	B2-T0 vs B2-T1		GATCTATAGGAAACAATTTCTCTATA	5.2474	21.8511		7.79143e-06		-2.05802
426	A2-T0 vs A2-T1		GATCTATAGGAAACAATTTCTCTATA	33.0137	75.4438		2.27054e-19		-1.19234
427		A1-T0 vs A1-T2	GATCTATCTATATAAAAAAAAAAAAA	28.8203		61.9859		1.20598e-08		-1.10486	no match	none	none	unknown	none
427		B2-T0 vs B2-T2	GATCTATCTATATAAAAAAAAAAAAA	4.4224		138.179		3.36309e-64		-4.96557
427		A2-T0 vs A2-T2	GATCTATCTATATAAAAAAAAAAAAA	16.0904		123.429		5.42623e-74		-2.93941
428		A1-T0 vs A1-T2	GATCTATCTATGAAAAAAAAAAAAAA	4.7053		19.8759		6.15557e-07		-2.07865	no match	none	none	unknown	none
428		B2-T0 vs B2-T2	GATCTATCTATGAAAAAAAAAAAAAA	5.2264		41.3998		5.46944e-14		-2.98573
428		A2-T0 vs A2-T2	GATCTATCTATGAAAAAAAAAAAAAA	1.4929		36.4577		1.13339e-34		-4.61001
429		A1-T0 vs A1-T2	GATCTATCTTTCTCCTAAAAAAAAAA	67.6394		171.135		2.65646e-28		-1.3392	chr08	14012377	Gene of unknown function	unknown	PGSC0003DMG400037847
429		B2-T0 vs B2-T2	GATCTATCTTTCTCCTAAAAAAAAAA	185.739		497.335		2.24851e-58		-1.42094
429		A2-T0 vs A2-T2	GATCTATCTTTCTCCTAAAAAAAAAA	25.2139		79.9433		2.87842e-23		-1.66476
430	A1-T0 vs A1-T1		GATCTATGAGGATGTATAAATTGAGA	45.8534	17.3114		9.94778e-10		1.40531		chr06	49303008	none	unknown	intergenic ?
430	B2-T0 vs B2-T1		GATCTATGAGGATGTATAAATTGAGA	62.1619	23.8997		1.99372e-08		1.37904
430	A2-T0 vs A2-T1		GATCTATGAGGATGTATAAATTGAGA	53.751	13.2941		3.57655e-26		2.01551
431	A1-T0 vs A1-T1		GATCTATTAGTCCTTCTGTTAAGATG	95.2339	55.1657		5.49756e-08		0.787705		chr08	43301049	Aquaporin PIP-type pTOM75	integral membrane protein, water channel	PGSC0003DMG400012337
431	B2-T0 vs B2-T1		GATCTATTAGTCCTTCTGTTAAGATG	43.1904	12.2913		1.32303e-08		1.81308
431	A2-T0 vs A2-T1		GATCTATTAGTCCTTCTGTTAAGATG	38.8202	9.3058		8.5796e-20		2.0606
432		A1-T0 vs A1-T2	GATCTATTAGTTTTCAAAAAAAAAAA	5.8817		30.3192		2.09705e-11		-2.36593	no match	none	none	unknown	none
432		B2-T0 vs B2-T2	GATCTATTAGTTTTCAAAAAAAAAAA	6.8346		30.1089		1.34066e-07		-2.13927
432		A2-T0 vs A2-T2	GATCTATTAGTTTTCAAAAAAAAAAA	2.4882		23.2802		7.10273e-17		-3.22592
433		A1-T0 vs A1-T2	GATCTATTAGTTTTCATTTGGTGTCT	7.058		35.7093		4.54578e-13		-2.33896	chr09	4299221	Gene of unknown function	unknown	PGSC0003DMG400021558
433		B2-T0 vs B2-T2	GATCTATTAGTTTTCATTTGGTGTCT	4.8244		34.4102		2.68266e-11		-2.83442
433		A2-T0 vs A2-T2	GATCTATTAGTTTTCATTTGGTGTCT	12.4411		32.5044		3.53837e-08		-1.38553
434		A1-T0 vs A1-T2	GATCTATTCTTGTAAGTCTTTAAAGT	6.4699		28.6348		8.10631e-10		-2.14596	chr08	28410306	Ankyrin repeat-containing protein	protein-protein interaction (other)	PGSC0003DMG400004319
434		B2-T0 vs B2-T2	GATCTATTCTTGTAAGTCTTTAAAGT	3.2163		16.6674		3.12084e-05		-2.37358
434		A2-T0 vs A2-T2	GATCTATTCTTGTAAGTCTTTAAAGT	13.6022		28.5512		2.84462e-05		-1.06971
435		A1-T0 vs A1-T2	GATCTATTGACTCAAAAAAAAAAAAA	4.1172		19.539		2.23204e-07		-2.24663	no match	none	none	unknown	none
435		B2-T0 vs B2-T2	GATCTATTGACTCAAAAAAAAAAAAA	2.8142		46.7764		4.91755e-20		-4.05497
435		A2-T0 vs A2-T2	GATCTATTGACTCAAAAAAAAAAAAA	2.1565		46.1211		4.14314e-42		-4.4187
436		A1-T0 vs A1-T2	GATCTATTTACTGATGTCTCAGAGGA	24.7031		98.7058		2.73928e-28		-1.99844	chr09	47303013	Serine-threonine protein kinase, plant-type	signaling, regulation	PGSC0003DMG400006088
436		B2-T0 vs B2-T2	GATCTATTTACTGATGTCTCAGAGGA	28.1423		88.7138		2.53454e-14		-1.65642
436		A2-T0 vs A2-T2	GATCTATTTACTGATGTCTCAGAGGA	15.261		66.7658		1.45645e-27		-2.12926
437		A1-T0 vs A1-T2	GATCTATTTTGGTAAAAAAAAAAAAA	9.4107		33.0142		2.96873e-09		-1.81072	no match	none	none	unknown	none
437		B2-T0 vs B2-T2	GATCTATTTTGGTAAAAAAAAAAAAA	37.389		91.4021		1.54614e-10		-1.28961
437		A2-T0 vs A2-T2	GATCTATTTTGGTAAAAAAAAAAAAA	7.2988		73.3546		3.74109e-51		-3.32916
438		A1-T0 vs A1-T2	GATCTCAATATTAGAAATTTAAAAAA	11.7634		36.7199		4.51652e-09		-1.64226	no match	none	none	unknown	none
438		B2-T0 vs B2-T2	GATCTCAATATTAGAAATTTAAAAAA	21.7098		48.927		1.43e-05		-1.17229
438		A2-T0 vs A2-T2	GATCTCAATATTAGAAATTTAAAAAA	22.8916		44.8034		1.58826e-06		-0.968793
439	A1-T0 vs A1-T1	A1-T0 vs A1-T2	GATCTCAGTTTAAGAAAAAAAAAAAA	41.1718	0	0	2.6539e-39	2.81287e-43	9.68476	9.68551	no match	none	none	unknown	none
439	B2-T0 vs B2-T1	B2-T0 vs B2-T2	GATCTCAGTTTAAGAAAAAAAAAAAA	24.524	0	0	8.82303e-14	1.26324e-12	8.94384	8.93805
439	A2-T0 vs A2-T1	A2-T0 vs A2-T2	GATCTCAGTTTAAGAAAAAAAAAAAA	9.9528	2.6588	0	1.6158e-05	8.49882e-08	1.90448	7.63704
440		A1-T0 vs A1-T2	GATCTCATATTTTTACTGGGTTAAAA	69.992		101.738		6.90613e-05		-0.539592	no match	none	none	unknown	none
440		B2-T0 vs B2-T2	GATCTCATATTTTTACTGGGTTAAAA	54.6765		124.199		3.13989e-12		-1.18367
440		A2-T0 vs A2-T2	GATCTCATATTTTTACTGGGTTAAAA	33.5079		85.2143		3.91892e-18		-1.34659
441		A1-T0 vs A1-T2	GATCTCCCATACGCTGACATTCTTAA	0		26.9504		4.54e-20		-9.07416	no match	none	none	unknown	none
441		B2-T0 vs B2-T2	GATCTCCCATACGCTGACATTCTTAA	0.402		21.5064		1.27571e-11		-5.74131
441		A2-T0 vs A2-T2	GATCTCCCATACGCTGACATTCTTAA	0.3318		20.6447		2.558e-23		-5.95948
442		A1-T0 vs A1-T2	GATCTCCCATAGTTAGGAGCATTTGA	2.9408		18.1915		5.17172e-08		-2.62896	chr06	53690737	Conserved gene of unknown function	unknown	PGSC0003DMG401020091
442		B2-T0 vs B2-T2	GATCTCCCATAGTTAGGAGTATTTGA	0.8041		10.2155		5.85719e-05		-3.66731
442		A2-T0 vs A2-T2	GATCTCCCATAGTTAGGAGTATTTGA	0.6635		6.1495		1.65859e-05		-3.21225
443		A1-T0 vs A1-T2	GATCTCCTCCACTAAAAAAACTTGTA	1.7645		20.2128		4.68853e-11		-3.51793	chr02	6996684	VQ-motif containing protein	interacts with WRKY proteins, regulation, signaling, biotic stress, defense	PGSC0003DMG400014938
443		B2-T0 vs B2-T2	GATCTCCTCCACTAAAAAAACTTGTA	0		16.6674		5.07391e-10		-8.38089
443		A2-T0 vs A2-T2	GATCTCCTCCACTAAAAAAACTTGTA	2.6541		14.056		4.84206e-08		-2.40489
444	A1-T0 vs A1-T1		GATCTCCTCTGTTGACTTTGTTATCA	4.115	39.9316		4.07744e-19		-3.27855		no match	none	none	unknown	none
444	B2-T0 vs B2-T1		GATCTCCTCTGTTGACTTTGTTATCA	0.8073	38.2395		2.68558e-20		-5.56582
444	A2-T0 vs A2-T1		GATCTCCTCTGTTGACTTTGTTATCA	5.6405	18.2793		5.79498e-09		-1.69631
445		A1-T0 vs A1-T2	GATCTCGTTGATATTATAAAAGCACA	89.4016		19.8759		9.40029e-34		2.16928	chr11	36423324	50S ribosomal protein L9, chloroplastic	Chloroplast, protein biosynthesis	PGSC0003DMG400000456
445		B2-T0 vs B2-T2	GATCTCGTTGATATTATAAAAGCACA	54.6765		22.044		1.09033e-06		1.31053
445		A2-T0 vs A2-T2	GATCTCGTTGATATTATAAAAGCACA	93.8886		44.8034		3.02325e-12		1.06734
446		A1-T0 vs A1-T2	GATCTCTACTTTTGTTTTAAAAAAAA	44.1126		81.8618		3.48391e-08		-0.891999	no match	none	none	unknown	none
446		B2-T0 vs B2-T2	GATCTCTACTTTTGTTTTAAAAAAAA	61.913		127.963		1.50078e-10		-1.04741
446		A2-T0 vs A2-T2	GATCTCTACTTTTGTTTTAAAAAAAA	8.4599		111.569		9.21391e-86		-3.72115
447		A1-T0 vs A1-T2	GATCTCTAGTTATGAAAAAAAAAAAA	5.8817		30.3192		2.09705e-11		-2.36593	no match	none	none	unknown	none
447		B2-T0 vs B2-T2	GATCTCTAGTTATGAAAAAAAAAAAA	9.2468		56.9919		1.74281e-16		-2.62374
447		A2-T0 vs A2-T2	GATCTCTAGTTATGAAAAAAAAAAAA	1.4929		41.7287		1.43467e-40		-4.80482
448		A1-T0 vs A1-T2	GATCTCTTGTTGACATCCTAAAAAAA	11.7634		29.6454		6.19806e-06		-1.33351	no match	none	none	unknown	none
448		B2-T0 vs B2-T2	GATCTCTTGTTGACATCCTAAAAAAA	8.8447		26.3453		6.60358e-05		-1.57466
448		A2-T0 vs A2-T2	GATCTCTTGTTGACATCCTAAAAAAA	3.3176		28.5512		1.46908e-19		-3.10533
449		A1-T0 vs A1-T2	GATCTCTTTAATTGCTAAAAAAAAAA	5.8817		20.2128		5.2678e-06		-1.78097	chr02	26990660	Pentatricopeptide repeat-containing protein	unknown	PGSC0003DMG400021154
449		B2-T0 vs B2-T2	GATCTCTTTAATTGCTAAAAAAAAAA	10.4529		42.4751		1.46701e-09		-2.02272
449		A2-T0 vs A2-T2	GATCTCTTTAATTGCTAAAAAAAAAA	7.1329		61.0556		9.1608e-40		-3.09757
450		A1-T0 vs A1-T2	GATCTCTTTCCAGTTAAAAAAAAAAA	11.1752		40.7625		1.54504e-11		-1.86694	no match	none	none	unknown	none
450		B2-T0 vs B2-T2	GATCTCTTTCCAGTTAAAAAAAAAAA	41.0073		75.81		1.81376e-05		-0.886506
450		A2-T0 vs A2-T2	GATCTCTTTCCAGTTAAAAAAAAAAA	9.787		43.9249		3.91133e-19		-2.1661
451		A1-T0 vs A1-T2	GATCTCTTTGAGTTTGAAACATTCTT	0		8.7589		6.43624e-07		-7.45267	chr02	25842781	Polygalacturonase QRT3	cell wall, carbohydrate metabolism	PGSC0003DMG400009418
451		B2-T0 vs B2-T2	GATCTCTTTGAGTTTGAAACATTCTT	0		13.4415		3.09992e-08		-8.07055
451		A2-T0 vs A2-T2	GATCTCTTTGAGTTTGAAACATTCTT	1.1612		7.4672		1.81386e-05		-2.685
452	A1-T0 vs A1-T1		GATCTGAAGTTTTGGAAGAGTAGAGA	221.037	117.487		6.23377e-21		0.911789		chr08	25476726	none	unknown	not annotated
452	B2-T0 vs B2-T1		GATCTGAAGTTTTGGAAGAGTAGAGA	73.8678	14.3398		9.97535e-19		2.36492
452	A2-T0 vs A2-T1		GATCTGAAGTTTTGGAAGAGTAGAGA	156.608	60.488		8.61308e-44		1.37244
453		A1-T0 vs A1-T2	GATCTGATTTGTATTCAAAATTACCT	40.5836		13.1383		2.85865e-11		1.62712	chr12	2234802	none	unknown	intergenic
453		B2-T0 vs B2-T2	GATCTGATTTGTATTCAAAATTACCT	70.3557		23.1194		1.21539e-10		1.60557
453		A2-T0 vs A2-T2	GATCTGATTTGTATTCAAAATTACCT	89.078		36.8969		7.42184e-15		1.27157
454	A1-T0 vs A1-T1		GATCTGCAAATTAAGTAAAAAAAAAA	37.0354	18.4655		2.84064e-05		1.00407		no match	none	none	unknown	none
454	B2-T0 vs B2-T1		GATCTGCAAATTAAGTAAAAAAAAAA	8.4766	0		3.37908e-05		7.40542
454	A2-T0 vs A2-T1		GATCTGCAAATTAAGTAAAAAAAAAA	13.4378	3.9882		1.86409e-06		1.75247
455		A1-T0 vs A1-T2	GATCTGCAATTTGTCTTAGATGAGAA	61.7577		16.1702		1.41141e-20		1.93328	chr12	57642683	50S ribosomal protein L18, chloroplast	Chloroplast, protein biosynthesis	PGSC0003DMG400004682
455		B2-T0 vs B2-T2	GATCTGCAATTTGTCTTAGATGAGAA	110.961		59.1426		2.08099e-07		0.907785
455		A2-T0 vs A2-T2	GATCTGCAATTTGTCTTAGATGAGAA	134.695		55.3454		4.98106e-22		1.28316
456		A1-T0 vs A1-T2	GATCTGCTCTTGAGTTGTCTAGTATT	1.7645		37.3937		1.43589e-22		-4.40546	chr02	24775777	none	unknown	intergenic
456		B2-T0 vs B2-T2	GATCTGCTCTTGAGTTGTCTAGTATT	0		18.8181		3.27093e-11		-8.55598
456		A2-T0 vs A2-T2	GATCTGCTCTTGAGTTGTCTAGTATT	7.7964		21.084		4.55965e-06		-1.43527
457		A1-T0 vs A1-T2	GATCTGCTGAGATTTAGCCCTTGTTC	0		7.4114		6.06489e-06		-7.21167	no match	none	none	unknown	none
457		B2-T0 vs B2-T2	GATCTGCTGAGATTTAGCCCTTGTTC	0		8.6026		1.48034e-05		-7.42669
457		A2-T0 vs A2-T2	GATCTGCTGAGATTTAGCCCTTGTTC	0		3.9532		7.30525e-06		-6.30496
458		A1-T0 vs A1-T2	GATCTGCTGATACAAAAAAAAAAAAA	0		8.7589		6.43624e-07		-7.45267	no match	none	none	unknown	none
458		B2-T0 vs B2-T2	GATCTGCTGGTAGAAAAAAAAAAAAA	6.0305		29.5713		4.75513e-08		-2.29385
458		A2-T0 vs A2-T2	GATCTGCTGTCAAAAAAAAAAAAAAA	0		3.514		2.49776e-05		-6.13504
459		A1-T0 vs A1-T2	GATCTGGATGACGATGACTCGATGAG	0		16.5071		1.61077e-12		-8.36694	no match	none	none	unknown	none
459		B2-T0 vs B2-T2	GATCTGGATGACGATGACTCGATGAG	0		19.3557		1.64817e-11		-8.59662
459		A2-T0 vs A2-T2	GATCTGGATGACGATGACTCGATGAG	0		11.8597		1.79126e-15		-7.88993
460	A1-T0 vs A1-T1		GATCTGGCATCCAATATCTGTTCCAG	6.4665	0.6925		8.82843e-05		3.22319		chr10	1266410	none	unknown	not annotated
460	B2-T0 vs B2-T1		GATCTGGCATCCAATATCTGTTCCAG	10.0912	0		4.68253e-06		7.65696
460	A2-T0 vs A2-T1		GATCTGGCATCCAATATCTGTTCCAG	16.4239	5.65		1.37323e-06		1.53948
461	A1-T0 vs A1-T1	A1-T0 vs A1-T2	GATCTGTAGCATTTCAACCTTGCTAT	0	12.0026	9.0958	4.75276e-09	3.67354e-07	-7.9072	-7.50712	chr05	45075290	Major allergen Pru ar	allergen, pathogenesis, defense, biotic stress	PGSC0003DMG400023435
461	B2-T0 vs B2-T1	B2-T0 vs B2-T2	GATCTGTAGCATTTCAACCTTGCTAT	1.6081	14.3398	14.5168	4.64969e-06	5.73473e-06	-3.15078	-3.17427
461	A2-T0 vs A2-T1	A2-T0 vs A2-T2	GATCTGTAGCATTTCAACCTTGCTAT	0.4976	35.5616	15.3737	7.12833e-52	3.41957e-16	-6.15892	-4.94921
462		A1-T0 vs A1-T2	GATCTGTCTCAAATGAAAAAAAAAAA	1.7645		18.1915		9.54695e-10		-3.36593	no match	none	none	unknown	none
462		B2-T0 vs B2-T2	GATCTGTCTCAAATGAAAAAAAAAAA	3.2163		26.883		9.46818e-10		-3.06324
462		A2-T0 vs A2-T2	GATCTGTCTCAAATGAAAAAAAAAAA	1.327		7.9065		1.72464e-05		-2.57482
463	A1-T0 vs A1-T1		GATCTGTCTCAAATGAGATTAAGCAT	25.2781	59.0896		3.57205e-09		-1.22501		chr02	41872571	WRKY domain class transcription factor, Zinc-finger family	pathogenesis, biotic stress, defense, transcription	PGSC0003DMG400024961
463	B2-T0 vs B2-T1		GATCTGTCTCAAATGAGATTAAGCAT	10.0912	34.8252		2.60502e-07		-1.78703
463	A2-T0 vs A2-T1		GATCTGTCTCAAATGAGATTAAGCAT	32.0183	155.541		2.86104e-96		-2.28032
464		A1-T0 vs A1-T2	GATCTGTGCCCTAAAAAAAAAAAAAA	6.4699		21.8972		2.50074e-06		-1.75894	no match	none	none	unknown	none
464		B2-T0 vs B2-T2	GATCTGTGCCCTAAAAAAAAAAAAAA	6.4325		64.5192		3.26784e-23		-3.32627
464		A2-T0 vs A2-T2	GATCTGTGCCCTAAAAAAAAAAAAAA	9.9528		35.5792		8.0223e-13		-1.83785
465		A1-T0 vs A1-T2	GATCTGTGGACTCCTTTGGCGCCGAG	0.5882		9.0958		7.65477e-06		-3.95089	no match	none	none	unknown	none
465		B2-T0 vs B2-T2	GATCTGTGGACTCCTTTGGCGCCGAG	0		15.5921		1.99838e-09		-8.28467
465		A2-T0 vs A2-T2	GATCTGTGGACTCCTTTGGCGCCGAG	0		3.9532		7.30525e-06		-6.30496
466		A1-T0 vs A1-T2	GATCTGTTAAGCTTGTAAGACCTTAA	16.4687		70.7448		6.46762e-22		-2.1029	chr06	52517846	Peptide transporter	transport	PGSC0003DMG400030438
466		B2-T0 vs B2-T2	GATCTGTTAAGCTTGTAAGACCTTAA	12.061		43.5504		7.91796e-09		-1.85234
466		A2-T0 vs A2-T2	GATCTGTTAAGCTTGTAAGACCTTAA	25.048		43.0464		9.44712e-05		-0.781197
467	A1-T0 vs A1-T1		GATCTGTTACTGTGTTGTATATATTT	42.9141	20.312		1.7382e-06		1.07912		chr03	20089956	Retinoblastoma-binding protein	development?	PGSC0003DMG400010163
467	B2-T0 vs B2-T1		GATCTGTTACTGTGTTGTATATATTT	45.6123	4.0971		3.6916e-17		3.47675
467	A2-T0 vs A2-T1		GATCTGTTACTGTGTTGTATATATTT	107.668	7.3117		4.38405e-97		3.88023
468		A1-T0 vs A1-T2	GATCTGTTCACAAAAAAAAGAGTATA	2.9408		17.8546		8.18457e-08		-2.602	chr02	31298215	none	unknown	intergenic
468		B2-T0 vs B2-T2	GATCTGTTCACAAAAAAAAGAGTATA	0		9.1402		7.45922e-06		-7.51416
468		A2-T0 vs A2-T2	GATCTGTTCACAAAAAAAAGAGTATA	0.1659		7.028		1.79469e-08		-5.40489
469		A1-T0 vs A1-T2	GATCTGTTCTATCAGAAAAAAAAAAA	1.1763		13.8121		6.54025e-08		-3.55356	no match	none	none	unknown	none
469		B2-T0 vs B2-T2	GATCTGTTCTATCAGAAAAAAAAAAA	8.0407		27.4206		9.53028e-06		-1.76988
469		A2-T0 vs A2-T2	GATCTGTTCTATCAGAAAAAAAAAAA	2.6541		21.084		2.61356e-14		-2.98985
470		A1-T0 vs A1-T2	GATCTGTTTTACCGAGAAGGTCTACG	40.5836		7.0745		2.45961e-19		2.5202	chr06	53535843	Acyl-ACP thioesterase	fatty acid biosynthesis, lipid metabolism	PGSC0003DMG400020163
470		B2-T0 vs B2-T2	GATCTGTTTTACCGAGAAGGTCTACG	67.9435		12.3662		8.25863e-17		2.45794
470		A2-T0 vs A2-T2	GATCTGTTTTACCGAGAAGGTCTACG	243.347		29.4297		9.60777e-109		3.04767
471		A1-T0 vs A1-T2	GATCTTAAATAAGATTTTATTATTTT	0.5882		30.3192		1.32989e-20		-5.68786	no match	none	none	unknown	none
471		B2-T0 vs B2-T2	GATCTTAAATAAGATTTTATTATTTT	0		20.9687		2.10863e-12		-8.7121
471		A2-T0 vs A2-T2	GATCTTAAATAAGATTTTATTATTTT	1.1612		22.8409		3.054e-21		-4.29798
472		A1-T0 vs A1-T2	GATCTTAACTTGTTGCAAAAAAAAAA	7.6462		24.2554		1.72464e-06		-1.66549	no match	none	none	unknown	none
472		B2-T0 vs B2-T2	GATCTTAACTTGTTGCAAAAAAAAAA	9.6488		30.1089		1.08487e-05		-1.64177
472		A2-T0 vs A2-T2	GATCTTAACTTGTTGCAAAAAAAAAA	7.4646		34.7007		6.49985e-16		-2.21682
473		A1-T0 vs A1-T2	GATCTTAACTTGTTGCAATGCCAGAG	6.4699		26.6135		9.76261e-09		-2.04035	chr01	60914762	Enoyl-CoA-hydratase	lipid metabolism	PGSC0003DMG400001797
473		B2-T0 vs B2-T2	GATCTTAACTTGTTGCAATGCCAGAG	10.4529		31.1843		1.37116e-05		-1.57692
473		A2-T0 vs A2-T2	GATCTTAACTTGTTGCAATGCCAGAG	14.2658		31.6259		3.02574e-06		-1.14855
474	A1-T0 vs A1-T1		GATCTTAATAAATATGGAATTATGAA	182.826	118.179		7.18983e-10		0.629493		chr07	49585215	RHM1/ROL1	flavonoid pathway, secondary metabolism	PGSC0003DMG400007059
474	B2-T0 vs B2-T1		GATCTTAATAAATATGGAATTATGAA	322.516	25.2654		2.63897e-118		3.67414
474	A2-T0 vs A2-T1		GATCTTAATAAATATGGAATTATGAA	165.898	127.955		2.66152e-06		0.374657
475	A1-T0 vs A1-T1		GATCTTAGTGTTGAAAAAAAAAAAAA	37.6233	18.0039		9.64082e-06		1.06332		no match	none	none	unknown	none
475	B2-T0 vs B2-T1		GATCTTAGTGTTGAAAAAAAAAAAAA	31.4846	0		1.98502e-17		9.2985
475	A2-T0 vs A2-T1		GATCTTAGTGTTGAAAAAAAAAAAAA	11.447	2.3265		1.87315e-07		2.29876
476		A1-T0 vs A1-T2	GATCTTATTATTGTCTAATTTTATGA	9.9989		2.3582		7.49479e-05		2.0841	chr05	46083423	Cytochrome P450 77A2	Cytochrome P450 77A2	PGSC0003DMG400023382
476		B2-T0 vs B2-T2	GATCTTATTATTGTCTAATTTTATGA	28.5443		3.7636		4.58027e-09		2.92301
476		A2-T0 vs A2-T2	GATCTTATTATTGTCTAATTTTATGA	20.901		4.3925		5.60463e-08		2.25046
477		A1-T0 vs A1-T2	GATCTTCAATGGAGTTAAGGTAATAA	0		35.7093		2.11259e-26		-9.48015	no match	none	none	unknown	none
477		B2-T0 vs B2-T2	GATCTTCAATGGAGTTAAGGTAATAA	0		18.8181		3.27093e-11		-8.55598
477		A2-T0 vs A2-T2	GATCTTCAATGGAGTTAAGGTAATAA	1.4929		15.3737		3.90772e-12		-3.36425
478		A1-T0 vs A1-T2	GATCTTCTATAATAAAGTTTCTTTAG	4.1172		54.5745		3.25833e-29		-3.7285	chr04	46885045	none	unknown	not annotated
478		B2-T0 vs B2-T2	GATCTTCTATAATAAAGTTTCTTTAG	2.8142		51.0777		3.25118e-22		-4.18188
478		A2-T0 vs A2-T2	GATCTTCTATAATAAAGTTTCTTTAG	12.7728		39.9717		2.88073e-12		-1.6459
479	A1-T0 vs A1-T1		GATCTTCTTCATTGAAAAATTATATT	0	24.4668		8.15245e-18		-8.93468		chr08	38375766	Conserved gene of unknown function	unknown	PGSC0003DMG400026268
479	B2-T0 vs B2-T1		GATCTTCTTCATTGAAAAATTATATT	0	15.0227		2.28767e-09		-8.231
479	A2-T0 vs A2-T1		GATCTTCTTCATTGAAAAATTATATT	0.1659	31.5734		8.28428e-49		-7.57227
480	A1-T0 vs A1-T1		GATCTTGAAAGTTGCAAAAAAAAAAA	95.8218	34.1612		2.87713e-20		1.488		no match	none	none	unknown	none
480	B2-T0 vs B2-T1		GATCTTGAAAGTTGCAAAAAAAAAAA	26.2372	0.6828		4.76685e-13		5.2639
480	A2-T0 vs A2-T1		GATCTTGAAAGTTGCAAAAAAAAAAA	38.3225	4.6529		3.28177e-29		3.04198
481		A1-T0 vs A1-T2	GATCTTGAGACTTCCGAAAAAAAAAA	1.7645		13.1383		1.4775e-06		-2.89644	no match	none	none	unknown	none
481		B2-T0 vs B2-T2	GATCTTGAGACTTCCGAAAAAAAAAA	0.402		17.2051		2.60312e-09		-5.41938
481		A2-T0 vs A2-T2	GATCTTGAGACTTCCGAAAAAAAAAA	0.4976		16.2522		3.42333e-17		-5.02938
482	A1-T0 vs A1-T1	A1-T0 vs A1-T2	GATCTTGATATGGAAGAAGCTTTGGG	0	9.6944	15.8334	1.99626e-07	4.94459e-12	-7.59908	-8.30682	chr06	52148280	Cytochrome P450	oxidation, monooxygenase (other)	PGSC0003DMG400030413
482	B2-T0 vs B2-T1	B2-T0 vs B2-T2	GATCTTGATATGGAAGAAGCTTTGGG	0	19.8026	27.9583	4.18997e-12	2.84653e-16	-8.62955	-9.12713
482	A2-T0 vs A2-T1	A2-T0 vs A2-T2	GATCTTGATATGGAAGAAGCTTTGGG	1.8247	15.6205	34.2614	3.64502e-15	1.09247e-30	-3.09757	-4.23086
483	A1-T0 vs A1-T1		GATCTTGATGTGCTGAAAAAAAAAAA	230.443	96.4822		6.41561e-36		1.25607		no match	none	none	unknown	none
483	B2-T0 vs B2-T1		GATCTTGATGTGCTGAAAAAAAAAAA	291.838	4.0971		1.21568e-142		6.15443
483	A2-T0 vs A2-T1		GATCTTGATGTGCTGAAAAAAAAAAA	148.811	37.5557		1.64144e-68		1.98637
484		A1-T0 vs A1-T2	GATCTTGCTGATATTCCATTGCCACA	0		13.8121		1.43026e-10		-8.10979	chr11	8178363	Root-specific metal transporter	transport	PGSC0003DMG400009247
484		B2-T0 vs B2-T2	GATCTTGCTGATATTCCATTGCCACA	0		7.5272		5.83038e-05		-7.23405
484		A2-T0 vs A2-T2	GATCTTGCTGATATTCCATTGCCACA	0		3.9532		7.30525e-06		-6.30496
485	A1-T0 vs A1-T1		GATCTTGTGGCGGAAAAAAAAAAAAA	123.451	0		3.94948e-116		11.2697		chr04	47433556	none	unknown	intergenic
485	B2-T0 vs B2-T1		GATCTTGTGGCGGAAAAAAAAAAAAA	22.2007	4.0971		1.1182e-06		2.43793
485	A2-T0 vs A2-T1		GATCTTGTGGCGGAAAAAAAAAAAAA	45.1243	19.2764		9.27637e-12		1.22707
486	A1-T0 vs A1-T1	A1-T0 vs A1-T2	GATCTTGTGGTGGATGAAAAAAAAAA	75.2856	47.087	5.3901	2.38749e-05	1.60744e-52	0.676297	3.80399	no match	none	none	unknown	none
486	B2-T0 vs B2-T1	B2-T0 vs B2-T2	GATCTTGTGGTGGATGAAAAAAAAAA	44.6256	5.4628	10.2155	4.28961e-15	6.91882e-10	3.03595	2.12711
486	A2-T0 vs A2-T1	A2-T0 vs A2-T2	GATCTTGTGGTGGATGAAAAAAAAAA	38.1526	12.9617	19.7662	7.42494e-14	6.15568e-05	1.55768	0.948745
487		A1-T0 vs A1-T2	GATCTTGTTGATGAACTTGAGAAAGG	16.4687		4.7163		4.49321e-06		1.80399	chr11	3869819	none	unknown	not annotated
487		B2-T0 vs B2-T2	GATCTTGTTGATGAACTTGAGAAAGG	21.7098		2.6883		2.47601e-07		3.01358
487		A2-T0 vs A2-T2	GATCTTGTTGATGAACTTGAGAAAGG	27.7021		3.514		3.31779e-13		2.97881
488		A1-T0 vs A1-T2	GATCTTTAATGATAAGTTATATGCAA	35.2901		65.6916		7.30392e-07		-0.896445	no match	none	none	unknown	none
488		B2-T0 vs B2-T2	GATCTTTAATGATAAGTTATATGCAA	36.585		113.446		1.469e-17		-1.63268
488		A2-T0 vs A2-T2	GATCTTTAATGATAAGTTATATGCAA	84.7651		129.139		8.54582e-08		-0.607385
489		A1-T0 vs A1-T2	GATCTTTCCTATGAAAAAAAAAAAAA	0.5882		54.2377		1.33038e-37		-6.52692	no match	none	none	unknown	none
489		B2-T0 vs B2-T2	GATCTTTCCTATGAAAAAAAAAAAAA	1.2061		64.5192		9.68394e-33		-5.74131
489		A2-T0 vs A2-T2	GATCTTTCCTATGAAAAAAAAAAAAA	1.4929		47.8781		1.60603e-47		-5.00315
490		A1-T0 vs A1-T2	GATCTTTCCTATGAATTTCCTGGAAA	1.1763		29.9823		7.58792e-19		-4.67174	chr08	40415418	P69B protein	serine protease, protein degradation	PGSC0003DMG400034790
490		B2-T0 vs B2-T2	GATCTTTCCTATGAATTTCCTGGAAA	1.2061		23.657		4.12733e-11		-4.29385
490		A2-T0 vs A2-T2	GATCTTTCCTATGAATTTCCTGGAAA	1.327		21.084		1.23133e-18		-3.98985
491		A1-T0 vs A1-T2	GATCTTTGCCTCATCCCTAATAAATA	5.8817		49.5213		6.65603e-23		-3.07375	chr09	51727709	Conserved gene of unknown function	unknown	PGSC0003DMG400031519
491		B2-T0 vs B2-T2	GATCTTTGCCTCATCCCTAATAAATA	4.4224		44.6257		1.62774e-16		-3.33499
491		A2-T0 vs A2-T2	GATCTTTGCCTCATCCCTAATAAATA	9.1234		29.4297		9.14366e-10		-1.68962
492		A1-T0 vs A1-T2	GATCTTTGGTCTTTATATGAATTCGA	63.5222		38.7412		2.68173e-05		0.713392	chr03	4465131	Stem-specific protein TSJT1	unspecified function (other)	PGSC0003DMG400012822
492		B2-T0 vs B2-T2	GATCTTTGGTCTTTATATGAATTCGA	86.437		40.8621		1.26958e-07		1.08089
492		A2-T0 vs A2-T2	GATCTTTGGTCTTTATATGAATTCGA	53.9113		29.4297		7.83474e-06		0.873315
493		A1-T0 vs A1-T2	GATCTTTTCACGAGAAAAAAAAAAAA	7.058		29.6454		9.47645e-10		-2.07047	no match	none	none	unknown	none
493		B2-T0 vs B2-T2	GATCTTTTCACGAGAAAAAAAAAAAA	6.0305		60.2179		1.01046e-21		-3.31984
493		A2-T0 vs A2-T2	GATCTTTTCACGAGAAAAAAAAAAAA	2.9859		56.2239		2.61649e-49		-4.23497
494		A1-T0 vs A1-T2	GATCTTTTCTTTGTCATAAAAAAAAA	36.4664		64.6809		4.39041e-06		-0.826771	no match	none	none	unknown	none
494		B2-T0 vs B2-T2	GATCTTTTCTTTGTCATAAAAAAAAA	33.3687		74.7347		9.74538e-08		-1.16328
494		A2-T0 vs A2-T2	GATCTTTTCTTTGTCATAAAAAAAAA	13.934		93.9993		1.10713e-52		-2.75404
495	A1-T0 vs A1-T1		GATCTTTTCTTTTTAAAAAAAAAAAA	23.5146	2.539		5.11795e-14		3.21122		no match	none	none	unknown	none
495	B2-T0 vs B2-T1		GATCTTTTCTTTTTAAAAAAAAAAAA	25.0262	2.7314		2.50731e-09		3.19573
495	A2-T0 vs A2-T1		GATCTTTTCTTTTTAAAAAAAAAAAA	10.7834	0.3324		3.07303e-12		5.01996
496		A1-T0 vs A1-T2	GATCTTTTGTGTTTGGAGGCTACAAA	5.2935		46.1525		1.00466e-21		-3.12411	no match	none	none	unknown	none
496		B2-T0 vs B2-T2	GATCTTTTGTGTTTGGAGGCTACAAA	8.8447		25.8077		9.86459e-05		-1.54491
496		A2-T0 vs A2-T2	GATCTTTTGTGTTTGGAGGCTACAAA	0.4976		32.5044		4.55057e-36		-6.02938
497		A1-T0 vs A1-T2	GATCTTTTTTAGCGAATATATAAATA	42.3481		12.4646		5.35331e-13		1.76447	no match	none	none	unknown	none
497		B2-T0 vs B2-T2	GATCTTTTTTAGCGAATATATAAATA	90.4574		34.4102		4.32412e-11		1.3944
497		A2-T0 vs A2-T2	GATCTTTTTTAGCGAATATATAAATA	78.1299		27.2334		1.11503e-16		1.5205
498		A1-T0 vs A1-T2	GATCTTTTTTGAGCTTATGCTGGAAA	4.7053		26.9504		6.71284e-11		-2.51793	chr01	66696039	Ormdl	endoplasmic reticulum membrane protein.	PGSC0003DMG400000236
498		B2-T0 vs B2-T2	GATCTTTTTTGAGCTTATGCTGGAAA	20.5037		44.0881		8.66411e-05		-1.10451
498		A2-T0 vs A2-T2	GATCTTTTTTGAGCTTATGCTGGAAA	13.7681		68.5228		1.78869e-31		-2.31525
