# Supplementary material for: Comparative transcript profiling by SuperSAGE identifies novel candidate genes for controlling potato quantitative resistance to late blight not compromised by late maturity
Source: Front Plant Sci. 2013 Nov 14;4:423. doi: 10.3389/fpls.2013.00423 (PMC3827546; doi:10.3389/fpls.2013.00423)
Supplement: Supplementary Table S10 — Transcripts differential between genotype pools. Transcripts showing the MCR conform expression pattern at all time points are highlighted green in columns M to R. (Sheet 10). [file DataSheet10.XLSX]

## Sheet: Between groups at T0, T1, T2
Transcript number	Comparison	Number of matching tags	Annotation	Hits per million in B2-T0, B2-T1, B2-T2, A1-T0, A1-T1, A1-T2	Hits per million in A2-T0, A2-T1, A2-T2	p-value	Log fold_change	Chromosome	Position (PGSC v2.1.11) [bp]	Potato locus	Putative function	T0:A2>A1andB2	T0:A2<A1andB2	T1:A2>A1andB2	T1:A2<A1andB2	T2:A2>A1andB2	T2:A2<A1andB2
1	B2-T0 vs A2-T0	1	AM906901 homologue to UniRef100_Q506K3 Cluster: Squalene monooxygenase; n=1; Datura inoxia|Rep: Squalene monooxygenase - Datura innoxia (Downy thornapple) (Datura meteloides), partial (26%)	172,6244	0,0500	2,84680458017857e-215	11,753421043444	chr04	58639054_58643639	PGSC0003DMG400004923	sterol biosynthesis (other)		T0:A2<A1andB2		T1:A2<A1andB2		T2:A2<A1andB2
1	B2-T1 vs A2-T1	3	AM906901 homologue to UniRef100_Q506K3 Cluster: Squalene monooxygenase; n=1; Datura inoxia|Rep: Squalene monooxygenase - Datura innoxia (Downy thornapple) (Datura meteloides), partial (26%)	84,5485	53,2021	3,51335675531796e-05	0,668295969261648
1	B2-T2 vs A2-T2	1	AM906901 homologue to UniRef100_Q506K3 Cluster: Squalene monooxygenase; n=1; Datura inoxia|Rep: Squalene monooxygenase - Datura innoxia (Downy thornapple) (Datura meteloides), partial (26%)	91,6959	0,0500	5,55612097706802e-50	10,8407138450941
1	A1-T0 vs A2-T0	2	AM906901 homologue to UniRef100_Q506K3 Cluster: Squalene monooxygenase; n=1; Datura inoxia|Rep: Squalene monooxygenase - Datura innoxia (Downy thornapple) (Datura meteloides), partial (26%)	193,7442	0,1660	6,90452784794816e-239	10,1890534931614
1	A1-T1 vs A2-T1	3	AM906901 homologue to UniRef100_Q506K3 Cluster: Squalene monooxygenase; n=1; Datura inoxia|Rep: Squalene monooxygenase - Datura innoxia (Downy thornapple) (Datura meteloides), partial (26%)	116,4052	52,9586	3,12190491245299e-21	1,13621833567374
1	A1-T2 vs A2-T2	1	AM906901 homologue to UniRef100_Q506K3 Cluster: Squalene monooxygenase; n=1; Datura inoxia|Rep: Squalene monooxygenase - Datura innoxia (Downy thornapple) (Datura meteloides), partial (26%)	99,5732	0,0500	6,1439917667191e-70	10,9596133309842
2	B2-T0 vs A2-T0	4	AM907211 homologue to UniRef100_Q9ZRE8 Cluster: ATFP2; n=1; Arabidopsis thaliana|Rep: ATFP2 - Arabidopsis thaliana (Mouse-ear cress), partial (6%)	18,9365	54,4949	1,79899903125248e-12	-1,5249538175254	chr01	70239907_70241715	PGSC0003DMG400024753	Chloroplast-targeted copper chaperone	T0:A2>A1andB2
2	B2-T1 vs A2-T1	5	AM907211 homologue to UniRef100_Q9ZRE8 Cluster: ATFP2; n=1; Arabidopsis thaliana|Rep: ATFP2 - Arabidopsis thaliana (Mouse-ear cress), partial (6%)	13,2793	390,3505	3,88973980801631e-197	-4,87752017906563
2	B2-T2 vs A2-T2	4	AM907211 homologue to UniRef100_Q9ZRE8 Cluster: ATFP2; n=1; Arabidopsis thaliana|Rep: ATFP2 - Arabidopsis thaliana (Mouse-ear cress), partial (6%)	13,7591	73,2050	2,01302966517678e-17	-2,41156054870006
2	A1-T0 vs A2-T0	3	AM907211 homologue to UniRef100_Q9ZRE8 Cluster: ATFP2; n=1; Arabidopsis thaliana|Rep: ATFP2 - Arabidopsis thaliana (Mouse-ear cress), partial (6%)	3,2587	54,5116	1,52415478978033e-32	-4,06419698323965
2	A1-T2 vs A2-T2	2	AM907211 homologue to UniRef100_Q9ZRE8 Cluster: ATFP2; n=1; Arabidopsis thaliana|Rep: ATFP2 - Arabidopsis thaliana (Mouse-ear cress), partial (6%)	109,6823	72,8185	1,02704257601392e-05	0,590953458456376
3	B2-T0 vs A2-T0	2	AM907699 homologue to UniRef100_A9TFL3 Cluster: Predicted protein; n=1; Physcomitrella patens subsp. patens|Rep: Predicted protein - Physcomitrella patens subsp. patens, partial (92%) or TC204068 homologue to UniRef100_A9TFL3 Cluster: Predicted protein; n=1; Physcomitrella patens subsp. patens|Rep: Predicted protein - Physcomitrella patens subsp. patens, complete	28,8698	2,5857	1,23887924817964e-22	3,48095220698957	chr04	62920464_62924187	PGSC0003DMG400009862	Clathrin assembly protein AP17-like protein, protein transport, vesicle trafficking		T0:A2<A1andB2		T1:A2<A1andB2		T2:A2<A1andB2
3	B2-T1 vs A2-T1	1	AM907699 homologue to UniRef100_A9TFL3 Cluster: Predicted protein; n=1; Physcomitrella patens subsp. patens|Rep: Predicted protein - Physcomitrella patens subsp. patens, partial (92%) or TC204068 homologue to UniRef100_A9TFL3 Cluster: Predicted protein; n=1; Physcomitrella patens subsp. patens|Rep: Predicted protein - Physcomitrella patens subsp. patens, complete	56,1686	0,2816	8,99932235809059e-46	7,64003209462393
3	B2-T2 vs A2-T2	2	AM907699 homologue to UniRef100_A9TFL3 Cluster: Predicted protein; n=1; Physcomitrella patens subsp. patens|Rep: Predicted protein - Physcomitrella patens subsp. patens, partial (92%) or TC204068 homologue to UniRef100_A9TFL3 Cluster: Predicted protein; n=1; Physcomitrella patens subsp. patens|Rep: Predicted protein - Physcomitrella patens subsp. patens, complete	58,8833	1,3230	1,42073786658386e-28	5,47599446142257
3	A1-T0 vs A2-T0	2	AM907699 homologue to UniRef100_A9TFL3 Cluster: Predicted protein; n=1; Physcomitrella patens subsp. patens|Rep: Predicted protein - Physcomitrella patens subsp. patens, partial (92%) or TC204068 homologue to UniRef100_A9TFL3 Cluster: Predicted protein; n=1; Physcomitrella patens subsp. patens|Rep: Predicted protein - Physcomitrella patens subsp. patens, complete	33,8199	2,5865	8,39663957585355e-28	3,70882137580118
3	A1-T1 vs A2-T1	2	AM907699 homologue to UniRef100_A9TFL3 Cluster: Predicted protein; n=1; Physcomitrella patens subsp. patens|Rep: Predicted protein - Physcomitrella patens subsp. patens, partial (92%) or TC204068 homologue to UniRef100_A9TFL3 Cluster: Predicted protein; n=1; Physcomitrella patens subsp. patens|Rep: Predicted protein - Physcomitrella patens subsp. patens, complete	37,6420	0,6131	2,78739046785424e-38	5,94017857719899
3	A1-T2 vs A2-T2	2	AM907699 homologue to UniRef100_A9TFL3 Cluster: Predicted protein; n=1; Physcomitrella patens subsp. patens|Rep: Predicted protein - Physcomitrella patens subsp. patens, partial (92%) or TC204068 homologue to UniRef100_A9TFL3 Cluster: Predicted protein; n=1; Physcomitrella patens subsp. patens|Rep: Predicted protein - Physcomitrella patens subsp. patens, complete	45,8037	1,3160	1,86162166301205e-28	5,12123643751682
4	B2-T0 vs A2-T0	2	AM908497 weakly similar to UniRef100_A0RNU5 Cluster: Penicillin-binding protein; n=1; Campylobacter fetus subsp. fetus 82-40|Rep: Penicillin-binding protein - Campylobacter fetus subsp. fetus (strain 82-40), partial (3%)	66,6021	99,5490	1,24171059542052e-05	-0,579838303103767	?	not anchored	PGSC0003DMG400009758	bacterial cell wall, peptidoglycan synthesis	T0:A2>A1andB2					T2:A2<A1andB2
4	B2-T1 vs A2-T1	1	AM908497 weakly similar to UniRef100_A0RNU5 Cluster: Penicillin-binding protein; n=1; Campylobacter fetus subsp. fetus 82-40|Rep: Penicillin-binding protein - Campylobacter fetus subsp. fetus (strain 82-40), partial (3%)	1,3637	58,5002	6,1858031227188e-32	-5,42282533692846	chr09	~14582213..14582596	not annotated
4	B2-T2 vs A2-T2	2	AM908497 weakly similar to UniRef100_A0RNU5 Cluster: Penicillin-binding protein; n=1; Campylobacter fetus subsp. fetus 82-40|Rep: Penicillin-binding protein - Campylobacter fetus subsp. fetus (strain 82-40), partial (3%)	132,2244	0,4410	5,72779423527581e-70	8,22801477567651	chr12	~29488209..29488596	not annotated
4	A1-T0 vs A2-T0	1	AM908497 weakly similar to UniRef100_A0RNU5 Cluster: Penicillin-binding protein; n=1; Campylobacter fetus subsp. fetus 82-40|Rep: Penicillin-binding protein - Campylobacter fetus subsp. fetus (strain 82-40), partial (3%)	49,4659	99,5794	2,54554157198687e-12	-1,00941329540783	chr07	~11359266..11359654	not annotated
4	A1-T1 vs A2-T1	2	AM908497 weakly similar to UniRef100_A0RNU5 Cluster: Penicillin-binding protein; n=1; Campylobacter fetus subsp. fetus 82-40|Rep: Penicillin-binding protein - Campylobacter fetus subsp. fetus (strain 82-40), partial (3%)	98,8234	58,2325	4,20251238585837e-10	0,763026820307638	chr06	~14569226..14569613	not annotated
4	A1-T2 vs A2-T2	1	AM908497 weakly similar to UniRef100_A0RNU5 Cluster: Penicillin-binding protein; n=1; Campylobacter fetus subsp. fetus 82-40|Rep: Penicillin-binding protein - Campylobacter fetus subsp. fetus (strain 82-40), partial (3%)	82,4391	0,0500	5,28849075150762e-58	10,6871846675609
5	B2-T0 vs A2-T0	6	AM908878	200,8014	300,8039	1,6610389639485e-14	-0,583054122914367	chr03	38583977_38584646	PGSC0003DMG400018123	unknown	T0:A2>A1andB2		T1:A2>A1andB2
5	B2-T1 vs A2-T1	3	AM908878	138,4174	355,6815	1,29053038708077e-48	-1,36156074341215
5	A1-T0 vs A2-T0	5	AM908878	113,0648	300,8956	3,41521379134102e-56	-1,41211273671372
5	A1-T1 vs A2-T1	5	AM908878	150,7749	354,0539	4,98129592985628e-70	-1,23157230821594
5	A1-T2 vs A2-T2	4	AM908878	95,6681	141,2502	6,89475871432189e-07	-0,562142873835569
6	B2-T0 vs A2-T0	2	AM909566 UniRef100_Q8H6E7 Cluster: Dehydrin-like protein; n=1; Solanum sogarandinum|Rep: Dehydrin-like protein - Solanum sogarandinum, partial (84%)	518,3733	840,5254	5,25713815227865e-51	-0,697300050973394	chr05	43481820_43482394	PGSC0003DMG400027197	protein conformation, chaperone, abiotic stress	T0:A2>A1andB2				T2:A2>A1andB2
6	B2-T2 vs A2-T2	2	AM909566 UniRef100_Q8H6E7 Cluster: Dehydrin-like protein; n=1; Solanum sogarandinum|Rep: Dehydrin-like protein - Solanum sogarandinum, partial (84%)	314,4360	525,2234	3,76007108211802e-21	-0,740164613056068
6	A1-T0 vs A2-T0	2	AM909566 UniRef100_Q8H6E7 Cluster: Dehydrin-like protein; n=1; Solanum sogarandinum|Rep: Dehydrin-like protein - Solanum sogarandinum, partial (84%)	353,3277	840,7818	6,10816908114314e-129	-1,25072469890733
6	A1-T1 vs A2-T1	1	AM909566 UniRef100_Q8H6E7 Cluster: Dehydrin-like protein; n=1; Solanum sogarandinum|Rep: Dehydrin-like protein - Solanum sogarandinum, partial (84%)	290,9287	374,6848	3,94332142607681e-10	-0,365012147954128
6	A1-T2 vs A2-T2	2	AM909566 UniRef100_Q8H6E7 Cluster: Dehydrin-like protein; n=1; Solanum sogarandinum|Rep: Dehydrin-like protein - Solanum sogarandinum, partial (84%)	261,4497	522,4502	1,49653449457187e-56	-0,998760339926557
7	B2-T0 vs A2-T0	9	AM909592 homologue to UniRef100_Q1A7T0 Cluster: Geranylgeranyl pyrophosphate synthase 1; n=1; Solanum lycopersicum|Rep: Geranylgeranyl pyrophosphate synthase 1 - Solanum lycopersicum (Tomato) (Lycopersicon esculentum), partial (32%)	5,7772	18,8703	1,02436382818204e-05	-1,70767252604088	chr11	3358096_3359658	PGSC0003DMG400015673	secondary metabolism, terpenoid biosynthesis	T0:A2>A1andB2					T2:A2>A1andB2
7	B2-T1 vs A2-T1	9	AM909592 homologue to UniRef100_Q1A7T0 Cluster: Geranylgeranyl pyrophosphate synthase 1; n=1; Solanum lycopersicum|Rep: Geranylgeranyl pyrophosphate synthase 1 - Solanum lycopersicum (Tomato) (Lycopersicon esculentum), partial (32%)	48,0723	13,1112	3,92117284925678e-13	1,87441144061087
7	B2-T2 vs A2-T2	9	AM909592 homologue to UniRef100_Q1A7T0 Cluster: Geranylgeranyl pyrophosphate synthase 1; n=1; Solanum lycopersicum|Rep: Geranylgeranyl pyrophosphate synthase 1 - Solanum lycopersicum (Tomato) (Lycopersicon esculentum), partial (32%)	72,1345	31,2824	1,01222506296489e-07	1,20533973338463
7	A1-T0 vs A2-T0	9	AM909592 homologue to UniRef100_Q1A7T0 Cluster: Geranylgeranyl pyrophosphate synthase 1; n=1; Solanum lycopersicum|Rep: Geranylgeranyl pyrophosphate synthase 1 - Solanum lycopersicum (Tomato) (Lycopersicon esculentum), partial (32%)	6,4656	18,8760	3,80944676844763e-05	-1,54570678340809
7	A1-T2 vs A2-T2	9	AM909592 homologue to UniRef100_Q1A7T0 Cluster: Geranylgeranyl pyrophosphate synthase 1; n=1; Solanum lycopersicum|Rep: Geranylgeranyl pyrophosphate synthase 1 - Solanum lycopersicum (Tomato) (Lycopersicon esculentum), partial (32%)	100,9740	31,1172	6,4988722732348e-23	1,69820016278051
8	B2-T0 vs A2-T0	18	BQ516204 similar to UniRef100_A7PFQ5 Cluster: Chromosome chr11 scaffold_14, whole genome shotgun sequence; n=1; Vitis vinifera|Rep: Chromosome chr11 scaffold_14, whole genome shotgun sequence - Vitis vinifera (Grape), partial (17%)	115,5466	11,9149	3,0725600418374e-80	3,27763996800928	chr04	3332776_3335544	PGSC0003DMG400025309	Homoserine kinase, amino acid metabolism		T0:A2<A1andB2
8	B2-T1 vs A2-T1	12	BQ516204 similar to UniRef100_A7PFQ5 Cluster: Chromosome chr11 scaffold_14, whole genome shotgun sequence; n=1; Vitis vinifera|Rep: Chromosome chr11 scaffold_14, whole genome shotgun sequence - Vitis vinifera (Grape), partial (17%)	6,5943	26,0461	4,40040216179718e-07	-1,98176839927872
8	A1-T0 vs A2-T0	17	BQ516204 similar to UniRef100_A7PFQ5 Cluster: Chromosome chr11 scaffold_14, whole genome shotgun sequence; n=1; Vitis vinifera|Rep: Chromosome chr11 scaffold_14, whole genome shotgun sequence - Vitis vinifera (Grape), partial (17%)	127,9006	11,9185	1,09941180330677e-92	3,42374931705204
8	A1-T1 vs A2-T1	18	BQ516204 similar to UniRef100_A7PFQ5 Cluster: Chromosome chr11 scaffold_14, whole genome shotgun sequence; n=1; Vitis vinifera|Rep: Chromosome chr11 scaffold_14, whole genome shotgun sequence - Vitis vinifera (Grape), partial (17%)	59,8015	25,3663	4,32581268969938e-13	1,23726677847125
8	A1-T2 vs A2-T2	24	BQ516204 similar to UniRef100_A7PFQ5 Cluster: Chromosome chr11 scaffold_14, whole genome shotgun sequence; n=1; Vitis vinifera|Rep: Chromosome chr11 scaffold_14, whole genome shotgun sequence - Vitis vinifera (Grape), partial (17%)	116,5971	157,6038	3,5340304342349e-05	-0,434769499713705
9	B2-T0 vs A2-T0	1	CF802480	35,8183	6,9631	3,70563136027717e-18	2,36290084110491	chr03	6894638_6896863	PGSC0003DMG400019584	Ribulose bisphosphate carboxylase small chain 1, chloroplastic, Carbondioxide fixation		T0:A2<A1andB2
9	B2-T1 vs A2-T1	1	CF802480	1,7737	12,6715	2,34551075731351e-05	-2,83671410931553
9	A1-T0 vs A2-T0	1	CF802480	35,3119	6,9652	9,84999255960054e-18	2,34191913304373
9	A1-T1 vs A2-T1	1	CF802480	25,7810	12,6135	4,15940123985554e-05	1,03134269205009
9	A1-T2 vs A2-T2	1	CF802480	2,4340	16,1008	4,37190561446107e-09	-2,72572413271226
10	B2-T0 vs A2-T0	1	CK854004 homologue to UniRef100_P46291 Cluster: 60S ribosomal protein L38; n=2; Solanum|Rep: 60S ribosomal protein L38 - Solanum lycopersicum (Tomato) (Lycopersicon esculentum), complete	12,0365	0,0500	5,57383910054201e-16	7,91127587988145	chr11	6880605_6886002	PGSC0003DMG400007429	protein biosynthesis		T0:A2<A1andB2		T1:A2<A1andB2		T2:A2<A1andB2
10	B2-T1 vs A2-T1	1	CK854004 homologue to UniRef100_P46291 Cluster: 60S ribosomal protein L38; n=2; Solanum|Rep: 60S ribosomal protein L38 - Solanum lycopersicum (Tomato) (Lycopersicon esculentum), complete	21,1376	0,0500	1,75653439805373e-18	8,72366977973893
10	B2-T2 vs A2-T2	1	CK854004 homologue to UniRef100_P46291 Cluster: 60S ribosomal protein L38; n=2; Solanum|Rep: 60S ribosomal protein L38 - Solanum lycopersicum (Tomato) (Lycopersicon esculentum), complete	27,4124	0,0500	1,72312332537725e-15	9,09868328901245
10	A1-T0 vs A2-T0	1	CK854004 homologue to UniRef100_P46291 Cluster: 60S ribosomal protein L38; n=2; Solanum|Rep: 60S ribosomal protein L38 - Solanum lycopersicum (Tomato) (Lycopersicon esculentum), complete	11,7776	0,0500	1,17044142225348e-15	7,87990035259816
10	A1-T1 vs A2-T1	1	CK854004 homologue to UniRef100_P46291 Cluster: 60S ribosomal protein L38; n=2; Solanum|Rep: 60S ribosomal protein L38 - Solanum lycopersicum (Tomato) (Lycopersicon esculentum), complete	13,3920	0,0500	2,19612032419663e-15	8,0652227041735
10	A1-T2 vs A2-T2	2	CK854004 homologue to UniRef100_P46291 Cluster: 60S ribosomal protein L38; n=2; Solanum|Rep: 60S ribosomal protein L38 - Solanum lycopersicum (Tomato) (Lycopersicon esculentum), complete	11,1040	0,0500	2,58402685521284e-08	7,79494084791683
11	B2-T0 vs A2-T0	5	CK859961 homologue to UniRef100_Q8H6E7 Cluster: Dehydrin-like protein; n=1; Solanum sogarandinum|Rep: Dehydrin-like protein - Solanum sogarandinum, partial (71%) or CK863148 UniRef100_Q8H6E7 Cluster: Dehydrin-like protein; n=1; Solanum sogarandinum|Rep: Dehydrin-like protein - Solanum sogarandinum, partial (59%) or AM909555 UniRef100_Q8H6E7 Cluster: Dehydrin-like protein; n=1; Solanum sogarandinu…	597,8144	427,7289	3,50241707350204e-21	0,48300102303306	chr05	43481820_43482394	PGSC0003DMG400027197	protein conformation, chaperone, abiotic stress			T1:A2>A1andB2			T2:A2<A1andB2
11	B2-T1 vs A2-T1	3	CK859961 homologue to UniRef100_Q8H6E7 Cluster: Dehydrin-like protein; n=1; Solanum sogarandinum|Rep: Dehydrin-like protein - Solanum sogarandinum, partial (71%) or CK863148 UniRef100_Q8H6E7 Cluster: Dehydrin-like protein; n=1; Solanum sogarandinum|Rep: Dehydrin-like protein - Solanum sogarandinum, partial (59%) or AM909555 UniRef100_Q8H6E7 Cluster: Dehydrin-like protein; n=1; Solanum sogarandinu…	368,8857	506,4450	3,03751310578825e-12	-0,457231519629625
11	B2-T2 vs A2-T2	6	CK859961 homologue to UniRef100_Q8H6E7 Cluster: Dehydrin-like protein; n=1; Solanum sogarandinum|Rep: Dehydrin-like protein - Solanum sogarandinum, partial (71%) or CK863148 UniRef100_Q8H6E7 Cluster: Dehydrin-like protein; n=1; Solanum sogarandinum|Rep: Dehydrin-like protein - Solanum sogarandinum, partial (59%) or AM909555 UniRef100_Q8H6E7 Cluster: Dehydrin-like protein; n=1; Solanum sogarandinu…	504,2996	277,4661	1,3832375075374e-26	0,86196947295754
11	A1-T0 vs A2-T0	4	CK859961 homologue to UniRef100_Q8H6E7 Cluster: Dehydrin-like protein; n=1; Solanum sogarandinum|Rep: Dehydrin-like protein - Solanum sogarandinum, partial (71%) or CK863148 UniRef100_Q8H6E7 Cluster: Dehydrin-like protein; n=1; Solanum sogarandinum|Rep: Dehydrin-like protein - Solanum sogarandinum, partial (59%) or AM909555 UniRef100_Q8H6E7 Cluster: Dehydrin-like protein; n=1; Solanum sogarandinu…	291,4953	427,8593	2,14004213709391e-18	-0,55366386108539
11	A1-T1 vs A2-T1	4	CK859961 homologue to UniRef100_Q8H6E7 Cluster: Dehydrin-like protein; n=1; Solanum sogarandinum|Rep: Dehydrin-like protein - Solanum sogarandinum, partial (71%) or CK863148 UniRef100_Q8H6E7 Cluster: Dehydrin-like protein; n=1; Solanum sogarandinum|Rep: Dehydrin-like protein - Solanum sogarandinum, partial (59%) or AM909555 UniRef100_Q8H6E7 Cluster: Dehydrin-like protein; n=1; Solanum sogarandinu…	265,7610	504,4602	1,13989786132686e-62	-0,924610974300036
11	A1-T2 vs A2-T2	2	CK859961 homologue to UniRef100_Q8H6E7 Cluster: Dehydrin-like protein; n=1; Solanum sogarandinum|Rep: Dehydrin-like protein - Solanum sogarandinum, partial (71%) or CK863148 UniRef100_Q8H6E7 Cluster: Dehydrin-like protein; n=1; Solanum sogarandinum|Rep: Dehydrin-like protein - Solanum sogarandinum, partial (59%) or AM909555 UniRef100_Q8H6E7 Cluster: Dehydrin-like protein; n=1; Solanum sogarandinu…	368,7887	275,4817	2,2432937439613e-09	0,420837903598744
12	B2-T0 vs A2-T0	3	CK861784 similar to UniRef100_A0K0Q4 Cluster: Major facilitator superfamily MFS_1; n=1; Arthrobacter sp. FB24|Rep: Major facilitator superfamily MFS_1 - Arthrobacter sp. (strain FB24), partial (4%)	45,7226	17,7452	5,9497623053941e-11	1,36547638697349	chr03	~3779007..3779734	not annotated	transmembrane transporter, stress response		T0:A2<A1andB2			T2:A2>A1andB2
12	B2-T2 vs A2-T2	1	CK861784 similar to UniRef100_A0K0Q4 Cluster: Major facilitator superfamily MFS_1; n=1; Arthrobacter sp. FB24|Rep: Major facilitator superfamily MFS_1 - Arthrobacter sp. (strain FB24), partial (4%)	3,7625	34,3975	2,26734365088839e-11	-3,19254702646737
12	A1-T0 vs A2-T0	2	CK861784 similar to UniRef100_A0K0Q4 Cluster: Major facilitator superfamily MFS_1; n=1; Arthrobacter sp. FB24|Rep: Major facilitator superfamily MFS_1 - Arthrobacter sp. (strain FB24), partial (4%)	41,6274	17,7507	9,46850093191205e-09	1,22966065865955
12	A1-T1 vs A2-T1	2	CK861784 similar to UniRef100_A0K0Q4 Cluster: Major facilitator superfamily MFS_1; n=1; Arthrobacter sp. FB24|Rep: Major facilitator superfamily MFS_1 - Arthrobacter sp. (strain FB24), partial (4%)	19,6557	3,9406	1,40427365205302e-10	2,31844610187806
12	A1-T2 vs A2-T2	2	CK861784 similar to UniRef100_A0K0Q4 Cluster: Major facilitator superfamily MFS_1; n=1; Arthrobacter sp. FB24|Rep: Major facilitator superfamily MFS_1 - Arthrobacter sp. (strain FB24), partial (4%)	4,4804	34,2159	4,63799748624183e-19	-2,93297313905993
13	B2-T0 vs A2-T0	2	CK862349 similar to UniRef100_Q9C7F5 Cluster: Nuclear transport factor 2; n=2; Arabidopsis thaliana|Rep: Nuclear transport factor 2 - Arabidopsis thaliana (Mouse-ear cress), partial (97%)	6,9647	22,7883	1,09186722790175e-06	-1,71016262108481	chr05	13853695_13857680	PGSC0003DMG400034308	RNA transport	T0:A2>A1andB2		T1:A2>A1andB2		T2:A2>A1andB2
13	B2-T1 vs A2-T1	1	CK862349 similar to UniRef100_Q9C7F5 Cluster: Nuclear transport factor 2; n=2; Arabidopsis thaliana|Rep: Nuclear transport factor 2 - Arabidopsis thaliana (Mouse-ear cress), partial (97%)	7,0950	39,7039	7,0065763202681e-13	-2,48441236538465
13	B2-T2 vs A2-T2	2	CK862349 similar to UniRef100_Q9C7F5 Cluster: Nuclear transport factor 2; n=2; Arabidopsis thaliana|Rep: Nuclear transport factor 2 - Arabidopsis thaliana (Mouse-ear cress), partial (97%)	1,9934	18,2748	1,4852806614561e-06	-3,19656022631287
13	A1-T0 vs A2-T0	2	CK862349 similar to UniRef100_Q9C7F5 Cluster: Nuclear transport factor 2; n=2; Arabidopsis thaliana|Rep: Nuclear transport factor 2 - Arabidopsis thaliana (Mouse-ear cress), partial (97%)	0,9947	22,7952	5,18279196131616e-15	-4,51832136926597
13	A1-T1 vs A2-T1	1	CK862349 similar to UniRef100_Q9C7F5 Cluster: Nuclear transport factor 2; n=2; Arabidopsis thaliana|Rep: Nuclear transport factor 2 - Arabidopsis thaliana (Mouse-ear cress), partial (97%)	0,0500	39,5223	1,75408187969651e-45	-9,62652137792072
13	A1-T2 vs A2-T2	2	CK862349 similar to UniRef100_Q9C7F5 Cluster: Nuclear transport factor 2; n=2; Arabidopsis thaliana|Rep: Nuclear transport factor 2 - Arabidopsis thaliana (Mouse-ear cress), partial (97%)	0,4425	17,6589	2,90083694057223e-16	-5,31842228221302
14	B2-T0 vs A2-T0	67	CK862557	126,8777	21,9108	2,2484360563692e-65	2,53372785478774	chr05	3894359_3896412	PGSC0003DMG400030503	unknown		T0:A2<A1andB2
14	B2-T2 vs A2-T2	45	CK862557	207,3636	148,2975	4,27931733923187e-05	0,483668998396965
14	A1-T0 vs A2-T0	51	CK862557	374,3123	21,2536	2,95510544090566e-319	4,13846506776013
14	A1-T1 vs A2-T1	41	CK862557	92,7145	17,4623	1,02712459406181e-46	2,40854910814561
14	A1-T2 vs A2-T2	60	CK862557	74,1766	149,4306	1,04314987697978e-17	-1,01043818266127
15	B2-T0 vs A2-T0	1	CK863739 similar to UniRef100_A7PG25 Cluster: Chromosome chr6 scaffold_15, whole genome shotgun sequence; n=1; Vitis vinifera|Rep: Chromosome chr6 scaffold_15, whole genome shotgun sequence - Vitis vinifera (Grape), partial (38%)	76,6114	50,7988	3,93062912459711e-05	0,592764511872499	chr01	4521932_4527367	PGSC0003DMG400022711	CBL-interacting serine/threonine-protein kinase, signaling, regulation		T0:A2<A1andB2
15	B2-T1 vs A2-T1	1	CK863739 similar to UniRef100_A7PG25 Cluster: Chromosome chr6 scaffold_15, whole genome shotgun sequence; n=1; Vitis vinifera|Rep: Chromosome chr6 scaffold_15, whole genome shotgun sequence - Vitis vinifera (Grape), partial (38%)	0,0500	17,7401	2,98259040534405e-11	-8,47086688016292
15	B2-T2 vs A2-T2	1	CK863739 similar to UniRef100_A7PG25 Cluster: Chromosome chr6 scaffold_15, whole genome shotgun sequence; n=1; Vitis vinifera|Rep: Chromosome chr6 scaffold_15, whole genome shotgun sequence - Vitis vinifera (Grape), partial (38%)	12,6248	33,9389	5,26312658780719e-05	-1,42668000967393
15	A1-T0 vs A2-T0	1	CK863739 similar to UniRef100_A7PG25 Cluster: Chromosome chr6 scaffold_15, whole genome shotgun sequence; n=1; Vitis vinifera|Rep: Chromosome chr6 scaffold_15, whole genome shotgun sequence - Vitis vinifera (Grape), partial (38%)	121,3537	50,8143	3,06923803678684e-23	1,25591148261693
15	A1-T1 vs A2-T1	1	CK863739 similar to UniRef100_A7PG25 Cluster: Chromosome chr6 scaffold_15, whole genome shotgun sequence; n=1; Vitis vinifera|Rep: Chromosome chr6 scaffold_15, whole genome shotgun sequence - Vitis vinifera (Grape), partial (38%)	49,7391	17,6589	2,44246458264689e-14	1,49398807283598
16	B2-T0 vs A2-T0	3	CK864020 similar to UniRef100_Q9SE08 Cluster: Cystatin; n=1; Solanum lycopersicum|Rep: Cystatin - Solanum lycopersicum (Tomato) (Lycopersicon esculentum), partial (72%)	75,8301	1,4932	1,6831651666802e-81	5,66625837882394	chr01	4802343_4804475	PGSC0003DMG400022691	biotic/abiotic stress response		T0:A2<A1andB2		T1:A2<A1andB2
16	B2-T1 vs A2-T1	2	CK864020 similar to UniRef100_Q9SE08 Cluster: Cystatin; n=1; Solanum lycopersicum|Rep: Cystatin - Solanum lycopersicum (Tomato) (Lycopersicon esculentum), partial (72%)	8,8642	0,3343	4,80163805408428e-07	4,72882549304496
16	B2-T2 vs A2-T2	3	CK864020 similar to UniRef100_Q9SE08 Cluster: Cystatin; n=1; Solanum lycopersicum|Rep: Cystatin - Solanum lycopersicum (Tomato) (Lycopersicon esculentum), partial (72%)	3,7625	103,6335	3,46316301978976e-42	-4,78366175417013
16	A1-T0 vs A2-T0	3	CK864020 similar to UniRef100_Q9SE08 Cluster: Cystatin; n=1; Solanum lycopersicum|Rep: Cystatin - Solanum lycopersicum (Tomato) (Lycopersicon esculentum), partial (72%)	68,3100	1,4937	1,42437737342198e-72	5,51514396599454
16	A1-T1 vs A2-T1	2	CK864020 similar to UniRef100_Q9SE08 Cluster: Cystatin; n=1; Solanum lycopersicum|Rep: Cystatin - Solanum lycopersicum (Tomato) (Lycopersicon esculentum), partial (72%)	174,5572	0,3328	4,88851155831453e-189	9,0350133699599
17	B2-T0 vs A2-T0	2	CN215001 similar to UniRef100_Q9FT52 Cluster: ATP synthase subunit d, mitochondrial; n=1; Arabidopsis thaliana|Rep: ATP synthase subunit d, mitochondrial - Arabidopsis thaliana (Mouse-ear cress), complete or TC197893 similar to UniRef100_Q9FT52 Cluster: ATP synthase subunit d, mitochondrial; n=1; Arabidopsis thaliana|Rep: ATP synthase subunit d, mitochondrial - Arabidopsis thaliana (Mouse-ear cre…	160,8883	228,4650	3,93285622533738e-09	-0,505913461634862	chr11	41236223_41241538	PGSC0003DMG400027374	central metabolism, respiration, energy	T0:A2>A1andB2			T1:A2<A1andB2
17	B2-T1 vs A2-T1	2	CN215001 similar to UniRef100_Q9FT52 Cluster: ATP synthase subunit d, mitochondrial; n=1; Arabidopsis thaliana|Rep: ATP synthase subunit d, mitochondrial - Arabidopsis thaliana (Mouse-ear cress), complete or TC197893 similar to UniRef100_Q9FT52 Cluster: ATP synthase subunit d, mitochondrial; n=1; Arabidopsis thaliana|Rep: ATP synthase subunit d, mitochondrial - Arabidopsis thaliana (Mouse-ear cre…	550,2602	124,3548	7,91983758344533e-160	2,14565182707361
17	A1-T0 vs A2-T0	2	CN215001 similar to UniRef100_Q9FT52 Cluster: ATP synthase subunit d, mitochondrial; n=1; Arabidopsis thaliana|Rep: ATP synthase subunit d, mitochondrial - Arabidopsis thaliana (Mouse-ear cress), complete or TC197893 similar to UniRef100_Q9FT52 Cluster: ATP synthase subunit d, mitochondrial; n=1; Arabidopsis thaliana|Rep: ATP synthase subunit d, mitochondrial - Arabidopsis thaliana (Mouse-ear cre…	154,2864	228,5346	7,09120877531558e-11	-0,566801870288225
17	A1-T1 vs A2-T1	4	CN215001 similar to UniRef100_Q9FT52 Cluster: ATP synthase subunit d, mitochondrial; n=1; Arabidopsis thaliana|Rep: ATP synthase subunit d, mitochondrial - Arabidopsis thaliana (Mouse-ear cress), complete or TC197893 similar to UniRef100_Q9FT52 Cluster: ATP synthase subunit d, mitochondrial; n=1; Arabidopsis thaliana|Rep: ATP synthase subunit d, mitochondrial - Arabidopsis thaliana (Mouse-ear cre…	178,4824	124,4513	2,29770806039825e-09	0,520201089776032
17	A1-T2 vs A2-T2	3	CN215001 similar to UniRef100_Q9FT52 Cluster: ATP synthase subunit d, mitochondrial; n=1; Arabidopsis thaliana|Rep: ATP synthase subunit d, mitochondrial - Arabidopsis thaliana (Mouse-ear cress), complete or TC197893 similar to UniRef100_Q9FT52 Cluster: ATP synthase subunit d, mitochondrial; n=1; Arabidopsis thaliana|Rep: ATP synthase subunit d, mitochondrial - Arabidopsis thaliana (Mouse-ear cre…	129,5471	190,3807	1,23285469305842e-08	-0,555410027332375
18	B2-T0 vs A2-T0	3	CN465657 homologue to UniRef100_P56168 Cluster: Metallothionein-like protein type 2, MT2-4/MT2-25; n=1; Brassica juncea|Rep: Metallothionein-like protein type 2, MT2-4/MT2-25 - Brassica juncea (Leaf mustard) (Indian mustard), partial (34%) or BI432235 or CN513944 homologue to UniRef100_Q5DUH5 Cluster: Metallothionein-like protein; n=1; Capsicum chinense|Rep: Metallothionein-like protein - Capsicu…	2958,8956	2677,3113	4,53682774037359e-11	0,144273921219351	chr09	6129993_6134817	PGSC0003DMG402008909	Metallothionein-like protein, heavy metal detoxification (other)						T2:A2<A1andB2
18	B2-T1 vs A2-T1	4	CN465657 homologue to UniRef100_P56168 Cluster: Metallothionein-like protein type 2, MT2-4/MT2-25; n=1; Brassica juncea|Rep: Metallothionein-like protein type 2, MT2-4/MT2-25 - Brassica juncea (Leaf mustard) (Indian mustard), partial (34%) or BI432235 or CN513944 homologue to UniRef100_Q5DUH5 Cluster: Metallothionein-like protein; n=1; Capsicum chinense|Rep: Metallothionein-like protein - Capsicu…	5556,2295	3186,2761	0	0,802234916435094	chr09	6131160..6134770	PGSC0003DMG401008909
18	B2-T2 vs A2-T2	3	CN465657 homologue to UniRef100_P56168 Cluster: Metallothionein-like protein type 2, MT2-4/MT2-25; n=1; Brassica juncea|Rep: Metallothionein-like protein type 2, MT2-4/MT2-25 - Brassica juncea (Leaf mustard) (Indian mustard), partial (34%) or BI432235 or CN513944 homologue to UniRef100_Q5DUH5 Cluster: Metallothionein-like protein; n=1; Capsicum chinense|Rep: Metallothionein-like protein - Capsicu…	3164,7114	2126,5839	9,91464297364998e-78	0,573536193219784
18	A1-T0 vs A2-T0	3	CN465657 homologue to UniRef100_P56168 Cluster: Metallothionein-like protein type 2, MT2-4/MT2-25; n=1; Brassica juncea|Rep: Metallothionein-like protein type 2, MT2-4/MT2-25 - Brassica juncea (Leaf mustard) (Indian mustard), partial (34%) or BI432235 or CN513944 homologue to UniRef100_Q5DUH5 Cluster: Metallothionein-like protein; n=1; Capsicum chinense|Rep: Metallothionein-like protein - Capsicu…	2217,2837	2678,1279	3,53647889646728e-30	-0,272431447784755
18	A1-T2 vs A2-T2	2	CN465657 homologue to UniRef100_P56168 Cluster: Metallothionein-like protein type 2, MT2-4/MT2-25; n=1; Brassica juncea|Rep: Metallothionein-like protein type 2, MT2-4/MT2-25 - Brassica juncea (Leaf mustard) (Indian mustard), partial (34%) or BI432235 or CN513944 homologue to UniRef100_Q5DUH5 Cluster: Metallothionein-like protein; n=1; Capsicum chinense|Rep: Metallothionein-like protein - Capsicu…	2659,2676	2114,9170	7,8131842519807e-38	0,330427919495485
19	B2-T0 vs A2-T0	17	CO502396 similar to UniRef100_Q70NW0 Cluster: NADH-ubiquinone oxidoreductase chain 3; n=1; Strongyloides stercoralis|Rep: NADH-ubiquinone oxidoreductase chain 3 - Strongyloides stercoralis, partial (22%)	164,3121	24,7179	2,97153668254125e-92	2,73280921132321	chr09	49244872_49248398	PGSC0003DMG400011570	ambiguous annotation: NADH-ubiquinone oxidoreductase chain 3 or NAD-malate dehydrogenase					T2:A2>A1andB2
19	B2-T2 vs A2-T2	8	CO502396 similar to UniRef100_Q70NW0 Cluster: NADH-ubiquinone oxidoreductase chain 3; n=1; Strongyloides stercoralis|Rep: NADH-ubiquinone oxidoreductase chain 3 - Strongyloides stercoralis, partial (22%)	14,6478	84,1805	8,51042148544545e-21	-2,52279984439483
19	A1-T0 vs A2-T0	10	CO502396 similar to UniRef100_Q70NW0 Cluster: NADH-ubiquinone oxidoreductase chain 3; n=1; Strongyloides stercoralis|Rep: NADH-ubiquinone oxidoreductase chain 3 - Strongyloides stercoralis, partial (22%)	8,8211	24,2276	6,7865148753461e-06	-1,45762187008751
19	A1-T1 vs A2-T1	3	CO502396 similar to UniRef100_Q70NW0 Cluster: NADH-ubiquinone oxidoreductase chain 3; n=1; Strongyloides stercoralis|Rep: NADH-ubiquinone oxidoreductase chain 3 - Strongyloides stercoralis, partial (22%)	5,1493	0,2803	2,60045540762617e-05	4,19932055950367
19	A1-T2 vs A2-T2	9	CO502396 similar to UniRef100_Q70NW0 Cluster: NADH-ubiquinone oxidoreductase chain 3; n=1; Strongyloides stercoralis|Rep: NADH-ubiquinone oxidoreductase chain 3 - Strongyloides stercoralis, partial (22%)	1,8854	84,7748	5,22308936626368e-74	-5,49069148287922
20	B2-T0 vs A2-T0	15	CV469210 homologue to UniRef100_Q94K24 Cluster: Ran binding protein-1; n=1; Solanum lycopersicum|Rep: Ran binding protein-1 - Solanum lycopersicum (Tomato) (Lycopersicon esculentum), partial (66%)	4504,9878	2434,7571	0	0,887745316538628	chr08	18920928_18923878	PGSC0003DMG400008193	transport in and out from nucleus			T1:A2>A1andB2
20	B2-T1 vs A2-T1	6	CV469210 homologue to UniRef100_Q94K24 Cluster: Ran binding protein-1; n=1; Solanum lycopersicum|Rep: Ran binding protein-1 - Solanum lycopersicum (Tomato) (Lycopersicon esculentum), partial (66%)	119,8260	3727,8605	0	-4,95933542304173
20	B2-T2 vs A2-T2	12	CV469210 homologue to UniRef100_Q94K24 Cluster: Ran binding protein-1; n=1; Solanum lycopersicum|Rep: Ran binding protein-1 - Solanum lycopersicum (Tomato) (Lycopersicon esculentum), partial (66%)	4143,5000	3276,4237	2,70517577633992e-39	0,338727994502667
20	A1-T1 vs A2-T1	8	CV469210 homologue to UniRef100_Q94K24 Cluster: Ran binding protein-1; n=1; Solanum lycopersicum|Rep: Ran binding protein-1 - Solanum lycopersicum (Tomato) (Lycopersicon esculentum), partial (66%)	3041,8586	3711,1346	1,89046170862552e-55	-0,286907236396213
20	A1-T2 vs A2-T2	14	CV469210 homologue to UniRef100_Q94K24 Cluster: Ran binding protein-1; n=1; Solanum lycopersicum|Rep: Ran binding protein-1 - Solanum lycopersicum (Tomato) (Lycopersicon esculentum), partial (66%)	2078,1379	3259,5630	9,53874849040763e-162	-0,649387184807516
21	B2-T0 vs A2-T0	14	CV471453 homologue to UniRef100_Q6RJZ5 Cluster: Induced stolon tip protein; n=1; Capsicum annuum|Rep: Induced stolon tip protein - Capsicum annuum (Bell pepper), partial (27%)	211,0111	52,2537	3,82797836249571e-79	2,01371241500227	chr12	58650006_58650775	PGSC0003DMG400023837	Zinc ion binding (other)
21	B2-T2 vs A2-T2	10	CV471453 homologue to UniRef100_Q6RJZ5 Cluster: Induced stolon tip protein; n=1; Capsicum annuum|Rep: Induced stolon tip protein - Capsicum annuum (Bell pepper), partial (27%)	182,1518	102,2119	4,61880206142492e-10	0,833578469195214
21	A1-T0 vs A2-T0	9	CV471453 homologue to UniRef100_Q6RJZ5 Cluster: Induced stolon tip protein; n=1; Capsicum annuum|Rep: Induced stolon tip protein - Capsicum annuum (Bell pepper), partial (27%)	15,3385	52,1114	2,61780842487542e-14	-1,76444387686532
21	A1-T1 vs A2-T1	9	CV471453 homologue to UniRef100_Q6RJZ5 Cluster: Induced stolon tip protein; n=1; Capsicum annuum|Rep: Induced stolon tip protein - Capsicum annuum (Bell pepper), partial (27%)	124,2714	2,7850	7,63879714005676e-120	5,47968117107117
21	A1-T2 vs A2-T2	12	CV471453 homologue to UniRef100_Q6RJZ5 Cluster: Induced stolon tip protein; n=1; Capsicum annuum|Rep: Induced stolon tip protein - Capsicum annuum (Bell pepper), partial (27%)	6,9052	101,8336	3,61050348967345e-70	-3,88237893734789
22	B2-T0 vs A2-T0	2	CV473764 similar to UniRef100_Q8L5F8 Cluster: Arabinogalactan protein; n=1; Cicer arietinum|Rep: Arabinogalactan protein - Cicer arietinum (Chickpea) (Garbanzo), partial (77%)	25,7580	261,7602	2,20925259282608e-131	-3,3451528118549	chr10	43985906_43986391	PGSC0003DMG400008381	cell adhesion, abiotic stress, cell wall	T0: A2>A1andB2		T1:A2>A1andB2
22	B2-T1 vs A2-T1	2	CV473764 similar to UniRef100_Q8L5F8 Cluster: Arabinogalactan protein; n=1; Cicer arietinum|Rep: Arabinogalactan protein - Cicer arietinum (Chickpea) (Garbanzo), partial (77%)	17,0465	78,5575	2,38552041661468e-21	-2,20427498188641
22	A1-T0 vs A2-T0	2	CV473764 similar to UniRef100_Q8L5F8 Cluster: Arabinogalactan protein; n=1; Cicer arietinum|Rep: Arabinogalactan protein - Cicer arietinum (Chickpea) (Garbanzo), partial (77%)	2,5783	261,8401	9,00704543546126e-188	-6,66613046803807
22	A1-T1 vs A2-T1	6	CV473764 similar to UniRef100_Q8L5F8 Cluster: Arabinogalactan protein; n=1; Cicer arietinum|Rep: Arabinogalactan protein - Cicer arietinum (Chickpea) (Garbanzo), partial (77%)	2,5156	78,8110	3,64228582572682e-75	-4,96943027017062
22	A1-T2 vs A2-T2	2	CV473764 similar to UniRef100_Q8L5F8 Cluster: Arabinogalactan protein; n=1; Cicer arietinum|Rep: Arabinogalactan protein - Cicer arietinum (Chickpea) (Garbanzo), partial (77%)	0,2213	21,2174	6,67408982182146e-21	-6,58326911282471
23	B2-T0 vs A2-T0	8	CV474398 similar to UniRef100_A7Q9B0 Cluster: Chromosome chr19 scaffold_66, whole genome shotgun sequence; n=1; Vitis vinifera|Rep: Chromosome chr19 scaffold_66, whole genome shotgun sequence - Vitis vinifera (Grape), partial (25%)	17,2200	3,9053	1,54855093041091e-08	2,14056946946566	chr07	52404397_52409693	PGSC0003DMG400022165	Serine/threonine protein kinase, signaling, regulation		T0:A2<A1andB2			T2:A2>A1andB2
23	B2-T2 vs A2-T2	9	CV474398 similar to UniRef100_A7Q9B0 Cluster: Chromosome chr19 scaffold_66, whole genome shotgun sequence; n=1; Vitis vinifera|Rep: Chromosome chr19 scaffold_66, whole genome shotgun sequence - Vitis vinifera (Grape), partial (25%)	17,5215	60,5079	1,77131277153913e-10	-1,78799232500851
23	A1-T0 vs A2-T0	10	CV474398 similar to UniRef100_A7Q9B0 Cluster: Chromosome chr19 scaffold_66, whole genome shotgun sequence; n=1; Vitis vinifera|Rep: Chromosome chr19 scaffold_66, whole genome shotgun sequence - Vitis vinifera (Grape), partial (25%)	29,3006	3,8989	3,60723559018193e-19	2,90980966311276
23	A1-T1 vs A2-T1	7	CV474398 similar to UniRef100_A7Q9B0 Cluster: Chromosome chr19 scaffold_66, whole genome shotgun sequence; n=1; Vitis vinifera|Rep: Chromosome chr19 scaffold_66, whole genome shotgun sequence - Vitis vinifera (Grape), partial (25%)	45,8997	10,3515	5,38401123263975e-21	2,14864551277379
23	A1-T2 vs A2-T2	15	CV474398 similar to UniRef100_A7Q9B0 Cluster: Chromosome chr19 scaffold_66, whole genome shotgun sequence; n=1; Vitis vinifera|Rep: Chromosome chr19 scaffold_66, whole genome shotgun sequence - Vitis vinifera (Grape), partial (25%)	19,0004	60,1884	4,48197996401594e-16	-1,66345245211842
24	B2-T0 vs A2-T0	6	CV474398 similar to UniRef100_A7Q9B0 Cluster: Chromosome chr19 scaffold_66, whole genome shotgun sequence; n=1; Vitis vinifera|Rep: Chromosome chr19 scaffold_66, whole genome shotgun sequence - Vitis vinifera (Grape), partial (25%) or CV500116 homologue to UniRef100_Q2HTF4 Cluster: Like-Sm ribonucleoprotein-related, core; n=1; Medicago truncatula|Rep: Like-Sm ribonucleoprotein-related, core - Med…	80,8688	36,8918	9,48875795894915e-14	1,13228478008909	chr07	52404400..52409700	PGSC0003DMG400022165	ambiguous annotation		T0:A2<A1andB2
24	B2-T1 vs A2-T1	5	CV474398 similar to UniRef100_A7Q9B0 Cluster: Chromosome chr19 scaffold_66, whole genome shotgun sequence; n=1; Vitis vinifera|Rep: Chromosome chr19 scaffold_66, whole genome shotgun sequence - Vitis vinifera (Grape), partial (25%) or CV500116 homologue to UniRef100_Q2HTF4 Cluster: Like-Sm ribonucleoprotein-related, core; n=1; Medicago truncatula|Rep: Like-Sm ribonucleoprotein-related, core - Med…	2,0456	50,0212	1,47288459509136e-25	-4,61195862697965	chr12	55714200..55720100	PGSC0003DMG400029301
24	B2-T2 vs A2-T2	10	CV474398 similar to UniRef100_A7Q9B0 Cluster: Chromosome chr19 scaffold_66, whole genome shotgun sequence; n=1; Vitis vinifera|Rep: Chromosome chr19 scaffold_66, whole genome shotgun sequence - Vitis vinifera (Grape), partial (25%) or CV500116 homologue to UniRef100_Q2HTF4 Cluster: Like-Sm ribonucleoprotein-related, core; n=1; Medicago truncatula|Rep: Like-Sm ribonucleoprotein-related, core - Med…	590,5912	254,5662	4,141029282676e-53	1,21411879086339
24	A1-T0 vs A2-T0	9	CV474398 similar to UniRef100_A7Q9B0 Cluster: Chromosome chr19 scaffold_66, whole genome shotgun sequence; n=1; Vitis vinifera|Rep: Chromosome chr19 scaffold_66, whole genome shotgun sequence - Vitis vinifera (Grape), partial (25%) or CV500116 homologue to UniRef100_Q2HTF4 Cluster: Like-Sm ribonucleoprotein-related, core; n=1; Medicago truncatula|Rep: Like-Sm ribonucleoprotein-related, core - Med…	229,9133	37,0613	1,36130091756415e-122	2,63310434609868
24	A1-T1 vs A2-T1	7	CV474398 similar to UniRef100_A7Q9B0 Cluster: Chromosome chr19 scaffold_66, whole genome shotgun sequence; n=1; Vitis vinifera|Rep: Chromosome chr19 scaffold_66, whole genome shotgun sequence - Vitis vinifera (Grape), partial (25%) or CV500116 homologue to UniRef100_Q2HTF4 Cluster: Like-Sm ribonucleoprotein-related, core; n=1; Medicago truncatula|Rep: Like-Sm ribonucleoprotein-related, core - Med…	157,8009	50,0726	1,07117664885764e-48	1,65601306649046
25	B2-T0 vs A2-T0	3	CV475052 homologue to UniRef100_Q2VT58 Cluster: Proline-rich protein; n=1; Capsicum annuum|Rep: Proline-rich protein - Capsicum annuum (Bell pepper), partial (59%) or CK853407 similar to UniRef100_Q2VT58 Cluster: Proline-rich protein; n=1; Capsicum annuum|Rep: Proline-rich protein - Capsicum annuum (Bell pepper), partial (76%) or CX700066 homologue to UniRef100_Q2VT58 Cluster: Proline-rich protei…	237,2964	500,5504	7,24638804478552e-62	-1,07682492621198	chr08	30147894_30148604	PGSC0003DMG400029569	cell wall, multiple functions	T0:A2>A1andB2				T2:A2>A1andB2
25	B2-T1 vs A2-T1	4	CV475052 homologue to UniRef100_Q2VT58 Cluster: Proline-rich protein; n=1; Capsicum annuum|Rep: Proline-rich protein - Capsicum annuum (Bell pepper), partial (59%) or CK853407 similar to UniRef100_Q2VT58 Cluster: Proline-rich protein; n=1; Capsicum annuum|Rep: Proline-rich protein - Capsicum annuum (Bell pepper), partial (76%) or CX700066 homologue to UniRef100_Q2VT58 Cluster: Proline-rich protei…	685,2565	206,5442	4,78034238163872e-147	1,73019370824761
25	B2-T2 vs A2-T2	3	CV475052 homologue to UniRef100_Q2VT58 Cluster: Proline-rich protein; n=1; Capsicum annuum|Rep: Proline-rich protein - Capsicum annuum (Bell pepper), partial (59%) or CK853407 similar to UniRef100_Q2VT58 Cluster: Proline-rich protein; n=1; Capsicum annuum|Rep: Proline-rich protein - Capsicum annuum (Bell pepper), partial (76%) or CX700066 homologue to UniRef100_Q2VT58 Cluster: Proline-rich protei…	99,0050	150,8977	2,17738199457131e-05	-0,607996872127569
25	A1-T0 vs A2-T0	5	CV475052 homologue to UniRef100_Q2VT58 Cluster: Proline-rich protein; n=1; Capsicum annuum|Rep: Proline-rich protein - Capsicum annuum (Bell pepper), partial (59%) or CK853407 similar to UniRef100_Q2VT58 Cluster: Proline-rich protein; n=1; Capsicum annuum|Rep: Proline-rich protein - Capsicum annuum (Bell pepper), partial (76%) or CX700066 homologue to UniRef100_Q2VT58 Cluster: Proline-rich protei…	342,1777	500,5448	5,91368656305877e-21	-0,548753265479929
25	A1-T1 vs A2-T1	3	CV475052 homologue to UniRef100_Q2VT58 Cluster: Proline-rich protein; n=1; Capsicum annuum|Rep: Proline-rich protein - Capsicum annuum (Bell pepper), partial (59%) or CK853407 similar to UniRef100_Q2VT58 Cluster: Proline-rich protein; n=1; Capsicum annuum|Rep: Proline-rich protein - Capsicum annuum (Bell pepper), partial (76%) or CX700066 homologue to UniRef100_Q2VT58 Cluster: Proline-rich protei…	152,3424	205,5990	5,70725758942988e-08	-0,432515646280932
25	A1-T2 vs A2-T2	2	CV475052 homologue to UniRef100_Q2VT58 Cluster: Proline-rich protein; n=1; Capsicum annuum|Rep: Proline-rich protein - Capsicum annuum (Bell pepper), partial (59%) or CK853407 similar to UniRef100_Q2VT58 Cluster: Proline-rich protein; n=1; Capsicum annuum|Rep: Proline-rich protein - Capsicum annuum (Bell pepper), partial (76%) or CX700066 homologue to UniRef100_Q2VT58 Cluster: Proline-rich protei…	73,6841	149,5816	5,02438165010032e-18	-1,02150607533373
26	B2-T0 vs A2-T0	1	CV475336 UniRef100_P58519 Cluster: Aspartic protease inhibitor 5 precursor; n=1; Solanum tuberosum|Rep: Aspartic protease inhibitor 5 precursor - Solanum tuberosum (Potato), partial (19%)	243,2661	93,8433	1,37234228785994e-51	1,37420981870613	chr03	16174065_16174890	PGSC0003DMG400009511	biotic/abiotic stress response						T2:A2<A1andB2
26	B2-T1 vs A2-T1	1	CV475336 UniRef100_P58519 Cluster: Aspartic protease inhibitor 5 precursor; n=1; Solanum tuberosum|Rep: Aspartic protease inhibitor 5 precursor - Solanum tuberosum (Potato), partial (19%)	2,9562	20,5559	5,52751246138103e-08	-2,79771997769967	chr03	16206010..16206800	PGSC0003DMG400009513
26	B2-T2 vs A2-T2	1	CV475336 UniRef100_P58519 Cluster: Aspartic protease inhibitor 5 precursor; n=1; Solanum tuberosum|Rep: Aspartic protease inhibitor 5 precursor - Solanum tuberosum (Potato), partial (19%)	144,8530	69,9664	1,4860693259168e-11	1,0498554242301
26	A1-T1 vs A2-T1	2	CV475336 UniRef100_P58519 Cluster: Aspartic protease inhibitor 5 precursor; n=1; Solanum tuberosum|Rep: Aspartic protease inhibitor 5 precursor - Solanum tuberosum (Potato), partial (19%)	139,5231	20,4619	5,71528097672866e-81	2,76949347255856
26	A1-T2 vs A2-T2	1	CV475336 UniRef100_P58519 Cluster: Aspartic protease inhibitor 5 precursor; n=1; Solanum tuberosum|Rep: Aspartic protease inhibitor 5 precursor - Solanum tuberosum (Potato), partial (19%)	145,3768	69,5970	6,27025068006251e-17	1,06270092890188
27	B2-T0 vs A2-T0	1	CV477899	32,8335	0,7913	3,11320615195285e-35	5,37487348277099	chr09	~21978932_21979237	not annotated	unknown		T0:A2<A1andB2		T1:A2<A1andB2		T2:A2<A1andB2
27	B2-T1 vs A2-T1	1	CV477899	52,6211	2,2527	8,79946761913538e-35	4,54590991725938
27	B2-T2 vs A2-T2	1	CV477899	37,2099	0,0500	9,53671695704986e-21	9,53954431037356
27	A1-T0 vs A2-T0	1	CV477899	45,7563	0,7915	1,38503353027588e-50	5,85323749334599
27	A1-T1 vs A2-T1	1	CV477899	26,8227	2,2424	6,31792048789491e-21	3,58033969548337
27	A1-T2 vs A2-T2	1	CV477899	53,7695	0,0500	4,93557081129884e-38	10,070644643373
28	B2-T0 vs A2-T0	27	CV492583 similar to UniRef100_A7QPZ3 Cluster: Chromosome undetermined scaffold_139, whole genome shotgun sequence; n=1; Vitis vinifera|Rep: Chromosome undetermined scaffold_139, whole genome shotgun sequence - Vitis vinifera (Grape), partial (10%)	54,2420	14,5542	4,74950829903965e-20	1,8979766364098	chr03	47272827_47277605	PGSC0003DMG400002618	unknown					T2:A2>A1andB2
28	B2-T1 vs A2-T1	8	CV492583 similar to UniRef100_A7QPZ3 Cluster: Chromosome undetermined scaffold_139, whole genome shotgun sequence; n=1; Vitis vinifera|Rep: Chromosome undetermined scaffold_139, whole genome shotgun sequence - Vitis vinifera (Grape), partial (10%)	1,1825	23,0721	7,28533067055708e-12	-4,28624456239881
28	B2-T2 vs A2-T2	19	CV492583 similar to UniRef100_A7QPZ3 Cluster: Chromosome undetermined scaffold_139, whole genome shotgun sequence; n=1; Vitis vinifera|Rep: Chromosome undetermined scaffold_139, whole genome shotgun sequence - Vitis vinifera (Grape), partial (10%)	24,4878	55,1066	8,79022246989969e-06	-1,17016181076904
28	A1-T1 vs A2-T1	15	CV492583 similar to UniRef100_A7QPZ3 Cluster: Chromosome undetermined scaffold_139, whole genome shotgun sequence; n=1; Vitis vinifera|Rep: Chromosome undetermined scaffold_139, whole genome shotgun sequence - Vitis vinifera (Grape), partial (10%)	89,8862	22,6863	5,17232349263477e-36	1,98628142123979
28	A1-T2 vs A2-T2	22	CV492583 similar to UniRef100_A7QPZ3 Cluster: Chromosome undetermined scaffold_139, whole genome shotgun sequence; n=1; Vitis vinifera|Rep: Chromosome undetermined scaffold_139, whole genome shotgun sequence - Vitis vinifera (Grape), partial (10%)	27,9445	55,7737	2,09081951578277e-07	-0,997018254605876
29	B2-T0 vs A2-T0	12	CV493107 or TC201593 similar to UniRef100_A7P783 Cluster: Chromosome chr9 scaffold_7, whole genome shotgun sequence; n=1; Vitis vinifera|Rep: Chromosome chr9 scaffold_7, whole genome shotgun sequence - Vitis vinifera (Grape), partial (8%)	449,6041	85,5508	1,81699939265429e-210	2,39380125159071	chr07	22246102_22250284	PGSC0003DMG400005088	Transcription factor		T0:A2<A1andB2
29	B2-T1 vs A2-T1	2	CV493107 or TC201593 similar to UniRef100_A7P783 Cluster: Chromosome chr9 scaffold_7, whole genome shotgun sequence; n=1; Vitis vinifera|Rep: Chromosome chr9 scaffold_7, whole genome shotgun sequence - Vitis vinifera (Grape), partial (8%)	2,0456	141,5269	5,37365495272502e-79	-6,11242497326488
29	B2-T2 vs A2-T2	15	CV493107 or TC201593 similar to UniRef100_A7P783 Cluster: Chromosome chr9 scaffold_7, whole genome shotgun sequence; n=1; Vitis vinifera|Rep: Chromosome chr9 scaffold_7, whole genome shotgun sequence - Vitis vinifera (Grape), partial (8%)	288,2933	410,0641	2,38454176965411e-09	-0,508312044850583
29	A1-T0 vs A2-T0	11	CV493107 or TC201593 similar to UniRef100_A7P783 Cluster: Chromosome chr9 scaffold_7, whole genome shotgun sequence; n=1; Vitis vinifera|Rep: Chromosome chr9 scaffold_7, whole genome shotgun sequence - Vitis vinifera (Grape), partial (8%)	508,4136	85,7506	3,55566403413941e-260	2,56778464653586
29	A1-T1 vs A2-T1	5	CV493107 or TC201593 similar to UniRef100_A7P783 Cluster: Chromosome chr9 scaffold_7, whole genome shotgun sequence; n=1; Vitis vinifera|Rep: Chromosome chr9 scaffold_7, whole genome shotgun sequence - Vitis vinifera (Grape), partial (8%)	202,2457	140,8793	1,80309039729892e-10	0,521649142412719
30	B2-T0 vs A2-T0	2	CV496770	113,5446	167,4082	3,52502799613043e-08	-0,560111260229296	?	?	multiple hits	Transposon MuDR (other)	T0:A2>A1andB2
30	B2-T1 vs A2-T1	3	CV496770	15,0009	71,8717	3,42481988665326e-20	-2,2603754560483
30	A1-T0 vs A2-T0	2	CV496770	67,7211	167,4593	1,11374690647525e-28	-1,30613243585269
30	A1-T1 vs A2-T1	1	CV496770	102,2868	71,2101	5,65987929956412e-06	0,522466847892693
30	A1-T2 vs A2-T2	3	CV496770	85,3431	123,2649	1,08311583247236e-05	-0,530415851181802
31	B2-T0 vs A2-T0	5	CV500664 homologue to UniRef100_A9YTZ5 Cluster: Cell wall protein; n=1; Solanum tuberosum|Rep: Cell wall protein - Solanum tuberosum (Potato), partial (87%) or TC200960 similar to UniRef100_A7Q7G4 Cluster: Chromosome chr18 scaffold_59, whole genome shotgun sequence; n=1; Vitis vinifera|Rep: Chromosome chr18 scaffold_59, whole genome shotgun sequence - Vitis vinifera (Grape), partial (54%)	8,7782	63,6172	8,28496114169026e-29	-2,85741273832488	?	?	?	ambiguous annotation						T2:A2<A1andB2
31	B2-T1 vs A2-T1	1	CV500664 homologue to UniRef100_A9YTZ5 Cluster: Cell wall protein; n=1; Solanum tuberosum|Rep: Cell wall protein - Solanum tuberosum (Potato), partial (87%) or TC200960 similar to UniRef100_A7Q7G4 Cluster: Chromosome chr18 scaffold_59, whole genome shotgun sequence; n=1; Vitis vinifera|Rep: Chromosome chr18 scaffold_59, whole genome shotgun sequence - Vitis vinifera (Grape), partial (54%)	1,7737	40,5487	1,09919654750234e-20	-4,51478601442817
31	B2-T2 vs A2-T2	5	CV500664 homologue to UniRef100_A9YTZ5 Cluster: Cell wall protein; n=1; Solanum tuberosum|Rep: Cell wall protein - Solanum tuberosum (Potato), partial (87%) or TC200960 similar to UniRef100_A7Q7G4 Cluster: Chromosome chr18 scaffold_59, whole genome shotgun sequence; n=1; Vitis vinifera|Rep: Chromosome chr18 scaffold_59, whole genome shotgun sequence - Vitis vinifera (Grape), partial (54%)	223,1623	1,3230	2,76967218182817e-115	7,39815754474183
31	A1-T0 vs A2-T0	1	CV500664 homologue to UniRef100_A9YTZ5 Cluster: Cell wall protein; n=1; Solanum tuberosum|Rep: Cell wall protein - Solanum tuberosum (Potato), partial (87%) or TC200960 similar to UniRef100_A7Q7G4 Cluster: Chromosome chr18 scaffold_59, whole genome shotgun sequence; n=1; Vitis vinifera|Rep: Chromosome chr18 scaffold_59, whole genome shotgun sequence - Vitis vinifera (Grape), partial (54%)	431,2036	63,4783	5,0347261798714e-242	2,76403338894326
31	A1-T1 vs A2-T1	5	CV500664 homologue to UniRef100_A9YTZ5 Cluster: Cell wall protein; n=1; Solanum tuberosum|Rep: Cell wall protein - Solanum tuberosum (Potato), partial (87%) or TC200960 similar to UniRef100_A7Q7G4 Cluster: Chromosome chr18 scaffold_59, whole genome shotgun sequence; n=1; Vitis vinifera|Rep: Chromosome chr18 scaffold_59, whole genome shotgun sequence - Vitis vinifera (Grape), partial (54%)	150,8337	40,6435	1,03571602747663e-55	1,89186414134268
31	A1-T2 vs A2-T2	6	CV500664 homologue to UniRef100_A9YTZ5 Cluster: Cell wall protein; n=1; Solanum tuberosum|Rep: Cell wall protein - Solanum tuberosum (Potato), partial (87%) or TC200960 similar to UniRef100_A7Q7G4 Cluster: Chromosome chr18 scaffold_59, whole genome shotgun sequence; n=1; Vitis vinifera|Rep: Chromosome chr18 scaffold_59, whole genome shotgun sequence - Vitis vinifera (Grape), partial (54%)	206,1302	2,3548	8,29202350964556e-135	6,45183430928242
32	B2-T0 vs A2-T0	5	CV500709 similar to UniRef100_Q4G3H5 Cluster: RAV transcription factor; n=1; Capsicum annuum|Rep: RAV transcription factor - Capsicum annuum (Bell pepper), partial (32%)	154,7153	15,0339	1,10367408462633e-109	3,36332262009956	?	not anchored	PGSC0003DMG400007458	transcription, pathogenesis, defense, ethylene responsive, AP2-EREBP family		T0:A2<A1andB2		T1:A2<A1andB2
32	B2-T1 vs A2-T1	1	CV500709 similar to UniRef100_Q4G3H5 Cluster: RAV transcription factor; n=1; Capsicum annuum|Rep: RAV transcription factor - Capsicum annuum (Bell pepper), partial (32%)	23,6499	7,0397	1,22906646669086e-06	1,74824839140562
32	A1-T0 vs A2-T0	3	CV500709 similar to UniRef100_Q4G3H5 Cluster: RAV transcription factor; n=1; Capsicum annuum|Rep: RAV transcription factor - Capsicum annuum (Bell pepper), partial (32%)	93,5020	15,0385	4,29820014274624e-51	2,63633687552303
32	A1-T1 vs A2-T1	3	CV500709 similar to UniRef100_Q4G3H5 Cluster: RAV transcription factor; n=1; Capsicum annuum|Rep: RAV transcription factor - Capsicum annuum (Bell pepper), partial (32%)	49,4787	7,2878	1,21041274470452e-29	2,76325505849001
32	A1-T2 vs A2-T2	2	CV500709 similar to UniRef100_Q4G3H5 Cluster: RAV transcription factor; n=1; Capsicum annuum|Rep: RAV transcription factor - Capsicum annuum (Bell pepper), partial (32%)	15,4892	1,0388	5,70620713408621e-09	3,89832357598229
33	B2-T0 vs A2-T0	1	CV501497 similar to UniRef100_A7PVU0 Cluster: Chromosome chr8 scaffold_34, whole genome shotgun sequence; n=1; Vitis vinifera|Rep: Chromosome chr8 scaffold_34, whole genome shotgun sequence - Vitis vinifera (Grape), partial (62%) or TC200599 similar to UniRef100_A7PVU0 Cluster: Chromosome chr8 scaffold_34, whole genome shotgun sequence; n=1; Vitis vinifera|Rep: Chromosome chr8 scaffold_34, whole …	269,2171	511,8478	4,32129709946351e-50	-0,92694486179141	chr03	9794664_9798761	PGSC0003DMG400011846	Rhodanese-like family protein, detoxification? (other)	T0:A2>A1andB2				T2:A2>A1andB2
33	B2-T1 vs A2-T1	1	CV501497 similar to UniRef100_A7PVU0 Cluster: Chromosome chr8 scaffold_34, whole genome shotgun sequence; n=1; Vitis vinifera|Rep: Chromosome chr8 scaffold_34, whole genome shotgun sequence - Vitis vinifera (Grape), partial (62%) or TC200599 similar to UniRef100_A7PVU0 Cluster: Chromosome chr8 scaffold_34, whole genome shotgun sequence; n=1; Vitis vinifera|Rep: Chromosome chr8 scaffold_34, whole …	363,4309	261,0782	3,25795009514953e-10	0,477198759521065
33	B2-T2 vs A2-T2	1	CV501497 similar to UniRef100_A7PVU0 Cluster: Chromosome chr8 scaffold_34, whole genome shotgun sequence; n=1; Vitis vinifera|Rep: Chromosome chr8 scaffold_34, whole genome shotgun sequence - Vitis vinifera (Grape), partial (62%) or TC200599 similar to UniRef100_A7PVU0 Cluster: Chromosome chr8 scaffold_34, whole genome shotgun sequence; n=1; Vitis vinifera|Rep: Chromosome chr8 scaffold_34, whole …	133,8369	247,3974	4,35208999981555e-14	-0,886354758203445
33	A1-T0 vs A2-T0	1	CV501497 similar to UniRef100_A7PVU0 Cluster: Chromosome chr8 scaffold_34, whole genome shotgun sequence; n=1; Vitis vinifera|Rep: Chromosome chr8 scaffold_34, whole genome shotgun sequence - Vitis vinifera (Grape), partial (62%) or TC200599 similar to UniRef100_A7PVU0 Cluster: Chromosome chr8 scaffold_34, whole genome shotgun sequence; n=1; Vitis vinifera|Rep: Chromosome chr8 scaffold_34, whole …	246,7405	512,0039	3,9304261094199e-61	-1,05316036802814
33	A1-T2 vs A2-T2	1	CV501497 similar to UniRef100_A7PVU0 Cluster: Chromosome chr8 scaffold_34, whole genome shotgun sequence; n=1; Vitis vinifera|Rep: Chromosome chr8 scaffold_34, whole genome shotgun sequence - Vitis vinifera (Grape), partial (62%) or TC200599 similar to UniRef100_A7PVU0 Cluster: Chromosome chr8 scaffold_34, whole genome shotgun sequence; n=1; Vitis vinifera|Rep: Chromosome chr8 scaffold_34, whole …	168,2430	246,0912	1,564246376173e-10	-0,548646106416868
34	B2-T0 vs A2-T0	27	CV501525 similar to UniRef100_Q9SMG5 Cluster: Acyl-CoA binding protein; n=1; Digitalis lanata|Rep: Acyl-CoA binding protein - Digitalis lanata (Foxglove), partial (98%)	53,9856	6,7615	5,25101981280734e-35	2,99715355156403	chr08	36068831_36074451	PGSC0003DMG400002394	lipid metabolism		T0:A2<A1andB2
34	B2-T1 vs A2-T1	8	CV501525 similar to UniRef100_Q9SMG5 Cluster: Acyl-CoA binding protein; n=1; Digitalis lanata|Rep: Acyl-CoA binding protein - Digitalis lanata (Foxglove), partial (98%)	1,7737	13,9378	5,25954478089624e-06	-2,97413573641505
34	B2-T2 vs A2-T2	21	CV501525 similar to UniRef100_Q9SMG5 Cluster: Acyl-CoA binding protein; n=1; Digitalis lanata|Rep: Acyl-CoA binding protein - Digitalis lanata (Foxglove), partial (98%)	111,3210	40,1975	1,17472864191922e-14	1,46954877950599
34	A1-T0 vs A2-T0	17	CV501525 similar to UniRef100_Q9SMG5 Cluster: Acyl-CoA binding protein; n=1; Digitalis lanata|Rep: Acyl-CoA binding protein - Digitalis lanata (Foxglove), partial (98%)	35,4277	6,4393	7,28768819483457e-19	2,45989701110174
34	A1-T1 vs A2-T1	21	CV501525 similar to UniRef100_Q9SMG5 Cluster: Acyl-CoA binding protein; n=1; Digitalis lanata|Rep: Acyl-CoA binding protein - Digitalis lanata (Foxglove), partial (98%)	39,8034	14,5396	2,45148863923379e-11	1,45290716400933
35	B2-T0 vs A2-T0	15	CV502720	101,8064	42,4115	6,08704184839553e-20	1,26330166732054	chr05	43002140..43005120	PGSC0003DMG400027176	Transcription factor					T2:A2>A1andB2
35	B2-T2 vs A2-T2	16	CV502720	25,6898	93,5331	2,83137910464915e-16	-1,86428337023529
35	A1-T0 vs A2-T0	17	CV502720	18,4020	42,4244	1,85188914551643e-07	-1,20503219265248
35	A1-T1 vs A2-T1	17	CV502720	15,2116	4,0291	6,02582445298179e-07	1,91663879169896
35	A1-T2 vs A2-T2	27	CV502720	11,1880	94,5167	2,21571066025258e-52	-3,07861066449281
36	B2-T0 vs A2-T0	25	CV502720 or TC203065 UniRef100_Q9XF12 Cluster: Peptidyl-prolyl cis-trans isomerase; n=1; Solanum tuberosum|Rep: Peptidyl-prolyl cis-trans isomerase - Solanum tuberosum (Potato), complete	156,8346	49,6554	5,43151488964087e-45	1,65922114586936	?	?	multiple hits	protein conformation, chaperone
36	B2-T1 vs A2-T1	10	CV502720 or TC203065 UniRef100_Q9XF12 Cluster: Peptidyl-prolyl cis-trans isomerase; n=1; Solanum tuberosum|Rep: Peptidyl-prolyl cis-trans isomerase - Solanum tuberosum (Potato), complete	5,9125	103,7283	1,28350357257175e-48	-4,13290200368896
36	B2-T2 vs A2-T2	20	CV502720 or TC203065 UniRef100_Q9XF12 Cluster: Peptidyl-prolyl cis-trans isomerase; n=1; Solanum tuberosum|Rep: Peptidyl-prolyl cis-trans isomerase - Solanum tuberosum (Potato), complete	115,1471	244,3881	7,35972865820401e-19	-1,08569626200969
36	A1-T1 vs A2-T1	21	CV502720 or TC203065 UniRef100_Q9XF12 Cluster: Peptidyl-prolyl cis-trans isomerase; n=1; Solanum tuberosum|Rep: Peptidyl-prolyl cis-trans isomerase - Solanum tuberosum (Potato), complete	265,3515	104,1470	4,31631750731862e-60	1,34928384997971
36	A1-T2 vs A2-T2	22	CV502720 or TC203065 UniRef100_Q9XF12 Cluster: Peptidyl-prolyl cis-trans isomerase; n=1; Solanum tuberosum|Rep: Peptidyl-prolyl cis-trans isomerase - Solanum tuberosum (Potato), complete	539,3831	242,1397	1,21493771880197e-66	1,15547075960103
37	B2-T0 vs A2-T0	1	CV503093 homologue to UniRef100_Q08564 Cluster: Cytochrome P-450; n=1; Catharanthus roseus|Rep: Cytochrome P-450 - Catharanthus roseus (Rosy periwinkle) (Madagascar periwinkle), partial (28%)	40,5230	107,5129	5,9484871844802e-21	-1,40769756408764	chr07	894067_897656	PGSC0003DMG400011217	oxidation, monooxygenase (other)	T0:A2>A1andB2		T1:A2>A1andB2
37	B2-T1 vs A2-T1	1	CV503093 homologue to UniRef100_Q08564 Cluster: Cytochrome P-450; n=1; Catharanthus roseus|Rep: Cytochrome P-450 - Catharanthus roseus (Rosy periwinkle) (Madagascar periwinkle), partial (28%)	17,0465	64,8517	2,37344951504077e-15	-1,92767087750854
37	A1-T0 vs A2-T0	1	CV503093 homologue to UniRef100_Q08564 Cluster: Cytochrome P-450; n=1; Catharanthus roseus|Rep: Cytochrome P-450 - Catharanthus roseus (Rosy periwinkle) (Madagascar periwinkle), partial (28%)	64,1879	107,5457	1,57135966342632e-08	-0,744577705798406
37	A1-T1 vs A2-T1	1	CV503093 homologue to UniRef100_Q08564 Cluster: Cytochrome P-450; n=1; Catharanthus roseus|Rep: Cytochrome P-450 - Catharanthus roseus (Rosy periwinkle) (Madagascar periwinkle), partial (28%)	42,2539	64,5549	3,08663317975967e-05	-0,611442058164265
37	A1-T2 vs A2-T2	1	CV503093 homologue to UniRef100_Q08564 Cluster: Cytochrome P-450; n=1; Catharanthus roseus|Rep: Cytochrome P-450 - Catharanthus roseus (Rosy periwinkle) (Madagascar periwinkle), partial (28%)	93,2066	44,3052	1,67580742384977e-11	1,07295725282723
38	B2-T0 vs A2-T0	3	CV504521 similar to UniRef100_Q9GQS1 Cluster: Heat shock protein 90; n=1; Meloidogyne javanica|Rep: Heat shock protein 90 - Meloidogyne javanica (Root-knot nematode worm), partial (6%)	16,8511	53,0928	1,76378028600659e-13	-1,65566971606341	chr06	45374477_45376876	PGSC0003DMG401028933	protein conformation, chaperone	T0:A2>A1andB2				T2:A2>A1andB2
38	B2-T1 vs A2-T1	3	CV504521 similar to UniRef100_Q9GQS1 Cluster: Heat shock protein 90; n=1; Meloidogyne javanica|Rep: Heat shock protein 90 - Meloidogyne javanica (Root-knot nematode worm), partial (6%)	1,3637	14,0401	1,38348458770786e-06	-3,36393164787489
38	B2-T2 vs A2-T2	2	CV504521 similar to UniRef100_Q9GQS1 Cluster: Heat shock protein 90; n=1; Meloidogyne javanica|Rep: Heat shock protein 90 - Meloidogyne javanica (Root-knot nematode worm), partial (6%)	2,1500	40,5714	4,09363950596892e-16	-4,23806168571975
38	A1-T0 vs A2-T0	2	CV504521 similar to UniRef100_Q9GQS1 Cluster: Heat shock protein 90; n=1; Meloidogyne javanica|Rep: Heat shock protein 90 - Meloidogyne javanica (Root-knot nematode worm), partial (6%)	16,4886	52,9430	1,02301133279499e-13	-1,68296971939798
38	A1-T1 vs A2-T1	3	CV504521 similar to UniRef100_Q9GQS1 Cluster: Heat shock protein 90; n=1; Meloidogyne javanica|Rep: Heat shock protein 90 - Meloidogyne javanica (Root-knot nematode worm), partial (6%)	27,9384	13,9758	3,19699528362961e-05	0,999316760234662
38	A1-T2 vs A2-T2	2	CV504521 similar to UniRef100_Q9GQS1 Cluster: Heat shock protein 90; n=1; Meloidogyne javanica|Rep: Heat shock protein 90 - Meloidogyne javanica (Root-knot nematode worm), partial (6%)	4,3743	40,3572	2,83493665116963e-24	-3,20569566838608
39	B2-T0 vs A2-T0	38	CX161842 UniRef100_Q9SM46 Cluster: Delta tonoplast intrinsic protein; n=1; Spinacia oleracea|Rep: Delta tonoplast intrinsic protein - Spinacia oleracea (Spinach), partial (9%)	150,4347	41,0385	1,57012465735893e-51	1,87408554789117	chr12	48320137_48321557	PGSC0003DMG400026463	membrane transport		T0:A2<A1andB2
39	B2-T1 vs A2-T1	18	CX161842 UniRef100_Q9SM46 Cluster: Delta tonoplast intrinsic protein; n=1; Spinacia oleracea|Rep: Delta tonoplast intrinsic protein - Spinacia oleracea (Spinach), partial (9%)	5,5025	20,7125	1,18389232337775e-05	-1,91235136244493
39	B2-T2 vs A2-T2	37	CX161842 UniRef100_Q9SM46 Cluster: Delta tonoplast intrinsic protein; n=1; Spinacia oleracea|Rep: Delta tonoplast intrinsic protein - Spinacia oleracea (Spinach), partial (9%)	124,6062	67,0134	4,35046211027971e-08	0,894852997073251
39	A1-T0 vs A2-T0	25	CX161842 UniRef100_Q9SM46 Cluster: Delta tonoplast intrinsic protein; n=1; Spinacia oleracea|Rep: Delta tonoplast intrinsic protein - Spinacia oleracea (Spinach), partial (9%)	278,2509	40,4025	2,71743344317859e-158	2,78386875311124
39	A1-T1 vs A2-T1	24	CX161842 UniRef100_Q9SM46 Cluster: Delta tonoplast intrinsic protein; n=1; Spinacia oleracea|Rep: Delta tonoplast intrinsic protein - Spinacia oleracea (Spinach), partial (9%)	63,4138	20,2849	2,5317511997512e-20	1,6443890856673
39	A1-T2 vs A2-T2	37	CX161842 UniRef100_Q9SM46 Cluster: Delta tonoplast intrinsic protein; n=1; Spinacia oleracea|Rep: Delta tonoplast intrinsic protein - Spinacia oleracea (Spinach), partial (9%)	28,7036	66,6596	2,28637496177327e-11	-1,21557994630001
40	B2-T1 vs A2-T1	6	CX162579 similar to UniRef100_O65149 Cluster: Late embryogenis abundant protein 5; n=1; Nicotiana tabacum|Rep: Late embryogenis abundant protein 5 - Nicotiana tabacum (Common tobacco), partial (24%)	368,2039	460,6476	1,42256889824063e-06	-0,323158800749595	chr06	3213972_3215150	PGSC0003DMG400017936	protein conformation, chaperone, abiotic stress			T1:A2>A1andB2			T2:A2<A1andB2
40	B2-T2 vs A2-T2	8	CX162579 similar to UniRef100_O65149 Cluster: Late embryogenis abundant protein 5; n=1; Nicotiana tabacum|Rep: Late embryogenis abundant protein 5 - Nicotiana tabacum (Common tobacco), partial (24%)	384,8482	202,4161	3,50959137913786e-23	0,926965704187719
40	A1-T0 vs A2-T0	10	CX162579 similar to UniRef100_O65149 Cluster: Late embryogenis abundant protein 5; n=1; Nicotiana tabacum|Rep: Late embryogenis abundant protein 5 - Nicotiana tabacum (Common tobacco), partial (24%)	233,6936	326,9446	1,20077266935266e-11	-0,484427853007153
40	A1-T1 vs A2-T1	13	CX162579 similar to UniRef100_O65149 Cluster: Late embryogenis abundant protein 5; n=1; Nicotiana tabacum|Rep: Late embryogenis abundant protein 5 - Nicotiana tabacum (Common tobacco), partial (24%)	281,7224	459,8183	1,02402311612395e-36	-0,706789771416406
40	A1-T2 vs A2-T2	9	CX162579 similar to UniRef100_O65149 Cluster: Late embryogenis abundant protein 5; n=1; Nicotiana tabacum|Rep: Late embryogenis abundant protein 5 - Nicotiana tabacum (Common tobacco), partial (24%)	269,5253	201,3473	3,29489048824506e-07	0,420734658524739
41	B2-T0 vs A2-T0	18	CX162816 homologue to UniRef100_Q2VCH8 Cluster: RNA binding protein-like protein; n=1; Solanum tuberosum|Rep: RNA binding protein-like protein - Solanum tuberosum (Potato), partial (16%)	49,8609	22,0123	1,32806748077361e-09	1,17959884811625	chr07	51613651_51618161	PGSC0003DMG400022122	translation, protein biosynthesis, RNA binding, Tetratricopeptide repeat-containing protein		T0:A2<A1andB2	T1:A2>A1andB2
41	B2-T1 vs A2-T1	11	CX162816 homologue to UniRef100_Q2VCH8 Cluster: RNA binding protein-like protein; n=1; Solanum tuberosum|Rep: RNA binding protein-like protein - Solanum tuberosum (Potato), partial (16%)	6,4561	35,5839	1,44359788389342e-11	-2,4624807278542
41	A1-T0 vs A2-T0	16	CX162816 homologue to UniRef100_Q2VCH8 Cluster: RNA binding protein-like protein; n=1; Solanum tuberosum|Rep: RNA binding protein-like protein - Solanum tuberosum (Potato), partial (16%)	105,9223	22,1850	2,45791453818599e-47	2,25534921180309
41	A1-T1 vs A2-T1	18	CX162816 homologue to UniRef100_Q2VCH8 Cluster: RNA binding protein-like protein; n=1; Solanum tuberosum|Rep: RNA binding protein-like protein - Solanum tuberosum (Potato), partial (16%)	12,9859	35,7014	1,71375554354872e-10	-1,45902924734329
41	A1-T2 vs A2-T2	18	CX162816 homologue to UniRef100_Q2VCH8 Cluster: RNA binding protein-like protein; n=1; Solanum tuberosum|Rep: RNA binding protein-like protein - Solanum tuberosum (Potato), partial (16%)	36,7680	82,1954	9,0309681168436e-13	-1,16060530653984
42	B2-T0 vs A2-T0	1	CX162872	28,4865	61,7204	2,75495333046425e-09	-1,11547073555816	chr01	~5474907..5477926	not annotated	unknown	T0:A2>A1andB2		T1:A2>A1andB2
42	B2-T1 vs A2-T1	1	CX162872	7,5004	44,1259	1,3878061290464e-14	-2,55657672581729
42	A1-T0 vs A2-T0	2	CX162872	29,9413	61,8975	1,45358792098811e-08	-1,04774331959026
42	A1-T1 vs A2-T1	1	CX162872	0,0500	43,9240	1,82491944206527e-50	-9,77886488266556
42	A1-T2 vs A2-T2	2	CX162872	0,4425	33,8579	4,2638384151367e-32	-6,25751796240617
43	B2-T0 vs A2-T0	2	DN589479 similar to UniRef100_Q1ZFX0 Cluster: ATP-dependent DNA helicase RecG; n=1; Psychromonas sp. CNPT3|Rep: ATP-dependent DNA, partial (2%)	4,4134	20,7394	4,01175512434614e-08	-2,23241170997961	chr10	49342125_49347635	PGSC0003DMG400028214	DNA repair, recombination (other)	T0:A2>A1andB2		T1:A2>A1andB2		T2:A2>A1andB2
43	B2-T1 vs A2-T1	2	DN589479 similar to UniRef100_Q1ZFX0 Cluster: ATP-dependent DNA helicase RecG; n=1; Psychromonas sp. CNPT3|Rep: ATP-dependent DNA, partial (2%)	4,7730	19,7229	8,26968395373102e-06	-2,04690235240037
43	B2-T2 vs A2-T2	2	DN589479 similar to UniRef100_Q1ZFX0 Cluster: ATP-dependent DNA helicase RecG; n=1; Psychromonas sp. CNPT3|Rep: ATP-dependent DNA, partial (2%)	11,2874	33,9565	1,20715123468414e-05	-1,58896884757887
43	A1-T0 vs A2-T0	2	DN589479 similar to UniRef100_Q1ZFX0 Cluster: ATP-dependent DNA helicase RecG; n=1; Psychromonas sp. CNPT3|Rep: ATP-dependent DNA, partial (2%)	1,1778	20,7457	3,90537984774806e-13	-4,1386963123528
43	A1-T1 vs A2-T1	2	DN589479 similar to UniRef100_Q1ZFX0 Cluster: ATP-dependent DNA helicase RecG; n=1; Psychromonas sp. CNPT3|Rep: ATP-dependent DNA, partial (2%)	0,4618	19,6327	2,22143147832053e-20	-5,40987210362302
43	A1-T2 vs A2-T2	2	DN589479 similar to UniRef100_Q1ZFX0 Cluster: ATP-dependent DNA helicase RecG; n=1; Psychromonas sp. CNPT3|Rep: ATP-dependent DNA, partial (2%)	0,3365	33,7772	1,1848892025953e-32	-6,64935997116506
44	B2-T0 vs A2-T0	4	DN590642 similar to UniRef100_Q1PDF8 Cluster: Phosphoinositide phosphatase family protein; n=1; Arabidopsis thaliana|Rep: Phosphoinositide phosphatase family protein - Arabidopsis thaliana (Mouse-ear cress), partial (5%)	127,5225	27,1871	9,35886377120881e-56	2,22975927603166	chr01	71186130_71196062	PGSC0003DMG402002797	ambiguous annotation: 2-deoxyglucose-6-phosphate phosphatase or phosphoinositide phosphatase family protein		T0:A2<A1andB2
44	B2-T1 vs A2-T1	4	DN590642 similar to UniRef100_Q1PDF8 Cluster: Phosphoinositide phosphatase family protein; n=1; Arabidopsis thaliana|Rep: Phosphoinositide phosphatase family protein - Arabidopsis thaliana (Mouse-ear cress), partial (5%)	6,4561	62,4425	3,52513385048404e-25	-3,27378264535403
44	A1-T0 vs A2-T0	6	DN590642 similar to UniRef100_Q1PDF8 Cluster: Phosphoinositide phosphatase family protein; n=1; Arabidopsis thaliana|Rep: Phosphoinositide phosphatase family protein - Arabidopsis thaliana (Mouse-ear cress), partial (5%)	130,6794	27,3613	5,66555121254382e-58	2,25582172590935
44	A1-T1 vs A2-T1	7	DN590642 similar to UniRef100_Q1PDF8 Cluster: Phosphoinositide phosphatase family protein; n=1; Arabidopsis thaliana|Rep: Phosphoinositide phosphatase family protein - Arabidopsis thaliana (Mouse-ear cress), partial (5%)	94,7611	62,1567	5,42875981375847e-07	0,608383669361158
44	A1-T2 vs A2-T2	7	DN590642 similar to UniRef100_Q1PDF8 Cluster: Phosphoinositide phosphatase family protein; n=1; Arabidopsis thaliana|Rep: Phosphoinositide phosphatase family protein - Arabidopsis thaliana (Mouse-ear cress), partial (5%)	61,4251	116,5340	2,31871867232349e-12	-0,923850486358901
45	B2-T1 vs A2-T1	2	DN590664 similar to UniRef100_A7QZH3 Cluster: Chromosome chr7 scaffold_275, whole genome shotgun sequence; n=1; Vitis vinifera|Rep: Chromosome chr7 scaffold_275, whole genome shotgun sequence - Vitis vinifera (Grape), partial (19%)	13,5987	41,6751	1,97530333764666e-08	-1,61571492327895	chr02	40689129_40692313	PGSC0003DMG400030628	Cytochrome-c oxidase, respiration, central metabolism			T1:A2>A1andB2		T2:A2>A1andB2
45	B2-T2 vs A2-T2	1	DN590664 similar to UniRef100_A7QZH3 Cluster: Chromosome chr7 scaffold_275, whole genome shotgun sequence; n=1; Vitis vinifera|Rep: Chromosome chr7 scaffold_275, whole genome shotgun sequence - Vitis vinifera (Grape), partial (19%)	11,2959	33,9389	1,23379359760606e-05	-1,58714468186718
45	A1-T0 vs A2-T0	2	DN590664 similar to UniRef100_A7QZH3 Cluster: Chromosome chr7 scaffold_275, whole genome shotgun sequence; n=1; Vitis vinifera|Rep: Chromosome chr7 scaffold_275, whole genome shotgun sequence - Vitis vinifera (Grape), partial (19%)	11,9364	41,3163	8,29084548034457e-12	-1,79133986367238
45	A1-T1 vs A2-T1	1	DN590664 similar to UniRef100_A7QZH3 Cluster: Chromosome chr7 scaffold_275, whole genome shotgun sequence; n=1; Vitis vinifera|Rep: Chromosome chr7 scaffold_275, whole genome shotgun sequence - Vitis vinifera (Grape), partial (19%)	6,2499	41,2041	4,90574925105268e-25	-2,72087067581505
45	A1-T2 vs A2-T2	1	DN590664 similar to UniRef100_A7QZH3 Cluster: Chromosome chr7 scaffold_275, whole genome shotgun sequence; n=1; Vitis vinifera|Rep: Chromosome chr7 scaffold_275, whole genome shotgun sequence - Vitis vinifera (Grape), partial (19%)	8,8509	33,7597	1,10642099201946e-11	-1,93139915910377
46	B2-T0 vs A2-T0	1	DN743649 UniRef100_A7P108 Cluster: Histone H2A; n=1; Vitis vinifera|Rep: Histone H2A - Vitis vinifera (Grape), partial (88%)	5,2158	34,8422	1,01708829047711e-15	-2,73986484347985	chr10	1540094_1541536	PGSC0003DMG400025012	chromatin (other)			T1:A2>A1andB2		T2:A2>A1andB2
46	B2-T1 vs A2-T1	1	DN743649 UniRef100_A7P108 Cluster: Histone H2A; n=1; Vitis vinifera|Rep: Histone H2A - Vitis vinifera (Grape), partial (88%)	2,0456	24,4030	3,35776768096491e-11	-3,57647628325499
46	B2-T2 vs A2-T2	1	DN743649 UniRef100_A7P108 Cluster: Histone H2A; n=1; Vitis vinifera|Rep: Histone H2A - Vitis vinifera (Grape), partial (88%)	0,0500	15,4348	4,0253544500111e-08	-8,27004069364865
46	A1-T0 vs A2-T0	1	DN743649 UniRef100_A7P108 Cluster: Histone H2A; n=1; Vitis vinifera|Rep: Histone H2A - Vitis vinifera (Grape), partial (88%)	60,6546	34,8528	1,67633949414817e-06	0,799342981826384
46	A1-T1 vs A2-T1	1	DN743649 UniRef100_A7P108 Cluster: Histone H2A; n=1; Vitis vinifera|Rep: Histone H2A - Vitis vinifera (Grape), partial (88%)	0,0500	24,2913	3,05975839150763e-28	-8,92429532218712
46	A1-T2 vs A2-T2	1	DN743649 UniRef100_A7P108 Cluster: Histone H2A; n=1; Vitis vinifera|Rep: Histone H2A - Vitis vinifera (Grape), partial (88%)	0,0500	15,3533	1,8460255796214e-16	-8,26240317597349
47	B2-T0 vs A2-T0	11	DR034792 homologue to UniRef100_O49889 Cluster: Cytosine-specific methyltransferase; n=1; Solanum lycopersicum|Rep: Cytosine-specific methyltransferase - Solanum lycopersicum (Tomato) (Lycopersicon esculentum), partial (15%)	17,9577	2,4274	2,89105661673218e-12	2,88710804707299	chr04	31802312_31808095	PGSC0003DMG400030941	DNA methylation (other)		T0:A2<A1andB2			T2:A2>A1andB2
47	B2-T2 vs A2-T2	8	DR034792 homologue to UniRef100_O49889 Cluster: Cytosine-specific methyltransferase; n=1; Solanum lycopersicum|Rep: Cytosine-specific methyltransferase - Solanum lycopersicum (Tomato) (Lycopersicon esculentum), partial (15%)	11,2282	60,6032	8,793201594447e-15	-2,43227005342904
47	A1-T0 vs A2-T0	11	DR034792 homologue to UniRef100_O49889 Cluster: Cytosine-specific methyltransferase; n=1; Solanum lycopersicum|Rep: Cytosine-specific methyltransferase - Solanum lycopersicum (Tomato) (Lycopersicon esculentum), partial (15%)	52,5604	2,4282	5,14769894804883e-49	4,4360410101319
47	A1-T1 vs A2-T1	9	DR034792 homologue to UniRef100_O49889 Cluster: Cytosine-specific methyltransferase; n=1; Solanum lycopersicum|Rep: Cytosine-specific methyltransferase - Solanum lycopersicum (Tomato) (Lycopersicon esculentum), partial (15%)	31,1021	7,6730	1,13350740659365e-13	2,01914970326986
47	A1-T2 vs A2-T2	12	DR034792 homologue to UniRef100_O49889 Cluster: Cytosine-specific methyltransferase; n=1; Solanum lycopersicum|Rep: Cytosine-specific methyltransferase - Solanum lycopersicum (Tomato) (Lycopersicon esculentum), partial (15%)	9,4911	60,8026	1,54878536444389e-29	-2,67949069988231
48	B2-T0 vs A2-T0	8	DR036822 similar to UniRef100_A7PV44 Cluster: Chromosome chr4 scaffold_32, whole genome shotgun sequence; n=1; Vitis vinifera|Rep: Chromosome chr4 scaffold_32, whole genome shotgun sequence - Vitis vinifera (Grape), partial (48%)	3061,1625	1411,0918	0	1,11726782988905	chr11	4362112_4362924	PGSC0003DMG400016230	unknown			T1:A2>A1andB2
48	B2-T1 vs A2-T1	1	DR036822 similar to UniRef100_A7PV44 Cluster: Chromosome chr4 scaffold_32, whole genome shotgun sequence; n=1; Vitis vinifera|Rep: Chromosome chr4 scaffold_32, whole genome shotgun sequence - Vitis vinifera (Grape), partial (48%)	25,2288	2387,8128	0	-6,56447526545867
48	B2-T2 vs A2-T2	4	DR036822 similar to UniRef100_A7PV44 Cluster: Chromosome chr4 scaffold_32, whole genome shotgun sequence; n=1; Vitis vinifera|Rep: Chromosome chr4 scaffold_32, whole genome shotgun sequence - Vitis vinifera (Grape), partial (48%)	3032,4971	2404,5405	1,32058546007723e-28	0,334745045446422
48	A1-T1 vs A2-T1	6	DR036822 similar to UniRef100_A7PV44 Cluster: Chromosome chr4 scaffold_32, whole genome shotgun sequence; n=1; Vitis vinifera|Rep: Chromosome chr4 scaffold_32, whole genome shotgun sequence - Vitis vinifera (Grape), partial (48%)	1991,9017	2377,5516	2,78131044103709e-29	-0,255330200238651
48	A1-T2 vs A2-T2	3	DR036822 similar to UniRef100_A7PV44 Cluster: Chromosome chr4 scaffold_32, whole genome shotgun sequence; n=1; Vitis vinifera|Rep: Chromosome chr4 scaffold_32, whole genome shotgun sequence - Vitis vinifera (Grape), partial (48%)	1329,7837	2391,4060	7,85715281665921e-190	-0,846667421582725
49	B2-T0 vs A2-T0	1	EG010701 similar to UniRef100_Q66YT8 Cluster: DWARF1/DIMINUTO; n=1; Solanum lycopersicum|Rep: DWARF1/DIMINUTO - Solanum lycopersicum (Tomato) (Lycopersicon esculentum), partial (7%)	24,8755	9,9549	2,32996649942434e-06	1,32124667082354	chr02	27247401_27250571	PGSC0003DMG400021142	secondary metabolism, steroid biosynthesis, brassinosteroid signaling					T2:A2>A1andB2
49	B2-T2 vs A2-T2	1	EG010701 similar to UniRef100_Q66YT8 Cluster: DWARF1/DIMINUTO; n=1; Solanum lycopersicum|Rep: DWARF1/DIMINUTO - Solanum lycopersicum (Tomato) (Lycopersicon esculentum), partial (7%)	1,6125	13,2298	7,570593364276e-05	-3,0364278245501
49	A1-T0 vs A2-T0	1	EG010701 similar to UniRef100_Q66YT8 Cluster: DWARF1/DIMINUTO; n=1; Solanum lycopersicum|Rep: DWARF1/DIMINUTO - Solanum lycopersicum (Tomato) (Lycopersicon esculentum), partial (7%)	0,0500	9,9579	4,28307798732812e-08	-7,63777488101003
49	A1-T1 vs A2-T1	1	EG010701 similar to UniRef100_Q66YT8 Cluster: DWARF1/DIMINUTO; n=1; Solanum lycopersicum|Rep: DWARF1/DIMINUTO - Solanum lycopersicum (Tomato) (Lycopersicon esculentum), partial (7%)	0,0500	10,3155	2,02524410844829e-12	-7,68866707369398
49	A1-T2 vs A2-T2	1	EG010701 similar to UniRef100_Q66YT8 Cluster: DWARF1/DIMINUTO; n=1; Solanum lycopersicum|Rep: DWARF1/DIMINUTO - Solanum lycopersicum (Tomato) (Lycopersicon esculentum), partial (7%)	0,0500	13,1600	3,03366233844415e-14	-8,04001075463705
50	B2-T0 vs A2-T0	12	gi|12331297|emb|AJ296346.1| Solanum tuberosum mRNA for cytochrome P450 (CYP71D4 gene)	122,8801	45,0982	4,22925705029212e-29	1,44610846119196	chr04	42359840..42361620	PGSC0003DMG400010525	oxidation, monooxygenase (other)			T1:A2>A1andB2			T2:A2<A1andB2
50	B2-T1 vs A2-T1	13	gi|12331297|emb|AJ296346.1| Solanum tuberosum mRNA for cytochrome P450 (CYP71D4 gene)	21,7334	151,6539	1,76153968747954e-51	-2,80279506393257	chr04	42276670..42278400	PGSC0003DMG400009621
50	B2-T2 vs A2-T2	16	gi|12331297|emb|AJ296346.1| Solanum tuberosum mRNA for cytochrome P450 (CYP71D4 gene)	128,6269	72,9721	2,59328688529035e-07	0,817775807233006
50	A1-T1 vs A2-T1	16	gi|12331297|emb|AJ296346.1| Solanum tuberosum mRNA for cytochrome P450 (CYP71D4 gene)	96,2888	151,9582	8,43490381429227e-12	-0,658235133489092
50	A1-T2 vs A2-T2	15	gi|12331297|emb|AJ296346.1| Solanum tuberosum mRNA for cytochrome P450 (CYP71D4 gene)	141,7953	71,6288	7,98714811818958e-15	0,985199244601145
52	B2-T0 vs A2-T0	22	gi|66270188|gb|AY961478.1| Phytophthora infestans clone MY-09-A-12 ribosomal protein L39 mRNA, complete cds	123,8597	8,6402	2,71300313606333e-100	3,84149304064319	chr02	43924900..43925430	PGSC0003DMG400001463 ?	protein biosynthesis			T1:A2>A1andB2		T2:A2>A1andB2
52	B2-T1 vs A2-T1	7	gi|66270188|gb|AY961478.1| Phytophthora infestans clone MY-09-A-12 ribosomal protein L39 mRNA, complete cds	0,6819	10,7861	8,55223701203392e-06	-3,98355252091636
52	B2-T2 vs A2-T2	22	gi|66270188|gb|AY961478.1| Phytophthora infestans clone MY-09-A-12 ribosomal protein L39 mRNA, complete cds	66,8528	177,2653	2,53989011011746e-20	-1,406851035386
52	A1-T1 vs A2-T1	22	gi|66270188|gb|AY961478.1| Phytophthora infestans clone MY-09-A-12 ribosomal protein L39 mRNA, complete cds	122,9259	11,9104	2,61672658797572e-86	3,36749785841456
52	A1-T2 vs A2-T2	21	gi|66270188|gb|AY961478.1| Phytophthora infestans clone MY-09-A-12 ribosomal protein L39 mRNA, complete cds	27,8460	176,7680	5,15498400537578e-82	-2,66631633289095
53	B2-T0 vs A2-T0	13	NP005495 GB|AB023816.1|BAA82141.1 vetispiradiene synthase	206,7873	67,8439	4,90875242884021e-56	1,60785621399503	chr01	71733840..71736470	PGSC0003DMG400018245	secondary metabolism, terpenoid biosynthesis		T0:A2<A1andB2
53	B2-T1 vs A2-T1	6	NP005495 GB|AB023816.1|BAA82141.1 vetispiradiene synthase	8,0917	83,0267	9,13088869203522e-34	-3,35906100131046	chr01	71809590..71810170	PGSC0003DMG400018284
53	A1-T0 vs A2-T0	11	NP005495 GB|AB023816.1|BAA82141.1 vetispiradiene synthase	371,1253	67,7063	7,12560838092171e-180	2,45454424057589	chr01	71765770..71769010	PGSC0003DMG400018286
53	A1-T1 vs A2-T1	14	NP005495 GB|AB023816.1|BAA82141.1 vetispiradiene synthase	460,1805	81,9812	1,00029656686185e-233	2,48883403789046
53	A1-T2 vs A2-T2	10	NP005495 GB|AB023816.1|BAA82141.1 vetispiradiene synthase	211,6314	608,5549	1,46759752551444e-128	-1,52383360235528
54	B2-T0 vs A2-T0	20	NP252127 GB|AJ291455.1|CAC13038.1 Ga20 oxidase	59,5234	12,4996	2,48272597189061e-27	2,25157657692924	chr11	41071040..41072933	not annotated	hormone metabolism, giberellic acid		T0:A2<A1andB2				T2:A2<A1andB2
54	B2-T2 vs A2-T2	21	NP252127 GB|AJ291455.1|CAC13038.1 Ga20 oxidase	152,9497	32,6547	1,09275198863417e-33	2,2276942189119	chr11	3882530..3884620	PGSC0003DMG400024249
54	A1-T0 vs A2-T0	21	NP252127 GB|AJ291455.1|CAC13038.1 Ga20 oxidase	40,7915	12,6540	2,89531500615013e-13	1,68867292220888
54	A1-T1 vs A2-T1	18	NP252127 GB|AJ291455.1|CAC13038.1 Ga20 oxidase	52,7283	9,9663	3,64746227068394e-27	2,40344919252134
54	A1-T2 vs A2-T2	21	NP252127 GB|AJ291455.1|CAC13038.1 Ga20 oxidase	126,1178	31,4435	1,06709252527087e-34	2,00393615382596
55	B2-T0 vs A2-T0	17	NP627381 GB|AB061258.1|BAC23044.1 cytochrome P450 [Solanum tuberosum]	31,7431	5,9933	1,26448649106496e-16	2,40503093068429	chr11	29386481_29388045	PGSC0003DMG400022059	oxidation, monooxygenase (other)		T0:A2<A1andB2				T2:A2<A1andB2
55	B2-T1 vs A2-T1	7	NP627381 GB|AB061258.1|BAC23044.1 cytochrome P450 [Solanum tuberosum]	0,5912	10,9804	4,77042567256394e-06	-4,21501783199346	chr11	16123960..16126120	PGSC0003DMG400001251
55	B2-T2 vs A2-T2	20	NP627381 GB|AB061258.1|BAC23044.1 cytochrome P450 [Solanum tuberosum]	70,6490	23,9266	1,26418169245067e-10	1,56205456679381
55	A1-T0 vs A2-T0	10	NP627381 GB|AB061258.1|BAC23044.1 cytochrome P450 [Solanum tuberosum]	23,3600	5,6632	1,91008064459558e-10	2,04436435718683
55	A1-T1 vs A2-T1	14	NP627381 GB|AB061258.1|BAC23044.1 cytochrome P450 [Solanum tuberosum]	58,8149	11,5432	2,29347680299508e-29	2,34914185016755
55	A1-T2 vs A2-T2	16	NP627381 GB|AB061258.1|BAC23044.1 cytochrome P450 [Solanum tuberosum]	65,1460	23,2809	6,67171930473329e-13	1,48453154391275
56	B2-T0 vs A2-T0	27	NP8033160 GB|EF091875.1|ABK96798.1 ethylene response factor 3;StERF3 or TC203202 homologue to UniRef100_Q70I24 Cluster: Ubiquitin carrier protein; n=1; Nicotiana benthamiana|Rep: Ubiquitin carrier protein - Nicotiana benthamiana, complete	174,2837	45,2933	1,47421689639637e-62	1,94406657988424	?	?	?	ambiguous annotation		T0:A2<A1andB2
56	B2-T1 vs A2-T1	8	NP8033160 GB|EF091875.1|ABK96798.1 ethylene response factor 3;StERF3 or TC203202 homologue to UniRef100_Q70I24 Cluster: Ubiquitin carrier protein; n=1; Nicotiana benthamiana|Rep: Ubiquitin carrier protein - Nicotiana benthamiana, complete	2,3650	13,1096	6,1134145781378e-05	-2,47071334480544
56	B2-T2 vs A2-T2	18	NP8033160 GB|EF091875.1|ABK96798.1 ethylene response factor 3;StERF3 or TC203202 homologue to UniRef100_Q70I24 Cluster: Ubiquitin carrier protein; n=1; Nicotiana benthamiana|Rep: Ubiquitin carrier protein - Nicotiana benthamiana, complete	35,1785	76,1650	4,72424166241695e-07	-1,11443437655376
56	A1-T0 vs A2-T0	21	NP8033160 GB|EF091875.1|ABK96798.1 ethylene response factor 3;StERF3 or TC203202 homologue to UniRef100_Q70I24 Cluster: Ubiquitin carrier protein; n=1; Nicotiana benthamiana|Rep: Ubiquitin carrier protein - Nicotiana benthamiana, complete	87,8723	44,9906	1,18385646524694e-11	0,965787051879654
56	A1-T1 vs A2-T1	20	NP8033160 GB|EF091875.1|ABK96798.1 ethylene response factor 3;StERF3 or TC203202 homologue to UniRef100_Q70I24 Cluster: Ubiquitin carrier protein; n=1; Nicotiana benthamiana|Rep: Ubiquitin carrier protein - Nicotiana benthamiana, complete	169,4149	14,2232	1,61904277206781e-124	3,57423922501841
57	B2-T0 vs A2-T0	1	TC194595 UniRef100_Q9AWA5 Cluster: Alpha-glucan water dikinase, chloroplast precursor; n=1; Solanum tuberosum|Rep: Alpha-glucan water dikinase, chloroplast precursor - Solanum tuberosum (Potato), complete or TC196915 UniRef100_Q9AWA5 Cluster: Alpha-glucan water dikinase, chloroplast precursor; n=1; Solanum tuberosum|Rep: Alpha-glucan water dikinase, chloroplast precursor - Solanum tuberosum (Pota…	96,5105	49,3746	1,14326593901074e-12	0,966918081624778	chr05	9239495_9255014	PGSC0003DMG400007677	carbohydrate metabolism, starch degradation/biosynthesis, chloroplast, amyloplast, PHO1B		T0:A2<A1andB2		T1:A2<A1andB2
57	B2-T1 vs A2-T1	3	TC194595 UniRef100_Q9AWA5 Cluster: Alpha-glucan water dikinase, chloroplast precursor; n=1; Solanum tuberosum|Rep: Alpha-glucan water dikinase, chloroplast precursor - Solanum tuberosum (Potato), complete or TC196915 UniRef100_Q9AWA5 Cluster: Alpha-glucan water dikinase, chloroplast precursor; n=1; Solanum tuberosum|Rep: Alpha-glucan water dikinase, chloroplast precursor - Solanum tuberosum (Pota…	379,2618	153,9580	1,15398025987487e-53	1,30065764634617
57	A1-T0 vs A2-T0	1	TC194595 UniRef100_Q9AWA5 Cluster: Alpha-glucan water dikinase, chloroplast precursor; n=1; Solanum tuberosum|Rep: Alpha-glucan water dikinase, chloroplast precursor - Solanum tuberosum (Potato), complete or TC196915 UniRef100_Q9AWA5 Cluster: Alpha-glucan water dikinase, chloroplast precursor; n=1; Solanum tuberosum|Rep: Alpha-glucan water dikinase, chloroplast precursor - Solanum tuberosum (Pota…	80,5709	49,3896	8,00798923531727e-07	0,70605141619872
57	A1-T1 vs A2-T1	3	TC194595 UniRef100_Q9AWA5 Cluster: Alpha-glucan water dikinase, chloroplast precursor; n=1; Solanum tuberosum|Rep: Alpha-glucan water dikinase, chloroplast precursor - Solanum tuberosum (Potato), complete or TC196915 UniRef100_Q9AWA5 Cluster: Alpha-glucan water dikinase, chloroplast precursor; n=1; Solanum tuberosum|Rep: Alpha-glucan water dikinase, chloroplast precursor - Solanum tuberosum (Pota…	243,9197	153,2534	1,76863690366149e-18	0,670486927778054
57	A1-T2 vs A2-T2	2	TC194595 UniRef100_Q9AWA5 Cluster: Alpha-glucan water dikinase, chloroplast precursor; n=1; Solanum tuberosum|Rep: Alpha-glucan water dikinase, chloroplast precursor - Solanum tuberosum (Potato), complete or TC196915 UniRef100_Q9AWA5 Cluster: Alpha-glucan water dikinase, chloroplast precursor; n=1; Solanum tuberosum|Rep: Alpha-glucan water dikinase, chloroplast precursor - Solanum tuberosum (Pota…	254,8013	174,4311	3,04115292779128e-10	0,546715168705319
58	B2-T0 vs A2-T0	8	TC194680 UniRef100_P19595 Cluster: UTP--glucose-1-phosphate uridylyltransferase; n=2; Solanum tuberosum|Rep: UTP--glucose-1-phosphate uridylyltransferase - Solanum tuberosum (Potato), complete	144,9359	208,6751	5,77689067367988e-09	-0,52584389307432	chr11	2402051_2408593	PGSC0003DMG401013333	carbohydrate metabolism, UGPase	T0:A2>A1andB2
58	B2-T1 vs A2-T1	3	TC194680 UniRef100_P19595 Cluster: UTP--glucose-1-phosphate uridylyltransferase; n=2; Solanum tuberosum|Rep: UTP--glucose-1-phosphate uridylyltransferase - Solanum tuberosum (Potato), complete	579,5802	96,2747	1,45377971251827e-213	2,58977980448662
58	A1-T0 vs A2-T0	7	TC194680 UniRef100_P19595 Cluster: UTP--glucose-1-phosphate uridylyltransferase; n=2; Solanum tuberosum|Rep: UTP--glucose-1-phosphate uridylyltransferase - Solanum tuberosum (Potato), complete	105,9983	208,5728	4,38868539974606e-23	-0,976509765517103
58	A1-T1 vs A2-T1	3	TC194680 UniRef100_P19595 Cluster: UTP--glucose-1-phosphate uridylyltransferase; n=2; Solanum tuberosum|Rep: UTP--glucose-1-phosphate uridylyltransferase - Solanum tuberosum (Potato), complete	68,9007	95,8341	5,18693680349541e-05	-0,476019950942873
58	A1-T2 vs A2-T2	3	TC194680 UniRef100_P19595 Cluster: UTP--glucose-1-phosphate uridylyltransferase; n=2; Solanum tuberosum|Rep: UTP--glucose-1-phosphate uridylyltransferase - Solanum tuberosum (Potato), complete	49,3299	107,0343	2,85703733196141e-15	-1,1175378831341
59	B2-T0 vs A2-T0	5	TC194776 UniRef100_P52403 Cluster: Endochitinase 1 precursor; n=1; Solanum tuberosum|Rep: Endochitinase 1 precursor - Solanum tuberosum (Potato), complete	1,2037	77,4823	9,87807669944882e-55	-6,00837528294332	?	not anchored	PGSC0003DMG400026854	Pathogenesis, biotic stress, defense	T0:A2>A1andB2
59	B2-T1 vs A2-T1	29	TC194776 UniRef100_P52403 Cluster: Endochitinase 1 precursor; n=1; Solanum tuberosum|Rep: Endochitinase 1 precursor - Solanum tuberosum (Potato), complete	1530,6829	49,7561	0	4,94315879833827	?	not anchored	PGSC0003DMG400026855
59	B2-T2 vs A2-T2	21	TC194776 UniRef100_P52403 Cluster: Endochitinase 1 precursor; n=1; Solanum tuberosum|Rep: Endochitinase 1 precursor - Solanum tuberosum (Potato), complete	79,0121	4162,5385	0	-5,7192456931158
59	A1-T0 vs A2-T0	5	TC194776 UniRef100_P52403 Cluster: Endochitinase 1 precursor; n=1; Solanum tuberosum|Rep: Endochitinase 1 precursor - Solanum tuberosum (Potato), complete	14,1331	77,5059	5,0522435314893e-30	-2,45522826667922
59	A1-T1 vs A2-T1	39	TC194776 UniRef100_P52403 Cluster: Endochitinase 1 precursor; n=1; Solanum tuberosum|Rep: Endochitinase 1 precursor - Solanum tuberosum (Potato), complete	32,7872	52,2429	4,56732989843534e-05	-0,672102683648122
60	B2-T0 vs A2-T0	15	TC194792 UniRef100_O49954 Cluster: Glycine dehydrogenase [decarboxylating], mitochondrial precursor; n=1; Solanum tuberosum|Rep: Glycine dehydrogenase [decarboxylating], mitochondrial precursor - Solanum tuberosum (Potato), complete	335,7051	527,0576	4,10765103536407e-29	-0,650766045333395	chr08	24393129_24400245	PGSC0003DMG400029938	amino acid metabolism	T0:A2>A1andB2		T1:A2>A1andB2
60	B2-T1 vs A2-T1	10	TC194792 UniRef100_O49954 Cluster: Glycine dehydrogenase [decarboxylating], mitochondrial precursor; n=1; Solanum tuberosum|Rep: Glycine dehydrogenase [decarboxylating], mitochondrial precursor - Solanum tuberosum (Potato), complete	208,9683	330,7696	4,16332835294775e-15	-0,662542827726426
60	B2-T2 vs A2-T2	8	TC194792 UniRef100_O49954 Cluster: Glycine dehydrogenase [decarboxylating], mitochondrial precursor; n=1; Solanum tuberosum|Rep: Glycine dehydrogenase [decarboxylating], mitochondrial precursor - Solanum tuberosum (Potato), complete	90,9344	174,1784	3,23147667805804e-11	-0,937667432442112
60	A1-T0 vs A2-T0	13	TC194792 UniRef100_O49954 Cluster: Glycine dehydrogenase [decarboxylating], mitochondrial precursor; n=1; Solanum tuberosum|Rep: Glycine dehydrogenase [decarboxylating], mitochondrial precursor - Solanum tuberosum (Potato), complete	288,0449	527,2183	8,37460293318315e-47	-0,872107090275876
60	A1-T1 vs A2-T1	16	TC194792 UniRef100_O49954 Cluster: Glycine dehydrogenase [decarboxylating], mitochondrial precursor; n=1; Solanum tuberosum|Rep: Glycine dehydrogenase [decarboxylating], mitochondrial precursor - Solanum tuberosum (Potato), complete	277,6325	330,0969	4,17308987472659e-05	-0,249713112695322
61	B2-T0 vs A2-T0	6	TC194806 homologue to UniRef100_P10708 Cluster: Chlorophyll a-b binding protein 7, chloroplast precursor; n=1; Solanum lycopersicum|Rep: Chlorophyll a-b binding protein 7, chloroplast precursor - Solanum lycopersicum (Tomato) (Lycopersicon esculentum), complete or TC218328 UniRef100_P10708 Cluster: Chlorophyll a-b binding protein 7, chloroplast precursor; n=1; Solanum lycopersicum|Rep: Chlorophyl…	2300,8301	4088,9095	6,91691904177745e-323	-0,829561672965922	chr10	241538_244267	PGSC0003DMG400014386	Chloroplast, photosynthesis	T0:A2>A1andB2
61	B2-T1 vs A2-T1	6	TC194806 homologue to UniRef100_P10708 Cluster: Chlorophyll a-b binding protein 7, chloroplast precursor; n=1; Solanum lycopersicum|Rep: Chlorophyll a-b binding protein 7, chloroplast precursor - Solanum lycopersicum (Tomato) (Lycopersicon esculentum), complete or TC218328 UniRef100_P10708 Cluster: Chlorophyll a-b binding protein 7, chloroplast precursor; n=1; Solanum lycopersicum|Rep: Chlorophyl…	3063,2560	2670,3010	2,91046261482868e-15	0,19806353391741
61	B2-T2 vs A2-T2	4	TC194806 homologue to UniRef100_P10708 Cluster: Chlorophyll a-b binding protein 7, chloroplast precursor; n=1; Solanum lycopersicum|Rep: Chlorophyll a-b binding protein 7, chloroplast precursor - Solanum lycopersicum (Tomato) (Lycopersicon esculentum), complete or TC218328 UniRef100_P10708 Cluster: Chlorophyll a-b binding protein 7, chloroplast precursor; n=1; Solanum lycopersicum|Rep: Chlorophyl…	650,5095	2053,5658	2,54593626312429e-276	-1,65848913142827
61	A1-T0 vs A2-T0	4	TC194806 homologue to UniRef100_P10708 Cluster: Chlorophyll a-b binding protein 7, chloroplast precursor; n=1; Solanum lycopersicum|Rep: Chlorophyll a-b binding protein 7, chloroplast precursor - Solanum lycopersicum (Tomato) (Lycopersicon esculentum), complete or TC218328 UniRef100_P10708 Cluster: Chlorophyll a-b binding protein 7, chloroplast precursor; n=1; Solanum lycopersicum|Rep: Chlorophyl…	2821,9714	4090,1566	1,76253189031702e-152	-0,535452714106159
61	A1-T1 vs A2-T1	5	TC194806 homologue to UniRef100_P10708 Cluster: Chlorophyll a-b binding protein 7, chloroplast precursor; n=1; Solanum lycopersicum|Rep: Chlorophyll a-b binding protein 7, chloroplast precursor - Solanum lycopersicum (Tomato) (Lycopersicon esculentum), complete or TC218328 UniRef100_P10708 Cluster: Chlorophyll a-b binding protein 7, chloroplast precursor; n=1; Solanum lycopersicum|Rep: Chlorophyl…	1457,7998	2658,0817	1,13502412785312e-288	-0,866592880752583
62	B2-T0 vs A2-T0	2	TC194856 homologue to UniRef100_Q2XTE0 Cluster: Chlorophyll a-b binding protein 3C-like; n=1; Solanum tuberosum|Rep: Chlorophyll a-b binding protein 3C-like - Solanum tuberosum (Potato), complete or TC222862 UniRef100_A4ZGB5 Cluster: Chloroplast chlorophyll a/b-binding protein; n=1; Agave tequilana|Rep: Chloroplast chlorophyll a/b-binding protein - Agave tequilana, partial (37%) or TC223130 UniRe…	42,5291	0,4977	6,28149369742848e-49	6,41689890988723	chr03	962304_963259	PGSC0003DMG400013460	Chloroplast, photosynthesis			T1:A2>A1andB2		T2:A2>A1andB2
62	B2-T1 vs A2-T1	1	TC194856 homologue to UniRef100_Q2XTE0 Cluster: Chlorophyll a-b binding protein 3C-like; n=1; Solanum tuberosum|Rep: Chlorophyll a-b binding protein 3C-like - Solanum tuberosum (Potato), complete or TC222862 UniRef100_A4ZGB5 Cluster: Chloroplast chlorophyll a/b-binding protein; n=1; Agave tequilana|Rep: Chloroplast chlorophyll a/b-binding protein - Agave tequilana, partial (37%) or TC223130 UniRe…	54,5487	411,5074	2,02695762958499e-142	-2,91530117669323	chr03	964568_965580	PGSC0003DMG400013411
62	B2-T2 vs A2-T2	1	TC194856 homologue to UniRef100_Q2XTE0 Cluster: Chlorophyll a-b binding protein 3C-like; n=1; Solanum tuberosum|Rep: Chlorophyll a-b binding protein 3C-like - Solanum tuberosum (Potato), complete or TC222862 UniRef100_A4ZGB5 Cluster: Chloroplast chlorophyll a/b-binding protein; n=1; Agave tequilana|Rep: Chloroplast chlorophyll a/b-binding protein - Agave tequilana, partial (37%) or TC223130 UniRe…	3,2250	80,2608	2,09063949035028e-32	-4,63733186914027
62	A1-T1 vs A2-T1	1	TC194856 homologue to UniRef100_Q2XTE0 Cluster: Chlorophyll a-b binding protein 3C-like; n=1; Solanum tuberosum|Rep: Chlorophyll a-b binding protein 3C-like - Solanum tuberosum (Potato), complete or TC222862 UniRef100_A4ZGB5 Cluster: Chloroplast chlorophyll a/b-binding protein; n=1; Agave tequilana|Rep: Chloroplast chlorophyll a/b-binding protein - Agave tequilana, partial (37%) or TC223130 UniRe…	78,5046	409,6244	1,21081935784976e-201	-2,38345316460793
62	A1-T2 vs A2-T2	1	TC194856 homologue to UniRef100_Q2XTE0 Cluster: Chlorophyll a-b binding protein 3C-like; n=1; Solanum tuberosum|Rep: Chlorophyll a-b binding protein 3C-like - Solanum tuberosum (Potato), complete or TC222862 UniRef100_A4ZGB5 Cluster: Chloroplast chlorophyll a/b-binding protein; n=1; Agave tequilana|Rep: Chloroplast chlorophyll a/b-binding protein - Agave tequilana, partial (37%) or TC223130 UniRe…	0,0500	79,8371	1,32981021973813e-81	-10,6409147992272
63	B2-T0 vs A2-T0	37	TC194856 homologue to UniRef100_Q2XTE0 Cluster: Chlorophyll a-b binding protein 3C-like; n=1; Solanum tuberosum|Rep: Chlorophyll a-b binding protein 3C-like - Solanum tuberosum (Potato), complete or TC223130 UniRef100_Q2XTE0 Cluster: Chlorophyll a-b binding protein 3C-like; n=1; Solanum tuberosum|Rep: Chlorophyll a-b binding protein 3C-like - Solanum tuberosum (Potato), partial (90%) or CX162852 …	78,6387	1339,2659	0	-4,09005965894596	chr03	962304_963259	PGSC0003DMG400013460	Chloroplast, photosynthesis
63	B2-T1 vs A2-T1	57	TC194856 homologue to UniRef100_Q2XTE0 Cluster: Chlorophyll a-b binding protein 3C-like; n=1; Solanum tuberosum|Rep: Chlorophyll a-b binding protein 3C-like - Solanum tuberosum (Potato), complete or TC223130 UniRef100_Q2XTE0 Cluster: Chlorophyll a-b binding protein 3C-like; n=1; Solanum tuberosum|Rep: Chlorophyll a-b binding protein 3C-like - Solanum tuberosum (Potato), partial (90%) or CX162852 …	1808,1089	92,9318	0	4,28216517201369	chr03	964568_965580	PGSC0003DMG400013411
63	B2-T2 vs A2-T2	27	TC194856 homologue to UniRef100_Q2XTE0 Cluster: Chlorophyll a-b binding protein 3C-like; n=1; Solanum tuberosum|Rep: Chlorophyll a-b binding protein 3C-like - Solanum tuberosum (Potato), complete or TC223130 UniRef100_Q2XTE0 Cluster: Chlorophyll a-b binding protein 3C-like; n=1; Solanum tuberosum|Rep: Chlorophyll a-b binding protein 3C-like - Solanum tuberosum (Potato), partial (90%) or CX162852 …	73,0997	1256,5530	0	-4,10346313486671
63	A1-T0 vs A2-T0	33	TC194856 homologue to UniRef100_Q2XTE0 Cluster: Chlorophyll a-b binding protein 3C-like; n=1; Solanum tuberosum|Rep: Chlorophyll a-b binding protein 3C-like - Solanum tuberosum (Potato), complete or TC223130 UniRef100_Q2XTE0 Cluster: Chlorophyll a-b binding protein 3C-like; n=1; Solanum tuberosum|Rep: Chlorophyll a-b binding protein 3C-like - Solanum tuberosum (Potato), partial (90%) or CX162852 …	2096,4107	1339,6744	4,60719416490728e-118	0,646039039056697
63	A1-T2 vs A2-T2	2	TC194856 homologue to UniRef100_Q2XTE0 Cluster: Chlorophyll a-b binding protein 3C-like; n=1; Solanum tuberosum|Rep: Chlorophyll a-b binding protein 3C-like - Solanum tuberosum (Potato), complete or TC223130 UniRef100_Q2XTE0 Cluster: Chlorophyll a-b binding protein 3C-like; n=1; Solanum tuberosum|Rep: Chlorophyll a-b binding protein 3C-like - Solanum tuberosum (Potato), partial (90%) or CX162852 …	2285,7498	1248,1638	1,17028801255218e-176	0,872860169081095
64	B2-T1 vs A2-T1	2	TC194876 UniRef100_Q6U1L7 Cluster: Bax inhibitor; n=1; Solanum lycopersicum|Rep: Bax inhibitor - Solanum lycopersicum (Tomato) (Lycopersicon esculentum), complete	59,7160	93,0822	5,83585340866102e-05	-0,640386692272115	chr08	37997590_38000537	PGSC0003DMG400026250	cell death regulator, biotic/abiotic stress			T1:A2>A1andB2			T2:A2<A1andB2
64	B2-T2 vs A2-T2	4	TC194876 UniRef100_Q6U1L7 Cluster: Bax inhibitor; n=1; Solanum lycopersicum|Rep: Bax inhibitor - Solanum lycopersicum (Tomato) (Lycopersicon esculentum), complete	147,7944	78,3206	1,17212274731573e-09	0,91612815315474
64	A1-T0 vs A2-T0	2	TC194876 UniRef100_Q6U1L7 Cluster: Bax inhibitor; n=1; Solanum lycopersicum|Rep: Bax inhibitor - Solanum lycopersicum (Tomato) (Lycopersicon esculentum), complete	34,3172	56,1965	9,32269826417544e-05	-0,711547125437529
64	A1-T1 vs A2-T1	2	TC194876 UniRef100_Q6U1L7 Cluster: Bax inhibitor; n=1; Solanum lycopersicum|Rep: Bax inhibitor - Solanum lycopersicum (Tomato) (Lycopersicon esculentum), complete	56,2495	92,6563	7,84321867977244e-09	-0,720047990853273
64	A1-T2 vs A2-T2	3	TC194876 UniRef100_Q6U1L7 Cluster: Bax inhibitor; n=1; Solanum lycopersicum|Rep: Bax inhibitor - Solanum lycopersicum (Tomato) (Lycopersicon esculentum), complete	124,3558	77,9071	1,27555557593588e-07	0,67464818876236
65	B2-T0 vs A2-T0	3	TC194928 similar to UniRef100_A7P0W4 Cluster: Chromosome chr19 scaffold_4, whole genome shotgun sequence; n=1; Vitis vinifera|Rep: Chromosome chr19 scaffold_4, whole genome shotgun sequence - Vitis vinifera (Grape), partial (81%)	4,9748	432,8186	5,83024551096625e-307	-6,44298956449266	chr07	50569915_50572135	PGSC0003DMG400019257	Chloroplast thiazole biosynthetic protein, camalexin biosynthesis ?	T0:A2>A1andB2
65	B2-T1 vs A2-T1	10	TC194928 similar to UniRef100_A7P0W4 Cluster: Chromosome chr19 scaffold_4, whole genome shotgun sequence; n=1; Vitis vinifera|Rep: Chromosome chr19 scaffold_4, whole genome shotgun sequence - Vitis vinifera (Grape), partial (81%)	3885,9538	384,2444	0	3,33817252979527
65	B2-T2 vs A2-T2	1	TC194928 similar to UniRef100_A7P0W4 Cluster: Chromosome chr19 scaffold_4, whole genome shotgun sequence; n=1; Vitis vinifera|Rep: Chromosome chr19 scaffold_4, whole genome shotgun sequence - Vitis vinifera (Grape), partial (81%)	304,3242	157,6855	2,43935199423878e-19	0,94855933868281
65	A1-T0 vs A2-T0	1	TC194928 similar to UniRef100_A7P0W4 Cluster: Chromosome chr19 scaffold_4, whole genome shotgun sequence; n=1; Vitis vinifera|Rep: Chromosome chr19 scaffold_4, whole genome shotgun sequence - Vitis vinifera (Grape), partial (81%)	224,8028	432,9506	5,63416104659863e-44	-0,945542523088391
65	A1-T1 vs A2-T1	8	TC194928 similar to UniRef100_A7P0W4 Cluster: Chromosome chr19 scaffold_4, whole genome shotgun sequence; n=1; Vitis vinifera|Rep: Chromosome chr19 scaffold_4, whole genome shotgun sequence - Vitis vinifera (Grape), partial (81%)	217,1856	382,4861	3,92448749209133e-39	-0,816478903656605
65	A1-T2 vs A2-T2	1	TC194928 similar to UniRef100_A7P0W4 Cluster: Chromosome chr19 scaffold_4, whole genome shotgun sequence; n=1; Vitis vinifera|Rep: Chromosome chr19 scaffold_4, whole genome shotgun sequence - Vitis vinifera (Grape), partial (81%)	95,1477	156,8529	5,88098763958685e-11	-0,721171330698301
66	B2-T0 vs A2-T0	2	TC194936 similar to UniRef100_A7PTM6 Cluster: Chromosome undetermined scaffold_30, whole genome shotgun sequence; n=1; Vitis vinifera|Rep: Chromosome undetermined scaffold_30, whole genome shotgun sequence - Vitis vinifera (Grape), partial (18%)	20,8940	59,5027	2,48286102047287e-13	-1,50986397059898	chr03	5402306_5403360	PGSC0003DMG400024083	unknown	T0:A2>A1andB2				T2:A2>A1andB2
66	B2-T1 vs A2-T1	2	TC194936 similar to UniRef100_A7PTM6 Cluster: Chromosome undetermined scaffold_30, whole genome shotgun sequence; n=1; Vitis vinifera|Rep: Chromosome undetermined scaffold_30, whole genome shotgun sequence - Vitis vinifera (Grape), partial (18%)	21,2849	51,5306	1,41099357945815e-07	-1,27559835054875
66	B2-T2 vs A2-T2	2	TC194936 similar to UniRef100_A7PTM6 Cluster: Chromosome undetermined scaffold_30, whole genome shotgun sequence; n=1; Vitis vinifera|Rep: Chromosome undetermined scaffold_30, whole genome shotgun sequence - Vitis vinifera (Grape), partial (18%)	27,2430	127,9236	6,02376592557032e-27	-2,23132564447355
66	A1-T0 vs A2-T0	2	TC194936 similar to UniRef100_A7PTM6 Cluster: Chromosome undetermined scaffold_30, whole genome shotgun sequence; n=1; Vitis vinifera|Rep: Chromosome undetermined scaffold_30, whole genome shotgun sequence - Vitis vinifera (Grape), partial (18%)	28,8464	59,5208	2,96494013358927e-08	-1,04500422437372
66	A1-T2 vs A2-T2	2	TC194936 similar to UniRef100_A7PTM6 Cluster: Chromosome undetermined scaffold_30, whole genome shotgun sequence; n=1; Vitis vinifera|Rep: Chromosome undetermined scaffold_30, whole genome shotgun sequence - Vitis vinifera (Grape), partial (18%)	68,3736	127,2482	9,4795364718862e-13	-0,896134352060874
67	B2-T0 vs A2-T0	2	TC194975 UniRef100_Q8VXD1 Cluster: Alpha-tubulin; n=1; Nicotiana tabacum|Rep: Alpha-tubulin - Nicotiana tabacum (Common tobacco), complete	74,4290	160,4163	9,15083462534327e-22	-1,10788435390659	chr04	58165050..58167810	PGSC0003DMG400004962	cytosceleton (other)	T0:A2>A1andB2
67	B2-T1 vs A2-T1	2	TC194975 UniRef100_Q8VXD1 Cluster: Alpha-tubulin; n=1; Nicotiana tabacum|Rep: Alpha-tubulin - Nicotiana tabacum (Common tobacco), complete	144,8558	83,2266	2,37927593546286e-10	0,799500142136161	chr02	21115570..21116870	PGSC0003DMG400034688
67	A1-T0 vs A2-T0	2	TC194975 UniRef100_Q8VXD1 Cluster: Alpha-tubulin; n=1; Nicotiana tabacum|Rep: Alpha-tubulin - Nicotiana tabacum (Common tobacco), complete	45,4420	160,4653	7,32436886856103e-43	-1,82016195983569
67	A1-T1 vs A2-T1	3	TC194975 UniRef100_Q8VXD1 Cluster: Alpha-tubulin; n=1; Nicotiana tabacum|Rep: Alpha-tubulin - Nicotiana tabacum (Common tobacco), complete	0,7517	82,8458	6,43740015647395e-89	-6,78408018307594
67	A1-T2 vs A2-T2	3	TC194975 UniRef100_Q8VXD1 Cluster: Alpha-tubulin; n=1; Nicotiana tabacum|Rep: Alpha-tubulin - Nicotiana tabacum (Common tobacco), complete	0,7790	66,8386	1,27182464830148e-62	-6,42285322435221
68	B2-T0 vs A2-T0	1	TC194984 homologue to UniRef100_Q84KS7 Cluster: AP2/ERF-domain protein; n=1; Solanum tuberosum|Rep: AP2/ERF-domain protein - Solanum tuberosum (Potato), complete or CV492569 similar to UniRef100_Q84KS7 Cluster: AP2/ERF-domain protein; n=1; Solanum tuberosum|Rep: AP2/ERF-domain protein - Solanum tuberosum (Potato), partial (38%) or DV626183 similar to UniRef100_Q84KS7 Cluster: AP2/ERF-domain prote…	67,0034	16,0938	3,68848023987714e-27	2,05773240633212	chr01	chr01_33977599_33980251	PGSC0003DMG400016812	hormone signaling, ethylene responsive, transcription factor, AP2-EREBP family
68	B2-T1 vs A2-T1	1	TC194984 homologue to UniRef100_Q84KS7 Cluster: AP2/ERF-domain protein; n=1; Solanum tuberosum|Rep: AP2/ERF-domain protein - Solanum tuberosum (Potato), complete or CV492569 similar to UniRef100_Q84KS7 Cluster: AP2/ERF-domain protein; n=1; Solanum tuberosum|Rep: AP2/ERF-domain protein - Solanum tuberosum (Potato), partial (38%) or DV626183 similar to UniRef100_Q84KS7 Cluster: AP2/ERF-domain prote…	80,4594	31,4230	1,89148230719397e-13	1,35643997258807
68	A1-T0 vs A2-T0	1	TC194984 homologue to UniRef100_Q84KS7 Cluster: AP2/ERF-domain protein; n=1; Solanum tuberosum|Rep: AP2/ERF-domain protein - Solanum tuberosum (Potato), complete or CV492569 similar to UniRef100_Q84KS7 Cluster: AP2/ERF-domain protein; n=1; Solanum tuberosum|Rep: AP2/ERF-domain protein - Solanum tuberosum (Potato), partial (38%) or DV626183 similar to UniRef100_Q84KS7 Cluster: AP2/ERF-domain prote…	2,3555	16,0987	6,5332686599737e-08	-2,77282486987784
68	A1-T1 vs A2-T1	1	TC194984 homologue to UniRef100_Q84KS7 Cluster: AP2/ERF-domain protein; n=1; Solanum tuberosum|Rep: AP2/ERF-domain protein - Solanum tuberosum (Potato), complete or CV492569 similar to UniRef100_Q84KS7 Cluster: AP2/ERF-domain protein; n=1; Solanum tuberosum|Rep: AP2/ERF-domain protein - Solanum tuberosum (Potato), partial (38%) or DV626183 similar to UniRef100_Q84KS7 Cluster: AP2/ERF-domain prote…	5,0797	31,2792	1,22877134082398e-18	-2,62238628730152
68	A1-T2 vs A2-T2	1	TC194984 homologue to UniRef100_Q84KS7 Cluster: AP2/ERF-domain protein; n=1; Solanum tuberosum|Rep: AP2/ERF-domain protein - Solanum tuberosum (Potato), complete or CV492569 similar to UniRef100_Q84KS7 Cluster: AP2/ERF-domain protein; n=1; Solanum tuberosum|Rep: AP2/ERF-domain protein - Solanum tuberosum (Potato), partial (38%) or DV626183 similar to UniRef100_Q84KS7 Cluster: AP2/ERF-domain prote…	2,3554	27,1972	2,13840665946197e-18	-3,52941481879943
69	B2-T0 vs A2-T0	2	TC194984 homologue to UniRef100_Q84KS7 Cluster: AP2/ERF-domain protein; n=1; Solanum tuberosum|Rep: AP2/ERF-domain protein - Solanum tuberosum (Potato), complete or DV626183 similar to UniRef100_Q84KS7 Cluster: AP2/ERF-domain protein; n=1; Solanum tuberosum|Rep: AP2/ERF-domain protein - Solanum tuberosum (Potato), partial (24%) or EG012365 homologue to UniRef100_Q84KS7 Cluster: AP2/ERF-domain pro…	117,9020	45,7348	1,05106975612761e-25	1,36622502469748	chr01	33977599_33980251	PGSC0003DMG400016812	hormone signaling, ethylene responsive, transcription factor, AP2-EREBP family		T0:A2<A1andB2		T1:A2<A1andB2		T2:A2<A1andB2
69	B2-T1 vs A2-T1	1	TC194984 homologue to UniRef100_Q84KS7 Cluster: AP2/ERF-domain protein; n=1; Solanum tuberosum|Rep: AP2/ERF-domain protein - Solanum tuberosum (Potato), complete or DV626183 similar to UniRef100_Q84KS7 Cluster: AP2/ERF-domain protein; n=1; Solanum tuberosum|Rep: AP2/ERF-domain protein - Solanum tuberosum (Potato), partial (24%) or EG012365 homologue to UniRef100_Q84KS7 Cluster: AP2/ERF-domain pro…	177,3744	119,3934	2,14283055945415e-07	0,571074722225671
69	B2-T2 vs A2-T2	1	TC194984 homologue to UniRef100_Q84KS7 Cluster: AP2/ERF-domain protein; n=1; Solanum tuberosum|Rep: AP2/ERF-domain protein - Solanum tuberosum (Potato), complete or DV626183 similar to UniRef100_Q84KS7 Cluster: AP2/ERF-domain protein; n=1; Solanum tuberosum|Rep: AP2/ERF-domain protein - Solanum tuberosum (Potato), partial (24%) or EG012365 homologue to UniRef100_Q84KS7 Cluster: AP2/ERF-domain pro…	100,3339	54,3023	1,11070925180966e-06	0,885725311094924
69	A1-T0 vs A2-T0	2	TC194984 homologue to UniRef100_Q84KS7 Cluster: AP2/ERF-domain protein; n=1; Solanum tuberosum|Rep: AP2/ERF-domain protein - Solanum tuberosum (Potato), complete or DV626183 similar to UniRef100_Q84KS7 Cluster: AP2/ERF-domain protein; n=1; Solanum tuberosum|Rep: AP2/ERF-domain protein - Solanum tuberosum (Potato), partial (24%) or EG012365 homologue to UniRef100_Q84KS7 Cluster: AP2/ERF-domain pro…	110,4120	45,7487	1,09122998173605e-21	1,27109381602577
69	A1-T1 vs A2-T1	1	TC194984 homologue to UniRef100_Q84KS7 Cluster: AP2/ERF-domain protein; n=1; Solanum tuberosum|Rep: AP2/ERF-domain protein - Solanum tuberosum (Potato), complete or DV626183 similar to UniRef100_Q84KS7 Cluster: AP2/ERF-domain protein; n=1; Solanum tuberosum|Rep: AP2/ERF-domain protein - Solanum tuberosum (Potato), partial (24%) or EG012365 homologue to UniRef100_Q84KS7 Cluster: AP2/ERF-domain pro…	267,9664	118,8471	4,14393570258955e-49	1,17294598063092
69	A1-T2 vs A2-T2	2	TC194984 homologue to UniRef100_Q84KS7 Cluster: AP2/ERF-domain protein; n=1; Solanum tuberosum|Rep: AP2/ERF-domain protein - Solanum tuberosum (Potato), complete or DV626183 similar to UniRef100_Q84KS7 Cluster: AP2/ERF-domain protein; n=1; Solanum tuberosum|Rep: AP2/ERF-domain protein - Solanum tuberosum (Potato), partial (24%) or EG012365 homologue to UniRef100_Q84KS7 Cluster: AP2/ERF-domain pro…	132,1004	54,0156	2,02243674907613e-20	1,29018796216104
70	B2-T0 vs A2-T0	4	TC195026 homologue to UniRef100_A7PTG4 Cluster: Chromosome chr8 scaffold_29, whole genome shotgun sequence; n=2; Vitis vinifera|Rep: Chromosome chr8 scaffold_29, whole genome shotgun sequence - Vitis vinifera (Grape), partial (93%)	269,6324	0,9495	7,90505033345994e-323	8,14959399893261	chr10	43314547_43317300	PGSC0003DMG400007188	Chloroplast, chlorophyll biosynthesis, photosynthesis, desaturase				T1:A2<A1andB2		T2:A2<A1andB2
70	B2-T1 vs A2-T1	2	TC195026 homologue to UniRef100_A7PTG4 Cluster: Chromosome chr8 scaffold_29, whole genome shotgun sequence; n=2; Vitis vinifera|Rep: Chromosome chr8 scaffold_29, whole genome shotgun sequence - Vitis vinifera (Grape), partial (93%)	195,7031	19,6404	4,82155708976492e-96	3,31677164084064
70	B2-T2 vs A2-T2	1	TC195026 homologue to UniRef100_A7PTG4 Cluster: Chromosome chr8 scaffold_29, whole genome shotgun sequence; n=2; Vitis vinifera|Rep: Chromosome chr8 scaffold_29, whole genome shotgun sequence - Vitis vinifera (Grape), partial (93%)	47,8414	0,0500	1,88400213603935e-26	9,90211438975827
70	A1-T1 vs A2-T1	2	TC195026 homologue to UniRef100_A7PTG4 Cluster: Chromosome chr8 scaffold_29, whole genome shotgun sequence; n=2; Vitis vinifera|Rep: Chromosome chr8 scaffold_29, whole genome shotgun sequence - Vitis vinifera (Grape), partial (93%)	123,1760	19,5505	1,46181199489029e-68	2,65544328937999
70	A1-T2 vs A2-T2	1	TC195026 homologue to UniRef100_A7PTG4 Cluster: Chromosome chr8 scaffold_29, whole genome shotgun sequence; n=2; Vitis vinifera|Rep: Chromosome chr8 scaffold_29, whole genome shotgun sequence - Vitis vinifera (Grape), partial (93%)	69,7012	0,0500	3,94444105028945e-49	10,4450401581545
71	B2-T0 vs A2-T0	5	TC195086 UniRef100_P54260 Cluster: Aminomethyltransferase, mitochondrial precursor; n=1; Solanum tuberosum|Rep: Aminomethyltransferase, mitochondrial precursor - Solanum tuberosum (Potato), complete	56,7124	31,5074	1,06745420352228e-06	0,847970898188673	chr02	34999309_35002955	PGSC0003DMG400016444	amino acid metabolism, glycine cleavage		T0:A2<A1andB2			T2:A2>A1andB2
71	B2-T2 vs A2-T2	7	TC195086 UniRef100_P54260 Cluster: Aminomethyltransferase, mitochondrial precursor; n=1; Solanum tuberosum|Rep: Aminomethyltransferase, mitochondrial precursor - Solanum tuberosum (Potato), complete	15,9471	43,3374	3,85808834799757e-06	-1,44231664071483
71	A1-T0 vs A2-T0	4	TC195086 UniRef100_P54260 Cluster: Aminomethyltransferase, mitochondrial precursor; n=1; Solanum tuberosum|Rep: Aminomethyltransferase, mitochondrial precursor - Solanum tuberosum (Potato), complete	72,6133	31,5170	1,0800463577169e-13	1,20410161678039
71	A1-T1 vs A2-T1	4	TC195086 UniRef100_P54260 Cluster: Aminomethyltransferase, mitochondrial precursor; n=1; Solanum tuberosum|Rep: Aminomethyltransferase, mitochondrial precursor - Solanum tuberosum (Potato), complete	42,9389	9,8629	1,88187851818067e-19	2,12219322067652
71	A1-T2 vs A2-T2	4	TC195086 UniRef100_P54260 Cluster: Aminomethyltransferase, mitochondrial precursor; n=1; Solanum tuberosum|Rep: Aminomethyltransferase, mitochondrial precursor - Solanum tuberosum (Potato), complete	20,7997	41,5504	7,04096178040077e-06	-0,998298684172405
72	B2-T0 vs A2-T0	19	TC195114 UniRef100_Q41449 Cluster: Chlorophyll a,b binding protein type I; n=1; Solanum tuberosum|Rep: Chlorophyll a,b binding protein type I - Solanum tuberosum (Potato), complete	1109,3110	2443,2149	8,69555536680594e-322	-1,13911691773385	chr12	6150230_6151928	PGSC0003DMG400004301	Chloroplast, photosynthesis	T0:A2>A1andB2			T1:A2<A1andB2	T2:A2>A1andB2
72	B2-T1 vs A2-T1	14	TC195114 UniRef100_Q41449 Cluster: Chlorophyll a,b binding protein type I; n=1; Solanum tuberosum|Rep: Chlorophyll a,b binding protein type I - Solanum tuberosum (Potato), complete	875,7922	347,7173	3,85417045440297e-126	1,33267359344364
72	B2-T2 vs A2-T2	5	TC195114 UniRef100_Q41449 Cluster: Chlorophyll a,b binding protein type I; n=1; Solanum tuberosum|Rep: Chlorophyll a,b binding protein type I - Solanum tuberosum (Potato), complete	146,6517	337,4770	1,17245293027277e-29	-1,20239543841118
72	A1-T0 vs A2-T0	17	TC195114 UniRef100_Q41449 Cluster: Chlorophyll a,b binding protein type I; n=1; Solanum tuberosum|Rep: Chlorophyll a,b binding protein type I - Solanum tuberosum (Potato), complete	1731,1264	2443,9601	9,07898627066535e-81	-0,497509636417653
72	A1-T1 vs A2-T1	11	TC195114 UniRef100_Q41449 Cluster: Chlorophyll a,b binding protein type I; n=1; Solanum tuberosum|Rep: Chlorophyll a,b binding protein type I - Solanum tuberosum (Potato), complete	479,2976	346,0737	4,396255502149e-19	0,469842187440978
72	A1-T2 vs A2-T2	5	TC195114 UniRef100_Q41449 Cluster: Chlorophyll a,b binding protein type I; n=1; Solanum tuberosum|Rep: Chlorophyll a,b binding protein type I - Solanum tuberosum (Potato), complete	140,1395	336,2146	7,50617803974396e-54	-1,26251883623107
73	B2-T1 vs A2-T1	3	TC195329 similar to UniRef100_P29060 Cluster: Acidic endochitinase precursor; n=1; Nicotiana tabacum|Rep: Acidic endochitinase precursor - Nicotiana tabacum (Common tobacco), complete	19,3684	6,8981	9,55672535850029e-05	1,48943250437177	chr05	39543789_39545729	PGSC0003DMG400033882	Pathogenesis, biotic stress, defense				T1:A2<A1andB2		T2:A2<A1andB2
73	B2-T2 vs A2-T2	6	TC195329 similar to UniRef100_P29060 Cluster: Acidic endochitinase precursor; n=1; Nicotiana tabacum|Rep: Acidic endochitinase precursor - Nicotiana tabacum (Common tobacco), complete	112,2946	36,9095	1,24669619513182e-16	1,60522556554853
73	A1-T0 vs A2-T0	5	TC195329 similar to UniRef100_P29060 Cluster: Acidic endochitinase precursor; n=1; Nicotiana tabacum|Rep: Acidic endochitinase precursor - Nicotiana tabacum (Common tobacco), complete	122,3484	67,3449	4,54697222335292e-13	0,861354367379157
73	A1-T1 vs A2-T1	5	TC195329 similar to UniRef100_P29060 Cluster: Acidic endochitinase precursor; n=1; Nicotiana tabacum|Rep: Acidic endochitinase precursor - Nicotiana tabacum (Common tobacco), complete	39,5830	7,4272	7,49228899278199e-21	2,41399920771134
73	A1-T2 vs A2-T2	5	TC195329 similar to UniRef100_P29060 Cluster: Acidic endochitinase precursor; n=1; Nicotiana tabacum|Rep: Acidic endochitinase precursor - Nicotiana tabacum (Common tobacco), complete	95,5902	36,7146	1,28800035283871e-16	1,3805104280859
74	B2-T0 vs A2-T0	3	TC195330 homologue to UniRef100_Q6Q4I4 Cluster: Ethylene response factor 5; n=1; Solanum lycopersicum|Rep: Ethylene response factor 5 - Solanum lycopersicum (Tomato) (Lycopersicon esculentum), partial (85%)	22,4682	74,8277	1,41689700959718e-19	-1,73568774515259	chr12	35979750_35980784	PGSC0003DMG400010753	hormone signaling, ethylene responsive, transcription factor, AP2-EREBP family			T1:A2>A1andB2		T2:A2>A1andB2
74	B2-T1 vs A2-T1	4	TC195330 homologue to UniRef100_Q6Q4I4 Cluster: Ethylene response factor 5; n=1; Solanum lycopersicum|Rep: Ethylene response factor 5 - Solanum lycopersicum (Tomato) (Lycopersicon esculentum), partial (85%)	79,0050	265,8817	9,07858613820925e-52	-1,75076819163925
74	B2-T2 vs A2-T2	4	TC195330 homologue to UniRef100_Q6Q4I4 Cluster: Ethylene response factor 5; n=1; Solanum lycopersicum|Rep: Ethylene response factor 5 - Solanum lycopersicum (Tomato) (Lycopersicon esculentum), partial (85%)	82,7746	238,8210	3,86888239280833e-30	-1,5286692666293
74	A1-T1 vs A2-T1	4	TC195330 homologue to UniRef100_Q6Q4I4 Cluster: Ethylene response factor 5; n=1; Solanum lycopersicum|Rep: Ethylene response factor 5 - Solanum lycopersicum (Tomato) (Lycopersicon esculentum), partial (85%)	209,8009	264,6651	1,21871753561717e-06	-0,335146566978161
74	A1-T2 vs A2-T2	3	TC195330 homologue to UniRef100_Q6Q4I4 Cluster: Ethylene response factor 5; n=1; Solanum lycopersicum|Rep: Ethylene response factor 5 - Solanum lycopersicum (Tomato) (Lycopersicon esculentum), partial (85%)	134,0184	237,5600	1,14647717466475e-19	-0,825861278414011
75	B2-T0 vs A2-T0	2	TC195366 homologue to UniRef100_A7QPE5 Cluster: Chromosome chr18 scaffold_137, whole genome shotgun sequence; n=1; Vitis vinifera|Rep: Chromosome chr18 scaffold_137, whole genome shotgun sequence - Vitis vinifera (Grape), partial (96%)	175,6093	420,1585	6,65457954578353e-66	-1,25856431412044	chr12	55400695_55404111	PGSC0003DMG400029406	Glyceraldehyde-3-phosphate dehydrogenase B subunit, central metabolism, chloroplast, Calvin cycle, carbon fixation	T0:A2>A1andB2		T1:A2>A1andB2
75	B2-T1 vs A2-T1	2	TC195366 homologue to UniRef100_A7QPE5 Cluster: Chromosome chr18 scaffold_137, whole genome shotgun sequence; n=1; Vitis vinifera|Rep: Chromosome chr18 scaffold_137, whole genome shotgun sequence - Vitis vinifera (Grape), partial (96%)	132,4396	184,7219	1,12969446260651e-05	-0,480020596267497
75	B2-T2 vs A2-T2	1	TC195366 homologue to UniRef100_A7QPE5 Cluster: Chromosome chr18 scaffold_137, whole genome shotgun sequence; n=1; Vitis vinifera|Rep: Chromosome chr18 scaffold_137, whole genome shotgun sequence - Vitis vinifera (Grape), partial (96%)	35,8810	104,4275	3,71675711307593e-14	-1,54120839770031
75	A1-T0 vs A2-T0	3	TC195366 homologue to UniRef100_A7QPE5 Cluster: Chromosome chr18 scaffold_137, whole genome shotgun sequence; n=1; Vitis vinifera|Rep: Chromosome chr18 scaffold_137, whole genome shotgun sequence - Vitis vinifera (Grape), partial (96%)	301,8923	420,2866	3,19802541984442e-14	-0,47733980725949
75	A1-T1 vs A2-T1	2	TC195366 homologue to UniRef100_A7QPE5 Cluster: Chromosome chr18 scaffold_137, whole genome shotgun sequence; n=1; Vitis vinifera|Rep: Chromosome chr18 scaffold_137, whole genome shotgun sequence - Vitis vinifera (Grape), partial (96%)	126,8218	183,5963	4,9657719816464e-10	-0,533733966042313
76	B2-T0 vs A2-T0	1	TC195401 homologue to UniRef100_Q0PY49 Cluster: CCR4 associated factor 1-related protein; n=1; Capsicum annuum|Rep: CCR4 associated factor 1-related protein - Capsicum annuum (Bell pepper), partial (95%)	20,3965	38,2969	7,88260419650071e-05	-0,908903774356614	chr06	49311534_49312663	PGSC0003DMG400005899	transcription, defense, pathogenesis, biotic stress				T1:A2<A1andB2
76	B2-T1 vs A2-T1	6	TC195401 homologue to UniRef100_Q0PY49 Cluster: CCR4 associated factor 1-related protein; n=1; Capsicum annuum|Rep: CCR4 associated factor 1-related protein - Capsicum annuum (Bell pepper), partial (95%)	811,2829	353,7754	9,80480868435515e-99	1,19737113454016
76	B2-T2 vs A2-T2	2	TC195401 homologue to UniRef100_Q0PY49 Cluster: CCR4 associated factor 1-related protein; n=1; Capsicum annuum|Rep: CCR4 associated factor 1-related protein - Capsicum annuum (Bell pepper), partial (95%)	71,7620	256,3694	3,14110071250437e-41	-1,83693142224028
76	A1-T0 vs A2-T0	1	TC195401 homologue to UniRef100_Q0PY49 Cluster: CCR4 associated factor 1-related protein; n=1; Capsicum annuum|Rep: CCR4 associated factor 1-related protein - Capsicum annuum (Bell pepper), partial (95%)	98,4756	38,3086	1,17781648886338e-21	1,36209701498136
76	A1-T1 vs A2-T1	6	TC195401 homologue to UniRef100_Q0PY49 Cluster: CCR4 associated factor 1-related protein; n=1; Capsicum annuum|Rep: CCR4 associated factor 1-related protein - Capsicum annuum (Bell pepper), partial (95%)	450,9734	352,1566	1,98246170910632e-11	0,356825468439329
77	B2-T0 vs A2-T0	56	TC195436 weakly similar to UniRef100_O19031 Cluster: Bactinecin 11; n=1; Ovis aries|Rep: Bactinecin 11 - Ovis aries (Sheep), partial (11%)	165,8685	24,0619	3,05627529063116e-95	2,78521514611744	chr08	42381577_42382821	PGSC0003DMG400012292	bactenecin: antimicrobial peptide, also named 'Keratin-associated protein 6-2' (other)		T0:A2<A1andB2
77	B2-T1 vs A2-T1	10	TC195436 weakly similar to UniRef100_O19031 Cluster: Bactinecin 11; n=1; Ovis aries|Rep: Bactinecin 11 - Ovis aries (Sheep), partial (11%)	6639,2146	1526,3481	0	2,12092853753994
77	B2-T2 vs A2-T2	33	TC195436 weakly similar to UniRef100_O19031 Cluster: Bactinecin 11; n=1; Ovis aries|Rep: Bactinecin 11 - Ovis aries (Sheep), partial (11%)	4078,7589	80,4091	0	5,66462698307405
77	A1-T0 vs A2-T0	39	TC195436 weakly similar to UniRef100_O19031 Cluster: Bactinecin 11; n=1; Ovis aries|Rep: Bactinecin 11 - Ovis aries (Sheep), partial (11%)	53,2166	22,6369	8,23161476495518e-11	1,2331992817991
77	A1-T2 vs A2-T2	42	TC195436 weakly similar to UniRef100_O19031 Cluster: Bactinecin 11; n=1; Ovis aries|Rep: Bactinecin 11 - Ovis aries (Sheep), partial (11%)	18,3657	84,1396	1,31702279906974e-31	-2,19577001250038
78	B2-T1 vs A2-T1	5	TC195451 UniRef100_P07370 Cluster: Chlorophyll a-b binding protein 1B, chloroplast precursor; n=1; Solanum lycopersicum|Rep: Chlorophyll a-b binding protein 1B, chloroplast precursor - Solanum lycopersicum (Tomato) (Lycopersicon esculentum), complete	4,5918	17,4223	5,95008395265593e-05	-1,92380466798191	chr02	28753755_28754756	PGSC0003DMG400008297	Chloroplast, photosynthesis			T1:A2>A1andB2		T2:A2>A1andB2
78	B2-T2 vs A2-T2	1	TC195451 UniRef100_P07370 Cluster: Chlorophyll a-b binding protein 1B, chloroplast precursor; n=1; Solanum lycopersicum|Rep: Chlorophyll a-b binding protein 1B, chloroplast precursor - Solanum lycopersicum (Tomato) (Lycopersicon esculentum), complete	0,6645	29,7618	1,31305576037046e-13	-5,4851297242538
78	A1-T0 vs A2-T0	6	TC195451 UniRef100_P07370 Cluster: Chlorophyll a-b binding protein 1B, chloroplast precursor; n=1; Solanum lycopersicum|Rep: Chlorophyll a-b binding protein 1B, chloroplast precursor - Solanum lycopersicum (Tomato) (Lycopersicon esculentum), complete	0,4974	9,2657	2,20448117613894e-06	-4,21956646560913
78	A1-T1 vs A2-T1	6	TC195451 UniRef100_P07370 Cluster: Chlorophyll a-b binding protein 1B, chloroplast precursor; n=1; Solanum lycopersicum|Rep: Chlorophyll a-b binding protein 1B, chloroplast precursor - Solanum lycopersicum (Tomato) (Lycopersicon esculentum), complete	2,2257	17,3426	3,07795040412583e-12	-2,96201475343998
78	A1-T2 vs A2-T2	1	TC195451 UniRef100_P07370 Cluster: Chlorophyll a-b binding protein 1B, chloroplast precursor; n=1; Solanum lycopersicum|Rep: Chlorophyll a-b binding protein 1B, chloroplast precursor - Solanum lycopersicum (Tomato) (Lycopersicon esculentum), complete	0,0500	29,6047	7,4005675414708e-31	-9,2096815948946
79	B2-T0 vs A2-T0	32	TC195561 homologue to UniRef100_P23322 Cluster: Oxygen-evolving enhancer protein 1, chloroplast precursor; n=2; Solanum lycopersicum|Rep: Oxygen-evolving enhancer protein 1, chloroplast precursor - Solanum lycopersicum (Tomato) (Lycopersicon esculentum), partial (98%)	3539,8318	4441,1206	2,62767963340751e-68	-0,327242912351583	chr02	23212517_23214860	PGSC0003DMG400002782	Chloroplast, photosynthesis	T0:A2>A1andB2				T2:A2>A1andB2
79	B2-T1 vs A2-T1	17	TC195561 homologue to UniRef100_P23322 Cluster: Oxygen-evolving enhancer protein 1, chloroplast precursor; n=2; Solanum lycopersicum|Rep: Oxygen-evolving enhancer protein 1, chloroplast precursor - Solanum lycopersicum (Tomato) (Lycopersicon esculentum), partial (98%)	5314,8875	3933,9365	4,79649106711144e-107	0,434065473736273
79	B2-T2 vs A2-T2	7	TC195561 homologue to UniRef100_P23322 Cluster: Oxygen-evolving enhancer protein 1, chloroplast precursor; n=2; Solanum lycopersicum|Rep: Oxygen-evolving enhancer protein 1, chloroplast precursor - Solanum lycopersicum (Tomato) (Lycopersicon esculentum), partial (98%)	1683,3697	2559,5871	3,3505797135568e-68	-0,604558986547611
79	A1-T0 vs A2-T0	9	TC195561 homologue to UniRef100_P23322 Cluster: Oxygen-evolving enhancer protein 1, chloroplast precursor; n=2; Solanum lycopersicum|Rep: Oxygen-evolving enhancer protein 1, chloroplast precursor - Solanum lycopersicum (Tomato) (Lycopersicon esculentum), partial (98%)	4007,6707	4442,1508	2,09847368947727e-16	-0,148494395909509
79	A1-T1 vs A2-T1	54	TC195561 homologue to UniRef100_P23322 Cluster: Oxygen-evolving enhancer protein 1, chloroplast precursor; n=2; Solanum lycopersicum|Rep: Oxygen-evolving enhancer protein 1, chloroplast precursor - Solanum lycopersicum (Tomato) (Lycopersicon esculentum), partial (98%)	3611,2032	3915,9873	1,38925525918295e-11	-0,116896449851444
79	A1-T2 vs A2-T2	10	TC195561 homologue to UniRef100_P23322 Cluster: Oxygen-evolving enhancer protein 1, chloroplast precursor; n=2; Solanum lycopersicum|Rep: Oxygen-evolving enhancer protein 1, chloroplast precursor - Solanum lycopersicum (Tomato) (Lycopersicon esculentum), partial (98%)	1529,5486	2547,6307	2,57032110135809e-158	-0,736050223455859
80	B2-T0 vs A2-T0	3	TC195565 UniRef100_Q9SEE6 Cluster: Pectin methyl esterase; n=1; Solanum tuberosum|Rep: Pectin methyl esterase - Solanum tuberosum (Potato), complete	93,0282	50,0076	6,34098156844663e-11	0,895521170010432	chr03	45802673_45806634	PGSC0003DMG400009178	cell wall		T0:A2<A1andB2
80	B2-T2 vs A2-T2	3	TC195565 UniRef100_Q9SEE6 Cluster: Pectin methyl esterase; n=1; Solanum tuberosum|Rep: Pectin methyl esterase - Solanum tuberosum (Potato), complete	138,8728	245,6832	1,59604056052963e-12	-0,823035065693297
80	A1-T0 vs A2-T0	3	TC195565 UniRef100_Q9SEE6 Cluster: Pectin methyl esterase; n=1; Solanum tuberosum|Rep: Pectin methyl esterase - Solanum tuberosum (Potato), complete	164,6233	50,0228	1,26963192652326e-49	1,71851029080646
80	A1-T1 vs A2-T1	5	TC195565 UniRef100_Q9SEE6 Cluster: Pectin methyl esterase; n=1; Solanum tuberosum|Rep: Pectin methyl esterase - Solanum tuberosum (Potato), complete	366,0836	95,0216	1,07834300647485e-137	1,94584594367642
80	A1-T2 vs A2-T2	3	TC195565 UniRef100_Q9SEE6 Cluster: Pectin methyl esterase; n=1; Solanum tuberosum|Rep: Pectin methyl esterase - Solanum tuberosum (Potato), complete	327,0517	244,3860	1,87711685631964e-08	0,420356992838624
81	B2-T0 vs A2-T0	2	TC195641 UniRef100_Q2V985 Cluster: Elongation factor 1-alpha; n=1; Solanum tuberosum|Rep: Elongation factor 1-alpha - Solanum tuberosum (Potato), partial (48%) or TC224750 homologue to UniRef100_Q2PYY2 Cluster: Elongation factor 1-alpha-like protein; n=1; Solanum tuberosum|Rep: Elongation factor 1-alpha-like protein - Solanum tuberosum (Potato), partial (20%) or EG009944 homologue to UniRef100_Q2…	691,2981	1014,9021	1,64900104265987e-41	-0,553960618467621	chr11	38221892_38224899	PGSC0003DMG400008117	protein biosynthesis	T0:A2>A1andB2					T2:A2<A1andB2
81	B2-T1 vs A2-T1	7	TC195641 UniRef100_Q2V985 Cluster: Elongation factor 1-alpha; n=1; Solanum tuberosum|Rep: Elongation factor 1-alpha - Solanum tuberosum (Potato), partial (48%) or TC224750 homologue to UniRef100_Q2PYY2 Cluster: Elongation factor 1-alpha-like protein; n=1; Solanum tuberosum|Rep: Elongation factor 1-alpha-like protein - Solanum tuberosum (Potato), partial (20%) or EG009944 homologue to UniRef100_Q2…	1999,2106	1627,9782	5,41292068891597e-21	0,296349106067974
81	B2-T2 vs A2-T2	12	TC195641 UniRef100_Q2V985 Cluster: Elongation factor 1-alpha; n=1; Solanum tuberosum|Rep: Elongation factor 1-alpha - Solanum tuberosum (Potato), partial (48%) or TC224750 homologue to UniRef100_Q2PYY2 Cluster: Elongation factor 1-alpha-like protein; n=1; Solanum tuberosum|Rep: Elongation factor 1-alpha-like protein - Solanum tuberosum (Potato), partial (20%) or EG009944 homologue to UniRef100_Q2…	1602,2799	835,6828	4,89143643605897e-93	0,939098797269987
81	A1-T0 vs A2-T0	2	TC195641 UniRef100_Q2V985 Cluster: Elongation factor 1-alpha; n=1; Solanum tuberosum|Rep: Elongation factor 1-alpha - Solanum tuberosum (Potato), partial (48%) or TC224750 homologue to UniRef100_Q2PYY2 Cluster: Elongation factor 1-alpha-like protein; n=1; Solanum tuberosum|Rep: Elongation factor 1-alpha-like protein - Solanum tuberosum (Potato), partial (20%) or EG009944 homologue to UniRef100_Q2…	693,1111	1015,2116	4,22233879262118e-41	-0,550621983390022
81	A1-T1 vs A2-T1	8	TC195641 UniRef100_Q2V985 Cluster: Elongation factor 1-alpha; n=1; Solanum tuberosum|Rep: Elongation factor 1-alpha - Solanum tuberosum (Potato), partial (48%) or TC224750 homologue to UniRef100_Q2PYY2 Cluster: Elongation factor 1-alpha-like protein; n=1; Solanum tuberosum|Rep: Elongation factor 1-alpha-like protein - Solanum tuberosum (Potato), partial (20%) or EG009944 homologue to UniRef100_Q2…	960,0941	1620,8089	4,96825802059938e-140	-0,755466229797051
81	A1-T2 vs A2-T2	12	TC195641 UniRef100_Q2V985 Cluster: Elongation factor 1-alpha; n=1; Solanum tuberosum|Rep: Elongation factor 1-alpha - Solanum tuberosum (Potato), partial (48%) or TC224750 homologue to UniRef100_Q2PYY2 Cluster: Elongation factor 1-alpha-like protein; n=1; Solanum tuberosum|Rep: Elongation factor 1-alpha-like protein - Solanum tuberosum (Potato), partial (20%) or EG009944 homologue to UniRef100_Q2…	1097,2810	831,2705	5,56586136200104e-23	0,400543162219856
82	B2-T0 vs A2-T0	1	TC195672 UniRef100_Q41421 Cluster: Chlorophyll a/b binding protein; n=1; Solanum tuberosum|Rep: Chlorophyll a/b binding protein - Solanum tuberosum (Potato), complete or TC198377 homologue to UniRef100_Q41421 Cluster: Chlorophyll a/b binding protein; n=1; Solanum tuberosum|Rep: Chlorophyll a/b binding protein - Solanum tuberosum (Potato), complete	144,0372	801,7013	2,52063481593065e-299	-2,47662374945684	chr02	28758752_28759701	PGSC0003DMG400008299, PGSC0003DMG400008298, PGSC0003DMG400008299, PGSC0003DMG400008300, PGSC0003DMG400008301, PGSC0003DMG400008309	Chloroplast, photosynthesis	T0:A2>A1andB2		T1:A2>A1andB2
82	B2-T1 vs A2-T1	1	TC195672 UniRef100_Q41421 Cluster: Chlorophyll a/b binding protein; n=1; Solanum tuberosum|Rep: Chlorophyll a/b binding protein - Solanum tuberosum (Potato), complete or TC198377 homologue to UniRef100_Q41421 Cluster: Chlorophyll a/b binding protein; n=1; Solanum tuberosum|Rep: Chlorophyll a/b binding protein - Solanum tuberosum (Potato), complete	121,3709	221,2981	6,97872005402333e-16	-0,866568200936954
82	A1-T0 vs A2-T0	1	TC195672 UniRef100_Q41421 Cluster: Chlorophyll a/b binding protein; n=1; Solanum tuberosum|Rep: Chlorophyll a/b binding protein - Solanum tuberosum (Potato), complete or TC198377 homologue to UniRef100_Q41421 Cluster: Chlorophyll a/b binding protein; n=1; Solanum tuberosum|Rep: Chlorophyll a/b binding protein - Solanum tuberosum (Potato), complete	160,7641	801,9458	1,90731048643821e-278	-2,31855962609594
82	A1-T1 vs A2-T1	1	TC195672 UniRef100_Q41421 Cluster: Chlorophyll a/b binding protein; n=1; Solanum tuberosum|Rep: Chlorophyll a/b binding protein - Solanum tuberosum (Potato), complete or TC198377 homologue to UniRef100_Q41421 Cluster: Chlorophyll a/b binding protein; n=1; Solanum tuberosum|Rep: Chlorophyll a/b binding protein - Solanum tuberosum (Potato), complete	26,5530	220,2854	5,32636937260902e-143	-3,05242641012402
82	A1-T2 vs A2-T2	1	TC195672 UniRef100_Q41421 Cluster: Chlorophyll a/b binding protein; n=1; Solanum tuberosum|Rep: Chlorophyll a/b binding protein - Solanum tuberosum (Potato), complete or TC198377 homologue to UniRef100_Q41421 Cluster: Chlorophyll a/b binding protein; n=1; Solanum tuberosum|Rep: Chlorophyll a/b binding protein - Solanum tuberosum (Potato), complete	14,8054	51,3238	2,12459183787144e-15	-1,79350653141627
83	B2-T0 vs A2-T0	8	TC195717	4941,2443	1369,9933	0	1,85070553194027	chr08	42381577_42382821	PGSC0003DMG400012292	Keratin-associated protein 6-2 (KAP) (other)		T0:A2<A1andB2			T2:A2>A1andB2
83	B2-T1 vs A2-T1	49	TC195717	145,1276	37,6966	2,94556023011129e-38	1,94481430253838
83	B2-T2 vs A2-T2	26	TC195717	100,9984	3143,2663	0	-4,95985996829253
83	A1-T0 vs A2-T0	6	TC195717	2717,1218	1370,2529	5,75092411759211e-321	0,98763708418861
83	A1-T2 vs A2-T2	9	TC195717	2335,7654	3127,7088	5,17534686909535e-71	-0,421210798361089
84	B2-T0 vs A2-T0	6	TC195734 similar to UniRef100_A7R4R2 Cluster: Chromosome undetermined scaffold_763, whole genome shotgun sequence; n=2; Vitis vinifera|Rep: Chromosome undetermined scaffold_763, whole genome shotgun sequence - Vitis vinifera (Grape), partial (80%) or TC195947 similar to UniRef100_A7R4R2 Cluster: Chromosome undetermined scaffold_763, whole genome shotgun sequence; n=2; Vitis vinifera|Rep: Chromoso…	145,2632	103,6549	2,49930107804951e-06	0,486880920755099	chr06	2387707_2391926	PGSC0003DMG400020657	ribosomal protein L5, protein biosynthesis		T0:A2<A1andB2		T1:A2<A1andB2
84	B2-T1 vs A2-T1	5	TC195734 similar to UniRef100_A7R4R2 Cluster: Chromosome undetermined scaffold_763, whole genome shotgun sequence; n=2; Vitis vinifera|Rep: Chromosome undetermined scaffold_763, whole genome shotgun sequence - Vitis vinifera (Grape), partial (80%) or TC195947 similar to UniRef100_A7R4R2 Cluster: Chromosome undetermined scaffold_763, whole genome shotgun sequence; n=2; Vitis vinifera|Rep: Chromoso…	197,4768	65,3104	5,65607922132435e-39	1,59629941676793
84	A1-T0 vs A2-T0	5	TC195734 similar to UniRef100_A7R4R2 Cluster: Chromosome undetermined scaffold_763, whole genome shotgun sequence; n=2; Vitis vinifera|Rep: Chromosome undetermined scaffold_763, whole genome shotgun sequence - Vitis vinifera (Grape), partial (80%) or TC195947 similar to UniRef100_A7R4R2 Cluster: Chromosome undetermined scaffold_763, whole genome shotgun sequence; n=2; Vitis vinifera|Rep: Chromoso…	220,3266	103,6865	2,01636168952097e-32	1,08741542430654
84	A1-T1 vs A2-T1	6	TC195734 similar to UniRef100_A7R4R2 Cluster: Chromosome undetermined scaffold_763, whole genome shotgun sequence; n=2; Vitis vinifera|Rep: Chromosome undetermined scaffold_763, whole genome shotgun sequence - Vitis vinifera (Grape), partial (80%) or TC195947 similar to UniRef100_A7R4R2 Cluster: Chromosome undetermined scaffold_763, whole genome shotgun sequence; n=2; Vitis vinifera|Rep: Chromoso…	203,3836	64,7312	4,83331385715411e-62	1,65167022840875
84	A1-T2 vs A2-T2	4	TC195734 similar to UniRef100_A7R4R2 Cluster: Chromosome undetermined scaffold_763, whole genome shotgun sequence; n=2; Vitis vinifera|Rep: Chromosome undetermined scaffold_763, whole genome shotgun sequence - Vitis vinifera (Grape), partial (80%) or TC195947 similar to UniRef100_A7R4R2 Cluster: Chromosome undetermined scaffold_763, whole genome shotgun sequence; n=2; Vitis vinifera|Rep: Chromoso…	288,3197	169,8374	2,82407167135039e-19	0,763515102107375
85	B2-T0 vs A2-T0	2	TC195764 homologue to UniRef100_P14278 Cluster: Chlorophyll a-b binding protein 4, chloroplast precursor; n=1; Solanum lycopersicum|Rep: Chlorophyll a-b binding protein 4, chloroplast precursor - Solanum lycopersicum (Tomato) (Lycopersicon esculentum), complete or TC196073 homologue to UniRef100_P14278 Cluster: Chlorophyll a-b binding protein 4, chloroplast precursor; n=1; Solanum lycopersicum|Re…	3570,6958	3894,2828	7,37260340088642e-11	-0,125152421187232	chr07	41809200_41810202	PGSC0003DMG400006149	chloroplast, photosynthesis	T0:A2>A1andB2		T1:A2>A1andB2		T2:A2>A1andB2
85	B2-T1 vs A2-T1	4	TC195764 homologue to UniRef100_P14278 Cluster: Chlorophyll a-b binding protein 4, chloroplast precursor; n=1; Solanum lycopersicum|Rep: Chlorophyll a-b binding protein 4, chloroplast precursor - Solanum lycopersicum (Tomato) (Lycopersicon esculentum), complete or TC196073 homologue to UniRef100_P14278 Cluster: Chlorophyll a-b binding protein 4, chloroplast precursor; n=1; Solanum lycopersicum|Re…	3947,1718	4551,5919	4,89849345889248e-23	-0,205551910527874	chr07	51164911_51166234	PGSC0003DMG400019248
85	B2-T2 vs A2-T2	1	TC195764 homologue to UniRef100_P14278 Cluster: Chlorophyll a-b binding protein 4, chloroplast precursor; n=1; Solanum lycopersicum|Rep: Chlorophyll a-b binding protein 4, chloroplast precursor - Solanum lycopersicum (Tomato) (Lycopersicon esculentum), complete or TC196073 homologue to UniRef100_P14278 Cluster: Chlorophyll a-b binding protein 4, chloroplast precursor; n=1; Solanum lycopersicum|Re…	2063,1584	3063,9014	1,86402595222743e-73	-0,570515312654603	chr03	986955_987993	PGSC0003DMG400013417
85	A1-T1 vs A2-T1	2	TC195764 homologue to UniRef100_P14278 Cluster: Chlorophyll a-b binding protein 4, chloroplast precursor; n=1; Solanum lycopersicum|Rep: Chlorophyll a-b binding protein 4, chloroplast precursor - Solanum lycopersicum (Tomato) (Lycopersicon esculentum), complete or TC196073 homologue to UniRef100_P14278 Cluster: Chlorophyll a-b binding protein 4, chloroplast precursor; n=1; Solanum lycopersicum|Re…	3634,0829	4530,7638	1,81569741163491e-81	-0,318162963929875
85	A1-T2 vs A2-T2	1	TC195764 homologue to UniRef100_P14278 Cluster: Chlorophyll a-b binding protein 4, chloroplast precursor; n=1; Solanum lycopersicum|Rep: Chlorophyll a-b binding protein 4, chloroplast precursor - Solanum lycopersicum (Tomato) (Lycopersicon esculentum), complete or TC196073 homologue to UniRef100_P14278 Cluster: Chlorophyll a-b binding protein 4, chloroplast precursor; n=1; Solanum lycopersicum|Re…	1567,0605	3047,7242	2,93323627878555e-299	-0,959671468245156
86	B2-T0 vs A2-T0	8	TC195806 UniRef100_Q3HVK4 Cluster: Ribosomal protein S6-like protein; n=1; Solanum tuberosum|Rep: Ribosomal protein S6-like protein - Solanum tuberosum (Potato), complete	143,6359	231,4514	7,37379839121721e-15	-0,688292673407105	chr12	55950333_55953382	PGSC0003DMG400029283	protein biosynthesis	T0:A2>A1andB2		T1:A2>A1andB2			T2:A2<A1andB2
86	B2-T1 vs A2-T1	5	TC195806 UniRef100_Q3HVK4 Cluster: Ribosomal protein S6-like protein; n=1; Solanum tuberosum|Rep: Ribosomal protein S6-like protein - Solanum tuberosum (Potato), complete	100,2333	440,2561	1,17828039479736e-108	-2,13498151051628
86	B2-T2 vs A2-T2	7	TC195806 UniRef100_Q3HVK4 Cluster: Ribosomal protein S6-like protein; n=1; Solanum tuberosum|Rep: Ribosomal protein S6-like protein - Solanum tuberosum (Potato), complete	220,9115	138,0310	9,87090514560026e-09	0,678476007086333
86	A1-T0 vs A2-T0	6	TC195806 UniRef100_Q3HVK4 Cluster: Ribosomal protein S6-like protein; n=1; Solanum tuberosum|Rep: Ribosomal protein S6-like protein - Solanum tuberosum (Potato), complete	120,1314	231,1901	3,59469813455949e-24	-0,944466228320465
86	A1-T1 vs A2-T1	7	TC195806 UniRef100_Q3HVK4 Cluster: Ribosomal protein S6-like protein; n=1; Solanum tuberosum|Rep: Ribosomal protein S6-like protein - Solanum tuberosum (Potato), complete	187,4874	438,2415	1,59089087452295e-85	-1,22493276733252
86	A1-T2 vs A2-T2	5	TC195806 UniRef100_Q3HVK4 Cluster: Ribosomal protein S6-like protein; n=1; Solanum tuberosum|Rep: Ribosomal protein S6-like protein - Solanum tuberosum (Potato), complete	184,7308	136,8635	1,48658054302166e-05	0,432686689672788
87	B2-T0 vs A2-T0	6	TC195822 homologue to UniRef100_Q5QHT4 Cluster: 70 kDa heat shock cognate protein 1; n=1; Vigna radiata|Rep: 70 kDa heat shock cognate protein 1 - Vigna radiata, partial (38%) or TC208728 homologue to UniRef100_P27322 Cluster: Heat shock cognate 70 kDa protein 2; n=1; Solanum lycopersicum|Rep: Heat shock cognate 70 kDa protein 2 - Solanum lycopersicum (Tomato) (Lycopersicon esculentum), partial (…	1380,0168	1638,1025	3,87668083272745e-16	-0,247339830095898	chr09	6277193_6280662	PGSC0003DMG400008917	protein conformation, chaperone	T0:A2>A1andB2		T1:A2>A1andB2			T2:A2<A1andB2
87	B2-T1 vs A2-T1	9	TC195822 homologue to UniRef100_Q5QHT4 Cluster: 70 kDa heat shock cognate protein 1; n=1; Vigna radiata|Rep: 70 kDa heat shock cognate protein 1 - Vigna radiata, partial (38%) or TC208728 homologue to UniRef100_P27322 Cluster: Heat shock cognate 70 kDa protein 2; n=1; Solanum lycopersicum|Rep: Heat shock cognate 70 kDa protein 2 - Solanum lycopersicum (Tomato) (Lycopersicon esculentum), partial (…	1710,4805	2691,6986	4,70475890833597e-109	-0,654115194912969
87	B2-T2 vs A2-T2	6	TC195822 homologue to UniRef100_Q5QHT4 Cluster: 70 kDa heat shock cognate protein 1; n=1; Vigna radiata|Rep: 70 kDa heat shock cognate protein 1 - Vigna radiata, partial (38%) or TC208728 homologue to UniRef100_P27322 Cluster: Heat shock cognate 70 kDa protein 2; n=1; Solanum lycopersicum|Rep: Heat shock cognate 70 kDa protein 2 - Solanum lycopersicum (Tomato) (Lycopersicon esculentum), partial (…	2288,1575	1797,7186	1,55066298374946e-23	0,348019155472108
87	A1-T0 vs A2-T0	5	TC195822 homologue to UniRef100_Q5QHT4 Cluster: 70 kDa heat shock cognate protein 1; n=1; Vigna radiata|Rep: 70 kDa heat shock cognate protein 1 - Vigna radiata, partial (38%) or TC208728 homologue to UniRef100_P27322 Cluster: Heat shock cognate 70 kDa protein 2; n=1; Solanum lycopersicum|Rep: Heat shock cognate 70 kDa protein 2 - Solanum lycopersicum (Tomato) (Lycopersicon esculentum), partial (…	1253,6915	1638,6021	3,75912728508435e-35	-0,386283258456092
87	A1-T1 vs A2-T1	8	TC195822 homologue to UniRef100_Q5QHT4 Cluster: 70 kDa heat shock cognate protein 1; n=1; Vigna radiata|Rep: 70 kDa heat shock cognate protein 1 - Vigna radiata, partial (38%) or TC208728 homologue to UniRef100_P27322 Cluster: Heat shock cognate 70 kDa protein 2; n=1; Solanum lycopersicum|Rep: Heat shock cognate 70 kDa protein 2 - Solanum lycopersicum (Tomato) (Lycopersicon esculentum), partial (…	1468,9976	2679,3814	3,08577663749711e-291	-0,867067899230531
87	A1-T2 vs A2-T2	5	TC195822 homologue to UniRef100_Q5QHT4 Cluster: 70 kDa heat shock cognate protein 1; n=1; Vigna radiata|Rep: 70 kDa heat shock cognate protein 1 - Vigna radiata, partial (38%) or TC208728 homologue to UniRef100_P27322 Cluster: Heat shock cognate 70 kDa protein 2; n=1; Solanum lycopersicum|Rep: Heat shock cognate 70 kDa protein 2 - Solanum lycopersicum (Tomato) (Lycopersicon esculentum), partial (…	2002,5363	1788,2267	1,23881791115678e-08	0,163298762991334
88	B2-T0 vs A2-T0	4	TC195824 UniRef100_Q7EUR6 Cluster: AT4g05320/C17L7_240; n=8; core eudicotyledons|Rep: AT4g05320/C17L7_240 - Arabidopsis thaliana (Mouse-ear cress), partial (75%) or TC209808 UniRef100_P93135 Cluster: Polyubiquitin; n=1; Fragaria x ananassa|Rep: Polyubiquitin - Fragaria ananassa (Strawberry), partial (49%) or TC213625 UniRef100_P93135 Cluster: Polyubiquitin; n=1; Fragaria x ananassa|Rep: Polyubiqu…	277,2717	55,1206	4,04219262423193e-126	2,330636024972	?	?	?	ambiguous annotation		T0:A2<A1andB2
88	B2-T1 vs A2-T1	7	TC195824 UniRef100_Q7EUR6 Cluster: AT4g05320/C17L7_240; n=8; core eudicotyledons|Rep: AT4g05320/C17L7_240 - Arabidopsis thaliana (Mouse-ear cress), partial (75%) or TC209808 UniRef100_P93135 Cluster: Polyubiquitin; n=1; Fragaria x ananassa|Rep: Polyubiquitin - Fragaria ananassa (Strawberry), partial (49%) or TC213625 UniRef100_P93135 Cluster: Polyubiquitin; n=1; Fragaria x ananassa|Rep: Polyubiqu…	5,0924	182,3362	2,73255082257613e-95	-5,16210330899865
88	B2-T2 vs A2-T2	5	TC195824 UniRef100_Q7EUR6 Cluster: AT4g05320/C17L7_240; n=8; core eudicotyledons|Rep: AT4g05320/C17L7_240 - Arabidopsis thaliana (Mouse-ear cress), partial (75%) or TC209808 UniRef100_P93135 Cluster: Polyubiquitin; n=1; Fragaria x ananassa|Rep: Polyubiquitin - Fragaria ananassa (Strawberry), partial (49%) or TC213625 UniRef100_P93135 Cluster: Polyubiquitin; n=1; Fragaria x ananassa|Rep: Polyubiqu…	416,1614	284,2790	7,26985312488782e-11	0,549835728544984
88	A1-T0 vs A2-T0	5	TC195824 UniRef100_Q7EUR6 Cluster: AT4g05320/C17L7_240; n=8; core eudicotyledons|Rep: AT4g05320/C17L7_240 - Arabidopsis thaliana (Mouse-ear cress), partial (75%) or TC209808 UniRef100_P93135 Cluster: Polyubiquitin; n=1; Fragaria x ananassa|Rep: Polyubiquitin - Fragaria ananassa (Strawberry), partial (49%) or TC213625 UniRef100_P93135 Cluster: Polyubiquitin; n=1; Fragaria x ananassa|Rep: Polyubiqu…	156,4032	55,2958	1,25002518994139e-38	1,50002940299982
88	A1-T1 vs A2-T1	5	TC195824 UniRef100_Q7EUR6 Cluster: AT4g05320/C17L7_240; n=8; core eudicotyledons|Rep: AT4g05320/C17L7_240 - Arabidopsis thaliana (Mouse-ear cress), partial (75%) or TC209808 UniRef100_P93135 Cluster: Polyubiquitin; n=1; Fragaria x ananassa|Rep: Polyubiquitin - Fragaria ananassa (Strawberry), partial (49%) or TC213625 UniRef100_P93135 Cluster: Polyubiquitin; n=1; Fragaria x ananassa|Rep: Polyubiqu…	344,9185	181,2215	2,27953087499439e-43	0,928501293899878
89	B2-T0 vs A2-T0	7	TC195824 UniRef100_Q7EUR6 Cluster: AT4g05320/C17L7_240; n=8; core eudicotyledons|Rep: AT4g05320/C17L7_240 - Arabidopsis thaliana (Mouse-ear cress), partial (75%) or TC213625 UniRef100_P93135 Cluster: Polyubiquitin; n=1; Fragaria x ananassa|Rep: Polyubiquitin - Fragaria ananassa (Strawberry), partial (57%) or CV651486 similar to UniRef100_A0C654 Cluster: Chromosome undetermined scaffold_151, whole…	583,7718	873,1953	5,93493039524391e-39	-0,580899963499639	?	?	?	ambiguous annotation	T0:A2>A1andB2				T2:A2>A1andB2
89	B2-T1 vs A2-T1	18	TC195824 UniRef100_Q7EUR6 Cluster: AT4g05320/C17L7_240; n=8; core eudicotyledons|Rep: AT4g05320/C17L7_240 - Arabidopsis thaliana (Mouse-ear cress), partial (75%) or TC213625 UniRef100_P93135 Cluster: Polyubiquitin; n=1; Fragaria x ananassa|Rep: Polyubiquitin - Fragaria ananassa (Strawberry), partial (57%) or CV651486 similar to UniRef100_A0C654 Cluster: Chromosome undetermined scaffold_151, whole…	1152,3417	855,4407	3,51018870319495e-24	0,429828874033964
89	B2-T2 vs A2-T2	1	TC195824 UniRef100_Q7EUR6 Cluster: AT4g05320/C17L7_240; n=8; core eudicotyledons|Rep: AT4g05320/C17L7_240 - Arabidopsis thaliana (Mouse-ear cress), partial (75%) or TC213625 UniRef100_P93135 Cluster: Polyubiquitin; n=1; Fragaria x ananassa|Rep: Polyubiquitin - Fragaria ananassa (Strawberry), partial (57%) or CV651486 similar to UniRef100_A0C654 Cluster: Chromosome undetermined scaffold_151, whole…	761,6339	1317,2478	2,02382644962339e-56	-0,790357209055498
89	A1-T0 vs A2-T0	10	TC195824 UniRef100_Q7EUR6 Cluster: AT4g05320/C17L7_240; n=8; core eudicotyledons|Rep: AT4g05320/C17L7_240 - Arabidopsis thaliana (Mouse-ear cress), partial (75%) or TC213625 UniRef100_P93135 Cluster: Polyubiquitin; n=1; Fragaria x ananassa|Rep: Polyubiquitin - Fragaria ananassa (Strawberry), partial (57%) or CV651486 similar to UniRef100_A0C654 Cluster: Chromosome undetermined scaffold_151, whole…	408,0934	873,2957	7,82065356944216e-110	-1,09757069175478
89	A1-T2 vs A2-T2	4	TC195824 UniRef100_Q7EUR6 Cluster: AT4g05320/C17L7_240; n=8; core eudicotyledons|Rep: AT4g05320/C17L7_240 - Arabidopsis thaliana (Mouse-ear cress), partial (75%) or TC213625 UniRef100_P93135 Cluster: Polyubiquitin; n=1; Fragaria x ananassa|Rep: Polyubiquitin - Fragaria ananassa (Strawberry), partial (57%) or CV651486 similar to UniRef100_A0C654 Cluster: Chromosome undetermined scaffold_151, whole…	1171,0775	1310,7315	3,62943666137798e-06	-0,162535605540019
90	B2-T0 vs A2-T0	16	TC195862 homologue to UniRef100_P07369 Cluster: Chlorophyll a-b binding protein 3C, chloroplast precursor; n=1; Solanum lycopersicum|Rep: Chlorophyll a-b binding protein 3C, chloroplast precursor - Solanum lycopersicum (Tomato) (Lycopersicon esculentum), complete	893,5118	1250,1695	2,73476283185212e-40	-0,484564997652215	chr08	29098683_29099815	PGSC0003DMG400007375	Chloroplast, photosynthesis	T0:A2>A1andB2				T2:A2>A1andB2
90	B2-T1 vs A2-T1	3	TC195862 homologue to UniRef100_P07369 Cluster: Chlorophyll a-b binding protein 3C, chloroplast precursor; n=1; Solanum lycopersicum|Rep: Chlorophyll a-b binding protein 3C, chloroplast precursor - Solanum lycopersicum (Tomato) (Lycopersicon esculentum), complete	300,6998	506,1107	2,42826182947703e-27	-0,751128869524342	chr03	971800..972800	PGSC0003DMG400013414
90	B2-T2 vs A2-T2	16	TC195862 homologue to UniRef100_P07369 Cluster: Chlorophyll a-b binding protein 3C, chloroplast precursor; n=1; Solanum lycopersicum|Rep: Chlorophyll a-b binding protein 3C, chloroplast precursor - Solanum lycopersicum (Tomato) (Lycopersicon esculentum), complete	325,1860	557,4159	3,42427480706283e-24	-0,777489145677877
90	A1-T0 vs A2-T0	9	TC195862 homologue to UniRef100_P07369 Cluster: Chlorophyll a-b binding protein 3C, chloroplast precursor; n=1; Solanum lycopersicum|Rep: Chlorophyll a-b binding protein 3C, chloroplast precursor - Solanum lycopersicum (Tomato) (Lycopersicon esculentum), complete	811,4758	1250,0529	4,48550039866261e-62	-0,62336913960065
90	A1-T1 vs A2-T1	10	TC195862 homologue to UniRef100_P07369 Cluster: Chlorophyll a-b binding protein 3C, chloroplast precursor; n=1; Solanum lycopersicum|Rep: Chlorophyll a-b binding protein 3C, chloroplast precursor - Solanum lycopersicum (Tomato) (Lycopersicon esculentum), complete	718,3167	504,1275	4,02642880077368e-32	0,51083154691289
90	A1-T2 vs A2-T2	14	TC195862 homologue to UniRef100_P07369 Cluster: Chlorophyll a-b binding protein 3C, chloroplast precursor; n=1; Solanum lycopersicum|Rep: Chlorophyll a-b binding protein 3C, chloroplast precursor - Solanum lycopersicum (Tomato) (Lycopersicon esculentum), complete	250,3456	554,0341	6,16974354971905e-75	-1,14605354314968
91	B2-T0 vs A2-T0	1	TC195879 homologue to UniRef100_P07369 Cluster: Chlorophyll a-b binding protein 3C, chloroplast precursor; n=1; Solanum lycopersicum|Rep: Chlorophyll a-b binding protein 3C, chloroplast precursor - Solanum lycopersicum (Tomato) (Lycopersicon esculentum), complete or TC213006 homologue to UniRef100_P26575 Cluster: Ribulose bisphosphate carboxylase small chain 2A, chloroplast precursor; n=1; Solanu…	134,8162	203,0370	1,88163416386409e-10	-0,590748955435908	?	?	?	ambiguous annotation			T1:A2>A1andB2		T2:A2>A1andB2
91	B2-T1 vs A2-T1	1	TC195879 homologue to UniRef100_P07369 Cluster: Chlorophyll a-b binding protein 3C, chloroplast precursor; n=1; Solanum lycopersicum|Rep: Chlorophyll a-b binding protein 3C, chloroplast precursor - Solanum lycopersicum (Tomato) (Lycopersicon esculentum), complete or TC213006 homologue to UniRef100_P26575 Cluster: Ribulose bisphosphate carboxylase small chain 2A, chloroplast precursor; n=1; Solanu…	62,6723	133,1912	5,33864002034023e-14	-1,08759943248321
91	B2-T2 vs A2-T2	1	TC195879 homologue to UniRef100_P07369 Cluster: Chlorophyll a-b binding protein 3C, chloroplast precursor; n=1; Solanum lycopersicum|Rep: Chlorophyll a-b binding protein 3C, chloroplast precursor - Solanum lycopersicum (Tomato) (Lycopersicon esculentum), complete or TC213006 homologue to UniRef100_P26575 Cluster: Ribulose bisphosphate carboxylase small chain 2A, chloroplast precursor; n=1; Solanu…	46,5124	100,2504	8,43323380126449e-09	-1,10791919386525
91	A1-T0 vs A2-T0	1	TC195879 homologue to UniRef100_P07369 Cluster: Chlorophyll a-b binding protein 3C, chloroplast precursor; n=1; Solanum lycopersicum|Rep: Chlorophyll a-b binding protein 3C, chloroplast precursor - Solanum lycopersicum (Tomato) (Lycopersicon esculentum), complete or TC213006 homologue to UniRef100_P26575 Cluster: Ribulose bisphosphate carboxylase small chain 2A, chloroplast precursor; n=1; Solanu…	583,8905	203,0990	2,63701824722997e-142	1,52351487019671
91	A1-T1 vs A2-T1	1	TC195879 homologue to UniRef100_P07369 Cluster: Chlorophyll a-b binding protein 3C, chloroplast precursor; n=1; Solanum lycopersicum|Rep: Chlorophyll a-b binding protein 3C, chloroplast precursor - Solanum lycopersicum (Tomato) (Lycopersicon esculentum), complete or TC213006 homologue to UniRef100_P26575 Cluster: Ribulose bisphosphate carboxylase small chain 2A, chloroplast precursor; n=1; Solanu…	100,2595	132,5817	4,44978239830524e-05	-0,403142569456988
91	A1-T2 vs A2-T2	1	TC195879 homologue to UniRef100_P07369 Cluster: Chlorophyll a-b binding protein 3C, chloroplast precursor; n=1; Solanum lycopersicum|Rep: Chlorophyll a-b binding protein 3C, chloroplast precursor - Solanum lycopersicum (Tomato) (Lycopersicon esculentum), complete or TC213006 homologue to UniRef100_P26575 Cluster: Ribulose bisphosphate carboxylase small chain 2A, chloroplast precursor; n=1; Solanu…	43,3696	99,7210	5,91020235349978e-16	-1,20121209756863
92	B2-T0 vs A2-T0	2	TC195912 homologue to UniRef100_Q38JH6 Cluster: RAD23-like; n=1; Solanum tuberosum|Rep: RAD23-like - Solanum tuberosum (Potato), complete or TC203999 homologue to UniRef100_Q38JH6 Cluster: RAD23-like; n=1; Solanum tuberosum|Rep: RAD23-like - Solanum tuberosum (Potato), complete	160,2460	206,8167	2,8747749488372e-05	-0,368064133745544	chr02	21140776_21147402	PGSC0003DMG400024190	DNA binding, protein degradation	T0:A2>A1andB2		T1:A2>A1andB2
92	B2-T1 vs A2-T1	2	TC195912 homologue to UniRef100_Q38JH6 Cluster: RAD23-like; n=1; Solanum tuberosum|Rep: RAD23-like - Solanum tuberosum (Potato), complete or TC203999 homologue to UniRef100_Q38JH6 Cluster: RAD23-like; n=1; Solanum tuberosum|Rep: RAD23-like - Solanum tuberosum (Potato), complete	71,0991	317,3124	8,66615362969786e-80	-2,15800052366592
92	A1-T0 vs A2-T0	2	TC195912 homologue to UniRef100_Q38JH6 Cluster: RAD23-like; n=1; Solanum tuberosum|Rep: RAD23-like - Solanum tuberosum (Potato), complete or TC203999 homologue to UniRef100_Q38JH6 Cluster: RAD23-like; n=1; Solanum tuberosum|Rep: RAD23-like - Solanum tuberosum (Potato), complete	87,6273	206,8798	1,53216554169451e-32	-1,23934043227194
92	A1-T1 vs A2-T1	2	TC195912 homologue to UniRef100_Q38JH6 Cluster: RAD23-like; n=1; Solanum tuberosum|Rep: RAD23-like - Solanum tuberosum (Potato), complete or TC203999 homologue to UniRef100_Q38JH6 Cluster: RAD23-like; n=1; Solanum tuberosum|Rep: RAD23-like - Solanum tuberosum (Potato), complete	127,3194	315,8604	6,53426751438169e-69	-1,31083505476926
92	A1-T2 vs A2-T2	2	TC195912 homologue to UniRef100_Q38JH6 Cluster: RAD23-like; n=1; Solanum tuberosum|Rep: RAD23-like - Solanum tuberosum (Potato), complete or TC203999 homologue to UniRef100_Q38JH6 Cluster: RAD23-like; n=1; Solanum tuberosum|Rep: RAD23-like - Solanum tuberosum (Potato), complete	113,8858	200,5156	1,55019382595903e-16	-0,816127244064179
93	B2-T0 vs A2-T0	27	TC195948	343,9847	22,6710	3,02301658452211e-280	3,92342449023612	chr01	78897479_78898744	PGSC0003DMG400000708	Glycine-rich RNA binding protein (other)		T0:A2<A1andB2
93	B2-T1 vs A2-T1	9	TC195948	11,4149	103,0023	1,1879440086016e-39	-3,17368149931115
93	B2-T2 vs A2-T2	25	TC195948	506,0929	329,8635	1,48811740612747e-15	0,617532945476921
93	A1-T0 vs A2-T0	24	TC195948	342,3782	22,6779	1,71931314857751e-278	3,91623116285203
93	A1-T1 vs A2-T1	17	TC195948	252,4096	103,0915	1,1801009332955e-53	1,29184109186707
94	B2-T0 vs A2-T0	13	TC195952 homologue to UniRef100_Q0PWS7 Cluster: Chloroplast pigment-binding protein CP29; n=1; Nicotiana tabacum|Rep: Chloroplast pigment-binding protein CP29 - Nicotiana tabacum (Common tobacco), complete or TC222613 homologue to UniRef100_O24561 Cluster: Chlorophyll a/b-binding protein CP29 precursor; n=1; Zea mays|Rep: Chlorophyll a/b-binding protein CP29 precursor - Zea mays (Maize), partial …	1635,7037	1425,4274	2,28043240439771e-11	0,198516802492206	chr09	128542_130405	PGSC0003DMG400008488	Chloroplast, photosynthesis		T0:A2<A1andB2		T1:A2<A1andB2	T2:A2>A1andB2
94	B2-T1 vs A2-T1	16	TC195952 homologue to UniRef100_Q0PWS7 Cluster: Chloroplast pigment-binding protein CP29; n=1; Nicotiana tabacum|Rep: Chloroplast pigment-binding protein CP29 - Nicotiana tabacum (Common tobacco), complete or TC222613 homologue to UniRef100_O24561 Cluster: Chlorophyll a/b-binding protein CP29 precursor; n=1; Zea mays|Rep: Chlorophyll a/b-binding protein CP29 precursor - Zea mays (Maize), partial …	1072,1139	921,0373	2,54251953315886e-07	0,219126695775954
94	B2-T2 vs A2-T2	7	TC195952 homologue to UniRef100_Q0PWS7 Cluster: Chloroplast pigment-binding protein CP29; n=1; Nicotiana tabacum|Rep: Chloroplast pigment-binding protein CP29 - Nicotiana tabacum (Common tobacco), complete or TC222613 homologue to UniRef100_O24561 Cluster: Chlorophyll a/b-binding protein CP29 precursor; n=1; Zea mays|Rep: Chlorophyll a/b-binding protein CP29 precursor - Zea mays (Maize), partial …	555,9018	1060,2173	7,76365471022074e-60	-0,931458071366825
94	A1-T0 vs A2-T0	17	TC195952 homologue to UniRef100_Q0PWS7 Cluster: Chloroplast pigment-binding protein CP29; n=1; Nicotiana tabacum|Rep: Chloroplast pigment-binding protein CP29 - Nicotiana tabacum (Common tobacco), complete or TC222613 homologue to UniRef100_O24561 Cluster: Chlorophyll a/b-binding protein CP29 precursor; n=1; Zea mays|Rep: Chlorophyll a/b-binding protein CP29 precursor - Zea mays (Maize), partial …	1829,3497	1426,3448	8,08220889581382e-36	0,359008161486484
94	A1-T1 vs A2-T1	17	TC195952 homologue to UniRef100_Q0PWS7 Cluster: Chloroplast pigment-binding protein CP29; n=1; Nicotiana tabacum|Rep: Chloroplast pigment-binding protein CP29 - Nicotiana tabacum (Common tobacco), complete or TC222613 homologue to UniRef100_O24561 Cluster: Chlorophyll a/b-binding protein CP29 precursor; n=1; Zea mays|Rep: Chlorophyll a/b-binding protein CP29 precursor - Zea mays (Maize), partial …	1368,8509	916,8751	3,72731933712586e-74	0,578168213782518
94	A1-T2 vs A2-T2	7	TC195952 homologue to UniRef100_Q0PWS7 Cluster: Chloroplast pigment-binding protein CP29; n=1; Nicotiana tabacum|Rep: Chloroplast pigment-binding protein CP29 - Nicotiana tabacum (Common tobacco), complete or TC222613 homologue to UniRef100_O24561 Cluster: Chlorophyll a/b-binding protein CP29 precursor; n=1; Zea mays|Rep: Chlorophyll a/b-binding protein CP29 precursor - Zea mays (Maize), partial …	714,6081	1054,6195	1,37203423003845e-41	-0,56149841139184
95	B2-T0 vs A2-T0	2	TC196005 homologue to UniRef100_Q2WEC9 Cluster: Cationic peroxidase precursor; n=1; Solanum lycopersicum|Rep: Cationic peroxidase precursor - Solanum lycopersicum (Tomato) (Lycopersicon esculentum), partial (86%)	21,3915	0,3165	8,27341829664958e-25	6,07867221300199	chr01	74724083_74725745	PGSC0003DMG400012589	oxidative stress, ROS		T0:A2<A1andB2				T2:A2<A1andB2
95	B2-T1 vs A2-T1	5	TC196005 homologue to UniRef100_Q2WEC9 Cluster: Cationic peroxidase precursor; n=1; Solanum lycopersicum|Rep: Cationic peroxidase precursor - Solanum lycopersicum (Tomato) (Lycopersicon esculentum), partial (86%)	526,2107	1826,7681	0	-1,79558095190812
95	B2-T2 vs A2-T2	11	TC196005 homologue to UniRef100_Q2WEC9 Cluster: Cationic peroxidase precursor; n=1; Solanum lycopersicum|Rep: Cationic peroxidase precursor - Solanum lycopersicum (Tomato) (Lycopersicon esculentum), partial (86%)	1506,3382	538,8456	3,70885018161256e-180	1,48310171022847
95	A1-T0 vs A2-T0	2	TC196005 homologue to UniRef100_Q2WEC9 Cluster: Cationic peroxidase precursor; n=1; Solanum lycopersicum|Rep: Cationic peroxidase precursor - Solanum lycopersicum (Tomato) (Lycopersicon esculentum), partial (86%)	31,8305	0,3166	1,96025399228756e-37	6,65160363217635
95	A1-T2 vs A2-T2	28	TC196005 homologue to UniRef100_Q2WEC9 Cluster: Cationic peroxidase precursor; n=1; Solanum lycopersicum|Rep: Cationic peroxidase precursor - Solanum lycopersicum (Tomato) (Lycopersicon esculentum), partial (86%)	964,9747	541,7138	4,1289591143131e-70	0,832960391599161
96	B2-T1 vs A2-T1	4	TC196009 similar to UniRef100_A7NXU6 Cluster: Chromosome chr5 scaffold_2, whole genome shotgun sequence; n=1; Vitis vinifera|Rep: Chromosome chr5 scaffold_2, whole genome shotgun sequence - Vitis vinifera (Grape), partial (48%) or TC215801 homologue to UniRef100_A7NXU6 Cluster: Chromosome chr5 scaffold_2, whole genome shotgun sequence; n=1; Vitis vinifera|Rep: Chromosome chr5 scaffold_2, whole ge…	62,8490	158,2462	8,12372376784618e-22	-1,33221053583324	chr09	50385830_50394950	PGSC0003DMG400029663	Glutathione reductase, regeneration of glutathione, oxidative burst, biotic stress, defense			T1:A2>A1andB2			T2:A2<A1andB2
96	B2-T2 vs A2-T2	2	TC196009 similar to UniRef100_A7NXU6 Cluster: Chromosome chr5 scaffold_2, whole genome shotgun sequence; n=1; Vitis vinifera|Rep: Chromosome chr5 scaffold_2, whole genome shotgun sequence - Vitis vinifera (Grape), partial (48%) or TC215801 homologue to UniRef100_A7NXU6 Cluster: Chromosome chr5 scaffold_2, whole genome shotgun sequence; n=1; Vitis vinifera|Rep: Chromosome chr5 scaffold_2, whole ge…	246,0208	117,2409	4,21341287440317e-19	1,06930363140712
96	A1-T0 vs A2-T0	3	TC196009 similar to UniRef100_A7NXU6 Cluster: Chromosome chr5 scaffold_2, whole genome shotgun sequence; n=1; Vitis vinifera|Rep: Chromosome chr5 scaffold_2, whole genome shotgun sequence - Vitis vinifera (Grape), partial (48%) or TC215801 homologue to UniRef100_A7NXU6 Cluster: Chromosome chr5 scaffold_2, whole genome shotgun sequence; n=1; Vitis vinifera|Rep: Chromosome chr5 scaffold_2, whole ge…	41,3320	66,1518	4,58445403795818e-05	-0,67852151955414
96	A1-T1 vs A2-T1	4	TC196009 similar to UniRef100_A7NXU6 Cluster: Chromosome chr5 scaffold_2, whole genome shotgun sequence; n=1; Vitis vinifera|Rep: Chromosome chr5 scaffold_2, whole genome shotgun sequence - Vitis vinifera (Grape), partial (48%) or TC215801 homologue to UniRef100_A7NXU6 Cluster: Chromosome chr5 scaffold_2, whole genome shotgun sequence; n=1; Vitis vinifera|Rep: Chromosome chr5 scaffold_2, whole ge…	95,8790	157,5221	6,72162578332104e-14	-0,716267185649502
96	A1-T2 vs A2-T2	2	TC196009 similar to UniRef100_A7NXU6 Cluster: Chromosome chr5 scaffold_2, whole genome shotgun sequence; n=1; Vitis vinifera|Rep: Chromosome chr5 scaffold_2, whole genome shotgun sequence - Vitis vinifera (Grape), partial (48%) or TC215801 homologue to UniRef100_A7NXU6 Cluster: Chromosome chr5 scaffold_2, whole genome shotgun sequence; n=1; Vitis vinifera|Rep: Chromosome chr5 scaffold_2, whole ge…	266,1927	116,6219	3,0379530523692e-35	1,1906322009587
97	B2-T0 vs A2-T0	2	TC196036 UniRef100_Q2VCJ2 Cluster: Ribosomal protein L3-like; n=1; Solanum tuberosum|Rep: Ribosomal protein L3-like - Solanum tuberosum (Potato), complete or TC196190 UniRef100_Q2VCJ2 Cluster: Ribosomal protein L3-like; n=1; Solanum tuberosum|Rep: Ribosomal protein L3-like - Solanum tuberosum (Potato), complete	65,6669	27,3776	2,01598720738168e-13	1,26217335002163	chr01	74318900..74321990	PGSC0003DMG400029760	protein biosynthesis		T0:A2<A1andB2		T1:A2<A1andB2		T2:A2<A1andB2
97	B2-T1 vs A2-T1	2	TC196036 UniRef100_Q2VCJ2 Cluster: Ribosomal protein L3-like; n=1; Solanum tuberosum|Rep: Ribosomal protein L3-like - Solanum tuberosum (Potato), complete or TC196190 UniRef100_Q2VCJ2 Cluster: Ribosomal protein L3-like; n=1; Solanum tuberosum|Rep: Ribosomal protein L3-like - Solanum tuberosum (Potato), complete	73,3148	18,5848	1,26274293882513e-20	1,97997867732141
97	B2-T2 vs A2-T2	2	TC196036 UniRef100_Q2VCJ2 Cluster: Ribosomal protein L3-like; n=1; Solanum tuberosum|Rep: Ribosomal protein L3-like - Solanum tuberosum (Potato), complete or TC196190 UniRef100_Q2VCJ2 Cluster: Ribosomal protein L3-like; n=1; Solanum tuberosum|Rep: Ribosomal protein L3-like - Solanum tuberosum (Potato), complete	88,3736	38,6382	4,95121953988245e-09	1,19358935978318
97	A1-T0 vs A2-T0	3	TC196036 UniRef100_Q2VCJ2 Cluster: Ribosomal protein L3-like; n=1; Solanum tuberosum|Rep: Ribosomal protein L3-like - Solanum tuberosum (Potato), complete or TC196190 UniRef100_Q2VCJ2 Cluster: Ribosomal protein L3-like; n=1; Solanum tuberosum|Rep: Ribosomal protein L3-like - Solanum tuberosum (Potato), complete	105,4385	27,3859	1,29628464700921e-38	1,94489585910282
97	A1-T1 vs A2-T1	2	TC196036 UniRef100_Q2VCJ2 Cluster: Ribosomal protein L3-like; n=1; Solanum tuberosum|Rep: Ribosomal protein L3-like - Solanum tuberosum (Potato), complete or TC196190 UniRef100_Q2VCJ2 Cluster: Ribosomal protein L3-like; n=1; Solanum tuberosum|Rep: Ribosomal protein L3-like - Solanum tuberosum (Potato), complete	79,1660	18,4998	4,09533075546128e-34	2,09737256238529
97	A1-T2 vs A2-T2	2	TC196036 UniRef100_Q2VCJ2 Cluster: Ribosomal protein L3-like; n=1; Solanum tuberosum|Rep: Ribosomal protein L3-like - Solanum tuberosum (Potato), complete or TC196190 UniRef100_Q2VCJ2 Cluster: Ribosomal protein L3-like; n=1; Solanum tuberosum|Rep: Ribosomal protein L3-like - Solanum tuberosum (Potato), complete	99,3519	38,4341	4,83230448726527e-17	1,37015882814952
98	B2-T0 vs A2-T0	20	TC196050 similar to UniRef100_Q9SLR7 Cluster: Thiamin biosynthetic enzyme; n=1; Glycine max|Rep: Thiamin biosynthetic enzyme - Glycine max (Soybean), partial (85%) or TC221400 homologue to UniRef100_O23787 Cluster: Thiazole biosynthetic enzyme, chloroplast precursor; n=1; Citrus sinensis|Rep: Thiazole biosynthetic enzyme, chloroplast precursor - Citrus sinensis (Sweet orange), partial (74%)	620,7548	239,6009	1,84101598672022e-128	1,37339034613303	chr07	50569915_50572135	PGSC0003DMG400019257	Chloroplast, cofactor biosynthesis, vitamin		T0:A2<A1andB2			T2:A2>A1andB2
98	B2-T1 vs A2-T1	33	TC196050 similar to UniRef100_Q9SLR7 Cluster: Thiamin biosynthetic enzyme; n=1; Glycine max|Rep: Thiamin biosynthetic enzyme - Glycine max (Soybean), partial (85%) or TC221400 homologue to UniRef100_O23787 Cluster: Thiazole biosynthetic enzyme, chloroplast precursor; n=1; Citrus sinensis|Rep: Thiazole biosynthetic enzyme, chloroplast precursor - Citrus sinensis (Sweet orange), partial (74%)	1347,6355	383,6812	3,90770164744239e-307	1,81245013760335
98	B2-T2 vs A2-T2	7	TC196050 similar to UniRef100_Q9SLR7 Cluster: Thiamin biosynthetic enzyme; n=1; Glycine max|Rep: Thiamin biosynthetic enzyme - Glycine max (Soybean), partial (85%) or TC221400 homologue to UniRef100_O23787 Cluster: Thiazole biosynthetic enzyme, chloroplast precursor; n=1; Citrus sinensis|Rep: Thiazole biosynthetic enzyme, chloroplast precursor - Citrus sinensis (Sweet orange), partial (74%)	70,4331	276,7327	1,17322692689596e-48	-1,97416780497642
98	A1-T0 vs A2-T0	21	TC196050 similar to UniRef100_Q9SLR7 Cluster: Thiamin biosynthetic enzyme; n=1; Glycine max|Rep: Thiamin biosynthetic enzyme - Glycine max (Soybean), partial (85%) or TC221400 homologue to UniRef100_O23787 Cluster: Thiazole biosynthetic enzyme, chloroplast precursor; n=1; Citrus sinensis|Rep: Thiazole biosynthetic enzyme, chloroplast precursor - Citrus sinensis (Sweet orange), partial (74%)	367,1368	239,8322	2,3545559778415e-20	0,61429215969349
98	A1-T2 vs A2-T2	6	TC196050 similar to UniRef100_Q9SLR7 Cluster: Thiamin biosynthetic enzyme; n=1; Glycine max|Rep: Thiamin biosynthetic enzyme - Glycine max (Soybean), partial (85%) or TC221400 homologue to UniRef100_O23787 Cluster: Thiazole biosynthetic enzyme, chloroplast precursor; n=1; Citrus sinensis|Rep: Thiazole biosynthetic enzyme, chloroplast precursor - Citrus sinensis (Sweet orange), partial (74%)	142,0577	275,2716	1,76386985339505e-28	-0,95437850329094
99	B2-T0 vs A2-T0	6	TC196078 UniRef100_Q2XTC2 Cluster: Elongation factor 1-alpha-like; n=1; Solanum tuberosum|Rep: Elongation factor 1-alpha-like - Solanum tuberosum (Potato), complete or TC217232 UniRef100_P17786 Cluster: Elongation factor 1-alpha; n=4; Solanoideae|Rep: Elongation factor 1-alpha - Solanum lycopersicum (Tomato) (Lycopersicon esculentum), partial (30%)	48,1461	98,2217	1,69363412559528e-12	-1,02862181397524	chr06	9471395_9473150	PGSC0003DMG400023270	protein biosynthesis	T0:A2>A1andB2		T1:A2>A1andB2
99	B2-T1 vs A2-T1	2	TC196078 UniRef100_Q2XTC2 Cluster: Elongation factor 1-alpha-like; n=1; Solanum tuberosum|Rep: Elongation factor 1-alpha-like - Solanum tuberosum (Potato), complete or TC217232 UniRef100_P17786 Cluster: Elongation factor 1-alpha; n=4; Solanoideae|Rep: Elongation factor 1-alpha - Solanum lycopersicum (Tomato) (Lycopersicon esculentum), partial (30%)	68,8678	147,4206	1,48109025438902e-15	-1,09803758790185
99	A1-T0 vs A2-T0	5	TC196078 UniRef100_Q2XTC2 Cluster: Elongation factor 1-alpha-like; n=1; Solanum tuberosum|Rep: Elongation factor 1-alpha-like - Solanum tuberosum (Potato), complete or TC217232 UniRef100_P17786 Cluster: Elongation factor 1-alpha; n=4; Solanoideae|Rep: Elongation factor 1-alpha - Solanum lycopersicum (Tomato) (Lycopersicon esculentum), partial (30%)	65,9545	98,2516	1,63824006469357e-05	-0,575010471262052
99	A1-T1 vs A2-T1	5	TC196078 UniRef100_Q2XTC2 Cluster: Elongation factor 1-alpha-like; n=1; Solanum tuberosum|Rep: Elongation factor 1-alpha-like - Solanum tuberosum (Potato), complete or TC217232 UniRef100_P17786 Cluster: Elongation factor 1-alpha; n=4; Solanoideae|Rep: Elongation factor 1-alpha - Solanum lycopersicum (Tomato) (Lycopersicon esculentum), partial (30%)	79,2563	146,7460	2,98634815574878e-18	-0,888724083264484
99	A1-T2 vs A2-T2	7	TC196078 UniRef100_Q2XTC2 Cluster: Elongation factor 1-alpha-like; n=1; Solanum tuberosum|Rep: Elongation factor 1-alpha-like - Solanum tuberosum (Potato), complete or TC217232 UniRef100_P17786 Cluster: Elongation factor 1-alpha; n=4; Solanoideae|Rep: Elongation factor 1-alpha - Solanum lycopersicum (Tomato) (Lycopersicon esculentum), partial (30%)	116,4242	70,6251	6,18446079746874e-08	0,721137919051947
100	B2-T0 vs A2-T0	5	TC196092 similar to UniRef100_A7P2M7 Cluster: Chromosome chr1 scaffold_5, whole genome shotgun sequence; n=1; Vitis vinifera|Rep: Chromosome chr1 scaffold_5, whole genome shotgun sequence - Vitis vinifera (Grape), partial (74%)	105,6165	15,7389	2,38215954310149e-60	2,74642559973293	chr02	35863179_35870709	PGSC0003DMG401017733	Zinc finger protein, DNA binding, transcription, Zinc-finger family		T0:A2<A1andB2
100	B2-T1 vs A2-T1	1	TC196092 similar to UniRef100_A7P2M7 Cluster: Chromosome chr1 scaffold_5, whole genome shotgun sequence; n=1; Vitis vinifera|Rep: Chromosome chr1 scaffold_5, whole genome shotgun sequence - Vitis vinifera (Grape), partial (74%)	0,6819	12,3686	1,10553131054926e-06	-4,18106759072509
100	A1-T0 vs A2-T0	6	TC196092 similar to UniRef100_A7P2M7 Cluster: Chromosome chr1 scaffold_5, whole genome shotgun sequence; n=1; Vitis vinifera|Rep: Chromosome chr1 scaffold_5, whole genome shotgun sequence - Vitis vinifera (Grape), partial (74%)	105,0433	15,7437	8,05985532931302e-60	2,73813437901265
100	A1-T1 vs A2-T1	4	TC196092 similar to UniRef100_A7P2M7 Cluster: Chromosome chr1 scaffold_5, whole genome shotgun sequence; n=1; Vitis vinifera|Rep: Chromosome chr1 scaffold_5, whole genome shotgun sequence - Vitis vinifera (Grape), partial (74%)	73,7148	12,9251	2,99346778021479e-39	2,51178071248074
100	A1-T2 vs A2-T2	7	TC196092 similar to UniRef100_A7P2M7 Cluster: Chromosome chr1 scaffold_5, whole genome shotgun sequence; n=1; Vitis vinifera|Rep: Chromosome chr1 scaffold_5, whole genome shotgun sequence - Vitis vinifera (Grape), partial (74%)	9,5971	54,0365	2,4096431491231e-24	-2,49326032951975
101	B2-T0 vs A2-T0	1	TC196110 homologue to UniRef100_P37707 Cluster: B2 protein; n=1; Daucus carota|Rep: B2 protein - Daucus carota (Carrot), partial (74%) or TC197484 similar to UniRef100_Q5JZR1 Cluster: N-rich protein; n=1; Glycine max|Rep: N-rich protein - Glycine max (Soybean), partial (51%)	86,6630	46,9539	4,3709936084917e-10	0,884170215376774	chr08	41983233_41986581	PGSC0003DMG400012138	N-rich protein, embryogenesis (other)		T0:A2<A1andB2		T1:A2<A1andB2
101	B2-T1 vs A2-T1	1	TC196110 homologue to UniRef100_P37707 Cluster: B2 protein; n=1; Daucus carota|Rep: B2 protein - Daucus carota (Carrot), partial (74%) or TC197484 similar to UniRef100_Q5JZR1 Cluster: N-rich protein; n=1; Glycine max|Rep: N-rich protein - Glycine max (Soybean), partial (51%)	171,1466	14,0401	3,56500112750113e-91	3,60761190607588
101	A1-T0 vs A2-T0	1	TC196110 homologue to UniRef100_P37707 Cluster: B2 protein; n=1; Daucus carota|Rep: B2 protein - Daucus carota (Carrot), partial (74%) or TC197484 similar to UniRef100_Q5JZR1 Cluster: N-rich protein; n=1; Glycine max|Rep: N-rich protein - Glycine max (Soybean), partial (51%)	71,8433	46,9683	3,99465499711762e-05	0,613167067040297
101	A1-T1 vs A2-T1	1	TC196110 homologue to UniRef100_P37707 Cluster: B2 protein; n=1; Daucus carota|Rep: B2 protein - Daucus carota (Carrot), partial (74%) or TC197484 similar to UniRef100_Q5JZR1 Cluster: N-rich protein; n=1; Glycine max|Rep: N-rich protein - Glycine max (Soybean), partial (51%)	79,8899	13,9758	1,8080437392328e-42	2,51508175059679
101	A1-T2 vs A2-T2	1	TC196110 homologue to UniRef100_P37707 Cluster: B2 protein; n=1; Daucus carota|Rep: B2 protein - Daucus carota (Carrot), partial (74%) or TC197484 similar to UniRef100_Q5JZR1 Cluster: N-rich protein; n=1; Glycine max|Rep: N-rich protein - Glycine max (Soybean), partial (51%)	288,0321	213,6299	6,70643740047452e-08	0,43111559384865
102	B2-T0 vs A2-T0	1	TC196110 homologue to UniRef100_P37707 Cluster: B2 protein; n=1; Daucus carota|Rep: B2 protein - Daucus carota (Carrot), partial (74%) or TC197484 similar to UniRef100_Q5JZR1 Cluster: N-rich protein; n=1; Glycine max|Rep: N-rich protein - Glycine max (Soybean), partial (51%) or GH638256 homologue to UniRef100_P37707 Cluster: B2 protein; n=1; Daucus carota|Rep: B2 protein - Daucus carota (Carrot),…	65,7997	135,5526	4,67277692277633e-17	-1,04269930748241	chr08	41983233_41986581	PGSC0003DMG400012138	N-rich protein, embryogenesis (other)	T0:A2>A1andB2		T1:A2>A1andB2			T2:A2<A1andB2
102	B2-T1 vs A2-T1	1	TC196110 homologue to UniRef100_P37707 Cluster: B2 protein; n=1; Daucus carota|Rep: B2 protein - Daucus carota (Carrot), partial (74%) or TC197484 similar to UniRef100_Q5JZR1 Cluster: N-rich protein; n=1; Glycine max|Rep: N-rich protein - Glycine max (Soybean), partial (51%) or GH638256 homologue to UniRef100_P37707 Cluster: B2 protein; n=1; Daucus carota|Rep: B2 protein - Daucus carota (Carrot),…	72,9589	185,1951	1,36671158913941e-25	-1,34388940474417
102	B2-T2 vs A2-T2	1	TC196110 homologue to UniRef100_P37707 Cluster: B2 protein; n=1; Daucus carota|Rep: B2 protein - Daucus carota (Carrot), partial (74%) or TC197484 similar to UniRef100_Q5JZR1 Cluster: N-rich protein; n=1; Glycine max|Rep: N-rich protein - Glycine max (Soybean), partial (51%) or GH638256 homologue to UniRef100_P37707 Cluster: B2 protein; n=1; Daucus carota|Rep: B2 protein - Daucus carota (Carrot),…	319,2735	193,1552	2,7229684535661e-13	0,725032331536866
102	A1-T0 vs A2-T0	2	TC196110 homologue to UniRef100_P37707 Cluster: B2 protein; n=1; Daucus carota|Rep: B2 protein - Daucus carota (Carrot), partial (74%) or TC197484 similar to UniRef100_Q5JZR1 Cluster: N-rich protein; n=1; Glycine max|Rep: N-rich protein - Glycine max (Soybean), partial (51%) or GH638256 homologue to UniRef100_P37707 Cluster: B2 protein; n=1; Daucus carota|Rep: B2 protein - Daucus carota (Carrot),…	65,7714	135,5939	4,33986975812817e-17	-1,04375912979533
102	A1-T1 vs A2-T1	1	TC196110 homologue to UniRef100_P37707 Cluster: B2 protein; n=1; Daucus carota|Rep: B2 protein - Daucus carota (Carrot), partial (74%) or TC197484 similar to UniRef100_Q5JZR1 Cluster: N-rich protein; n=1; Glycine max|Rep: N-rich protein - Glycine max (Soybean), partial (51%) or GH638256 homologue to UniRef100_P37707 Cluster: B2 protein; n=1; Daucus carota|Rep: B2 protein - Daucus carota (Carrot),…	75,9647	184,3476	1,78104250919525e-39	-1,27902744657512
102	A1-T2 vs A2-T2	1	TC196110 homologue to UniRef100_P37707 Cluster: B2 protein; n=1; Daucus carota|Rep: B2 protein - Daucus carota (Carrot), partial (74%) or TC197484 similar to UniRef100_Q5JZR1 Cluster: N-rich protein; n=1; Glycine max|Rep: N-rich protein - Glycine max (Soybean), partial (51%) or GH638256 homologue to UniRef100_P37707 Cluster: B2 protein; n=1; Daucus carota|Rep: B2 protein - Daucus carota (Carrot),…	259,4308	192,1353	2,67398205562121e-07	0,43322655984371
103	B2-T0 vs A2-T0	9	TC196117 similar to UniRef100_Q0GIK4 Cluster: Cys-3-His zinc finger protein; n=1; Capsicum annuum|Rep: Cys-3-His zinc finger protein - Capsicum annuum (Bell pepper), partial (41%)	196,0059	269,0510	5,55640762006568e-09	-0,456983032808708	chr06	52738177_52741477	PGSC0003DMG400030361	binding to DNA, RNA, proteins, or other small molecules (other)	T0:A2>A1andB2		T1:A2>A1andB2
103	B2-T1 vs A2-T1	10	TC196117 similar to UniRef100_Q0GIK4 Cluster: Cys-3-His zinc finger protein; n=1; Capsicum annuum|Rep: Cys-3-His zinc finger protein - Capsicum annuum (Bell pepper), partial (41%)	260,1491	338,5563	1,53994188136827e-06	-0,380057058659776
103	A1-T0 vs A2-T0	8	TC196117 similar to UniRef100_Q0GIK4 Cluster: Cys-3-His zinc finger protein; n=1; Capsicum annuum|Rep: Cys-3-His zinc finger protein - Capsicum annuum (Bell pepper), partial (41%)	210,9685	269,2914	4,50014184342879e-06	-0,352140500929559
103	A1-T1 vs A2-T1	7	TC196117 similar to UniRef100_Q0GIK4 Cluster: Cys-3-His zinc finger protein; n=1; Capsicum annuum|Rep: Cys-3-His zinc finger protein - Capsicum annuum (Bell pepper), partial (41%)	235,0361	336,4465	2,65745391852141e-16	-0,517494623695907
103	A1-T2 vs A2-T2	5	TC196117 similar to UniRef100_Q0GIK4 Cluster: Cys-3-His zinc finger protein; n=1; Capsicum annuum|Rep: Cys-3-His zinc finger protein - Capsicum annuum (Bell pepper), partial (41%)	341,0980	207,1521	1,67976700340007e-20	0,719496175005657
104	B2-T0 vs A2-T0	18	TC196189 UniRef100_P26320 Cluster: Oxygen-evolving enhancer protein 1, chloroplast precursor; n=1; Solanum tuberosum|Rep: Oxygen-evolving enhancer protein 1, chloroplast precursor - Solanum tuberosum (Potato), partial (68%) or TC194950 UniRef100_P26320 Cluster: Oxygen-evolving enhancer protein 1, chloroplast precursor; n=1; Solanum tuberosum|Rep: Oxygen-evolving enhancer protein 1, chloroplast pr…	2078,8853	3142,6623	7,44682745748638e-142	-0,59617711075585	chr02	43146803_43148358	PGSC0003DMG400010035	Chloroplast, photosynthesis	T0:A2>A1andB2		T1:A2>A1andB2		T2:A2>A1andB2
104	B2-T1 vs A2-T1	12	TC196189 UniRef100_P26320 Cluster: Oxygen-evolving enhancer protein 1, chloroplast precursor; n=1; Solanum tuberosum|Rep: Oxygen-evolving enhancer protein 1, chloroplast precursor - Solanum tuberosum (Potato), partial (68%) or TC194950 UniRef100_P26320 Cluster: Oxygen-evolving enhancer protein 1, chloroplast precursor; n=1; Solanum tuberosum|Rep: Oxygen-evolving enhancer protein 1, chloroplast pr…	1484,8171	3953,8078	0	-1,41295752741788
104	B2-T2 vs A2-T2	8	TC196189 UniRef100_P26320 Cluster: Oxygen-evolving enhancer protein 1, chloroplast precursor; n=1; Solanum tuberosum|Rep: Oxygen-evolving enhancer protein 1, chloroplast precursor - Solanum tuberosum (Potato), partial (68%) or TC194950 UniRef100_P26320 Cluster: Oxygen-evolving enhancer protein 1, chloroplast precursor; n=1; Solanum tuberosum|Rep: Oxygen-evolving enhancer protein 1, chloroplast pr…	834,7336	1219,3473	3,64564235244039e-28	-0,546721380397491
104	A1-T0 vs A2-T0	12	TC196189 UniRef100_P26320 Cluster: Oxygen-evolving enhancer protein 1, chloroplast precursor; n=1; Solanum tuberosum|Rep: Oxygen-evolving enhancer protein 1, chloroplast precursor - Solanum tuberosum (Potato), partial (68%) or TC194950 UniRef100_P26320 Cluster: Oxygen-evolving enhancer protein 1, chloroplast precursor; n=1; Solanum tuberosum|Rep: Oxygen-evolving enhancer protein 1, chloroplast pr…	2107,2333	3143,4549	4,60790110551352e-134	-0,577000977805349
104	A1-T1 vs A2-T1	14	TC196189 UniRef100_P26320 Cluster: Oxygen-evolving enhancer protein 1, chloroplast precursor; n=1; Solanum tuberosum|Rep: Oxygen-evolving enhancer protein 1, chloroplast precursor - Solanum tuberosum (Potato), partial (68%) or TC194950 UniRef100_P26320 Cluster: Oxygen-evolving enhancer protein 1, chloroplast precursor; n=1; Solanum tuberosum|Rep: Oxygen-evolving enhancer protein 1, chloroplast pr…	2587,7426	3936,3807	1,92144567438711e-228	-0,605175616564892
104	A1-T2 vs A2-T2	10	TC196189 UniRef100_P26320 Cluster: Oxygen-evolving enhancer protein 1, chloroplast precursor; n=1; Solanum tuberosum|Rep: Oxygen-evolving enhancer protein 1, chloroplast precursor - Solanum tuberosum (Potato), partial (68%) or TC194950 UniRef100_P26320 Cluster: Oxygen-evolving enhancer protein 1, chloroplast precursor; n=1; Solanum tuberosum|Rep: Oxygen-evolving enhancer protein 1, chloroplast pr…	725,9065	1212,9899	2,89963931199324e-77	-0,740711932018017
105	B2-T1 vs A2-T1	2	TC196226 similar to UniRef100_Q8LLM2 Cluster: AER; n=1; Nicotiana tabacum|Rep: AER - Nicotiana tabacum (Common tobacco), partial (98%) or TC196953 similar to UniRef100_Q8LLM2 Cluster: AER; n=1; Nicotiana tabacum|Rep: AER - Nicotiana tabacum (Common tobacco), partial (98%)	154,3157	219,3572	4,76693156922329e-07	-0,507397035198803	chr09	8632894_8634666	PGSC0003DMG400020343	acyl transferase (other)			T1:A2>A1andB2			T2:A2<A1andB2
105	B2-T2 vs A2-T2	4	TC196226 similar to UniRef100_Q8LLM2 Cluster: AER; n=1; Nicotiana tabacum|Rep: AER - Nicotiana tabacum (Common tobacco), partial (98%) or TC196953 similar to UniRef100_Q8LLM2 Cluster: AER; n=1; Nicotiana tabacum|Rep: AER - Nicotiana tabacum (Common tobacco), partial (98%)	142,8596	90,8519	8,32210184308414e-06	0,653009643651675
105	A1-T0 vs A2-T0	4	TC196226 similar to UniRef100_Q8LLM2 Cluster: AER; n=1; Nicotiana tabacum|Rep: AER - Nicotiana tabacum (Common tobacco), partial (98%) or TC196953 similar to UniRef100_Q8LLM2 Cluster: AER; n=1; Nicotiana tabacum|Rep: AER - Nicotiana tabacum (Common tobacco), partial (98%)	210,3796	275,1255	4,13480164067089e-07	-0,387094881518107
105	A1-T1 vs A2-T1	3	TC196226 similar to UniRef100_Q8LLM2 Cluster: AER; n=1; Nicotiana tabacum|Rep: AER - Nicotiana tabacum (Common tobacco), partial (98%) or TC196953 similar to UniRef100_Q8LLM2 Cluster: AER; n=1; Nicotiana tabacum|Rep: AER - Nicotiana tabacum (Common tobacco), partial (98%)	159,6340	218,6337	4,89767712135053e-09	-0,453747881758679
105	A1-T2 vs A2-T2	5	TC196226 similar to UniRef100_Q8LLM2 Cluster: AER; n=1; Nicotiana tabacum|Rep: AER - Nicotiana tabacum (Common tobacco), partial (98%) or TC196953 similar to UniRef100_Q8LLM2 Cluster: AER; n=1; Nicotiana tabacum|Rep: AER - Nicotiana tabacum (Common tobacco), partial (98%)	201,1378	90,3722	8,14430380475227e-26	1,1542335473827
106	B2-T0 vs A2-T0	4	TC196279 homologue to UniRef100_A7PW42 Cluster: Chromosome chr8 scaffold_34, whole genome shotgun sequence; n=1; Vitis vinifera|Rep: Chromosome chr8 scaffold_34, whole genome shotgun sequence - Vitis vinifera (Grape), partial (86%) or TC222530 homologue to UniRef100_A7PW42 Cluster: Chromosome chr8 scaffold_34, whole genome shotgun sequence; n=1; Vitis vinifera|Rep: Chromosome chr8 scaffold_34, wh…	92,3543	140,8008	5,4545683547047e-08	-0,608403604421494	chr10	45604035_45608005	PGSC0003DMG400023664	ambiguous annotation: Eukaryotic translation initiation factor 4e type or Polyadenylate-binding protein	T0:A2>A1andB2		T1:A2>A1andB2
106	B2-T1 vs A2-T1	4	TC196279 homologue to UniRef100_A7PW42 Cluster: Chromosome chr8 scaffold_34, whole genome shotgun sequence; n=1; Vitis vinifera|Rep: Chromosome chr8 scaffold_34, whole genome shotgun sequence - Vitis vinifera (Grape), partial (86%) or TC222530 homologue to UniRef100_A7PW42 Cluster: Chromosome chr8 scaffold_34, whole genome shotgun sequence; n=1; Vitis vinifera|Rep: Chromosome chr8 scaffold_34, wh…	172,8256	236,2871	2,62655440880817e-06	-0,451223679824688	chr12	54473904_54478134	PGSC0003DMG400015406
106	A1-T0 vs A2-T0	4	TC196279 homologue to UniRef100_A7PW42 Cluster: Chromosome chr8 scaffold_34, whole genome shotgun sequence; n=1; Vitis vinifera|Rep: Chromosome chr8 scaffold_34, whole genome shotgun sequence - Vitis vinifera (Grape), partial (86%) or TC222530 homologue to UniRef100_A7PW42 Cluster: Chromosome chr8 scaffold_34, whole genome shotgun sequence; n=1; Vitis vinifera|Rep: Chromosome chr8 scaffold_34, wh…	79,1307	140,8437	1,11307372908729e-12	-0,83178627234986
106	A1-T1 vs A2-T1	4	TC196279 homologue to UniRef100_A7PW42 Cluster: Chromosome chr8 scaffold_34, whole genome shotgun sequence; n=1; Vitis vinifera|Rep: Chromosome chr8 scaffold_34, whole genome shotgun sequence - Vitis vinifera (Grape), partial (86%) or TC222530 homologue to UniRef100_A7PW42 Cluster: Chromosome chr8 scaffold_34, whole genome shotgun sequence; n=1; Vitis vinifera|Rep: Chromosome chr8 scaffold_34, wh…	97,6744	235,2059	3,08144407446195e-49	-1,26787150576877
106	A1-T2 vs A2-T2	4	TC196279 homologue to UniRef100_A7PW42 Cluster: Chromosome chr8 scaffold_34, whole genome shotgun sequence; n=1; Vitis vinifera|Rep: Chromosome chr8 scaffold_34, whole genome shotgun sequence - Vitis vinifera (Grape), partial (86%) or TC222530 homologue to UniRef100_A7PW42 Cluster: Chromosome chr8 scaffold_34, whole genome shotgun sequence; n=1; Vitis vinifera|Rep: Chromosome chr8 scaffold_34, wh…	135,0502	88,0876	3,61575081339394e-07	0,616484505024443
107	B2-T0 vs A2-T0	2	TC196309 homologue to UniRef100_Q38M48 Cluster: Nuclear RNA binding protein-like; n=1; Solanum tuberosum|Rep: Nuclear RNA binding protein-like - Solanum tuberosum (Potato), complete or TC212331 UniRef100_Q38M48 Cluster: Nuclear RNA binding protein-like; n=1; Solanum tuberosum|Rep: Nuclear RNA binding protein-like - Solanum tuberosum (Potato), partial (44%) or TC224184 homologue to UniRef100_Q38M4…	75,6165	47,1590	3,63132394020199e-06	0,681166451281323	chr08	962677_966991	PGSC0003DMG400020488	translation, protein biosynthesis, RNA binding		T0:A2<A1andB2		T1:A2<A1andB2
107	B2-T1 vs A2-T1	2	TC196309 homologue to UniRef100_Q38M48 Cluster: Nuclear RNA binding protein-like; n=1; Solanum tuberosum|Rep: Nuclear RNA binding protein-like - Solanum tuberosum (Potato), complete or TC212331 UniRef100_Q38M48 Cluster: Nuclear RNA binding protein-like; n=1; Solanum tuberosum|Rep: Nuclear RNA binding protein-like - Solanum tuberosum (Potato), partial (44%) or TC224184 homologue to UniRef100_Q38M4…	229,9955	21,9639	6,39612311812071e-115	3,38840061241692
107	A1-T0 vs A2-T0	2	TC196309 homologue to UniRef100_Q38M48 Cluster: Nuclear RNA binding protein-like; n=1; Solanum tuberosum|Rep: Nuclear RNA binding protein-like - Solanum tuberosum (Potato), complete or TC212331 UniRef100_Q38M48 Cluster: Nuclear RNA binding protein-like; n=1; Solanum tuberosum|Rep: Nuclear RNA binding protein-like - Solanum tuberosum (Potato), partial (44%) or TC224184 homologue to UniRef100_Q38M4…	89,0259	47,1734	6,89094308807909e-11	0,916250888978439
107	A1-T1 vs A2-T1	2	TC196309 homologue to UniRef100_Q38M48 Cluster: Nuclear RNA binding protein-like; n=1; Solanum tuberosum|Rep: Nuclear RNA binding protein-like - Solanum tuberosum (Potato), complete or TC212331 UniRef100_Q38M48 Cluster: Nuclear RNA binding protein-like; n=1; Solanum tuberosum|Rep: Nuclear RNA binding protein-like - Solanum tuberosum (Potato), partial (44%) or TC224184 homologue to UniRef100_Q38M4…	46,3538	21,8634	9,62535658104409e-09	1,0841703804043
107	A1-T2 vs A2-T2	2	TC196309 homologue to UniRef100_Q38M48 Cluster: Nuclear RNA binding protein-like; n=1; Solanum tuberosum|Rep: Nuclear RNA binding protein-like - Solanum tuberosum (Potato), complete or TC212331 UniRef100_Q38M48 Cluster: Nuclear RNA binding protein-like; n=1; Solanum tuberosum|Rep: Nuclear RNA binding protein-like - Solanum tuberosum (Potato), partial (44%) or TC224184 homologue to UniRef100_Q38M4…	102,2285	65,4419	4,43421536698538e-06	0,643509676953459
108	B2-T0 vs A2-T0	16	TC196405 UniRef100_O24370 Cluster: 13-lipoxygenase; n=1; Solanum tuberosum|Rep: 13-lipoxygenase - Solanum tuberosum (Potato), complete	217,3351	307,5173	1,2553599946423e-11	-0,500746123329839	chr01	1636074_1649597	PGSC0003DMG400032155	lipid metabolism	T0:A2>A1andB2
108	B2-T2 vs A2-T2	8	TC196405 UniRef100_O24370 Cluster: 13-lipoxygenase; n=1; Solanum tuberosum|Rep: 13-lipoxygenase - Solanum tuberosum (Potato), complete	113,5302	188,3503	2,42406526855835e-08	-0,730342128247795
108	A1-T0 vs A2-T0	17	TC196405 UniRef100_O24370 Cluster: 13-lipoxygenase; n=1; Solanum tuberosum|Rep: 13-lipoxygenase - Solanum tuberosum (Potato), complete	253,7615	307,9277	7,99636866090445e-05	-0,279118119102386
108	A1-T1 vs A2-T1	12	TC196405 UniRef100_O24370 Cluster: 13-lipoxygenase; n=1; Solanum tuberosum|Rep: 13-lipoxygenase - Solanum tuberosum (Potato), complete	243,2125	130,8428	2,77934438956184e-29	0,894383484502106
108	A1-T2 vs A2-T2	11	TC196405 UniRef100_O24370 Cluster: 13-lipoxygenase; n=1; Solanum tuberosum|Rep: 13-lipoxygenase - Solanum tuberosum (Potato), complete	313,6835	188,3139	1,12884566697577e-19	0,736169956119751
109	B2-T0 vs A2-T0	7	TC196433 homologue to UniRef100_Q9FES7 Cluster: Sulfur; n=1; Nicotiana tabacum|Rep: Sulfur - Nicotiana tabacum (Common tobacco), complete	197,3667	404,6437	1,9606115899275e-47	-1,03577316144385	chr10	4497357_4500533	PGSC0003DMG400026627	Chloroplast, photosynthesis, chlorophyll biosynthesis	T0:A2>A1andB2				T2:A2>A1andB2
109	B2-T2 vs A2-T2	3	TC196433 homologue to UniRef100_Q9FES7 Cluster: Sulfur; n=1; Nicotiana tabacum|Rep: Sulfur - Nicotiana tabacum (Common tobacco), complete	99,4074	154,5912	7,46784782650546e-06	-0,637032966487311
109	A1-T0 vs A2-T0	5	TC196433 homologue to UniRef100_Q9FES7 Cluster: Sulfur; n=1; Nicotiana tabacum|Rep: Sulfur - Nicotiana tabacum (Common tobacco), complete	275,9375	404,7594	1,95576078129053e-17	-0,552723389018554
109	A1-T1 vs A2-T1	8	TC196433 homologue to UniRef100_Q9FES7 Cluster: Sulfur; n=1; Nicotiana tabacum|Rep: Sulfur - Nicotiana tabacum (Common tobacco), complete	229,8351	467,5946	9,36829602849446e-69	-1,02465922275064
109	A1-T2 vs A2-T2	3	TC196433 homologue to UniRef100_Q9FES7 Cluster: Sulfur; n=1; Nicotiana tabacum|Rep: Sulfur - Nicotiana tabacum (Common tobacco), complete	85,1127	153,7750	5,56611995443541e-14	-0,853374726398652
110	B2-T0 vs A2-T0	25	TC196506 homologue to UniRef100_P27522 Cluster: Chlorophyll a-b binding protein 8, chloroplast precursor; n=3; Solanum|Rep: Chlorophyll a-b binding protein 8, chloroplast precursor - Solanum lycopersicum (Tomato) (Lycopersicon esculentum), partial (85%)	1429,1545	2853,4915	6,40962637037168e-305	-0,997566343791803	chr10	2195099_2197113	PGSC0003DMG400021287	Chloroplast, photosynthesis	T0:A2>A1andB2				T2:A2>A1andB2
110	B2-T1 vs A2-T1	8	TC196506 homologue to UniRef100_P27522 Cluster: Chlorophyll a-b binding protein 8, chloroplast precursor; n=3; Solanum|Rep: Chlorophyll a-b binding protein 8, chloroplast precursor - Solanum lycopersicum (Tomato) (Lycopersicon esculentum), partial (85%)	823,6085	3108,0425	0	-1,91597561643671
110	B2-T2 vs A2-T2	7	TC196506 homologue to UniRef100_P27522 Cluster: Chlorophyll a-b binding protein 8, chloroplast precursor; n=3; Solanum|Rep: Chlorophyll a-b binding protein 8, chloroplast precursor - Solanum lycopersicum (Tomato) (Lycopersicon esculentum), partial (85%)	537,5508	946,1127	3,47772606105328e-43	-0,815611057705313
110	A1-T0 vs A2-T0	25	TC196506 homologue to UniRef100_P27522 Cluster: Chlorophyll a-b binding protein 8, chloroplast precursor; n=3; Solanum|Rep: Chlorophyll a-b binding protein 8, chloroplast precursor - Solanum lycopersicum (Tomato) (Lycopersicon esculentum), partial (85%)	1425,4089	2854,3618	4,08446138864732e-307	-1,00179238538047
110	A1-T2 vs A2-T2	13	TC196506 homologue to UniRef100_P27522 Cluster: Chlorophyll a-b binding protein 8, chloroplast precursor; n=3; Solanum|Rep: Chlorophyll a-b binding protein 8, chloroplast precursor - Solanum lycopersicum (Tomato) (Lycopersicon esculentum), partial (85%)	713,1652	941,1173	1,175690130474e-20	-0,400138207949371
111	B2-T0 vs A2-T0	7	TC196506 homologue to UniRef100_P27522 Cluster: Chlorophyll a-b binding protein 8, chloroplast precursor; n=3; Solanum|Rep: Chlorophyll a-b binding protein 8, chloroplast precursor - Solanum lycopersicum (Tomato) (Lycopersicon esculentum), partial (85%) or TC195161 homologue to UniRef100_P27522 Cluster: Chlorophyll a-b binding protein 8, chloroplast precursor; n=3; Solanum|Rep: Chlorophyll a-b bi…	285,4890	486,7383	1,77227568153688e-35	-0,769711056170329	chr10	2195099_2197113	PGSC0003DMG400021287	Chloroplast, photosynthesis	T0:A2>A1andB2		T1:A2>A1andB2		T2:A2>A1andB2
111	B2-T1 vs A2-T1	5	TC196506 homologue to UniRef100_P27522 Cluster: Chlorophyll a-b binding protein 8, chloroplast precursor; n=3; Solanum|Rep: Chlorophyll a-b binding protein 8, chloroplast precursor - Solanum lycopersicum (Tomato) (Lycopersicon esculentum), partial (85%) or TC195161 homologue to UniRef100_P27522 Cluster: Chlorophyll a-b binding protein 8, chloroplast precursor; n=3; Solanum|Rep: Chlorophyll a-b bi…	272,7436	505,1983	9,61159927405778e-36	-0,889304355684203
111	B2-T2 vs A2-T2	5	TC196506 homologue to UniRef100_P27522 Cluster: Chlorophyll a-b binding protein 8, chloroplast precursor; n=3; Solanum|Rep: Chlorophyll a-b binding protein 8, chloroplast precursor - Solanum lycopersicum (Tomato) (Lycopersicon esculentum), partial (85%) or TC195161 homologue to UniRef100_P27522 Cluster: Chlorophyll a-b binding protein 8, chloroplast precursor; n=3; Solanum|Rep: Chlorophyll a-b bi…	99,4074	201,7069	1,83197878823404e-14	-1,0208356882429
111	A1-T0 vs A2-T0	5	TC196506 homologue to UniRef100_P27522 Cluster: Chlorophyll a-b binding protein 8, chloroplast precursor; n=3; Solanum|Rep: Chlorophyll a-b binding protein 8, chloroplast precursor - Solanum lycopersicum (Tomato) (Lycopersicon esculentum), partial (85%) or TC195161 homologue to UniRef100_P27522 Cluster: Chlorophyll a-b binding protein 8, chloroplast precursor; n=3; Solanum|Rep: Chlorophyll a-b bi…	194,8155	486,7208	1,17249393228606e-81	-1,32098625681927
111	A1-T1 vs A2-T1	4	TC196506 homologue to UniRef100_P27522 Cluster: Chlorophyll a-b binding protein 8, chloroplast precursor; n=3; Solanum|Rep: Chlorophyll a-b binding protein 8, chloroplast precursor - Solanum lycopersicum (Tomato) (Lycopersicon esculentum), partial (85%) or TC195161 homologue to UniRef100_P27522 Cluster: Chlorophyll a-b binding protein 8, chloroplast precursor; n=3; Solanum|Rep: Chlorophyll a-b bi…	231,2710	502,5537	5,77890384265205e-85	-1,11969347987496
111	A1-T2 vs A2-T2	5	TC196506 homologue to UniRef100_P27522 Cluster: Chlorophyll a-b binding protein 8, chloroplast precursor; n=3; Solanum|Rep: Chlorophyll a-b binding protein 8, chloroplast precursor - Solanum lycopersicum (Tomato) (Lycopersicon esculentum), partial (85%) or TC195161 homologue to UniRef100_P27522 Cluster: Chlorophyll a-b binding protein 8, chloroplast precursor; n=3; Solanum|Rep: Chlorophyll a-b bi…	90,4781	200,6420	2,11553158938854e-28	-1,14898200676518
112	B2-T1 vs A2-T1	8	TC196571 weakly similar to UniRef100_A7PF70 Cluster: Chromosome chr11 scaffold_13, whole genome shotgun sequence; n=1; Vitis vinifera|Rep: Chromosome chr11 scaffold_13, whole genome shotgun sequence - Vitis vinifera (Grape), partial (30%)	108,8256	364,5672	4,99827248447341e-70	-1,74416677360006	chr03	42161888_42164249	PGSC0003DMG400000619	Nucleosome-binding protein, chromatin (other)			T1:A2>A1andB2			T2:A2<A1andB2
112	B2-T2 vs A2-T2	7	TC196571 weakly similar to UniRef100_A7PF70 Cluster: Chromosome chr11 scaffold_13, whole genome shotgun sequence; n=1; Vitis vinifera|Rep: Chromosome chr11 scaffold_13, whole genome shotgun sequence - Vitis vinifera (Grape), partial (30%)	188,5431	113,0320	1,16432994655996e-08	0,738163341589191
112	A1-T0 vs A2-T0	3	TC196571 weakly similar to UniRef100_A7PF70 Cluster: Chromosome chr11 scaffold_13, whole genome shotgun sequence; n=1; Vitis vinifera|Rep: Chromosome chr11 scaffold_13, whole genome shotgun sequence - Vitis vinifera (Grape), partial (30%)	37,8195	93,3466	1,42451754425595e-16	-1,30346710648662
112	A1-T1 vs A2-T1	9	TC196571 weakly similar to UniRef100_A7PF70 Cluster: Chromosome chr11 scaffold_13, whole genome shotgun sequence; n=1; Vitis vinifera|Rep: Chromosome chr11 scaffold_13, whole genome shotgun sequence - Vitis vinifera (Grape), partial (30%)	153,9937	362,8990	3,41986138927307e-72	-1,23669645909698
112	A1-T2 vs A2-T2	5	TC196571 weakly similar to UniRef100_A7PF70 Cluster: Chromosome chr11 scaffold_13, whole genome shotgun sequence; n=1; Vitis vinifera|Rep: Chromosome chr11 scaffold_13, whole genome shotgun sequence - Vitis vinifera (Grape), partial (30%)	169,1427	112,4352	4,35415190028425e-08	0,589147423595424
113	B2-T0 vs A2-T0	1	TC196589 homologue to UniRef100_Q5F307 Cluster: Arginine decarboxylase; n=2; Lycopersicon|Rep: Arginine decarboxylase - Solanum lycopersicum (Tomato) (Lycopersicon esculentum), partial (37%) or TC223232 homologue to UniRef100_Q5F307 Cluster: Arginine decarboxylase; n=2; Lycopersicon|Rep: Arginine decarboxylase - Solanum lycopersicum (Tomato) (Lycopersicon esculentum), partial (95%) or TC223469 ho…	136,8061	260,9572	1,59132779534034e-26	-0,931680416725546	chr10	40518037_40520823	PGSC0003DMG400026671	polyamine biosynthesis, amino acid metabolism	T0:A2>A1andB2
113	B2-T1 vs A2-T1	4	TC196589 homologue to UniRef100_Q5F307 Cluster: Arginine decarboxylase; n=2; Lycopersicon|Rep: Arginine decarboxylase - Solanum lycopersicum (Tomato) (Lycopersicon esculentum), partial (37%) or TC223232 homologue to UniRef100_Q5F307 Cluster: Arginine decarboxylase; n=2; Lycopersicon|Rep: Arginine decarboxylase - Solanum lycopersicum (Tomato) (Lycopersicon esculentum), partial (95%) or TC223469 ho…	847,2584	645,1186	1,19744246920316e-15	0,393237637250453
113	B2-T2 vs A2-T2	2	TC196589 homologue to UniRef100_Q5F307 Cluster: Arginine decarboxylase; n=2; Lycopersicon|Rep: Arginine decarboxylase - Solanum lycopersicum (Tomato) (Lycopersicon esculentum), partial (37%) or TC223232 homologue to UniRef100_Q5F307 Cluster: Arginine decarboxylase; n=2; Lycopersicon|Rep: Arginine decarboxylase - Solanum lycopersicum (Tomato) (Lycopersicon esculentum), partial (95%) or TC223469 ho…	566,7871	350,8762	9,45689492654765e-21	0,691844798450472
113	A1-T0 vs A2-T0	3	TC196589 homologue to UniRef100_Q5F307 Cluster: Arginine decarboxylase; n=2; Lycopersicon|Rep: Arginine decarboxylase - Solanum lycopersicum (Tomato) (Lycopersicon esculentum), partial (37%) or TC223232 homologue to UniRef100_Q5F307 Cluster: Arginine decarboxylase; n=2; Lycopersicon|Rep: Arginine decarboxylase - Solanum lycopersicum (Tomato) (Lycopersicon esculentum), partial (95%) or TC223469 ho…	198,9405	261,3534	5,4244086497817e-07	-0,393664582962189
113	A1-T1 vs A2-T1	3	TC196589 homologue to UniRef100_Q5F307 Cluster: Arginine decarboxylase; n=2; Lycopersicon|Rep: Arginine decarboxylase - Solanum lycopersicum (Tomato) (Lycopersicon esculentum), partial (37%) or TC223232 homologue to UniRef100_Q5F307 Cluster: Arginine decarboxylase; n=2; Lycopersicon|Rep: Arginine decarboxylase - Solanum lycopersicum (Tomato) (Lycopersicon esculentum), partial (95%) or TC223469 ho…	263,0185	642,1665	1,88987012206487e-134	-1,28778299736536
114	B2-T0 vs A2-T0	6	TC196589 homologue to UniRef100_Q5F307 Cluster: Arginine decarboxylase; n=2; Lycopersicon|Rep: Arginine decarboxylase - Solanum lycopersicum (Tomato) (Lycopersicon esculentum), partial (37%) or TC223469 homologue to UniRef100_Q5F307 Cluster: Arginine decarboxylase; n=2; Lycopersicon|Rep: Arginine decarboxylase - Solanum lycopersicum (Tomato) (Lycopersicon esculentum), partial (15%)	26,6712	4,5893	3,82768061414091e-15	2,53893771417467	chr10	40518037_40520823	PGSC0003DMG400026671	polyamine biosynthesis, amino acid metabolism		T0:A2<A1andB2				T2:A2<A1andB2
114	B2-T1 vs A2-T1	5	TC196589 homologue to UniRef100_Q5F307 Cluster: Arginine decarboxylase; n=2; Lycopersicon|Rep: Arginine decarboxylase - Solanum lycopersicum (Tomato) (Lycopersicon esculentum), partial (37%) or TC223469 homologue to UniRef100_Q5F307 Cluster: Arginine decarboxylase; n=2; Lycopersicon|Rep: Arginine decarboxylase - Solanum lycopersicum (Tomato) (Lycopersicon esculentum), partial (15%)	0,5912	20,5559	1,50902791520066e-11	-5,11964807258703
114	B2-T2 vs A2-T2	6	TC196589 homologue to UniRef100_Q5F307 Cluster: Arginine decarboxylase; n=2; Lycopersicon|Rep: Arginine decarboxylase - Solanum lycopersicum (Tomato) (Lycopersicon esculentum), partial (37%) or TC223469 homologue to UniRef100_Q5F307 Cluster: Arginine decarboxylase; n=2; Lycopersicon|Rep: Arginine decarboxylase - Solanum lycopersicum (Tomato) (Lycopersicon esculentum), partial (15%)	52,4926	22,4519	4,23183260729528e-06	1,22527628338595
114	A1-T0 vs A2-T0	6	TC196589 homologue to UniRef100_Q5F307 Cluster: Arginine decarboxylase; n=2; Lycopersicon|Rep: Arginine decarboxylase - Solanum lycopersicum (Tomato) (Lycopersicon esculentum), partial (37%) or TC223469 homologue to UniRef100_Q5F307 Cluster: Arginine decarboxylase; n=2; Lycopersicon|Rep: Arginine decarboxylase - Solanum lycopersicum (Tomato) (Lycopersicon esculentum), partial (15%)	70,1265	4,5907	8,41415250487299e-59	3,93317398944757
114	A1-T1 vs A2-T1	7	TC196589 homologue to UniRef100_Q5F307 Cluster: Arginine decarboxylase; n=2; Lycopersicon|Rep: Arginine decarboxylase - Solanum lycopersicum (Tomato) (Lycopersicon esculentum), partial (37%) or TC223469 homologue to UniRef100_Q5F307 Cluster: Arginine decarboxylase; n=2; Lycopersicon|Rep: Arginine decarboxylase - Solanum lycopersicum (Tomato) (Lycopersicon esculentum), partial (15%)	82,8118	21,0225	3,97304973979668e-33	1,97790343308863
114	A1-T2 vs A2-T2	7	TC196589 homologue to UniRef100_Q5F307 Cluster: Arginine decarboxylase; n=2; Lycopersicon|Rep: Arginine decarboxylase - Solanum lycopersicum (Tomato) (Lycopersicon esculentum), partial (37%) or TC223469 homologue to UniRef100_Q5F307 Cluster: Arginine decarboxylase; n=2; Lycopersicon|Rep: Arginine decarboxylase - Solanum lycopersicum (Tomato) (Lycopersicon esculentum), partial (15%)	79,2160	22,3334	5,45580814741432e-20	1,82659158159948
115	B2-T0 vs A2-T0	6	TC196602 UniRef100_Q8W214 Cluster: Single-stranded DNA binding protein precursor; n=1; Solanum tuberosum|Rep: Single-stranded DNA binding protein precursor - Solanum tuberosum (Potato), complete	543,8102	846,6566	2,32500175164128e-44	-0,638673831308725	chr09	4000057_4004811	PGSC0003DMG400021562	nucleic acid binding (other)	T0:A2>A1andB2				T2:A2>A1andB2
115	B2-T1 vs A2-T1	7	TC196602 UniRef100_Q8W214 Cluster: Single-stranded DNA binding protein precursor; n=1; Solanum tuberosum|Rep: Single-stranded DNA binding protein precursor - Solanum tuberosum (Potato), complete	505,8964	685,1832	6,22655776864455e-15	-0,437647841514203
115	B2-T2 vs A2-T2	3	TC196602 UniRef100_Q8W214 Cluster: Single-stranded DNA binding protein precursor; n=1; Solanum tuberosum|Rep: Single-stranded DNA binding protein precursor - Solanum tuberosum (Potato), complete	272,2276	428,4482	1,98313001979506e-14	-0,65430720671851
115	A1-T0 vs A2-T0	4	TC196602 UniRef100_Q8W214 Cluster: Single-stranded DNA binding protein precursor; n=1; Solanum tuberosum|Rep: Single-stranded DNA binding protein precursor - Solanum tuberosum (Potato), complete	512,9019	846,9148	1,2373217225158e-54	-0,723534040060844
115	A1-T2 vs A2-T2	4	TC196602 UniRef100_Q8W214 Cluster: Single-stranded DNA binding protein precursor; n=1; Solanum tuberosum|Rep: Single-stranded DNA binding protein precursor - Solanum tuberosum (Potato), complete	250,4517	426,1860	5,23428285143964e-30	-0,766950949858519
116	B2-T0 vs A2-T0	3	TC196626 homologue to UniRef100_P27489 Cluster: Chlorophyll a-b binding protein 13, chloroplast precursor; n=1; Solanum lycopersicum|Rep: Chlorophyll a-b binding protein 13, chloroplast precursor - Solanum lycopersicum (Tomato) (Lycopersicon esculentum), partial (98%) or TC217362 UniRef100_P27489 Cluster: Chlorophyll a-b binding protein 13, chloroplast precursor; n=1; Solanum lycopersicum|Rep: Ch…	2192,2536	2580,4760	1,92366129466205e-22	-0,235222542173014	chr07	51164911_51166234	PGSC0003DMG400019248	ambiguous annotation				T1:A2<A1andB2	T2:A2>A1andB2
116	B2-T1 vs A2-T1	4	TC196626 homologue to UniRef100_P27489 Cluster: Chlorophyll a-b binding protein 13, chloroplast precursor; n=1; Solanum lycopersicum|Rep: Chlorophyll a-b binding protein 13, chloroplast precursor - Solanum lycopersicum (Tomato) (Lycopersicon esculentum), partial (98%) or TC217362 UniRef100_P27489 Cluster: Chlorophyll a-b binding protein 13, chloroplast precursor; n=1; Solanum lycopersicum|Rep: Ch…	2616,0212	739,7774	0	1,82221118482499	chr12	1010684_1012186	PGSC0003DMG400008564
116	B2-T2 vs A2-T2	1	TC196626 homologue to UniRef100_P27489 Cluster: Chlorophyll a-b binding protein 13, chloroplast precursor; n=1; Solanum lycopersicum|Rep: Chlorophyll a-b binding protein 13, chloroplast precursor - Solanum lycopersicum (Tomato) (Lycopersicon esculentum), partial (98%) or TC217362 UniRef100_P27489 Cluster: Chlorophyll a-b binding protein 13, chloroplast precursor; n=1; Solanum lycopersicum|Rep: Ch…	469,7728	650,9065	2,35694953111468e-12	-0,470487266222523	chr05	46567596_46569965	PGSC0003DMG400023461
116	A1-T1 vs A2-T1	2	TC196626 homologue to UniRef100_P27489 Cluster: Chlorophyll a-b binding protein 13, chloroplast precursor; n=1; Solanum lycopersicum|Rep: Chlorophyll a-b binding protein 13, chloroplast precursor - Solanum lycopersicum (Tomato) (Lycopersicon esculentum), partial (98%) or TC217362 UniRef100_P27489 Cluster: Chlorophyll a-b binding protein 13, chloroplast precursor; n=1; Solanum lycopersicum|Rep: Ch…	1053,5774	736,3921	2,93697684986447e-47	0,51675014838347
116	A1-T2 vs A2-T2	1	TC196626 homologue to UniRef100_P27489 Cluster: Chlorophyll a-b binding protein 13, chloroplast precursor; n=1; Solanum lycopersicum|Rep: Chlorophyll a-b binding protein 13, chloroplast precursor - Solanum lycopersicum (Tomato) (Lycopersicon esculentum), partial (98%) or TC217362 UniRef100_P27489 Cluster: Chlorophyll a-b binding protein 13, chloroplast precursor; n=1; Solanum lycopersicum|Rep: Ch…	349,2725	647,4698	1,67901121239325e-57	-0,890459708172669
117	B2-T0 vs A2-T0	3	TC196626 homologue to UniRef100_P27489 Cluster: Chlorophyll a-b binding protein 13, chloroplast precursor; n=1; Solanum lycopersicum|Rep: Chlorophyll a-b binding protein 13, chloroplast precursor - Solanum lycopersicum (Tomato) (Lycopersicon esculentum), partial (98%) or TC222816 homologue to UniRef100_A7P1F1 Cluster: Chromosome chr19 scaffold_4, whole genome shotgun sequence; n=1; Vitis vinifera…	65,4744	13,6633	4,83584266125001e-30	2,26062579404661	chr07	51164911_51166234	PGSC0003DMG400019248	Chlorophyll a-b binding protein 13, chloroplastic, photosynthesis				T1:A2<A1andB2		T2:A2<A1andB2
117	B2-T1 vs A2-T1	1	TC196626 homologue to UniRef100_P27489 Cluster: Chlorophyll a-b binding protein 13, chloroplast precursor; n=1; Solanum lycopersicum|Rep: Chlorophyll a-b binding protein 13, chloroplast precursor - Solanum lycopersicum (Tomato) (Lycopersicon esculentum), partial (98%) or TC222816 homologue to UniRef100_A7P1F1 Cluster: Chromosome chr19 scaffold_4, whole genome shotgun sequence; n=1; Vitis vinifera…	106,4246	5,0686	3,77782252248707e-67	4,39210458118035
117	B2-T2 vs A2-T2	1	TC196626 homologue to UniRef100_P27489 Cluster: Chlorophyll a-b binding protein 13, chloroplast precursor; n=1; Solanum lycopersicum|Rep: Chlorophyll a-b binding protein 13, chloroplast precursor - Solanum lycopersicum (Tomato) (Lycopersicon esculentum), partial (98%) or TC222816 homologue to UniRef100_A7P1F1 Cluster: Chromosome chr19 scaffold_4, whole genome shotgun sequence; n=1; Vitis vinifera…	31,2298	8,8763	2,05195243863753e-06	1,81488630033824
117	A1-T1 vs A2-T1	1	TC196626 homologue to UniRef100_P27489 Cluster: Chlorophyll a-b binding protein 13, chloroplast precursor; n=1; Solanum lycopersicum|Rep: Chlorophyll a-b binding protein 13, chloroplast precursor - Solanum lycopersicum (Tomato) (Lycopersicon esculentum), partial (98%) or TC222816 homologue to UniRef100_A7P1F1 Cluster: Chromosome chr19 scaffold_4, whole genome shotgun sequence; n=1; Vitis vinifera…	166,1444	5,0454	1,18901948892779e-153	5,04132678062271
117	A1-T2 vs A2-T2	1	TC196626 homologue to UniRef100_P27489 Cluster: Chlorophyll a-b binding protein 13, chloroplast precursor; n=1; Solanum lycopersicum|Rep: Chlorophyll a-b binding protein 13, chloroplast precursor - Solanum lycopersicum (Tomato) (Lycopersicon esculentum), partial (98%) or TC222816 homologue to UniRef100_A7P1F1 Cluster: Chromosome chr19 scaffold_4, whole genome shotgun sequence; n=1; Vitis vinifera…	95,1477	8,8295	2,40094432477702e-45	3,42977056737644
118	B2-T0 vs A2-T0	14	TC196664 similar to UniRef100_Q9FQZ6 Cluster: Avr9/Cf-9 rapidly elicited protein 146; n=1; Nicotiana tabacum|Rep: Avr9/Cf-9 rapidly elicited protein 146 - Nicotiana tabacum (Common tobacco), partial (83%) or NP252127 GB|AJ291455.1|CAC13038.1 Ga20 oxidase	458,1010	43,9874	2,27270197086973e-322	3,38050271285999	?	?	?	ambiguous annotation		T0:A2<A1andB2
118	B2-T1 vs A2-T1	7	TC196664 similar to UniRef100_Q9FQZ6 Cluster: Avr9/Cf-9 rapidly elicited protein 146; n=1; Nicotiana tabacum|Rep: Avr9/Cf-9 rapidly elicited protein 146 - Nicotiana tabacum (Common tobacco), partial (83%) or NP252127 GB|AJ291455.1|CAC13038.1 Ga20 oxidase	3,5475	27,2023	1,17753721795456e-10	-2,93886043966331
118	A1-T0 vs A2-T0	11	TC196664 similar to UniRef100_Q9FQZ6 Cluster: Avr9/Cf-9 rapidly elicited protein 146; n=1; Nicotiana tabacum|Rep: Avr9/Cf-9 rapidly elicited protein 146 - Nicotiana tabacum (Common tobacco), partial (83%) or NP252127 GB|AJ291455.1|CAC13038.1 Ga20 oxidase	153,5644	43,8425	5,81516523724564e-50	1,80844009631064
118	A1-T1 vs A2-T1	12	TC196664 similar to UniRef100_Q9FQZ6 Cluster: Avr9/Cf-9 rapidly elicited protein 146; n=1; Nicotiana tabacum|Rep: Avr9/Cf-9 rapidly elicited protein 146 - Nicotiana tabacum (Common tobacco), partial (83%) or NP252127 GB|AJ291455.1|CAC13038.1 Ga20 oxidase	232,2739	27,4106	6,35751089384002e-149	3,08302065332681
118	A1-T2 vs A2-T2	11	TC196664 similar to UniRef100_Q9FQZ6 Cluster: Avr9/Cf-9 rapidly elicited protein 146; n=1; Nicotiana tabacum|Rep: Avr9/Cf-9 rapidly elicited protein 146 - Nicotiana tabacum (Common tobacco), partial (83%) or NP252127 GB|AJ291455.1|CAC13038.1 Ga20 oxidase	425,0673	316,1307	7,51755358566996e-11	0,427170043850143
119	B2-T1 vs A2-T1	15	TC196665 similar to UniRef100_Q0MQL9 Cluster: CONSTANS-like protein; n=1; Solanum tuberosum|Rep: CONSTANS-like protein - Solanum tuberosum (Potato), partial (61%)	69,2190	279,1381	1,07560984662732e-64	-2,01173786274274	chr08	2986924_2988867	PGSC0003DMG400026311	development, flowering, transcription, Zinc-finger family					T2:A2>A1andB2
119	B2-T2 vs A2-T2	27	TC196665 similar to UniRef100_Q0MQL9 Cluster: CONSTANS-like protein; n=1; Solanum tuberosum|Rep: CONSTANS-like protein - Solanum tuberosum (Potato), partial (61%)	1033,1729	1206,0628	2,19000892913184e-06	-0,223223306341691
119	A1-T0 vs A2-T0	31	TC196665 similar to UniRef100_Q0MQL9 Cluster: CONSTANS-like protein; n=1; Solanum tuberosum|Rep: CONSTANS-like protein - Solanum tuberosum (Potato), partial (61%)	253,6598	159,2889	7,85032918267979e-17	0,671249247924175
119	A1-T1 vs A2-T1	28	TC196665 similar to UniRef100_Q0MQL9 Cluster: CONSTANS-like protein; n=1; Solanum tuberosum|Rep: CONSTANS-like protein - Solanum tuberosum (Potato), partial (61%)	583,1346	279,2622	1,41225096293888e-89	1,06220856047906
119	A1-T2 vs A2-T2	24	TC196665 similar to UniRef100_Q0MQL9 Cluster: CONSTANS-like protein; n=1; Solanum tuberosum|Rep: CONSTANS-like protein - Solanum tuberosum (Potato), partial (61%)	673,8559	1198,7368	3,80475856369844e-93	-0,831002949063931
120	B2-T0 vs A2-T0	6	TC196671 homologue to UniRef100_P49297 Cluster: Isocitrate lyase; n=1; Solanum lycopersicum|Rep: Isocitrate lyase - Solanum lycopersicum (Tomato) (Lycopersicon esculentum), complete	158,5988	308,1775	1,99784605683269e-32	-0,958379476042646	?	not anchored	PGSC0003DMG400025487	central metabolism, glyoxylate cycle	T0:A2>A1andB2		T1:A2>A1andB2
120	B2-T1 vs A2-T1	9	TC196671 homologue to UniRef100_P49297 Cluster: Isocitrate lyase; n=1; Solanum lycopersicum|Rep: Isocitrate lyase - Solanum lycopersicum (Tomato) (Lycopersicon esculentum), complete	190,9731	788,7451	1,66494245356048e-183	-2,04618962830932
120	A1-T0 vs A2-T0	8	TC196671 homologue to UniRef100_P49297 Cluster: Isocitrate lyase; n=1; Solanum lycopersicum|Rep: Isocitrate lyase - Solanum lycopersicum (Tomato) (Lycopersicon esculentum), complete	152,3726	308,4298	1,46620259236251e-35	-1,01733910782576
120	A1-T1 vs A2-T1	12	TC196671 homologue to UniRef100_P49297 Cluster: Isocitrate lyase; n=1; Solanum lycopersicum|Rep: Isocitrate lyase - Solanum lycopersicum (Tomato) (Lycopersicon esculentum), complete	248,8676	785,4161	1,06322722255635e-238	-1,65807872515834
120	A1-T2 vs A2-T2	3	TC196671 homologue to UniRef100_P49297 Cluster: Isocitrate lyase; n=1; Solanum lycopersicum|Rep: Isocitrate lyase - Solanum lycopersicum (Tomato) (Lycopersicon esculentum), complete	66,3821	119,4575	4,36482752177305e-11	-0,847630801411175
121	B2-T0 vs A2-T0	4	TC196714 weakly similar to UniRef100_Q9SES4 Cluster: Allergen-like protein BRSn20; n=1; Sambucus nigra|Rep: Allergen-like protein BRSn20 - Sambucus nigra (European elder), partial (85%) or TC203703 weakly similar to UniRef100_Q9SES4 Cluster: Allergen-like protein BRSn20; n=1; Sambucus nigra|Rep: Allergen-like protein BRSn20 - Sambucus nigra (European elder), partial (85%)	804,8104	387,7357	1,30921864537673e-107	1,05357532892062	chr04	44582879_44584103	PGSC0003DMG400020630	allergen like (other)		T0:A2<A1andB2		T1:A2<A1andB2	T2:A2>A1andB2
121	B2-T1 vs A2-T1	1	TC196714 weakly similar to UniRef100_Q9SES4 Cluster: Allergen-like protein BRSn20; n=1; Sambucus nigra|Rep: Allergen-like protein BRSn20 - Sambucus nigra (European elder), partial (85%) or TC203703 weakly similar to UniRef100_Q9SES4 Cluster: Allergen-like protein BRSn20; n=1; Sambucus nigra|Rep: Allergen-like protein BRSn20 - Sambucus nigra (European elder), partial (85%)	220,2405	132,0434	3,4919868604018e-13	0,738067286533321
121	B2-T2 vs A2-T2	2	TC196714 weakly similar to UniRef100_Q9SES4 Cluster: Allergen-like protein BRSn20; n=1; Sambucus nigra|Rep: Allergen-like protein BRSn20 - Sambucus nigra (European elder), partial (85%) or TC203703 weakly similar to UniRef100_Q9SES4 Cluster: Allergen-like protein BRSn20; n=1; Sambucus nigra|Rep: Allergen-like protein BRSn20 - Sambucus nigra (European elder), partial (85%)	280,0362	438,3476	1,89199454967021e-14	-0,646462208946509
121	A1-T0 vs A2-T0	2	TC196714 weakly similar to UniRef100_Q9SES4 Cluster: Allergen-like protein BRSn20; n=1; Sambucus nigra|Rep: Allergen-like protein BRSn20 - Sambucus nigra (European elder), partial (85%) or TC203703 weakly similar to UniRef100_Q9SES4 Cluster: Allergen-like protein BRSn20; n=1; Sambucus nigra|Rep: Allergen-like protein BRSn20 - Sambucus nigra (European elder), partial (85%)	869,1860	387,6957	4,38001299711138e-137	1,16474041948967
121	A1-T1 vs A2-T1	2	TC196714 weakly similar to UniRef100_Q9SES4 Cluster: Allergen-like protein BRSn20; n=1; Sambucus nigra|Rep: Allergen-like protein BRSn20 - Sambucus nigra (European elder), partial (85%) or TC203703 weakly similar to UniRef100_Q9SES4 Cluster: Allergen-like protein BRSn20; n=1; Sambucus nigra|Rep: Allergen-like protein BRSn20 - Sambucus nigra (European elder), partial (85%)	364,8743	131,4392	2,75632618121086e-93	1,47300439501615
121	A1-T2 vs A2-T2	1	TC196714 weakly similar to UniRef100_Q9SES4 Cluster: Allergen-like protein BRSn20; n=1; Sambucus nigra|Rep: Allergen-like protein BRSn20 - Sambucus nigra (European elder), partial (85%) or TC203703 weakly similar to UniRef100_Q9SES4 Cluster: Allergen-like protein BRSn20; n=1; Sambucus nigra|Rep: Allergen-like protein BRSn20 - Sambucus nigra (European elder), partial (85%)	234,1943	436,0332	8,87999352465675e-40	-0,896731976183713
122	B2-T0 vs A2-T0	30	TC196732 homologue to UniRef100_P27522 Cluster: Chlorophyll a-b binding protein 8, chloroplast precursor; n=3; Solanum|Rep: Chlorophyll a-b binding protein 8, chloroplast precursor - Solanum lycopersicum (Tomato) (Lycopersicon esculentum), complete	288,1847	483,4760	1,51372365321304e-33	-0,746450508266366	chr12	1137096_1139573	PGSC0003DMG400007787	Chloroplast, photosynthesis	T0:A2>A1andB2		T1:A2>A1andB2
122	B2-T1 vs A2-T1	11	TC196732 homologue to UniRef100_P27522 Cluster: Chlorophyll a-b binding protein 8, chloroplast precursor; n=3; Solanum|Rep: Chlorophyll a-b binding protein 8, chloroplast precursor - Solanum lycopersicum (Tomato) (Lycopersicon esculentum), complete	156,2231	247,5608	1,0400344336003e-11	-0,664175102195908
122	A1-T0 vs A2-T0	29	TC196732 homologue to UniRef100_P27522 Cluster: Chlorophyll a-b binding protein 8, chloroplast precursor; n=3; Solanum|Rep: Chlorophyll a-b binding protein 8, chloroplast precursor - Solanum lycopersicum (Tomato) (Lycopersicon esculentum), complete	312,9618	483,6234	2,5453745326062e-25	-0,627897436673092
122	A1-T1 vs A2-T1	9	TC196732 homologue to UniRef100_P27522 Cluster: Chlorophyll a-b binding protein 8, chloroplast precursor; n=3; Solanum|Rep: Chlorophyll a-b binding protein 8, chloroplast precursor - Solanum lycopersicum (Tomato) (Lycopersicon esculentum), complete	131,9638	246,7083	2,39911097863779e-30	-0,902663886262818
122	A1-T2 vs A2-T2	4	TC196732 homologue to UniRef100_P27522 Cluster: Chlorophyll a-b binding protein 8, chloroplast precursor; n=3; Solanum|Rep: Chlorophyll a-b binding protein 8, chloroplast precursor - Solanum lycopersicum (Tomato) (Lycopersicon esculentum), complete	51,4087	99,7807	2,22752127841619e-11	-0,956747624440982
123	B2-T1 vs A2-T1	9	TC196747 UniRef100_Q38JG6 Cluster: NADH-ubiquinone oxidoreductase subunit-like; n=1; Solanum tuberosum|Rep: NADH-ubiquinone oxidoreductase subunit-like - Solanum tuberosum (Potato), complete or TC194888 UniRef100_Q38JG6 Cluster: NADH-ubiquinone oxidoreductase subunit-like; n=1; Solanum tuberosum|Rep: NADH-ubiquinone oxidoreductase subunit-like - Solanum tuberosum (Potato), complete	241,4100	322,7083	2,87126417410297e-07	-0,418745362292414	chr11	39546647..39553305	not annotated	central metabolism, respiration, oxidative phosphorylation, oxidation, reduction			T1:A2>A1andB2			T2:A2<A1andB2
123	B2-T2 vs A2-T2	6	TC196747 UniRef100_Q38JG6 Cluster: NADH-ubiquinone oxidoreductase subunit-like; n=1; Solanum tuberosum|Rep: NADH-ubiquinone oxidoreductase subunit-like - Solanum tuberosum (Potato), complete or TC194888 UniRef100_Q38JG6 Cluster: NADH-ubiquinone oxidoreductase subunit-like; n=1; Solanum tuberosum|Rep: NADH-ubiquinone oxidoreductase subunit-like - Solanum tuberosum (Potato), complete	233,0409	157,5759	5,91109767920824e-07	0,564536136154477
123	A1-T0 vs A2-T0	4	TC196747 UniRef100_Q38JG6 Cluster: NADH-ubiquinone oxidoreductase subunit-like; n=1; Solanum tuberosum|Rep: NADH-ubiquinone oxidoreductase subunit-like - Solanum tuberosum (Potato), complete or TC194888 UniRef100_Q38JG6 Cluster: NADH-ubiquinone oxidoreductase subunit-like; n=1; Solanum tuberosum|Rep: NADH-ubiquinone oxidoreductase subunit-like - Solanum tuberosum (Potato), complete	109,5902	177,4587	6,64560532793051e-12	-0,695365083947423
123	A1-T1 vs A2-T1	12	TC196747 UniRef100_Q38JG6 Cluster: NADH-ubiquinone oxidoreductase subunit-like; n=1; Solanum tuberosum|Rep: NADH-ubiquinone oxidoreductase subunit-like - Solanum tuberosum (Potato), complete or TC194888 UniRef100_Q38JG6 Cluster: NADH-ubiquinone oxidoreductase subunit-like; n=1; Solanum tuberosum|Rep: NADH-ubiquinone oxidoreductase subunit-like - Solanum tuberosum (Potato), complete	217,9513	321,5119	7,26464476700836e-18	-0,560865879733441
123	A1-T2 vs A2-T2	7	TC196747 UniRef100_Q38JG6 Cluster: NADH-ubiquinone oxidoreductase subunit-like; n=1; Solanum tuberosum|Rep: NADH-ubiquinone oxidoreductase subunit-like - Solanum tuberosum (Potato), complete or TC194888 UniRef100_Q38JG6 Cluster: NADH-ubiquinone oxidoreductase subunit-like; n=1; Solanum tuberosum|Rep: NADH-ubiquinone oxidoreductase subunit-like - Solanum tuberosum (Potato), complete	202,3204	156,7439	9,40839549245896e-05	0,368232145468996
124	B2-T0 vs A2-T0	1	TC196756 homologue to UniRef100_Q84T86 Cluster: Biotin carboxylase carrier protein; n=1; Solanum lycopersicum|Rep: Biotin carboxylase carrier protein - Solanum lycopersicum (Tomato) (Lycopersicon esculentum), partial (97%)	1,2037	53,0928	1,22996725193951e-36	-5,46302463812101	chr05	46743408_46749587	PGSC0003DMG401023454	lipid metabolism, fatty acid synthesis	T0:A2>A1andB2		T1:A2>A1andB2		T2:A2>A1andB2
124	B2-T1 vs A2-T1	2	TC196756 homologue to UniRef100_Q84T86 Cluster: Biotin carboxylase carrier protein; n=1; Solanum lycopersicum|Rep: Biotin carboxylase carrier protein - Solanum lycopersicum (Tomato) (Lycopersicon esculentum), partial (97%)	4,7730	44,1259	7,47853431208136e-18	-3,20865342239698
124	B2-T2 vs A2-T2	1	TC196756 homologue to UniRef100_Q84T86 Cluster: Biotin carboxylase carrier protein; n=1; Solanum lycopersicum|Rep: Biotin carboxylase carrier protein - Solanum lycopersicum (Tomato) (Lycopersicon esculentum), partial (97%)	0,0500	25,1366	8,42309741695907e-13	-8,97364769086842
124	A1-T0 vs A2-T0	2	TC196756 homologue to UniRef100_Q84T86 Cluster: Biotin carboxylase carrier protein; n=1; Solanum lycopersicum|Rep: Biotin carboxylase carrier protein - Solanum lycopersicum (Tomato) (Lycopersicon esculentum), partial (97%)	1,6751	53,2673	1,86624870540664e-35	-4,99092209728571
124	A1-T1 vs A2-T1	3	TC196756 homologue to UniRef100_Q84T86 Cluster: Biotin carboxylase carrier protein; n=1; Solanum lycopersicum|Rep: Biotin carboxylase carrier protein - Solanum lycopersicum (Tomato) (Lycopersicon esculentum), partial (97%)	0,7517	43,9240	1,22328683691756e-45	-5,86866075706018
124	A1-T2 vs A2-T2	1	TC196756 homologue to UniRef100_Q84T86 Cluster: Biotin carboxylase carrier protein; n=1; Solanum lycopersicum|Rep: Biotin carboxylase carrier protein - Solanum lycopersicum (Tomato) (Lycopersicon esculentum), partial (97%)	0,0500	25,0039	3,2887268390654e-26	-8,96601017319327
125	B2-T0 vs A2-T0	1	TC196767 homologue to UniRef100_P20346 Cluster: Probable protease inhibitor P322 precursor; n=1; Solanum tuberosum|Rep: Probable protease inhibitor P322 precursor - Solanum tuberosum (Potato), complete or TC224767 homologue to UniRef100_P20346 Cluster: Probable protease inhibitor P322 precursor; n=1; Solanum tuberosum|Rep: Probable protease inhibitor P322 precursor - Solanum tuberosum (Potato), p…	4,4773	0,0500	1,34052538781421e-06	6,48455419230806	?	?	?	ambiguous annotation		T0:A2<A1andB2		T1:A2<A1andB2		T2:A2<A1andB2
125	B2-T1 vs A2-T1	1	TC196767 homologue to UniRef100_P20346 Cluster: Probable protease inhibitor P322 precursor; n=1; Solanum tuberosum|Rep: Probable protease inhibitor P322 precursor - Solanum tuberosum (Potato), complete or TC224767 homologue to UniRef100_P20346 Cluster: Probable protease inhibitor P322 precursor; n=1; Solanum tuberosum|Rep: Probable protease inhibitor P322 precursor - Solanum tuberosum (Potato), p…	14,1900	0,0500	1,04249194816086e-12	8,14872594367714
125	B2-T2 vs A2-T2	1	TC196767 homologue to UniRef100_P20346 Cluster: Probable protease inhibitor P322 precursor; n=1; Solanum tuberosum|Rep: Probable protease inhibitor P322 precursor - Solanum tuberosum (Potato), complete or TC224767 homologue to UniRef100_P20346 Cluster: Probable protease inhibitor P322 precursor; n=1; Solanum tuberosum|Rep: Probable protease inhibitor P322 precursor - Solanum tuberosum (Potato), p…	9,3025	0,0500	8,97909025845857e-06	7,53954431037356
125	A1-T0 vs A2-T0	1	TC196767 homologue to UniRef100_P20346 Cluster: Probable protease inhibitor P322 precursor; n=1; Solanum tuberosum|Rep: Probable protease inhibitor P322 precursor - Solanum tuberosum (Potato), complete or TC224767 homologue to UniRef100_P20346 Cluster: Probable protease inhibitor P322 precursor; n=1; Solanum tuberosum|Rep: Probable protease inhibitor P322 precursor - Solanum tuberosum (Potato), p…	17,9046	0,0500	2,91694742169568e-23	8,48419032335828
125	A1-T1 vs A2-T1	1	TC196767 homologue to UniRef100_P20346 Cluster: Probable protease inhibitor P322 precursor; n=1; Solanum tuberosum|Rep: Probable protease inhibitor P322 precursor - Solanum tuberosum (Potato), complete or TC224767 homologue to UniRef100_P20346 Cluster: Probable protease inhibitor P322 precursor; n=1; Solanum tuberosum|Rep: Probable protease inhibitor P322 precursor - Solanum tuberosum (Potato), p…	11,4582	0,0500	2,88736237292713e-13	7,84024081245938
125	A1-T2 vs A2-T2	1	TC196767 homologue to UniRef100_P20346 Cluster: Probable protease inhibitor P322 precursor; n=1; Solanum tuberosum|Rep: Probable protease inhibitor P322 precursor - Solanum tuberosum (Potato), complete or TC224767 homologue to UniRef100_P20346 Cluster: Probable protease inhibitor P322 precursor; n=1; Solanum tuberosum|Rep: Probable protease inhibitor P322 precursor - Solanum tuberosum (Potato), p…	5,9744	0,0500	9,66925778853667e-05	6,90071964193065
126	B2-T0 vs A2-T0	5	TC196776 homologue to UniRef100_Q9XJ27 Cluster: 30S ribosomal protein S9 chloroplast precursor; n=2; Arabidopsis thaliana|Rep: 30S	644,6905	1005,3849	1,0899436222557e-52	-0,641069417054219	chr04	61249138_61251943	PGSC0003DMG400016883	Chloroplast, protein biosynthesis	T0:A2>A1andB2				T2:A2>A1andB2
126	B2-T2 vs A2-T2	2	TC196776 homologue to UniRef100_Q9XJ27 Cluster: 30S ribosomal protein S9 chloroplast precursor; n=2; Arabidopsis thaliana|Rep: 30S	251,9466	402,5884	2,26331438563743e-14	-0,676187712304313
126	A1-T0 vs A2-T0	4	TC196776 homologue to UniRef100_Q9XJ27 Cluster: 30S ribosomal protein S9 chloroplast precursor; n=2; Arabidopsis thaliana|Rep: 30S	699,2415	1005,6916	1,81277101256014e-37	-0,524325167082883
126	A1-T1 vs A2-T1	3	TC196776 homologue to UniRef100_Q9XJ27 Cluster: 30S ribosomal protein S9 chloroplast precursor; n=2; Arabidopsis thaliana|Rep: 30S	574,4989	441,8534	1,19442915060207e-15	0,378736371007591
126	A1-T2 vs A2-T2	3	TC196776 homologue to UniRef100_Q9XJ27 Cluster: 30S ribosomal protein S9 chloroplast precursor; n=2; Arabidopsis thaliana|Rep: 30S	267,5592	400,9821	5,77719847116857e-18	-0,583679625885598
127	B2-T0 vs A2-T0	4	TC196798 UniRef100_P09762 Cluster: Wound-induced protein WIN2 precursor; n=1; Solanum tuberosum|Rep: Wound-induced protein WIN2 precursor - Solanum tuberosum (Potato), partial (96%)	42,2855	148,5984	1,3177867720217e-39	-1,81318295321617	chr01	67993151_67997644	PGSC0003DMG400019435	Pathogenesis, biotic stress, defense	T0:A2>A1andB2		T1:A2>A1andB2
127	B2-T1 vs A2-T1	6	TC196798 UniRef100_P09762 Cluster: Wound-induced protein WIN2 precursor; n=1; Solanum tuberosum|Rep: Wound-induced protein WIN2 precursor - Solanum tuberosum (Potato), partial (96%)	276,1128	602,4737	3,95705293899897e-61	-1,12564038178424
127	A1-T0 vs A2-T0	3	TC196798 UniRef100_P09762 Cluster: Wound-induced protein WIN2 precursor; n=1; Solanum tuberosum|Rep: Wound-induced protein WIN2 precursor - Solanum tuberosum (Potato), partial (96%)	66,1477	148,6437	7,02341826335861e-22	-1,16809527997624
127	A1-T1 vs A2-T1	8	TC196798 UniRef100_P09762 Cluster: Wound-induced protein WIN2 precursor; n=1; Solanum tuberosum|Rep: Wound-induced protein WIN2 precursor - Solanum tuberosum (Potato), partial (96%)	349,9084	600,0495	1,02001594912022e-55	-0,778104360480945
127	A1-T2 vs A2-T2	7	TC196798 UniRef100_P09762 Cluster: Wound-induced protein WIN2 precursor; n=1; Solanum tuberosum|Rep: Wound-induced protein WIN2 precursor - Solanum tuberosum (Potato), partial (96%)	609,6183	513,1478	2,64663646121414e-06	0,248531587287145
128	B2-T0 vs A2-T0	10	TC196813 similar to UniRef100_A7QNC1 Cluster: Chromosome chr2 scaffold_132, whole genome shotgun sequence; n=1; Vitis vinifera|Rep: Chromosome chr2 scaffold_132, whole genome shotgun sequence - Vitis vinifera (Grape), complete	35,1283	118,6888	1,08837382077458e-30	-1,75647720054705	chr08	42625546_42639862	PGSC0003DMG400012166	Translation initiation factor IF-2, protein biosynthesis	T0:A2>A1andB2			T1:A2<A1andB2
128	B2-T1 vs A2-T1	4	TC196813 similar to UniRef100_A7QNC1 Cluster: Chromosome chr2 scaffold_132, whole genome shotgun sequence; n=1; Vitis vinifera|Rep: Chromosome chr2 scaffold_132, whole genome shotgun sequence - Vitis vinifera (Grape), complete	105,8334	67,8628	8,36753449760496e-06	0,64110292732728
128	A1-T0 vs A2-T0	7	TC196813 similar to UniRef100_A7QNC1 Cluster: Chromosome chr2 scaffold_132, whole genome shotgun sequence; n=1; Vitis vinifera|Rep: Chromosome chr2 scaffold_132, whole genome shotgun sequence - Vitis vinifera (Grape), complete	68,1371	118,4084	3,16235475475458e-10	-0,797258744750769
128	A1-T1 vs A2-T1	6	TC196813 similar to UniRef100_A7QNC1 Cluster: Chromosome chr2 scaffold_132, whole genome shotgun sequence; n=1; Vitis vinifera|Rep: Chromosome chr2 scaffold_132, whole genome shotgun sequence - Vitis vinifera (Grape), complete	27,8643	67,5522	1,95741260283031e-15	-1,27758318152866
128	A1-T2 vs A2-T2	11	TC196813 similar to UniRef100_A7QNC1 Cluster: Chromosome chr2 scaffold_132, whole genome shotgun sequence; n=1; Vitis vinifera|Rep: Chromosome chr2 scaffold_132, whole genome shotgun sequence - Vitis vinifera (Grape), complete	94,0596	38,9535	1,17389360810197e-14	1,2718216429013
129	B2-T0 vs A2-T0	3	TC196817 homologue to UniRef100_Q4KR04 Cluster: CT099; n=1; Solanum chilense|Rep: CT099 - Solanum chilense (Tomato) (Lycopersicon chilense), partial (79%) or TC217471 homologue to UniRef100_Q4KR14 Cluster: CT099; n=1; Solanum peruvianum|Rep: CT099 - Solanum peruvianum (Peruvian tomato) (Lycopersicon peruvianum), partial (60%) or TC195265 homologue to UniRef100_Q4KR14 Cluster: CT099; n=1; Solanum …	126,1749	246,0519	2,04580336252705e-26	-0,963538226482005	chr12	530451_532695	PGSC0003DMG400015364	copper ion binding (other)	T0:A2>A1andB2
129	B2-T1 vs A2-T1	1	TC196817 homologue to UniRef100_Q4KR04 Cluster: CT099; n=1; Solanum chilense|Rep: CT099 - Solanum chilense (Tomato) (Lycopersicon chilense), partial (79%) or TC217471 homologue to UniRef100_Q4KR14 Cluster: CT099; n=1; Solanum peruvianum|Rep: CT099 - Solanum peruvianum (Peruvian tomato) (Lycopersicon peruvianum), partial (60%) or TC195265 homologue to UniRef100_Q4KR14 Cluster: CT099; n=1; Solanum …	330,7016	143,0749	5,70299486449219e-42	1,20875972557721
129	A1-T0 vs A2-T0	3	TC196817 homologue to UniRef100_Q4KR04 Cluster: CT099; n=1; Solanum chilense|Rep: CT099 - Solanum chilense (Tomato) (Lycopersicon chilense), partial (79%) or TC217471 homologue to UniRef100_Q4KR14 Cluster: CT099; n=1; Solanum peruvianum|Rep: CT099 - Solanum peruvianum (Peruvian tomato) (Lycopersicon peruvianum), partial (60%) or TC195265 homologue to UniRef100_Q4KR14 Cluster: CT099; n=1; Solanum …	144,6813	246,1270	1,39666717688285e-18	-0,766524602972653
129	A1-T1 vs A2-T1	2	TC196817 homologue to UniRef100_Q4KR04 Cluster: CT099; n=1; Solanum chilense|Rep: CT099 - Solanum chilense (Tomato) (Lycopersicon chilense), partial (79%) or TC217471 homologue to UniRef100_Q4KR14 Cluster: CT099; n=1; Solanum peruvianum|Rep: CT099 - Solanum peruvianum (Peruvian tomato) (Lycopersicon peruvianum), partial (60%) or TC195265 homologue to UniRef100_Q4KR14 Cluster: CT099; n=1; Solanum …	64,0467	142,4202	1,90763150052499e-26	-1,15295771271392
129	A1-T2 vs A2-T2	2	TC196817 homologue to UniRef100_Q4KR04 Cluster: CT099; n=1; Solanum chilense|Rep: CT099 - Solanum chilense (Tomato) (Lycopersicon chilense), partial (79%) or TC217471 homologue to UniRef100_Q4KR14 Cluster: CT099; n=1; Solanum peruvianum|Rep: CT099 - Solanum peruvianum (Peruvian tomato) (Lycopersicon peruvianum), partial (60%) or TC195265 homologue to UniRef100_Q4KR14 Cluster: CT099; n=1; Solanum …	63,2594	151,9396	2,36963886118462e-25	-1,26414643410978
130	B2-T1 vs A2-T1	5	TC196848 UniRef100_Q76MX2 Cluster: Cysteine synthase; n=1; Solanum tuberosum|Rep: Cysteine synthase - Solanum tuberosum (Potato), complete	477,6059	133,2785	1,07163629122523e-112	1,84137631638636	chr10	16902571_16911341	PGSC0003DMG400006506	amino acid metabolism, cysteine metabolism, sulfur metabolism				T1:A2<A1andB2		T2:A2<A1andB2
130	B2-T2 vs A2-T2	6	TC196848 UniRef100_Q76MX2 Cluster: Cysteine synthase; n=1; Solanum tuberosum|Rep: Cysteine synthase - Solanum tuberosum (Potato), complete	218,2150	150,2944	3,72928035611009e-06	0,537959167230094
130	A1-T0 vs A2-T0	5	TC196848 UniRef100_Q76MX2 Cluster: Cysteine synthase; n=1; Solanum tuberosum|Rep: Cysteine synthase - Solanum tuberosum (Potato), complete	68,5551	36,7486	1,69398202033422e-08	0,899573587808549
130	A1-T1 vs A2-T1	5	TC196848 UniRef100_Q76MX2 Cluster: Cysteine synthase; n=1; Solanum tuberosum|Rep: Cysteine synthase - Solanum tuberosum (Potato), complete	167,9790	132,6686	9,05052559354301e-05	0,340453785352098
130	A1-T2 vs A2-T2	5	TC196848 UniRef100_Q76MX2 Cluster: Cysteine synthase; n=1; Solanum tuberosum|Rep: Cysteine synthase - Solanum tuberosum (Potato), complete	249,3684	149,0622	3,75449664028935e-16	0,742364634306318
131	B2-T0 vs A2-T0	3	TC196860 homologue to UniRef100_Q2PYZ0 Cluster: 40S ribosomal protein-like protein; n=1; Solanum tuberosum|Rep: 40S ribosomal protein-like protein - Solanum tuberosum (Potato), partial (95%) or TC195281 homologue to UniRef100_Q2PYZ0 Cluster: 40S ribosomal protein-like protein; n=1; Solanum tuberosum|Rep: 40S ribosomal protein-like protein - Solanum tuberosum (Potato), partial (96%)	40,1994	112,0653	2,85806817536298e-23	-1,47909454631227	chr08	~19615582..19616030	not annotated	protein biosynthesis	T0:A2>A1andB2		T1:A2>A1andB2
131	B2-T1 vs A2-T1	2	TC196860 homologue to UniRef100_Q2PYZ0 Cluster: 40S ribosomal protein-like protein; n=1; Solanum tuberosum|Rep: 40S ribosomal protein-like protein - Solanum tuberosum (Potato), partial (95%) or TC195281 homologue to UniRef100_Q2PYZ0 Cluster: 40S ribosomal protein-like protein; n=1; Solanum tuberosum|Rep: 40S ribosomal protein-like protein - Solanum tuberosum (Potato), partial (96%)	89,4597	172,8952	1,40346421286333e-14	-0,950588131286222
131	A1-T0 vs A2-T0	3	TC196860 homologue to UniRef100_Q2PYZ0 Cluster: 40S ribosomal protein-like protein; n=1; Solanum tuberosum|Rep: 40S ribosomal protein-like protein - Solanum tuberosum (Potato), partial (95%) or TC195281 homologue to UniRef100_Q2PYZ0 Cluster: 40S ribosomal protein-like protein; n=1; Solanum tuberosum|Rep: 40S ribosomal protein-like protein - Solanum tuberosum (Potato), partial (96%)	50,2325	112,0994	1,19765499785013e-16	-1,15808642763119
131	A1-T1 vs A2-T1	3	TC196860 homologue to UniRef100_Q2PYZ0 Cluster: 40S ribosomal protein-like protein; n=1; Solanum tuberosum|Rep: 40S ribosomal protein-like protein - Solanum tuberosum (Potato), partial (95%) or TC195281 homologue to UniRef100_Q2PYZ0 Cluster: 40S ribosomal protein-like protein; n=1; Solanum tuberosum|Rep: 40S ribosomal protein-like protein - Solanum tuberosum (Potato), partial (96%)	51,5863	172,1040	2,31397313403366e-57	-1,73822027722021
131	A1-T2 vs A2-T2	2	TC196860 homologue to UniRef100_Q2PYZ0 Cluster: 40S ribosomal protein-like protein; n=1; Solanum tuberosum|Rep: 40S ribosomal protein-like protein - Solanum tuberosum (Potato), partial (95%) or TC195281 homologue to UniRef100_Q2PYZ0 Cluster: 40S ribosomal protein-like protein; n=1; Solanum tuberosum|Rep: 40S ribosomal protein-like protein - Solanum tuberosum (Potato), partial (96%)	68,2675	41,4697	3,79774500315118e-05	0,719141122779085
132	B2-T0 vs A2-T0	4	TC196860 homologue to UniRef100_Q2PYZ0 Cluster: 40S ribosomal protein-like protein; n=1; Solanum tuberosum|Rep: 40S ribosomal protein-like protein - Solanum tuberosum (Potato), partial (95%) or TC221576 homologue to UniRef100_Q2PYZ0 Cluster: 40S ribosomal protein-like protein; n=1; Solanum tuberosum|Rep: 40S ribosomal protein-like protein - Solanum tuberosum (Potato), partial (23%) or TC199410 ho…	228,5493	436,4687	2,0011522449341e-43	-0,933372937419485	?	?	multiple hits	protein biosynthesis	T0:A2>A1andB2
132	B2-T1 vs A2-T1	3	TC196860 homologue to UniRef100_Q2PYZ0 Cluster: 40S ribosomal protein-like protein; n=1; Solanum tuberosum|Rep: 40S ribosomal protein-like protein - Solanum tuberosum (Potato), partial (95%) or TC221576 homologue to UniRef100_Q2PYZ0 Cluster: 40S ribosomal protein-like protein; n=1; Solanum tuberosum|Rep: 40S ribosomal protein-like protein - Solanum tuberosum (Potato), partial (23%) or TC199410 ho…	1224,3945	301,7559	0	2,02061484200587
132	A1-T0 vs A2-T0	3	TC196860 homologue to UniRef100_Q2PYZ0 Cluster: 40S ribosomal protein-like protein; n=1; Solanum tuberosum|Rep: 40S ribosomal protein-like protein - Solanum tuberosum (Potato), partial (95%) or TC221576 homologue to UniRef100_Q2PYZ0 Cluster: 40S ribosomal protein-like protein; n=1; Solanum tuberosum|Rep: 40S ribosomal protein-like protein - Solanum tuberosum (Potato), partial (23%) or TC199410 ho…	258,4144	436,6018	4,00547070674939e-31	-0,756631595490897
132	A1-T1 vs A2-T1	3	TC196860 homologue to UniRef100_Q2PYZ0 Cluster: 40S ribosomal protein-like protein; n=1; Solanum tuberosum|Rep: 40S ribosomal protein-like protein - Solanum tuberosum (Potato), partial (95%) or TC221576 homologue to UniRef100_Q2PYZ0 Cluster: 40S ribosomal protein-like protein; n=1; Solanum tuberosum|Rep: 40S ribosomal protein-like protein - Solanum tuberosum (Potato), partial (23%) or TC199410 ho…	240,8053	300,0947	9,07209840690906e-07	-0,317550967601322
132	A1-T2 vs A2-T2	2	TC196860 homologue to UniRef100_Q2PYZ0 Cluster: 40S ribosomal protein-like protein; n=1; Solanum tuberosum|Rep: 40S ribosomal protein-like protein - Solanum tuberosum (Potato), partial (95%) or TC221576 homologue to UniRef100_Q2PYZ0 Cluster: 40S ribosomal protein-like protein; n=1; Solanum tuberosum|Rep: 40S ribosomal protein-like protein - Solanum tuberosum (Potato), partial (23%) or TC199410 ho…	230,3320	300,7734	3,60960929385464e-07	-0,384962295649388
133	B2-T0 vs A2-T0	4	TC196931 similar to UniRef100_A7R2K7 Cluster: Chromosome chr10 scaffold_433, whole genome shotgun sequence; n=1; Vitis vinifera|Rep: Chromosome chr10 scaffold_433, whole genome shotgun sequence - Vitis vinifera (Grape), partial (68%)	54,9345	85,8696	8,58257277555729e-06	-0,644436794480148	chr02	32537339_32544663	PGSC0003DMG400022386	allantoinase, purine metabolism (other)	T0:A2>A1andB2		T1:A2>A1andB2			T2:A2<A1andB2
133	B2-T1 vs A2-T1	4	TC196931 similar to UniRef100_A7R2K7 Cluster: Chromosome chr10 scaffold_433, whole genome shotgun sequence; n=1; Vitis vinifera|Rep: Chromosome chr10 scaffold_433, whole genome shotgun sequence - Vitis vinifera (Grape), partial (68%)	46,5046	197,9176	1,74322691598764e-48	-2,08945469042983
133	B2-T2 vs A2-T2	6	TC196931 similar to UniRef100_A7R2K7 Cluster: Chromosome chr10 scaffold_433, whole genome shotgun sequence; n=1; Vitis vinifera|Rep: Chromosome chr10 scaffold_433, whole genome shotgun sequence - Vitis vinifera (Grape), partial (68%)	182,0635	100,6136	1,87629297983435e-10	0,855616247603161
133	A1-T0 vs A2-T0	5	TC196931 similar to UniRef100_A7R2K7 Cluster: Chromosome chr10 scaffold_433, whole genome shotgun sequence; n=1; Vitis vinifera|Rep: Chromosome chr10 scaffold_433, whole genome shotgun sequence - Vitis vinifera (Grape), partial (68%)	35,5952	85,8958	7,64408469342949e-15	-1,27090380677422
133	A1-T1 vs A2-T1	10	TC196931 similar to UniRef100_A7R2K7 Cluster: Chromosome chr10 scaffold_433, whole genome shotgun sequence; n=1; Vitis vinifera|Rep: Chromosome chr10 scaffold_433, whole genome shotgun sequence - Vitis vinifera (Grape), partial (68%)	74,9493	197,0120	8,14410744727174e-48	-1,39429607486667
133	A1-T2 vs A2-T2	10	TC196931 similar to UniRef100_A7R2K7 Cluster: Chromosome chr10 scaffold_433, whole genome shotgun sequence; n=1; Vitis vinifera|Rep: Chromosome chr10 scaffold_433, whole genome shotgun sequence - Vitis vinifera (Grape), partial (68%)	182,1758	100,0824	2,55939960837306e-15	0,864143412078484
134	B2-T0 vs A2-T0	3	TC196956 similar to UniRef100_A7P5C8 Cluster: Chromosome chr4 scaffold_6, whole genome shotgun sequence; n=1; Vitis vinifera|Rep: Chromosome chr4 scaffold_6, whole genome shotgun sequence - Vitis vinifera (Grape), partial (83%) or CX699093 similar to UniRef100_A7P5C8 Cluster: Chromosome chr4 scaffold_6, whole genome shotgun sequence; n=1; Vitis vinifera|Rep: Chromosome chr4 scaffold_6, whole geno…	399,0668	105,1518	1,37620163014092e-138	1,92415685304429	chr08	31572346_31575064	PGSC0003DMG400014509	BURP domain-containing protein (other)		T0:A2<A1andB2		T1:A2<A1andB2
134	B2-T1 vs A2-T1	1	TC196956 similar to UniRef100_A7P5C8 Cluster: Chromosome chr4 scaffold_6, whole genome shotgun sequence; n=1; Vitis vinifera|Rep: Chromosome chr4 scaffold_6, whole genome shotgun sequence - Vitis vinifera (Grape), partial (83%) or CX699093 similar to UniRef100_A7P5C8 Cluster: Chromosome chr4 scaffold_6, whole genome shotgun sequence; n=1; Vitis vinifera|Rep: Chromosome chr4 scaffold_6, whole geno…	343,6569	66,8574	7,91042557561178e-114	2,36180950862906
134	A1-T0 vs A2-T0	3	TC196956 similar to UniRef100_A7P5C8 Cluster: Chromosome chr4 scaffold_6, whole genome shotgun sequence; n=1; Vitis vinifera|Rep: Chromosome chr4 scaffold_6, whole genome shotgun sequence - Vitis vinifera (Grape), partial (83%) or CX699093 similar to UniRef100_A7P5C8 Cluster: Chromosome chr4 scaffold_6, whole genome shotgun sequence; n=1; Vitis vinifera|Rep: Chromosome chr4 scaffold_6, whole geno…	356,4948	105,1839	4,79593719378899e-109	1,76096767531897
134	A1-T1 vs A2-T1	3	TC196956 similar to UniRef100_A7P5C8 Cluster: Chromosome chr4 scaffold_6, whole genome shotgun sequence; n=1; Vitis vinifera|Rep: Chromosome chr4 scaffold_6, whole genome shotgun sequence - Vitis vinifera (Grape), partial (83%) or CX699093 similar to UniRef100_A7P5C8 Cluster: Chromosome chr4 scaffold_6, whole genome shotgun sequence; n=1; Vitis vinifera|Rep: Chromosome chr4 scaffold_6, whole geno…	144,3689	66,5515	2,63322558836216e-25	1,11721722234324
134	A1-T2 vs A2-T2	2	TC196956 similar to UniRef100_A7P5C8 Cluster: Chromosome chr4 scaffold_6, whole genome shotgun sequence; n=1; Vitis vinifera|Rep: Chromosome chr4 scaffold_6, whole genome shotgun sequence - Vitis vinifera (Grape), partial (83%) or CX699093 similar to UniRef100_A7P5C8 Cluster: Chromosome chr4 scaffold_6, whole genome shotgun sequence; n=1; Vitis vinifera|Rep: Chromosome chr4 scaffold_6, whole geno…	62,8077	95,2711	1,42469911620282e-05	-0,601097004294073
135	B2-T0 vs A2-T0	3	TC197016 homologue to UniRef100_A7PWR8 Cluster: Chromosome chr19 scaffold_35, whole genome shotgun sequence; n=1; Vitis vinifera|Rep: Chromosome chr19 scaffold_35, whole genome shotgun sequence - Vitis vinifera (Grape), partial (49%)	163,6968	272,9302	3,05770511956454e-19	-0,737505570605924	chr08	~18408912..18409934	not annotated	unknown	T0:A2>A1andB2		T1:A2>A1andB2
135	B2-T1 vs A2-T1	2	TC197016 homologue to UniRef100_A7PWR8 Cluster: Chromosome chr19 scaffold_35, whole genome shotgun sequence; n=1; Vitis vinifera|Rep: Chromosome chr19 scaffold_35, whole genome shotgun sequence - Vitis vinifera (Grape), partial (49%)	141,8267	387,7730	7,25338525637175e-58	-1,45108359696997
135	B2-T2 vs A2-T2	4	TC197016 homologue to UniRef100_A7PWR8 Cluster: Chromosome chr19 scaffold_35, whole genome shotgun sequence; n=1; Vitis vinifera|Rep: Chromosome chr19 scaffold_35, whole genome shotgun sequence - Vitis vinifera (Grape), partial (49%)	237,0364	148,6148	3,63458991187066e-09	0,673530334712936
135	A1-T0 vs A2-T0	1	TC197016 homologue to UniRef100_A7PWR8 Cluster: Chromosome chr19 scaffold_35, whole genome shotgun sequence; n=1; Vitis vinifera|Rep: Chromosome chr19 scaffold_35, whole genome shotgun sequence - Vitis vinifera (Grape), partial (49%)	113,6537	273,0134	1,08687571086408e-43	-1,26432685904524
135	A1-T1 vs A2-T1	3	TC197016 homologue to UniRef100_A7PWR8 Cluster: Chromosome chr19 scaffold_35, whole genome shotgun sequence; n=1; Vitis vinifera|Rep: Chromosome chr19 scaffold_35, whole genome shotgun sequence - Vitis vinifera (Grape), partial (49%)	190,2581	386,3313	7,13600216804848e-57	-1,02188078394353
136	B2-T0 vs A2-T0	20	TC197130 homologue to UniRef100_P27489 Cluster: Chlorophyll a-b binding protein 13, chloroplast precursor; n=1; Solanum lycopersicum|Rep: Chlorophyll a-b binding protein 13, chloroplast precursor - Solanum lycopersicum (Tomato) (Lycopersicon esculentum), partial (97%)	271,3991	92,1263	1,34197627054158e-69	1,55873167173991	chr12	1010680..1012190	PGSC0003DMG400008564	Chloroplast, photosynthesis		T0:A2<A1andB2			T2:A2>A1andB2
136	B2-T1 vs A2-T1	10	TC197130 homologue to UniRef100_P27489 Cluster: Chlorophyll a-b binding protein 13, chloroplast precursor; n=1; Solanum lycopersicum|Rep: Chlorophyll a-b binding protein 13, chloroplast precursor - Solanum lycopersicum (Tomato) (Lycopersicon esculentum), partial (97%)	11,8680	110,1175	9,34101874201894e-43	-3,21389636840011
136	B2-T2 vs A2-T2	18	TC197130 homologue to UniRef100_P27489 Cluster: Chlorophyll a-b binding protein 13, chloroplast precursor; n=1; Solanum lycopersicum|Rep: Chlorophyll a-b binding protein 13, chloroplast precursor - Solanum lycopersicum (Tomato) (Lycopersicon esculentum), partial (97%)	66,8188	239,3152	1,08183921032396e-38	-1,84058643794754
136	A1-T0 vs A2-T0	22	TC197130 homologue to UniRef100_P27489 Cluster: Chlorophyll a-b binding protein 13, chloroplast precursor; n=1; Solanum lycopersicum|Rep: Chlorophyll a-b binding protein 13, chloroplast precursor - Solanum lycopersicum (Tomato) (Lycopersicon esculentum), partial (97%)	482,0855	92,6446	9,25437079850146e-224	2,37951046995355
136	A1-T2 vs A2-T2	21	TC197130 homologue to UniRef100_P27489 Cluster: Chlorophyll a-b binding protein 13, chloroplast precursor; n=1; Solanum lycopersicum|Rep: Chlorophyll a-b binding protein 13, chloroplast precursor - Solanum lycopersicum (Tomato) (Lycopersicon esculentum), partial (97%)	91,3844	239,0097	7,68300747159085e-45	-1,38704950046409
137	B2-T1 vs A2-T1	3	TC197240 homologue to UniRef100_Q40401 Cluster: Calreticulin precursor; n=1; Nicotiana plumbaginifolia|Rep: Calreticulin precursor - Nicotiana plumbaginifolia (Leadwort-leaved tobacco), partial (86%) or TC224520	195,1118	121,3991	1,51084879814936e-10	0,684543339172538	chr05	70988230..70991590	PGSC0003DMG400002776	Chaperone				T1:A2<A1andB2
137	B2-T2 vs A2-T2	3	TC197240 homologue to UniRef100_Q40401 Cluster: Calreticulin precursor; n=1; Nicotiana plumbaginifolia|Rep: Calreticulin precursor - Nicotiana plumbaginifolia (Leadwort-leaved tobacco), partial (86%) or TC224520	661,8054	797,3036	4,31239356255197e-06	-0,268722124817827
137	A1-T0 vs A2-T0	2	TC197240 homologue to UniRef100_Q40401 Cluster: Calreticulin precursor; n=1; Nicotiana plumbaginifolia|Rep: Calreticulin precursor - Nicotiana plumbaginifolia (Leadwort-leaved tobacco), partial (86%) or TC224520	343,6698	211,1723	5,40318993468311e-24	0,702602581380017
137	A1-T1 vs A2-T1	3	TC197240 homologue to UniRef100_Q40401 Cluster: Calreticulin precursor; n=1; Nicotiana plumbaginifolia|Rep: Calreticulin precursor - Nicotiana plumbaginifolia (Leadwort-leaved tobacco), partial (86%) or TC224520	452,3398	120,8436	6,42842709636541e-165	1,90426584564428
137	A1-T2 vs A2-T2	5	TC197240 homologue to UniRef100_Q40401 Cluster: Calreticulin precursor; n=1; Nicotiana plumbaginifolia|Rep: Calreticulin precursor - Nicotiana plumbaginifolia (Leadwort-leaved tobacco), partial (86%) or TC224520	909,5502	793,5325	4,38661575840545e-06	0,196863904916861
138	B2-T0 vs A2-T0	4	TC197251 UniRef100_O82066 Cluster: Proline-rich protein; n=1; Solanum tuberosum|Rep: Proline-rich protein - Solanum tuberosum (Potato), complete	147,2299	441,7290	6,30638821192961e-96	-1,58509092597689	chr01	80120841_80123580	PGSC0003DMG400001631	cell wall	T0:A2>A1andB2		T1:A2>A1andB2
138	B2-T1 vs A2-T1	2	TC197251 UniRef100_O82066 Cluster: Proline-rich protein; n=1; Solanum tuberosum|Rep: Proline-rich protein - Solanum tuberosum (Potato), complete	97,8298	244,4213	1,74448385167752e-32	-1,32102411792389
138	A1-T0 vs A2-T0	3	TC197251 UniRef100_O82066 Cluster: Proline-rich protein; n=1; Solanum tuberosum|Rep: Proline-rich protein - Solanum tuberosum (Potato), complete	113,4344	441,8637	1,28844242330988e-126	-1,96174383969497
138	A1-T1 vs A2-T1	2	TC197251 UniRef100_O82066 Cluster: Proline-rich protein; n=1; Solanum tuberosum|Rep: Proline-rich protein - Solanum tuberosum (Potato), complete	56,9585	243,3028	6,91506755602296e-103	-2,0947712015506
138	A1-T2 vs A2-T2	3	TC197251 UniRef100_O82066 Cluster: Proline-rich protein; n=1; Solanum tuberosum|Rep: Proline-rich protein - Solanum tuberosum (Potato), complete	34,3636	93,4462	1,15062588508971e-19	-1,44325582407198
139	B2-T0 vs A2-T0	2	TC197260 similar to UniRef100_A7QDG1 Cluster: Chromosome chr10 scaffold_81, whole genome shotgun sequence; n=1; Vitis vinifera|Rep: Chromosome chr10 scaffold_81, whole genome shotgun sequence - Vitis vinifera (Grape), partial (9%) or TC221321 homologue to UniRef100_Q7Y1A0 Cluster: 25 kDa protein dehydrin; n=1; Solanum sogarandinum|Rep: 25 kDa protein dehydrin - Solanum sogarandinum, partial (24%)…	1765,0476	786,5113	1,09499702375398e-276	1,16616761615132	?	?	?	ambiguous annotation		T0:A2<A1andB2			T2:A2>A1andB2
139	B2-T1 vs A2-T1	1	TC197260 similar to UniRef100_A7QDG1 Cluster: Chromosome chr10 scaffold_81, whole genome shotgun sequence; n=1; Vitis vinifera|Rep: Chromosome chr10 scaffold_81, whole genome shotgun sequence - Vitis vinifera (Grape), partial (9%) or TC221321 homologue to UniRef100_Q7Y1A0 Cluster: 25 kDa protein dehydrin; n=1; Solanum sogarandinum|Rep: 25 kDa protein dehydrin - Solanum sogarandinum, partial (24%)…	1448,5576	351,7037	0	2,04218475857497
139	B2-T2 vs A2-T2	1	TC197260 similar to UniRef100_A7QDG1 Cluster: Chromosome chr10 scaffold_81, whole genome shotgun sequence; n=1; Vitis vinifera|Rep: Chromosome chr10 scaffold_81, whole genome shotgun sequence - Vitis vinifera (Grape), partial (9%) or TC221321 homologue to UniRef100_Q7Y1A0 Cluster: 25 kDa protein dehydrin; n=1; Solanum sogarandinum|Rep: 25 kDa protein dehydrin - Solanum sogarandinum, partial (24%)…	837,2237	985,2730	6,99726793024961e-06	-0,234910399302223
139	A1-T0 vs A2-T0	2	TC197260 similar to UniRef100_A7QDG1 Cluster: Chromosome chr10 scaffold_81, whole genome shotgun sequence; n=1; Vitis vinifera|Rep: Chromosome chr10 scaffold_81, whole genome shotgun sequence - Vitis vinifera (Grape), partial (9%) or TC221321 homologue to UniRef100_Q7Y1A0 Cluster: 25 kDa protein dehydrin; n=1; Solanum sogarandinum|Rep: 25 kDa protein dehydrin - Solanum sogarandinum, partial (24%)…	1370,7003	786,7512	1,21843702581307e-113	0,800933668430984
139	A1-T2 vs A2-T2	1	TC197260 similar to UniRef100_A7QDG1 Cluster: Chromosome chr10 scaffold_81, whole genome shotgun sequence; n=1; Vitis vinifera|Rep: Chromosome chr10 scaffold_81, whole genome shotgun sequence - Vitis vinifera (Grape), partial (9%) or TC221321 homologue to UniRef100_Q7Y1A0 Cluster: 25 kDa protein dehydrin; n=1; Solanum sogarandinum|Rep: 25 kDa protein dehydrin - Solanum sogarandinum, partial (24%)…	813,4022	980,0708	7,0355724412533e-11	-0,268917097274091
140	B2-T0 vs A2-T0	2	TC197320 similar to UniRef100_Q94HF1 Cluster: Eukaryotic translation initiation factor 3 subunit K; n=4; Oryza sativa|Rep: Eukaryotic translation initiation factor 3 subunit K - Oryza sativa subsp. japonica (Rice), partial (94%) or CK852618 similar to UniRef100_Q94HF1 Cluster: Eukaryotic translation initiation factor 3 subunit K; n=4; Oryza sativa|Rep: Eukaryotic translation initiation factor 3 s…	52,5595	16,9233	6,70433942502678e-16	1,63493861561114	chr07	38483394_38488637	PGSC0003DMG400013572	protein biosynthesis		T0:A2<A1andB2				T2:A2<A1andB2
140	B2-T1 vs A2-T1	2	TC197320 similar to UniRef100_Q94HF1 Cluster: Eukaryotic translation initiation factor 3 subunit K; n=4; Oryza sativa|Rep: Eukaryotic translation initiation factor 3 subunit K - Oryza sativa subsp. japonica (Rice), partial (94%) or CK852618 similar to UniRef100_Q94HF1 Cluster: Eukaryotic translation initiation factor 3 subunit K; n=4; Oryza sativa|Rep: Eukaryotic translation initiation factor 3 s…	49,0938	21,3944	1,88856624734854e-07	1,19831077634618
140	B2-T2 vs A2-T2	2	TC197320 similar to UniRef100_Q94HF1 Cluster: Eukaryotic translation initiation factor 3 subunit K; n=4; Oryza sativa|Rep: Eukaryotic translation initiation factor 3 subunit K - Oryza sativa subsp. japonica (Rice), partial (94%) or CK852618 similar to UniRef100_Q94HF1 Cluster: Eukaryotic translation initiation factor 3 subunit K; n=4; Oryza sativa|Rep: Eukaryotic translation initiation factor 3 s…	83,8496	28,6646	3,31318496036743e-12	1,54853467617106
140	A1-T0 vs A2-T0	2	TC197320 similar to UniRef100_Q94HF1 Cluster: Eukaryotic translation initiation factor 3 subunit K; n=4; Oryza sativa|Rep: Eukaryotic translation initiation factor 3 subunit K - Oryza sativa subsp. japonica (Rice), partial (94%) or CK852618 similar to UniRef100_Q94HF1 Cluster: Eukaryotic translation initiation factor 3 subunit K; n=4; Oryza sativa|Rep: Eukaryotic translation initiation factor 3 s…	41,8104	16,9285	1,58401333333406e-09	1,30440974984247
140	A1-T2 vs A2-T2	1	TC197320 similar to UniRef100_Q94HF1 Cluster: Eukaryotic translation initiation factor 3 subunit K; n=4; Oryza sativa|Rep: Eukaryotic translation initiation factor 3 subunit K - Oryza sativa subsp. japonica (Rice), partial (94%) or CK852618 similar to UniRef100_Q94HF1 Cluster: Eukaryotic translation initiation factor 3 subunit K; n=4; Oryza sativa|Rep: Eukaryotic translation initiation factor 3 s…	65,9513	28,5132	5,40363331411088e-10	1,2097686006166
141	B2-T1 vs A2-T1	2	TC197414 homologue to UniRef100_P22335 Cluster: Heat shock factor protein HSF24; n=1; Solanum peruvianum|Rep: Heat shock factor protein HSF24 - Solanum peruvianum (Peruvian tomato) (Lycopersicon peruvianum), partial (70%)	134,8952	47,3233	3,98382077426947e-25	1,51121503118522	chr02	42338035_42341578	PGSC0003DMG401004023	protein conformation, chaperone						T2:A2<A1andB2
141	B2-T2 vs A2-T2	6	TC197414 homologue to UniRef100_P22335 Cluster: Heat shock factor protein HSF24; n=1; Solanum peruvianum|Rep: Heat shock factor protein HSF24 - Solanum peruvianum (Peruvian tomato) (Lycopersicon peruvianum), partial (70%)	99,6314	30,1111	2,08723039794495e-16	1,72630636739841
141	A1-T0 vs A2-T0	5	TC197414 homologue to UniRef100_P22335 Cluster: Heat shock factor protein HSF24; n=1; Solanum peruvianum|Rep: Heat shock factor protein HSF24 - Solanum peruvianum (Peruvian tomato) (Lycopersicon peruvianum), partial (70%)	42,7049	24,8788	8,08358355549343e-05	0,779485784118824
141	A1-T1 vs A2-T1	4	TC197414 homologue to UniRef100_P22335 Cluster: Heat shock factor protein HSF24; n=1; Solanum peruvianum|Rep: Heat shock factor protein HSF24 - Solanum peruvianum (Peruvian tomato) (Lycopersicon peruvianum), partial (70%)	29,1802	47,1068	7,30143550200663e-05	-0,690946374198025
141	A1-T2 vs A2-T2	9	TC197414 homologue to UniRef100_P22335 Cluster: Heat shock factor protein HSF24; n=1; Solanum peruvianum|Rep: Heat shock factor protein HSF24 - Solanum peruvianum (Peruvian tomato) (Lycopersicon peruvianum), partial (70%)	93,1949	29,9521	2,67297103406194e-20	1,63759468166738
142	B2-T0 vs A2-T0	4	TC197546 homologue to UniRef100_P41379 Cluster: Eukaryotic initiation factor 4A-2; n=1; Nicotiana plumbaginifolia|Rep: Eukaryotic initiation factor 4A-2 - Nicotiana plumbaginifolia (Leadwort-leaved tobacco), partial (91%)	55,8477	98,0876	6,20710671344998e-09	-0,812573951486569	chr12	55739089_55744000	PGSC0003DMG401029299	protein biosynthesis	T0:A2>A1andB2		T1:A2>A1andB2
142	B2-T1 vs A2-T1	3	TC197546 homologue to UniRef100_P41379 Cluster: Eukaryotic initiation factor 4A-2; n=1; Nicotiana plumbaginifolia|Rep: Eukaryotic initiation factor 4A-2 - Nicotiana plumbaginifolia (Leadwort-leaved tobacco), partial (91%)	93,7614	179,0073	1,23646065627429e-14	-0,932952438901471
142	B2-T2 vs A2-T2	4	TC197546 homologue to UniRef100_P41379 Cluster: Eukaryotic initiation factor 4A-2; n=1; Nicotiana plumbaginifolia|Rep: Eukaryotic initiation factor 4A-2 - Nicotiana plumbaginifolia (Leadwort-leaved tobacco), partial (91%)	128,0258	70,1145	6,23496070285678e-08	0,868650231429687
142	A1-T0 vs A2-T0	3	TC197546 homologue to UniRef100_P41379 Cluster: Eukaryotic initiation factor 4A-2; n=1; Nicotiana plumbaginifolia|Rep: Eukaryotic initiation factor 4A-2 - Nicotiana plumbaginifolia (Leadwort-leaved tobacco), partial (91%)	57,7930	98,1176	3,49925409436163e-08	-0,763616589034868
142	A1-T1 vs A2-T1	3	TC197546 homologue to UniRef100_P41379 Cluster: Eukaryotic initiation factor 4A-2; n=1; Nicotiana plumbaginifolia|Rep: Eukaryotic initiation factor 4A-2 - Nicotiana plumbaginifolia (Leadwort-leaved tobacco), partial (91%)	58,6620	178,1882	5,02955292899075e-53	-1,60290284076494
143	B2-T0 vs A2-T0	1	TC197566 UniRef100_Q8H9C0 Cluster: Elongation factor 1-alpha; n=1; Solanum tuberosum|Rep: Elongation factor 1-alpha - Solanum tuberosum (Potato), partial (79%)	232,8191	446,9030	5,64068329985545e-45	-0,940752195387876	chr06	9335487_9338488	PGSC0003DMG400020775	protein biosynthesis	T0:A2>A1andB2
143	B2-T1 vs A2-T1	2	TC197566 UniRef100_Q8H9C0 Cluster: Elongation factor 1-alpha; n=1; Solanum tuberosum|Rep: Elongation factor 1-alpha - Solanum tuberosum (Potato), partial (79%)	668,7015	325,0747	3,87699263215394e-65	1,04059105249165
143	A1-T0 vs A2-T0	1	TC197566 UniRef100_Q8H9C0 Cluster: Elongation factor 1-alpha; n=1; Solanum tuberosum|Rep: Elongation factor 1-alpha - Solanum tuberosum (Potato), partial (79%)	99,9676	447,0393	6,78569878349382e-144	-2,16086904991591
143	A1-T1 vs A2-T1	2	TC197566 UniRef100_Q8H9C0 Cluster: Elongation factor 1-alpha; n=1; Solanum tuberosum|Rep: Elongation factor 1-alpha - Solanum tuberosum (Potato), partial (79%)	93,2284	323,5872	4,26344735303505e-111	-1,79531370222674
143	A1-T2 vs A2-T2	1	TC197566 UniRef100_Q8H9C0 Cluster: Elongation factor 1-alpha; n=1; Solanum tuberosum|Rep: Elongation factor 1-alpha - Solanum tuberosum (Potato), partial (79%)	132,7642	335,5197	8,36896335401585e-59	-1,33753110516072
144	B2-T0 vs A2-T0	5	TC197647 homologue to UniRef100_Q9XG67 Cluster: Glyceraldehyde-3-phosphate dehydrogenase; n=1; Nicotiana tabacum|Rep: Glyceraldehyde-3-phosphate dehydrogenase - Nicotiana tabacum (Common tobacco), partial (58%)	9,5807	72,1117	4,75416073104075e-33	-2,91203366914204	chr03	36988604_36991964	PGSC0003DMG400015253	central metabolism, glycolysis, Calvin cycle, carbon fixation, Gpdh C superfamily				T1:A2<A1andB2
144	B2-T1 vs A2-T1	2	TC197647 homologue to UniRef100_Q9XG67 Cluster: Glyceraldehyde-3-phosphate dehydrogenase; n=1; Nicotiana tabacum|Rep: Glyceraldehyde-3-phosphate dehydrogenase - Nicotiana tabacum (Common tobacco), partial (58%)	188,8749	107,4297	2,06559279007105e-13	0,814039106288768
144	B2-T2 vs A2-T2	5	TC197647 homologue to UniRef100_Q9XG67 Cluster: Glyceraldehyde-3-phosphate dehydrogenase; n=1; Nicotiana tabacum|Rep: Glyceraldehyde-3-phosphate dehydrogenase - Nicotiana tabacum (Common tobacco), partial (58%)	10,6907	194,7675	3,32885338912746e-72	-4,18732714748811
144	A1-T0 vs A2-T0	4	TC197647 homologue to UniRef100_Q9XG67 Cluster: Glyceraldehyde-3-phosphate dehydrogenase; n=1; Nicotiana tabacum|Rep: Glyceraldehyde-3-phosphate dehydrogenase - Nicotiana tabacum (Common tobacco), partial (58%)	112,0580	72,2920	1,43148096277821e-07	0,632337977487056
144	A1-T1 vs A2-T1	4	TC197647 homologue to UniRef100_Q9XG67 Cluster: Glyceraldehyde-3-phosphate dehydrogenase; n=1; Nicotiana tabacum|Rep: Glyceraldehyde-3-phosphate dehydrogenase - Nicotiana tabacum (Common tobacco), partial (58%)	220,6340	106,9381	4,24197247897493e-34	1,04488005262861
145	B2-T0 vs A2-T0	1	TC197649 similar to UniRef100_Q153F8 Cluster: Pectin acetylesterase; n=1; Eucalyptus globulus subsp. globulus|Rep: Pectin acetylesterase - Eucalyptus globulus subsp. globulus (Tasmanian blue gum), partial (97%)	4,9748	0,0500	3,23518818711973e-07	6,63655728575311	chr01	71993439_71998618	PGSC0003DMG400018236	cell wall		T0:A2<A1andB2		T1:A2<A1andB2
145	B2-T1 vs A2-T1	1	TC197649 similar to UniRef100_Q153F8 Cluster: Pectin acetylesterase; n=1; Eucalyptus globulus subsp. globulus|Rep: Pectin acetylesterase - Eucalyptus globulus subsp. globulus (Tasmanian blue gum), partial (97%)	22,4674	1,6895	1,16750071075498e-13	3,73314149901541
145	B2-T2 vs A2-T2	1	TC197649 similar to UniRef100_Q153F8 Cluster: Pectin acetylesterase; n=1; Eucalyptus globulus subsp. globulus|Rep: Pectin acetylesterase - Eucalyptus globulus subsp. globulus (Tasmanian blue gum), partial (97%)	9,9669	0,0500	3,95104970510715e-06	7,63907998392447
145	A1-T0 vs A2-T0	2	TC197649 similar to UniRef100_Q153F8 Cluster: Pectin acetylesterase; n=1; Eucalyptus globulus subsp. globulus|Rep: Pectin acetylesterase - Eucalyptus globulus subsp. globulus (Tasmanian blue gum), partial (97%)	2,9841	0,0500	9,56503334912503e-05	5,89922782263713
145	A1-T1 vs A2-T1	1	TC197649 similar to UniRef100_Q153F8 Cluster: Pectin acetylesterase; n=1; Eucalyptus globulus subsp. globulus|Rep: Pectin acetylesterase - Eucalyptus globulus subsp. globulus (Tasmanian blue gum), partial (97%)	24,9998	1,6818	8,00325494600289e-21	3,89383916830015
146	B2-T0 vs A2-T0	9	TC197880 similar to UniRef100_Q8LFE2 Cluster: Photosystem II; n=1; Arabidopsis thaliana|Rep: Photosystem II - Arabidopsis thaliana (Mouse-ear cress), partial (42%)	866,8294	1364,9599	1,50967347697603e-73	-0,655038547354074	chr09	49124022_49127051	PGSC0003DMG402001493	Chloroplast, photosynthesis	T0:A2>A1andB2				T2:A2>A1andB2
146	B2-T1 vs A2-T1	11	TC197880 similar to UniRef100_Q8LFE2 Cluster: Photosystem II; n=1; Arabidopsis thaliana|Rep: Photosystem II - Arabidopsis thaliana (Mouse-ear cress), partial (42%)	2173,4277	756,6425	0	1,52228846628614
146	B2-T2 vs A2-T2	4	TC197880 similar to UniRef100_Q8LFE2 Cluster: Photosystem II; n=1; Arabidopsis thaliana|Rep: Photosystem II - Arabidopsis thaliana (Mouse-ear cress), partial (42%)	256,2289	475,6670	5,71083071035702e-26	-0,892518968581907
146	A1-T0 vs A2-T0	7	TC197880 similar to UniRef100_Q8LFE2 Cluster: Photosystem II; n=1; Arabidopsis thaliana|Rep: Photosystem II - Arabidopsis thaliana (Mouse-ear cress), partial (42%)	980,7768	1365,3762	1,01901224165165e-42	-0,477301771674532
146	A1-T1 vs A2-T1	24	TC197880 similar to UniRef100_Q8LFE2 Cluster: Photosystem II; n=1; Arabidopsis thaliana|Rep: Photosystem II - Arabidopsis thaliana (Mouse-ear cress), partial (42%)	490,3308	752,6195	6,93446167645568e-47	-0,618165256178793
146	A1-T2 vs A2-T2	3	TC197880 similar to UniRef100_Q8LFE2 Cluster: Photosystem II; n=1; Arabidopsis thaliana|Rep: Photosystem II - Arabidopsis thaliana (Mouse-ear cress), partial (42%)	220,1674	473,1555	1,74001668063486e-60	-1,10371396933372
147	B2-T0 vs A2-T0	3	TC197944 similar to UniRef100_A7Q3K3 Cluster: Chromosome chr13 scaffold_48, whole genome shotgun sequence; n=1; Vitis vinifera|Rep: Chromosome chr13 scaffold_48, whole genome shotgun sequence - Vitis vinifera (Grape), partial (44%) or CK719625 or CK863115 UniRef100_A1X8W3 Cluster: Expansin-like protein precursor; n=1; Solanum tuberosum|Rep: Expansin-like protein precursor - Solanum tuberosum (Pot…	318,5669	91,7510	1,67720618088425e-100	1,79580048295344	?	?	?	ambiguous annotation		T0:A2<A1andB2			T2:A2>A1andB2
147	B2-T1 vs A2-T1	2	TC197944 similar to UniRef100_A7Q3K3 Cluster: Chromosome chr13 scaffold_48, whole genome shotgun sequence; n=1; Vitis vinifera|Rep: Chromosome chr13 scaffold_48, whole genome shotgun sequence - Vitis vinifera (Grape), partial (44%) or CK719625 or CK863115 UniRef100_A1X8W3 Cluster: Expansin-like protein precursor; n=1; Solanum tuberosum|Rep: Expansin-like protein precursor - Solanum tuberosum (Pot…	2,0456	17,3829	1,86039835535546e-07	-3,08709144251607
147	B2-T2 vs A2-T2	2	TC197944 similar to UniRef100_A7Q3K3 Cluster: Chromosome chr13 scaffold_48, whole genome shotgun sequence; n=1; Vitis vinifera|Rep: Chromosome chr13 scaffold_48, whole genome shotgun sequence - Vitis vinifera (Grape), partial (44%) or CK719625 or CK863115 UniRef100_A1X8W3 Cluster: Expansin-like protein precursor; n=1; Solanum tuberosum|Rep: Expansin-like protein precursor - Solanum tuberosum (Pot…	75,2496	212,9999	2,21071270675652e-26	-1,50109609155354
147	A1-T0 vs A2-T0	3	TC197944 similar to UniRef100_A7Q3K3 Cluster: Chromosome chr13 scaffold_48, whole genome shotgun sequence; n=1; Vitis vinifera|Rep: Chromosome chr13 scaffold_48, whole genome shotgun sequence - Vitis vinifera (Grape), partial (44%) or CK719625 or CK863115 UniRef100_A1X8W3 Cluster: Expansin-like protein precursor; n=1; Solanum tuberosum|Rep: Expansin-like protein precursor - Solanum tuberosum (Pot…	450,4928	91,7790	1,73348321163515e-199	2,29526823965459
147	A1-T1 vs A2-T1	3	TC197944 similar to UniRef100_A7Q3K3 Cluster: Chromosome chr13 scaffold_48, whole genome shotgun sequence; n=1; Vitis vinifera|Rep: Chromosome chr13 scaffold_48, whole genome shotgun sequence - Vitis vinifera (Grape), partial (44%) or CK719625 or CK863115 UniRef100_A1X8W3 Cluster: Expansin-like protein precursor; n=1; Solanum tuberosum|Rep: Expansin-like protein precursor - Solanum tuberosum (Pot…	111,0609	17,3034	1,20298684393778e-62	2,68222431136778
147	A1-T2 vs A2-T2	2	TC197944 similar to UniRef100_A7Q3K3 Cluster: Chromosome chr13 scaffold_48, whole genome shotgun sequence; n=1; Vitis vinifera|Rep: Chromosome chr13 scaffold_48, whole genome shotgun sequence - Vitis vinifera (Grape), partial (44%) or CK719625 or CK863115 UniRef100_A1X8W3 Cluster: Expansin-like protein precursor; n=1; Solanum tuberosum|Rep: Expansin-like protein precursor - Solanum tuberosum (Pot…	62,2499	211,8753	4,50079252679189e-57	-1,76707134878962
148	B2-T0 vs A2-T0	4	TC197971 weakly similar to UniRef100_Q501F8 Cluster: At4g08300; n=2; Arabidopsis thaliana|Rep: At4g08300 - Arabidopsis thaliana (Mouse-ear cress), partial (49%)	183,7577	55,0838	4,35729987182897e-56	1,73810531279521	chr11	10249856_10253310	PGSC0003DMG400000919	membrane, nodulin family protein, transmembrane region		T0:A2<A1andB2		T1:A2<A1andB2
148	B2-T1 vs A2-T1	2	TC197971 weakly similar to UniRef100_Q501F8 Cluster: At4g08300; n=2; Arabidopsis thaliana|Rep: At4g08300 - Arabidopsis thaliana (Mouse-ear cress), partial (49%)	225,0135	165,8064	4,28358418296182e-06	0,440511678762807
148	B2-T2 vs A2-T2	6	TC197971 weakly similar to UniRef100_Q501F8 Cluster: At4g08300; n=2; Arabidopsis thaliana|Rep: At4g08300 - Arabidopsis thaliana (Mouse-ear cress), partial (49%)	383,2357	153,0248	5,61788166797133e-40	1,3244666842029
148	A1-T0 vs A2-T0	4	TC197971 weakly similar to UniRef100_Q501F8 Cluster: At4g08300; n=2; Arabidopsis thaliana|Rep: At4g08300 - Arabidopsis thaliana (Mouse-ear cress), partial (49%)	109,5316	55,1006	1,01957592312544e-14	0,991207352070387
148	A1-T1 vs A2-T1	5	TC197971 weakly similar to UniRef100_Q501F8 Cluster: At4g08300; n=2; Arabidopsis thaliana|Rep: At4g08300 - Arabidopsis thaliana (Mouse-ear cress), partial (49%)	215,1949	165,3804	9,07463103570023e-07	0,379855048830814
149	B2-T0 vs A2-T0	6	TC198012 similar to UniRef100_A7PLH9 Cluster: Chromosome chr7 scaffold_20, whole genome shotgun sequence; n=1; Vitis vinifera|Rep: Chromosome chr7 scaffold_20, whole genome shotgun sequence - Vitis vinifera (Grape), partial (58%) or TC195429 similar to UniRef100_A7PLH9 Cluster: Chromosome chr7 scaffold_20, whole genome shotgun sequence; n=1; Vitis vinifera|Rep: Chromosome chr7 scaffold_20, whole …	113,9458	75,4913	5,40353002497278e-07	0,59396534046382	chr04	59716324_59717344	PGSC0003DMG400003310	F-box protein GID2, protein degradation, hormone signaling, giberellin signaling			T1:A2>A1andB2
149	B2-T1 vs A2-T1	2	TC198012 similar to UniRef100_A7PLH9 Cluster: Chromosome chr7 scaffold_20, whole genome shotgun sequence; n=1; Vitis vinifera|Rep: Chromosome chr7 scaffold_20, whole genome shotgun sequence - Vitis vinifera (Grape), partial (58%) or TC195429 similar to UniRef100_A7PLH9 Cluster: Chromosome chr7 scaffold_20, whole genome shotgun sequence; n=1; Vitis vinifera|Rep: Chromosome chr7 scaffold_20, whole …	8,8642	68,8631	2,45140746589655e-25	-2,95767503413826
149	A1-T0 vs A2-T0	5	TC198012 similar to UniRef100_A7PLH9 Cluster: Chromosome chr7 scaffold_20, whole genome shotgun sequence; n=1; Vitis vinifera|Rep: Chromosome chr7 scaffold_20, whole genome shotgun sequence - Vitis vinifera (Grape), partial (58%) or TC195429 similar to UniRef100_A7PLH9 Cluster: Chromosome chr7 scaffold_20, whole genome shotgun sequence; n=1; Vitis vinifera|Rep: Chromosome chr7 scaffold_20, whole …	16,4886	75,5144	5,47766695686138e-26	-2,19527984071917
149	A1-T1 vs A2-T1	4	TC198012 similar to UniRef100_A7PLH9 Cluster: Chromosome chr7 scaffold_20, whole genome shotgun sequence; n=1; Vitis vinifera|Rep: Chromosome chr7 scaffold_20, whole genome shotgun sequence - Vitis vinifera (Grape), partial (58%) or TC195429 similar to UniRef100_A7PLH9 Cluster: Chromosome chr7 scaffold_20, whole genome shotgun sequence; n=1; Vitis vinifera|Rep: Chromosome chr7 scaffold_20, whole …	18,0099	68,8808	1,73966356195771e-27	-1,93531379289825
149	A1-T2 vs A2-T2	4	TC198012 similar to UniRef100_A7PLH9 Cluster: Chromosome chr7 scaffold_20, whole genome shotgun sequence; n=1; Vitis vinifera|Rep: Chromosome chr7 scaffold_20, whole genome shotgun sequence - Vitis vinifera (Grape), partial (58%) or TC195429 similar to UniRef100_A7PLH9 Cluster: Chromosome chr7 scaffold_20, whole genome shotgun sequence; n=1; Vitis vinifera|Rep: Chromosome chr7 scaffold_20, whole …	8,7486	42,1119	2,71900624989172e-17	-2,26709621305022
150	B2-T0 vs A2-T0	2	TC198089 homologue to UniRef100_P05315 Cluster: Endochitinase precursor; n=1; Solanum tuberosum|Rep: Endochitinase precursor - Solanum tuberosum (Potato), partial (66%)	24,4743	71,3435	3,58209396455581e-16	-1,54351455598139	?	?	multiple hits	Pathogenesis, biotic stress, defense	T0:A2>A1andB2		T1:A2>A1andB2			T2:A2<A1andB2
150	B2-T1 vs A2-T1	7	TC198089 homologue to UniRef100_P05315 Cluster: Endochitinase precursor; n=1; Solanum tuberosum|Rep: Endochitinase precursor - Solanum tuberosum (Potato), partial (66%)	26,4113	474,1953	1,58679974770208e-218	-4,16625526561703
150	B2-T2 vs A2-T2	12	TC198089 homologue to UniRef100_P05315 Cluster: Endochitinase precursor; n=1; Solanum tuberosum|Rep: Endochitinase precursor - Solanum tuberosum (Potato), partial (66%)	539,7448	95,4980	1,46754794745216e-131	2,49873428204662
150	A1-T0 vs A2-T0	3	TC198089 homologue to UniRef100_P05315 Cluster: Endochitinase precursor; n=1; Solanum tuberosum|Rep: Endochitinase precursor - Solanum tuberosum (Potato), partial (66%)	11,7776	71,3652	2,17297938661218e-29	-2,59917678239281
150	A1-T1 vs A2-T1	5	TC198089 homologue to UniRef100_P05315 Cluster: Endochitinase precursor; n=1; Solanum tuberosum|Rep: Endochitinase precursor - Solanum tuberosum (Potato), partial (66%)	336,1842	471,7451	3,49216236077204e-20	-0,488755413531445
150	A1-T2 vs A2-T2	11	TC198089 homologue to UniRef100_P05315 Cluster: Endochitinase precursor; n=1; Solanum tuberosum|Rep: Endochitinase precursor - Solanum tuberosum (Potato), partial (66%)	367,6457	94,4744	1,60122774612568e-95	1,96032029968452
151	B2-T0 vs A2-T0	1	TC198337 similar to UniRef100_A7P7R1 Cluster: Chromosome chr9 scaffold_7, whole genome shotgun sequence; n=1; Vitis vinifera|Rep: Chromosome chr9 scaffold_7, whole genome shotgun sequence - Vitis vinifera (Grape), partial (85%) or CV477357 homologue to UniRef100_Q1PCR8 Cluster: Glutaredoxin; n=1; Arachis hypogaea|Rep: Glutaredoxin - Arachis hypogaea (Peanut), partial (44%) or DN908727 similar to …	32,0974	55,2497	2,58413913079798e-05	-0,783509316138713	chr06	43219061_43222671	PGSC0003DMG401028515	ambiguous annotation: Glutaredoxin or Eukaryotic initiation factor 3E subunit	T0:A2>A1andB2		T1:A2>A1andB2			T2:A2<A1andB2
151	B2-T1 vs A2-T1	1	TC198337 similar to UniRef100_A7P7R1 Cluster: Chromosome chr9 scaffold_7, whole genome shotgun sequence; n=1; Vitis vinifera|Rep: Chromosome chr9 scaffold_7, whole genome shotgun sequence - Vitis vinifera (Grape), partial (85%) or CV477357 homologue to UniRef100_Q1PCR8 Cluster: Glutaredoxin; n=1; Arachis hypogaea|Rep: Glutaredoxin - Arachis hypogaea (Peanut), partial (44%) or DN908727 similar to …	12,9553	76,5517	1,95092375181931e-24	-2,56289049974948	chr10	44946202_44950419	PGSC0003DMG400029829
151	B2-T2 vs A2-T2	2	TC198337 similar to UniRef100_A7P7R1 Cluster: Chromosome chr9 scaffold_7, whole genome shotgun sequence; n=1; Vitis vinifera|Rep: Chromosome chr9 scaffold_7, whole genome shotgun sequence - Vitis vinifera (Grape), partial (85%) or CV477357 homologue to UniRef100_Q1PCR8 Cluster: Glutaredoxin; n=1; Arachis hypogaea|Rep: Glutaredoxin - Arachis hypogaea (Peanut), partial (44%) or DN908727 similar to …	65,8286	33,5155	1,9266760131615e-05	0,973886000283987
151	A1-T0 vs A2-T0	2	TC198337 similar to UniRef100_A7P7R1 Cluster: Chromosome chr9 scaffold_7, whole genome shotgun sequence; n=1; Vitis vinifera|Rep: Chromosome chr9 scaffold_7, whole genome shotgun sequence - Vitis vinifera (Grape), partial (85%) or CV477357 homologue to UniRef100_Q1PCR8 Cluster: Glutaredoxin; n=1; Arachis hypogaea|Rep: Glutaredoxin - Arachis hypogaea (Peanut), partial (44%) or DN908727 similar to …	23,9610	55,2665	2,36567964422101e-09	-1,20571833916873
151	A1-T1 vs A2-T1	2	TC198337 similar to UniRef100_A7P7R1 Cluster: Chromosome chr9 scaffold_7, whole genome shotgun sequence; n=1; Vitis vinifera|Rep: Chromosome chr9 scaffold_7, whole genome shotgun sequence - Vitis vinifera (Grape), partial (85%) or CV477357 homologue to UniRef100_Q1PCR8 Cluster: Glutaredoxin; n=1; Arachis hypogaea|Rep: Glutaredoxin - Arachis hypogaea (Peanut), partial (44%) or DN908727 similar to …	50,8856	76,2014	1,45400087563443e-05	-0,582560229719373
151	A1-T2 vs A2-T2	2	TC198337 similar to UniRef100_A7P7R1 Cluster: Chromosome chr9 scaffold_7, whole genome shotgun sequence; n=1; Vitis vinifera|Rep: Chromosome chr9 scaffold_7, whole genome shotgun sequence - Vitis vinifera (Grape), partial (85%) or CV477357 homologue to UniRef100_Q1PCR8 Cluster: Glutaredoxin; n=1; Arachis hypogaea|Rep: Glutaredoxin - Arachis hypogaea (Peanut), partial (44%) or DN908727 similar to …	61,2313	33,3386	3,93768968208887e-06	0,877078103373698
152	B2-T0 vs A2-T0	1	TC198417 homologue to UniRef100_Q8H9D9 Cluster: Tyramine hydroxycinnamoyl transferase; n=1; Solanum tuberosum|Rep: Tyramine hydroxycinnamoyl transferase - Solanum tuberosum (Potato), partial (96%) or TC201595 homologue to UniRef100_Q8H9D9 Cluster: Tyramine hydroxycinnamoyl transferase; n=1; Solanum tuberosum|Rep: Tyramine hydroxycinnamoyl transferase - Solanum tuberosum (Potato), partial (97%) or…	148,7456	517,3251	1,7205528188128e-132	-1,79822452926927	chr08	32360000..32394000	PGSC0003DMG400014770, PGSC0003DMG400014771, PGSC0003DMG400014772, PGSC0003DMG400014773, PGSC0003DMG400014774	Pathogenesis, biotic stress, defense	T0:A2>A1andB2
152	B2-T1 vs A2-T1	3	TC198417 homologue to UniRef100_Q8H9D9 Cluster: Tyramine hydroxycinnamoyl transferase; n=1; Solanum tuberosum|Rep: Tyramine hydroxycinnamoyl transferase - Solanum tuberosum (Potato), partial (96%) or TC201595 homologue to UniRef100_Q8H9D9 Cluster: Tyramine hydroxycinnamoyl transferase; n=1; Solanum tuberosum|Rep: Tyramine hydroxycinnamoyl transferase - Solanum tuberosum (Potato), partial (97%) or…	454,6697	1236,7354	2,36985939095036e-179	-1,44364606475039	chr08	32433000..32462000	PGSC0003DMG400014776, PGSC0003DMG400014777, PGSC0003DMG400014778
152	B2-T2 vs A2-T2	3	TC198417 homologue to UniRef100_Q8H9D9 Cluster: Tyramine hydroxycinnamoyl transferase; n=1; Solanum tuberosum|Rep: Tyramine hydroxycinnamoyl transferase - Solanum tuberosum (Potato), partial (96%) or TC201595 homologue to UniRef100_Q8H9D9 Cluster: Tyramine hydroxycinnamoyl transferase; n=1; Solanum tuberosum|Rep: Tyramine hydroxycinnamoyl transferase - Solanum tuberosum (Potato), partial (97%) or…	370,1060	531,0136	3,75373477461e-12	-0,520810156606526
152	A1-T0 vs A2-T0	2	TC198417 homologue to UniRef100_Q8H9D9 Cluster: Tyramine hydroxycinnamoyl transferase; n=1; Solanum tuberosum|Rep: Tyramine hydroxycinnamoyl transferase - Solanum tuberosum (Potato), partial (96%) or TC201595 homologue to UniRef100_Q8H9D9 Cluster: Tyramine hydroxycinnamoyl transferase; n=1; Solanum tuberosum|Rep: Tyramine hydroxycinnamoyl transferase - Solanum tuberosum (Potato), partial (97%) or…	335,7121	517,4829	9,93745668645814e-27	-0,624286337652726
152	A1-T2 vs A2-T2	1	TC198417 homologue to UniRef100_Q8H9D9 Cluster: Tyramine hydroxycinnamoyl transferase; n=1; Solanum tuberosum|Rep: Tyramine hydroxycinnamoyl transferase - Solanum tuberosum (Potato), partial (96%) or TC201595 homologue to UniRef100_Q8H9D9 Cluster: Tyramine hydroxycinnamoyl transferase; n=1; Solanum tuberosum|Rep: Tyramine hydroxycinnamoyl transferase - Solanum tuberosum (Potato), partial (97%) or…	804,9938	527,6905	5,02992125230737e-35	0,609285699916642
153	B2-T0 vs A2-T0	50	TC198430 homologue to UniRef100_P17340 Cluster: Plastocyanin, chloroplast precursor; n=1; Solanum lycopersicum|Rep: Plastocyanin, chloroplast precursor - Solanum lycopersicum (Tomato) (Lycopersicon esculentum), complete or TC200918 homologue to UniRef100_Q0W9E5 Cluster: Plastocyanin; n=1; Solanum commersonii|Rep: Plastocyanin - Solanum commersonii (Commerson's wild potato), partial (98%)	1204,2311	2511,3114	8,31832208756291e-296	-1,06032865192834	chr04	63371107_63380091	PGSC0003DMG400009887	ambiguous annotation: plastocyanin or Phospholipase D delta	T0:A2>A1andB2				T2:A2>A1andB2
153	B2-T2 vs A2-T2	16	TC198430 homologue to UniRef100_P17340 Cluster: Plastocyanin, chloroplast precursor; n=1; Solanum lycopersicum|Rep: Plastocyanin, chloroplast precursor - Solanum lycopersicum (Tomato) (Lycopersicon esculentum), complete or TC200918 homologue to UniRef100_Q0W9E5 Cluster: Plastocyanin; n=1; Solanum commersonii|Rep: Plastocyanin - Solanum commersonii (Commerson's wild potato), partial (98%)	491,5935	1006,2213	3,69601347146421e-67	-1,03340990049741	chr04	63379080..63379590	PGSC0003DMG400041620
153	A1-T0 vs A2-T0	51	TC198430 homologue to UniRef100_P17340 Cluster: Plastocyanin, chloroplast precursor; n=1; Solanum lycopersicum|Rep: Plastocyanin, chloroplast precursor - Solanum lycopersicum (Tomato) (Lycopersicon esculentum), complete or TC200918 homologue to UniRef100_Q0W9E5 Cluster: Plastocyanin; n=1; Solanum commersonii|Rep: Plastocyanin - Solanum commersonii (Commerson's wild potato), partial (98%)	1786,8002	2512,3940	2,82070263112659e-81	-0,491684394358862
153	A1-T1 vs A2-T1	46	TC198430 homologue to UniRef100_P17340 Cluster: Plastocyanin, chloroplast precursor; n=1; Solanum lycopersicum|Rep: Plastocyanin, chloroplast precursor - Solanum lycopersicum (Tomato) (Lycopersicon esculentum), complete or TC200918 homologue to UniRef100_Q0W9E5 Cluster: Plastocyanin; n=1; Solanum commersonii|Rep: Plastocyanin - Solanum commersonii (Commerson's wild potato), partial (98%)	1670,7842	1981,2559	4,51965684402351e-23	-0,245889775931569
153	A1-T2 vs A2-T2	20	TC198430 homologue to UniRef100_P17340 Cluster: Plastocyanin, chloroplast precursor; n=1; Solanum lycopersicum|Rep: Plastocyanin, chloroplast precursor - Solanum lycopersicum (Tomato) (Lycopersicon esculentum), complete or TC200918 homologue to UniRef100_Q0W9E5 Cluster: Plastocyanin; n=1; Solanum commersonii|Rep: Plastocyanin - Solanum commersonii (Commerson's wild potato), partial (98%)	588,1840	1000,9085	4,67307263389089e-68	-0,766970798480426
154	B2-T0 vs A2-T0	2	TC198532 homologue to UniRef100_A2PYH3 Cluster: Alpha chain of nascent polypeptide associated complex; n=2; Nicotiana|Rep: Alpha chain of nascent polypeptide associated complex - Nicotiana benthamiana, partial (98%)	7,4622	283,9037	2,90263032625986e-188	-5,24966612101085	chr10	49688236_49692147	PGSC0003DMG400028104	protein biosynthesis	T0:A2>A1andB2				T2:A2>A1andB2
154	B2-T1 vs A2-T1	3	TC198532 homologue to UniRef100_A2PYH3 Cluster: Alpha chain of nascent polypeptide associated complex; n=2; Nicotiana|Rep: Alpha chain of nascent polypeptide associated complex - Nicotiana benthamiana, partial (98%)	232,3605	293,9781	5,64711790255721e-05	-0,339344008018297
154	B2-T2 vs A2-T2	4	TC198532 homologue to UniRef100_A2PYH3 Cluster: Alpha chain of nascent polypeptide associated complex; n=2; Nicotiana|Rep: Alpha chain of nascent polypeptide associated complex - Nicotiana benthamiana, partial (98%)	4,6512	198,4122	1,83133629514433e-84	-5,4147403963624
154	A1-T0 vs A2-T0	1	TC198532 homologue to UniRef100_A2PYH3 Cluster: Alpha chain of nascent polypeptide associated complex; n=2; Nicotiana|Rep: Alpha chain of nascent polypeptide associated complex - Nicotiana benthamiana, partial (98%)	4,4762	283,9903	1,18430779439108e-197	-5,9874355413006
154	A1-T2 vs A2-T2	1	TC198532 homologue to UniRef100_A2PYH3 Cluster: Alpha chain of nascent polypeptide associated complex; n=2; Nicotiana|Rep: Alpha chain of nascent polypeptide associated complex - Nicotiana benthamiana, partial (98%)	0,0500	196,8452	8,32723628390223e-200	-11,942845618901
155	B2-T0 vs A2-T0	3	TC198553 homologue to UniRef100_Q93XV7 Cluster: Hydroxypyruvate reductase; n=1; Bruguiera gymnorhiza|Rep: Hydroxypyruvate reductase - Bruguiera gymnorhiza, partial (58%)	177,5992	37,8222	5,85327245990768e-77	2,23132091434825	chr01	80522544_80526640	PGSC0003DMG400006186	oxidation, reduction, glyoxylate pathway, photorespiration (other)		T0:A2<A1andB2		T1:A2<A1andB2		T2:A2<A1andB2
155	B2-T1 vs A2-T1	3	TC198553 homologue to UniRef100_Q93XV7 Cluster: Hydroxypyruvate reductase; n=1; Bruguiera gymnorhiza|Rep: Hydroxypyruvate reductase - Bruguiera gymnorhiza, partial (58%)	64,4460	28,8801	6,64323242429233e-09	1,15801610945733
155	B2-T2 vs A2-T2	4	TC198553 homologue to UniRef100_Q93XV7 Cluster: Hydroxypyruvate reductase; n=1; Bruguiera gymnorhiza|Rep: Hydroxypyruvate reductase - Bruguiera gymnorhiza, partial (58%)	62,8701	10,9649	7,32005413965906e-17	2,51948318197352
155	A1-T0 vs A2-T0	3	TC198553 homologue to UniRef100_Q93XV7 Cluster: Hydroxypyruvate reductase; n=1; Bruguiera gymnorhiza|Rep: Hydroxypyruvate reductase - Bruguiera gymnorhiza, partial (58%)	171,0889	37,8337	8,34278928770162e-72	2,17700157889769
155	A1-T1 vs A2-T1	3	TC198553 homologue to UniRef100_Q93XV7 Cluster: Hydroxypyruvate reductase; n=1; Bruguiera gymnorhiza|Rep: Hydroxypyruvate reductase - Bruguiera gymnorhiza, partial (58%)	136,4571	28,7479	1,13690052717192e-62	2,24691746822502
155	A1-T2 vs A2-T2	3	TC198553 homologue to UniRef100_Q93XV7 Cluster: Hydroxypyruvate reductase; n=1; Bruguiera gymnorhiza|Rep: Hydroxypyruvate reductase - Bruguiera gymnorhiza, partial (58%)	78,1096	10,9070	7,648347426176e-32	2,84024750952974
156	B2-T0 vs A2-T0	4	TC198566 homologue to UniRef100_A7NVA1 Cluster: Chromosome chr18 scaffold_1, whole genome shotgun sequence; n=1; Vitis vinifera|Rep: Chromosome chr18 scaffold_1, whole genome shotgun sequence - Vitis vinifera (Grape), partial (86%)	7,9596	38,1617	3,46194663942388e-14	-2,26135125979703	chr01	50643400_50646690	PGSC0003DMG400046906	Putative asparate aminotransferase, amino acid metabolism, nitrogen metabolism	T0:A2>A1andB2		T1:A2>A1andB2		T2:A2>A1andB2
156	B2-T1 vs A2-T1	3	TC198566 homologue to UniRef100_A7NVA1 Cluster: Chromosome chr18 scaffold_1, whole genome shotgun sequence; n=1; Vitis vinifera|Rep: Chromosome chr18 scaffold_1, whole genome shotgun sequence - Vitis vinifera (Grape), partial (86%)	7,2762	23,1429	2,25288556927e-05	-1,66931493629897	chr11	9767375_9773675	PGSC0003DMG400029022
156	B2-T2 vs A2-T2	2	TC198566 homologue to UniRef100_A7NVA1 Cluster: Chromosome chr18 scaffold_1, whole genome shotgun sequence; n=1; Vitis vinifera|Rep: Chromosome chr18 scaffold_1, whole genome shotgun sequence - Vitis vinifera (Grape), partial (86%)	4,6512	66,8336	3,26237451921349e-24	-3,84488478803145
156	A1-T0 vs A2-T0	4	TC198566 homologue to UniRef100_A7NVA1 Cluster: Chromosome chr18 scaffold_1, whole genome shotgun sequence; n=1; Vitis vinifera|Rep: Chromosome chr18 scaffold_1, whole genome shotgun sequence - Vitis vinifera (Grape), partial (86%)	7,9576	38,1733	3,37328592182427e-14	-2,26215508592058
156	A1-T1 vs A2-T1	3	TC198566 homologue to UniRef100_A7NVA1 Cluster: Chromosome chr18 scaffold_1, whole genome shotgun sequence; n=1; Vitis vinifera|Rep: Chromosome chr18 scaffold_1, whole genome shotgun sequence - Vitis vinifera (Grape), partial (86%)	4,3385	23,0370	6,55698781216526e-13	-2,40869024106945
156	A1-T2 vs A2-T2	2	TC198566 homologue to UniRef100_A7NVA1 Cluster: Chromosome chr18 scaffold_1, whole genome shotgun sequence; n=1; Vitis vinifera|Rep: Chromosome chr18 scaffold_1, whole genome shotgun sequence - Vitis vinifera (Grape), partial (86%)	4,4255	66,4807	1,15142868392193e-46	-3,90903134607532
157	B2-T0 vs A2-T0	11	TC198651 homologue to UniRef100_Q84UU0 Cluster: Photosystem I subunit XI; n=1; Nicotiana attenuata|Rep: Photosystem I subunit XI - Nicotiana attenuata, complete	2182,8807	3100,7395	3,42564593035942e-105	-0,506378993152627	chr06	54917996_54919696	PGSC0003DMG400027671	Chloroplast, photosynthesis	T0:A2>A1andB2		T1:A2>A1andB2		T2:A2>A1andB2
157	B2-T1 vs A2-T1	13	TC198651 homologue to UniRef100_Q84UU0 Cluster: Photosystem I subunit XI; n=1; Nicotiana attenuata|Rep: Photosystem I subunit XI - Nicotiana attenuata, complete	2478,5575	2986,4156	4,38638754182732e-25	-0,268914200319542	chr06	54920920_54922770	PGSC0003DMG400027672
157	B2-T2 vs A2-T2	5	TC198651 homologue to UniRef100_Q84UU0 Cluster: Photosystem I subunit XI; n=1; Nicotiana attenuata|Rep: Photosystem I subunit XI - Nicotiana attenuata, complete	1112,3362	1603,4527	2,41489929283925e-34	-0,527588898312837
157	A1-T0 vs A2-T0	11	TC198651 homologue to UniRef100_Q84UU0 Cluster: Photosystem I subunit XI; n=1; Nicotiana attenuata|Rep: Photosystem I subunit XI - Nicotiana attenuata, complete	1990,6352	3101,6852	3,02455222044427e-158	-0,639823402044314
157	A1-T1 vs A2-T1	14	TC198651 homologue to UniRef100_Q84UU0 Cluster: Photosystem I subunit XI; n=1; Nicotiana attenuata|Rep: Photosystem I subunit XI - Nicotiana attenuata, complete	2528,9180	2972,4170	1,15133278332604e-30	-0,233116247359824
157	A1-T2 vs A2-T2	5	TC198651 homologue to UniRef100_Q84UU0 Cluster: Photosystem I subunit XI; n=1; Nicotiana attenuata|Rep: Photosystem I subunit XI - Nicotiana attenuata, complete	930,0475	1594,9866	4,93340349158368e-110	-0,778168014276009
158	B2-T0 vs A2-T0	3	TC198651 homologue to UniRef100_Q84UU0 Cluster: Photosystem I subunit XI; n=1; Nicotiana attenuata|Rep: Photosystem I subunit XI - Nicotiana attenuata, complete or TC199088 homologue to UniRef100_Q84UU0 Cluster: Photosystem I subunit XI; n=1; Nicotiana attenuata|Rep: Photosystem I subunit XI - Nicotiana attenuata, partial (74%) or TC199243 homologue to UniRef100_Q84UU0 Cluster: Photosystem I subu…	1917,6119	3646,3140	0	-0,927127987696788	?	?	?	ambiguous annotation			T1:A2>A1andB2		T2:A2>A1andB2
158	B2-T1 vs A2-T1	4	TC198651 homologue to UniRef100_Q84UU0 Cluster: Photosystem I subunit XI; n=1; Nicotiana attenuata|Rep: Photosystem I subunit XI - Nicotiana attenuata, complete or TC199088 homologue to UniRef100_Q84UU0 Cluster: Photosystem I subunit XI; n=1; Nicotiana attenuata|Rep: Photosystem I subunit XI - Nicotiana attenuata, partial (74%) or TC199243 homologue to UniRef100_Q84UU0 Cluster: Photosystem I subu…	1188,4803	2625,1566	1,48017520402101e-266	-1,1432855527337
158	B2-T2 vs A2-T2	2	TC198651 homologue to UniRef100_Q84UU0 Cluster: Photosystem I subunit XI; n=1; Nicotiana attenuata|Rep: Photosystem I subunit XI - Nicotiana attenuata, complete or TC199088 homologue to UniRef100_Q84UU0 Cluster: Photosystem I subunit XI; n=1; Nicotiana attenuata|Rep: Photosystem I subunit XI - Nicotiana attenuata, partial (74%) or TC199243 homologue to UniRef100_Q84UU0 Cluster: Photosystem I subu…	721,8591	1108,6579	9,28634382320919e-32	-0,619025074655789
158	A1-T1 vs A2-T1	3	TC198651 homologue to UniRef100_Q84UU0 Cluster: Photosystem I subunit XI; n=1; Nicotiana attenuata|Rep: Photosystem I subunit XI - Nicotiana attenuata, complete or TC199088 homologue to UniRef100_Q84UU0 Cluster: Photosystem I subunit XI; n=1; Nicotiana attenuata|Rep: Photosystem I subunit XI - Nicotiana attenuata, partial (74%) or TC199243 homologue to UniRef100_Q84UU0 Cluster: Photosystem I subu…	1732,1800	2613,1439	4,79295947541136e-147	-0,593197688362961
158	A1-T2 vs A2-T2	2	TC198651 homologue to UniRef100_Q84UU0 Cluster: Photosystem I subunit XI; n=1; Nicotiana attenuata|Rep: Photosystem I subunit XI - Nicotiana attenuata, complete or TC199088 homologue to UniRef100_Q84UU0 Cluster: Photosystem I subunit XI; n=1; Nicotiana attenuata|Rep: Photosystem I subunit XI - Nicotiana attenuata, partial (74%) or TC199243 homologue to UniRef100_Q84UU0 Cluster: Photosystem I subu…	570,3439	1102,8042	5,14130294812408e-108	-0,951272806866963
159	B2-T0 vs A2-T0	2	TC198745 similar to UniRef100_A7PWC7 Cluster: Chromosome chr8 scaffold_34, whole genome shotgun sequence; n=2; Vitis vinifera|Rep: Chromosome chr8 scaffold_34, whole genome shotgun sequence - Vitis vinifera (Grape), partial (24%)	36,5747	18,1330	4,67814550141194e-06	1,01222664242505	chr01	58838728_58842879	PGSC0003DMG400006803	Nucleic acid binding protein (other)		T0:A2<A1andB2		T1:A2<A1andB2
159	B2-T1 vs A2-T1	2	TC198745 similar to UniRef100_A7PWC7 Cluster: Chromosome chr8 scaffold_34, whole genome shotgun sequence; n=2; Vitis vinifera|Rep: Chromosome chr8 scaffold_34, whole genome shotgun sequence - Vitis vinifera (Grape), partial (24%)	36,0479	12,3867	5,13353600714754e-08	1,54112207385765
159	A1-T0 vs A2-T0	2	TC198745 similar to UniRef100_A7PWC7 Cluster: Chromosome chr8 scaffold_34, whole genome shotgun sequence; n=2; Vitis vinifera|Rep: Chromosome chr8 scaffold_34, whole genome shotgun sequence - Vitis vinifera (Grape), partial (24%)	52,9473	18,1386	8,38540465729475e-15	1,54549830154621
159	A1-T1 vs A2-T1	2	TC198745 similar to UniRef100_A7PWC7 Cluster: Chromosome chr8 scaffold_34, whole genome shotgun sequence; n=2; Vitis vinifera|Rep: Chromosome chr8 scaffold_34, whole genome shotgun sequence - Vitis vinifera (Grape), partial (24%)	61,9148	12,3300	1,60378463557795e-30	2,32810828435093
159	A1-T2 vs A2-T2	3	TC198745 similar to UniRef100_A7PWC7 Cluster: Chromosome chr8 scaffold_34, whole genome shotgun sequence; n=2; Vitis vinifera|Rep: Chromosome chr8 scaffold_34, whole genome shotgun sequence - Vitis vinifera (Grape), partial (24%)	72,8565	41,6837	2,6907081099009e-06	0,8055735157911
160	B2-T0 vs A2-T0	16	TC198791 homologue to UniRef100_Q8GUR3 Cluster: Acidic class II 1,3-beta-glucanase precursor; n=1; Solanum tuberosum|Rep: Acidic class II 1,3-beta-glucanase precursor - Solanum tuberosum (Potato), partial (37%)	23,4947	57,3128	1,67383350255125e-10	-1,28652359940608	chr01	4229394_4239369	PGSC0003DMG401010492	pathogenesis, biotic stress, defense				T1:A2<A1andB2		T2:A2<A1andB2
160	B2-T1 vs A2-T1	8	TC198791 homologue to UniRef100_Q8GUR3 Cluster: Acidic class II 1,3-beta-glucanase precursor; n=1; Solanum tuberosum|Rep: Acidic class II 1,3-beta-glucanase precursor - Solanum tuberosum (Potato), partial (37%)	215,3049	52,8497	4,45214047738514e-59	2,02641395101434	chr01	4237717_4239369	PGSC0003DMG402010492
160	B2-T2 vs A2-T2	11	TC198791 homologue to UniRef100_Q8GUR3 Cluster: Acidic class II 1,3-beta-glucanase precursor; n=1; Solanum tuberosum|Rep: Acidic class II 1,3-beta-glucanase precursor - Solanum tuberosum (Potato), partial (37%)	367,7317	243,5205	4,91285319427262e-11	0,594610383524173
160	A1-T1 vs A2-T1	11	TC198791 homologue to UniRef100_Q8GUR3 Cluster: Acidic class II 1,3-beta-glucanase precursor; n=1; Solanum tuberosum|Rep: Acidic class II 1,3-beta-glucanase precursor - Solanum tuberosum (Potato), partial (37%)	92,4431	52,8882	2,44272715782487e-10	0,805621055809203
160	A1-T2 vs A2-T2	28	TC198791 homologue to UniRef100_Q8GUR3 Cluster: Acidic class II 1,3-beta-glucanase precursor; n=1; Solanum tuberosum|Rep: Acidic class II 1,3-beta-glucanase precursor - Solanum tuberosum (Potato), partial (37%)	566,1975	243,7122	1,82048883963876e-75	1,21612697801857
161	B2-T0 vs A2-T0	2	TC198860 similar to UniRef100_A7PVT5 Cluster: 60S ribosomal protein L6; n=1; Vitis vinifera|Rep: 60S ribosomal protein L6 - Vitis vinifera (Grape), partial (97%)	468,2211	42,9720	0	3,44572151406598	chr04	7020825_7023223	PGSC0003DMG400023609	protein biosynthesis				T1:A2<A1andB2		T2:A2<A1andB2
161	B2-T1 vs A2-T1	5	TC198860 similar to UniRef100_A7PVT5 Cluster: 60S ribosomal protein L6; n=1; Vitis vinifera|Rep: 60S ribosomal protein L6 - Vitis vinifera (Grape), partial (97%)	595,7636	244,3639	1,00312694827503e-81	1,28570886982802
161	B2-T2 vs A2-T2	3	TC198860 similar to UniRef100_A7PVT5 Cluster: 60S ribosomal protein L6; n=1; Vitis vinifera|Rep: 60S ribosomal protein L6 - Vitis vinifera (Grape), partial (97%)	593,9347	3,5279	1,08066965153942e-304	7,39533092461607
161	A1-T1 vs A2-T1	3	TC198860 similar to UniRef100_A7PVT5 Cluster: 60S ribosomal protein L6; n=1; Vitis vinifera|Rep: 60S ribosomal protein L6 - Vitis vinifera (Grape), partial (97%)	581,2237	243,5260	6,15798944241478e-116	1,25501789282241
161	A1-T2 vs A2-T2	6	TC198860 similar to UniRef100_A7PVT5 Cluster: 60S ribosomal protein L6; n=1; Vitis vinifera|Rep: 60S ribosomal protein L6 - Vitis vinifera (Grape), partial (97%)	379,4319	3,9480	1,66877195062561e-248	6,58658013766286
162	B2-T0 vs A2-T0	1	TC199035 homologue to UniRef100_O78327 Cluster: Transketolase 1; n=1; Capsicum annuum|Rep: Transketolase 1 - Capsicum annuum (Bell pepper), partial (27%)	54,7224	86,2472	5,83966746004059e-06	-0,656345247839729	chr05	40781502_40785812	PGSC0003DMG400007019	Chloroplast, pentose phosphate pathway, Calvin cycle, carbon fixation	T0:A2>A1andB2		T1:A2>A1andB2
162	B2-T1 vs A2-T1	1	TC199035 homologue to UniRef100_O78327 Cluster: Transketolase 1; n=1; Capsicum annuum|Rep: Transketolase 1 - Capsicum annuum (Bell pepper), partial (27%)	89,2785	223,2995	7,32903119261002e-30	-1,32259583008591
162	A1-T0 vs A2-T0	1	TC199035 homologue to UniRef100_O78327 Cluster: Transketolase 1; n=1; Capsicum annuum|Rep: Transketolase 1 - Capsicum annuum (Bell pepper), partial (27%)	57,6928	86,2735	4,74334975803117e-05	-0,580527792360373
162	A1-T1 vs A2-T1	1	TC199035 homologue to UniRef100_O78327 Cluster: Transketolase 1; n=1; Capsicum annuum|Rep: Transketolase 1 - Capsicum annuum (Bell pepper), partial (27%)	87,4992	222,2776	6,13730509264007e-51	-1,34502046462506
162	A1-T2 vs A2-T2	1	TC199035 homologue to UniRef100_O78327 Cluster: Transketolase 1; n=1; Capsicum annuum|Rep: Transketolase 1 - Capsicum annuum (Bell pepper), partial (27%)	154,8916	96,0854	1,86031867616589e-09	0,688870210353337
163	B2-T0 vs A2-T0	13	TC199053 UniRef100_P26575 Cluster: Ribulose bisphosphate carboxylase small chain 2A, chloroplast precursor; n=1; Solanum tuberosum|Rep: Ribulose bisphosphate carboxylase small chain 2A, chloroplast precursor - Solanum tuberosum (Potato), complete	4713,5185	6208,9807	4,23100444548724e-135	-0,397552066358333	chr02	39643802_39645532	PGSC0003DMG400012666	Chloroplast, carbon fixation	T0:A2>A1andB2
163	B2-T1 vs A2-T1	17	TC199053 UniRef100_P26575 Cluster: Ribulose bisphosphate carboxylase small chain 2A, chloroplast precursor; n=1; Solanum tuberosum|Rep: Ribulose bisphosphate carboxylase small chain 2A, chloroplast precursor - Solanum tuberosum (Potato), complete	3917,7807	4228,8734	1,96472549249796e-07	-0,110236747349001	chr02	39706380..39710390	PGSC0003DMG400026409
163	B2-T2 vs A2-T2	12	TC199053 UniRef100_P26575 Cluster: Ribulose bisphosphate carboxylase small chain 2A, chloroplast precursor; n=1; Solanum tuberosum|Rep: Ribulose bisphosphate carboxylase small chain 2A, chloroplast precursor - Solanum tuberosum (Potato), complete	2238,6854	4904,3109	0	-1,13139865075827
163	A1-T0 vs A2-T0	12	TC199053 UniRef100_P26575 Cluster: Ribulose bisphosphate carboxylase small chain 2A, chloroplast precursor; n=1; Solanum tuberosum|Rep: Ribulose bisphosphate carboxylase small chain 2A, chloroplast precursor - Solanum tuberosum (Potato), complete	4529,3288	6210,8745	9,02894786212724e-173	-0,455499148352576
163	A1-T1 vs A2-T1	17	TC199053 UniRef100_P26575 Cluster: Ribulose bisphosphate carboxylase small chain 2A, chloroplast precursor; n=1; Solanum tuberosum|Rep: Ribulose bisphosphate carboxylase small chain 2A, chloroplast precursor - Solanum tuberosum (Potato), complete	5339,1774	4209,0844	1,08382738871417e-109	0,343111033926252
164	B2-T0 vs A2-T0	4	TC199107 homologue to UniRef100_Q93XV7 Cluster: Hydroxypyruvate reductase; n=1; Bruguiera gymnorhiza|Rep: Hydroxypyruvate reductase - Bruguiera gymnorhiza, complete	11,4420	170,2789	2,41475643097235e-96	-3,89549294819971	chr01	80522544_80526640	PGSC0003DMG400006186	oxidation, reduction, glyoxylate pathway, photorespiration (other)	T0:A2>A1andB2		T1:A2>A1andB2		T2:A2>A1andB2
164	B2-T1 vs A2-T1	3	TC199107 homologue to UniRef100_Q93XV7 Cluster: Hydroxypyruvate reductase; n=1; Bruguiera gymnorhiza|Rep: Hydroxypyruvate reductase - Bruguiera gymnorhiza, complete	7,6862	114,3248	2,09370260786556e-51	-3,8947197127511
164	B2-T2 vs A2-T2	5	TC199107 homologue to UniRef100_Q93XV7 Cluster: Hydroxypyruvate reductase; n=1; Bruguiera gymnorhiza|Rep: Hydroxypyruvate reductase - Bruguiera gymnorhiza, complete	1,7395	92,4183	7,46711144098259e-41	-5,73146856967588
164	A1-T0 vs A2-T0	4	TC199107 homologue to UniRef100_Q93XV7 Cluster: Hydroxypyruvate reductase; n=1; Bruguiera gymnorhiza|Rep: Hydroxypyruvate reductase - Bruguiera gymnorhiza, complete	11,4391	170,3309	2,10945544287435e-96	-3,89629677432327
164	A1-T1 vs A2-T1	5	TC199107 homologue to UniRef100_Q93XV7 Cluster: Hydroxypyruvate reductase; n=1; Bruguiera gymnorhiza|Rep: Hydroxypyruvate reductase - Bruguiera gymnorhiza, complete	9,9790	114,0820	3,45261906571595e-85	-3,51502449562283
164	A1-T2 vs A2-T2	7	TC199107 homologue to UniRef100_Q93XV7 Cluster: Hydroxypyruvate reductase; n=1; Bruguiera gymnorhiza|Rep: Hydroxypyruvate reductase - Bruguiera gymnorhiza, complete	6,8595	92,4497	5,001907528864e-62	-3,7524965615422
165	B2-T1 vs A2-T1	1	TC199374 similar to UniRef100_Q5GMM5 Cluster: Glutathione S-transferase/peroxidase; n=1; Capsicum chinense|Rep: Glutathione S-transferase/peroxidase - Capsicum chinense (Scotch bonnet) (Bonnet pepper), complete or TC200120 homologue to UniRef100_Q03666 Cluster: Probable glutathione S-transferase; n=1; Nicotiana tabacum|Rep: Probable glutathione S-transferase - Nicotiana tabacum (Common tobacco), …	162,5932	65,6101	3,07199407013904e-24	1,30927815005073	chr01	81466000..81477300	PGSC0003DMG400014657, PGSC0003DMG400014656, PGSC0003DMG400014655	detoxification, pathogenesis, biotic stress, defense, oxidative stress, ROS				T1:A2<A1andB2		T2:A2<A1andB2
165	B2-T2 vs A2-T2	1	TC199374 similar to UniRef100_Q5GMM5 Cluster: Glutathione S-transferase/peroxidase; n=1; Capsicum chinense|Rep: Glutathione S-transferase/peroxidase - Capsicum chinense (Scotch bonnet) (Bonnet pepper), complete or TC200120 homologue to UniRef100_Q03666 Cluster: Probable glutathione S-transferase; n=1; Nicotiana tabacum|Rep: Probable glutathione S-transferase - Nicotiana tabacum (Common tobacco), …	214,6216	138,8885	1,3352093229599e-07	0,627868209103673	chr07	48284400..48306700	PGSC0003DMG400031091, PGSC0003DMG400031092, PGSC0003DMG400031093, PGSC0003DMG400031094
165	A1-T0 vs A2-T0	1	TC199374 similar to UniRef100_Q5GMM5 Cluster: Glutathione S-transferase/peroxidase; n=1; Capsicum chinense|Rep: Glutathione S-transferase/peroxidase - Capsicum chinense (Scotch bonnet) (Bonnet pepper), complete or TC200120 homologue to UniRef100_Q03666 Cluster: Probable glutathione S-transferase; n=1; Nicotiana tabacum|Rep: Probable glutathione S-transferase - Nicotiana tabacum (Common tobacco), …	97,4809	65,8528	9,04628762782131e-06	0,565873758150459
165	A1-T1 vs A2-T1	1	TC199374 similar to UniRef100_Q5GMM5 Cluster: Glutathione S-transferase/peroxidase; n=1; Capsicum chinense|Rep: Glutathione S-transferase/peroxidase - Capsicum chinense (Scotch bonnet) (Bonnet pepper), complete or TC200120 homologue to UniRef100_Q03666 Cluster: Probable glutathione S-transferase; n=1; Nicotiana tabacum|Rep: Probable glutathione S-transferase - Nicotiana tabacum (Common tobacco), …	91,6659	65,3098	5,23221533708375e-05	0,489084642283172
165	A1-T2 vs A2-T2	1	TC199374 similar to UniRef100_Q5GMM5 Cluster: Glutathione S-transferase/peroxidase; n=1; Capsicum chinense|Rep: Glutathione S-transferase/peroxidase - Capsicum chinense (Scotch bonnet) (Bonnet pepper), complete or TC200120 homologue to UniRef100_Q03666 Cluster: Probable glutathione S-transferase; n=1; Nicotiana tabacum|Rep: Probable glutathione S-transferase - Nicotiana tabacum (Common tobacco), …	318,6342	138,1552	1,18360835906037e-42	1,20561121986581
166	B2-T0 vs A2-T0	2	TC199598 UniRef100_P32111 Cluster: Probable glutathione S-transferase; n=1; Solanum tuberosum|Rep: Probable glutathione S-transferase - Solanum tuberosum (Potato), partial (93%)	22,8839	195,7575	2,26428545711902e-92	-3,09666037061945	chr09	10664140_10665417	PGSC0003DMG400002167	detoxification, pathogenesis, biotic stress, defense	T0:A2>A1andB2			T1:A2<A1andB2
166	B2-T1 vs A2-T1	6	TC199598 UniRef100_P32111 Cluster: Probable glutathione S-transferase; n=1; Solanum tuberosum|Rep: Probable glutathione S-transferase - Solanum tuberosum (Potato), partial (93%)	307,4490	145,4576	8,77796514177555e-33	1,07974813798987
166	A1-T0 vs A2-T0	2	TC199598 UniRef100_P32111 Cluster: Probable glutathione S-transferase; n=1; Solanum tuberosum|Rep: Probable glutathione S-transferase - Solanum tuberosum (Potato), partial (93%)	113,3961	195,8172	9,85433951916189e-16	-0,788136138635289
166	A1-T1 vs A2-T1	4	TC199598 UniRef100_P32111 Cluster: Probable glutathione S-transferase; n=1; Solanum tuberosum|Rep: Probable glutathione S-transferase - Solanum tuberosum (Potato), partial (93%)	191,6650	144,5117	7,56600426776484e-07	0,407400551618111
166	A1-T2 vs A2-T2	8	TC199598 UniRef100_P32111 Cluster: Probable glutathione S-transferase; n=1; Solanum tuberosum|Rep: Probable glutathione S-transferase - Solanum tuberosum (Potato), partial (93%)	719,5821	381,2252	1,70425957725131e-61	0,916515848269135
167	B2-T0 vs A2-T0	5	TC199650 homologue to UniRef100_Q40143 Cluster: Cysteine proteinase 3 precursor; n=1; Solanum lycopersicum|Rep: Cysteine proteinase 3 precursor - Solanum lycopersicum (Tomato) (Lycopersicon esculentum), partial (43%) or TC204070 homologue to UniRef100_Q40143 Cluster: Cysteine proteinase 3 precursor; n=1; Solanum lycopersicum|Rep: Cysteine proteinase 3 precursor - Solanum lycopersicum (Tomato) (Ly…	183,7307	395,2317	3,58533831305187e-51	-1,10510556422433	chr07	35202217_35204536	PGSC0003DMG400019033	protein degradation	T0:A2>A1andB2		T1:A2>A1andB2
167	B2-T1 vs A2-T1	6	TC199650 homologue to UniRef100_Q40143 Cluster: Cysteine proteinase 3 precursor; n=1; Solanum lycopersicum|Rep: Cysteine proteinase 3 precursor - Solanum lycopersicum (Tomato) (Lycopersicon esculentum), partial (43%) or TC204070 homologue to UniRef100_Q40143 Cluster: Cysteine proteinase 3 precursor; n=1; Solanum lycopersicum|Rep: Cysteine proteinase 3 precursor - Solanum lycopersicum (Tomato) (Ly…	382,5759	551,8028	1,01454932676832e-16	-0,528406503794631
167	B2-T2 vs A2-T2	5	TC199650 homologue to UniRef100_Q40143 Cluster: Cysteine proteinase 3 precursor; n=1; Solanum lycopersicum|Rep: Cysteine proteinase 3 precursor - Solanum lycopersicum (Tomato) (Lycopersicon esculentum), partial (43%) or TC204070 homologue to UniRef100_Q40143 Cluster: Cysteine proteinase 3 precursor; n=1; Solanum lycopersicum|Rep: Cysteine proteinase 3 precursor - Solanum lycopersicum (Tomato) (Ly…	296,1899	414,9438	8,00682437867061e-09	-0,486393452971635
167	A1-T0 vs A2-T0	4	TC199650 homologue to UniRef100_Q40143 Cluster: Cysteine proteinase 3 precursor; n=1; Solanum lycopersicum|Rep: Cysteine proteinase 3 precursor - Solanum lycopersicum (Tomato) (Lycopersicon esculentum), partial (43%) or TC204070 homologue to UniRef100_Q40143 Cluster: Cysteine proteinase 3 precursor; n=1; Solanum lycopersicum|Rep: Cysteine proteinase 3 precursor - Solanum lycopersicum (Tomato) (Ly…	216,4239	395,1939	2,83673304107463e-35	-0,868701282432554
167	A1-T1 vs A2-T1	6	TC199650 homologue to UniRef100_Q40143 Cluster: Cysteine proteinase 3 precursor; n=1; Solanum lycopersicum|Rep: Cysteine proteinase 3 precursor - Solanum lycopersicum (Tomato) (Lycopersicon esculentum), partial (43%) or TC204070 homologue to UniRef100_Q40143 Cluster: Cysteine proteinase 3 precursor; n=1; Solanum lycopersicum|Rep: Cysteine proteinase 3 precursor - Solanum lycopersicum (Tomato) (Ly…	479,5100	549,6105	2,59760864811697e-05	-0,196848696175338
167	A1-T2 vs A2-T2	6	TC199650 homologue to UniRef100_Q40143 Cluster: Cysteine proteinase 3 precursor; n=1; Solanum lycopersicum|Rep: Cysteine proteinase 3 precursor - Solanum lycopersicum (Tomato) (Lycopersicon esculentum), partial (43%) or TC204070 homologue to UniRef100_Q40143 Cluster: Cysteine proteinase 3 precursor; n=1; Solanum lycopersicum|Rep: Cysteine proteinase 3 precursor - Solanum lycopersicum (Tomato) (Ly…	685,8084	413,2723	1,20688840572017e-40	0,73071286996506
168	B2-T0 vs A2-T0	1	TC199656 UniRef100_A1X1E5 Cluster: Polyubiquitin; n=1; Thlaspi caerulescens|Rep: Polyubiquitin - Thlaspi caerulescens (Alpine penny-cress) (Thlaspi calaminare), partial (70%)	11,9394	32,7581	1,46796076647278e-07	-1,45611699847827	chr11	1024557_1028037	PGSC0003DMG400003984	protein degradation	T0:A2>A1andB2		T1:A2>A1andB2		T2:A2>A1andB2
168	B2-T1 vs A2-T1	1	TC199656 UniRef100_A1X1E5 Cluster: Polyubiquitin; n=1; Thlaspi caerulescens|Rep: Polyubiquitin - Thlaspi caerulescens (Alpine penny-cress) (Thlaspi calaminare), partial (70%)	7,6862	47,5884	4,55583238471245e-16	-2,63026323184811
168	B2-T2 vs A2-T2	1	TC199656 UniRef100_A1X1E5 Cluster: Polyubiquitin; n=1; Thlaspi caerulescens|Rep: Polyubiquitin - Thlaspi caerulescens (Alpine penny-cress) (Thlaspi calaminare), partial (70%)	11,9603	41,2488	1,55046857191071e-07	-1,78609545682384
168	A1-T0 vs A2-T0	1	TC199656 UniRef100_A1X1E5 Cluster: Polyubiquitin; n=1; Thlaspi caerulescens|Rep: Polyubiquitin - Thlaspi caerulescens (Alpine penny-cress) (Thlaspi calaminare), partial (70%)	0,0500	32,7681	2,18279707016964e-25	-9,35614864723895
168	A1-T1 vs A2-T1	1	TC199656 UniRef100_A1X1E5 Cluster: Polyubiquitin; n=1; Thlaspi caerulescens|Rep: Polyubiquitin - Thlaspi caerulescens (Alpine penny-cress) (Thlaspi calaminare), partial (70%)	0,0500	47,3706	2,28862641531787e-54	-9,88784946180411
168	A1-T2 vs A2-T2	1	TC199656 UniRef100_A1X1E5 Cluster: Polyubiquitin; n=1; Thlaspi caerulescens|Rep: Polyubiquitin - Thlaspi caerulescens (Alpine penny-cress) (Thlaspi calaminare), partial (70%)	0,0500	41,0311	2,11924790470344e-42	-9,68057232890696
169	B2-T0 vs A2-T0	26	TC199800 homologue to UniRef100_Q9SXX4 Cluster: Fructose-bisphosphate aldolase; n=1; Nicotiana paniculata|Rep: Fructose-bisphosphate aldolase - Nicotiana paniculata, complete	1170,0654	790,7995	1,11087339886516e-52	0,565205339338226	chr02	38963810..38966150	PGSC0003DMG400003548	central metabolism, carbohydrate metabolism, Calvin cycle, glycolysis, gluconeogenesis		T0:A2<A1andB2
169	B2-T1 vs A2-T1	8	TC199800 homologue to UniRef100_Q9SXX4 Cluster: Fructose-bisphosphate aldolase; n=1; Nicotiana paniculata|Rep: Fructose-bisphosphate aldolase - Nicotiana paniculata, complete	875,0471	613,2629	2,10661155004761e-25	0,512854836449417
169	A1-T0 vs A2-T0	6	TC199800 homologue to UniRef100_Q9SXX4 Cluster: Fructose-bisphosphate aldolase; n=1; Nicotiana paniculata|Rep: Fructose-bisphosphate aldolase - Nicotiana paniculata, complete	978,9705	791,0483	3,00640082418803e-15	0,307499485954623
169	A1-T1 vs A2-T1	6	TC199800 homologue to UniRef100_Q9SXX4 Cluster: Fructose-bisphosphate aldolase; n=1; Nicotiana paniculata|Rep: Fructose-bisphosphate aldolase - Nicotiana paniculata, complete	494,4974	610,4567	1,82445513412459e-11	-0,30392586987177
169	A1-T2 vs A2-T2	3	TC199800 homologue to UniRef100_Q9SXX4 Cluster: Fructose-bisphosphate aldolase; n=1; Nicotiana paniculata|Rep: Fructose-bisphosphate aldolase - Nicotiana paniculata, complete	304,9152	410,8299	4,26514261378326e-11	-0,430133152731181
170	B2-T0 vs A2-T0	3	TC199891 similar to UniRef100_A7Q0Z4 Cluster: Chromosome chr7 scaffold_42, whole genome shotgun sequence; n=1; Vitis vinifera|Rep: Chromosome chr7 scaffold_42, whole genome shotgun sequence - Vitis vinifera (Grape), partial (95%)	56,4398	91,5232	8,47168422446643e-07	-0,697425267634446	chr06	43421248_43428210	PGSC0003DMG400028502	Prolyl-tRNA synthetase, protein biosynthesis			T1:A2>A1andB2			T2:A2<A1andB2
170	B2-T1 vs A2-T1	3	TC199891 similar to UniRef100_A7Q0Z4 Cluster: Chromosome chr7 scaffold_42, whole genome shotgun sequence; n=1; Vitis vinifera|Rep: Chromosome chr7 scaffold_42, whole genome shotgun sequence - Vitis vinifera (Grape), partial (95%)	57,6229	161,5081	7,49218513021353e-26	-1,4868929708654
170	B2-T2 vs A2-T2	3	TC199891 similar to UniRef100_A7Q0Z4 Cluster: Chromosome chr7 scaffold_42, whole genome shotgun sequence; n=1; Vitis vinifera|Rep: Chromosome chr7 scaffold_42, whole genome shotgun sequence - Vitis vinifera (Grape), partial (95%)	85,3349	46,8301	1,0564589487727e-05	0,865700168333147
170	A1-T1 vs A2-T1	3	TC199891 similar to UniRef100_A7Q0Z4 Cluster: Chromosome chr7 scaffold_42, whole genome shotgun sequence; n=1; Vitis vinifera|Rep: Chromosome chr7 scaffold_42, whole genome shotgun sequence - Vitis vinifera (Grape), partial (95%)	60,9908	160,7691	1,69009988347043e-39	-1,39832756884224
170	A1-T2 vs A2-T2	3	TC199891 similar to UniRef100_A7Q0Z4 Cluster: Chromosome chr7 scaffold_42, whole genome shotgun sequence; n=1; Vitis vinifera|Rep: Chromosome chr7 scaffold_42, whole genome shotgun sequence - Vitis vinifera (Grape), partial (95%)	101,4860	46,5828	3,15194216965091e-13	1,12341171015497
171	B2-T0 vs A2-T0	34	TC199973 similar to UniRef100_Q2VT54 Cluster: DC1.2-like; n=1; Capsicum annuum|Rep: DC1.2-like - Capsicum annuum (Bell pepper), partial (96%)	451,1156	144,6302	1,11420623480259e-123	1,64112825536828	?	not anchored	PGSC0003DMG400012020	pectin methylesterase inhibitor 1 (other)		T0:A2>A1andB2		T1:A2<A1andB2
171	B2-T1 vs A2-T1	34	TC199973 similar to UniRef100_Q2VT54 Cluster: DC1.2-like; n=1; Capsicum annuum|Rep: DC1.2-like - Capsicum annuum (Bell pepper), partial (96%)	1124,4788	855,2029	2,10644737068085e-20	0,394917889183053
171	A1-T0 vs A2-T0	30	TC199973 similar to UniRef100_Q2VT54 Cluster: DC1.2-like; n=1; Capsicum annuum|Rep: DC1.2-like - Capsicum annuum (Bell pepper), partial (96%)	328,5942	144,8326	2,56350224336627e-54	1,18192066572284
171	A1-T1 vs A2-T1	50	TC199973 similar to UniRef100_Q2VT54 Cluster: DC1.2-like; n=1; Capsicum annuum|Rep: DC1.2-like - Capsicum annuum (Bell pepper), partial (96%)	1495,9241	850,6764	4,44706382848532e-146	0,814354638893879
171	A1-T2 vs A2-T2	34	TC199973 similar to UniRef100_Q2VT54 Cluster: DC1.2-like; n=1; Capsicum annuum|Rep: DC1.2-like - Capsicum annuum (Bell pepper), partial (96%)	888,4528	628,7269	1,96240700139226e-27	0,498861734995861
172	B2-T0 vs A2-T0	2	TC199981 homologue to UniRef100_O80362 Cluster: 50S ribosomal protein L10, chloroplast precursor; n=1; Nicotiana tabacum|Rep: 50S ribosomal protein L10, chloroplast precursor - Nicotiana tabacum (Common tobacco), partial (96%)	18,9041	95,2676	1,15167495544248e-34	-2,33328470501621	chr04	4318073_4319079	PGSC0003DMG400032570	Chloroplast, protein biosynthesis	T0:A2>A1andB2				T2:A2>A1andB2
172	B2-T2 vs A2-T2	1	TC199981 homologue to UniRef100_O80362 Cluster: 50S ribosomal protein L10, chloroplast precursor; n=1; Nicotiana tabacum|Rep: 50S ribosomal protein L10, chloroplast precursor - Nicotiana tabacum (Common tobacco), partial (96%)	6,6446	24,0183	4,60055094548622e-05	-1,85387357125871
172	A1-T0 vs A2-T0	2	TC199981 homologue to UniRef100_O80362 Cluster: 50S ribosomal protein L10, chloroplast precursor; n=1; Nicotiana tabacum|Rep: 50S ribosomal protein L10, chloroplast precursor - Nicotiana tabacum (Common tobacco), partial (96%)	15,4179	95,2966	3,19191065306708e-39	-2,62781973419649
172	A1-T1 vs A2-T1	2	TC199981 homologue to UniRef100_O80362 Cluster: 50S ribosomal protein L10, chloroplast precursor; n=1; Nicotiana tabacum|Rep: 50S ribosomal protein L10, chloroplast precursor - Nicotiana tabacum (Common tobacco), partial (96%)	4,6875	30,5527	8,13755541694013e-19	-2,70442015503446
172	A1-T2 vs A2-T2	1	TC199981 homologue to UniRef100_O80362 Cluster: 50S ribosomal protein L10, chloroplast precursor; n=1; Nicotiana tabacum|Rep: 50S ribosomal protein L10, chloroplast precursor - Nicotiana tabacum (Common tobacco), partial (96%)	4,8680	23,8915	1,29594243427176e-10	-2,29508977838239
173	B2-T0 vs A2-T0	12	TC200059 similar to UniRef100_A7PU99 Cluster: Chromosome chr7 scaffold_31, whole genome shotgun sequence; n=1; Vitis vinifera|Rep: Chromosome chr7 scaffold_31, whole genome shotgun sequence - Vitis vinifera (Grape), partial (14%)	26,1592	7,7290	1,53231204561341e-09	1,75895960481029	chr06	54323323_54346039	PGSC0003DMG401020126	Armadillo/beta-catenin repeat family protein (other)					T2:A2>A1andB2
173	B2-T1 vs A2-T1	5	TC200059 similar to UniRef100_A7PU99 Cluster: Chromosome chr7 scaffold_31, whole genome shotgun sequence; n=1; Vitis vinifera|Rep: Chromosome chr7 scaffold_31, whole genome shotgun sequence - Vitis vinifera (Grape), partial (14%)	4,7730	22,9077	3,0014796771128e-07	-2,26286125866696
173	B2-T2 vs A2-T2	9	TC200059 similar to UniRef100_A7PU99 Cluster: Chromosome chr7 scaffold_31, whole genome shotgun sequence; n=1; Vitis vinifera|Rep: Chromosome chr7 scaffold_31, whole genome shotgun sequence - Vitis vinifera (Grape), partial (14%)	9,7723	217,0147	1,0849587247195e-83	-4,47295299645655
173	A1-T1 vs A2-T1	10	TC200059 similar to UniRef100_A7PU99 Cluster: Chromosome chr7 scaffold_31, whole genome shotgun sequence; n=1; Vitis vinifera|Rep: Chromosome chr7 scaffold_31, whole genome shotgun sequence - Vitis vinifera (Grape), partial (14%)	81,3986	23,0832	2,79083572557723e-29	1,81816219384289
173	A1-T2 vs A2-T2	11	TC200059 similar to UniRef100_A7PU99 Cluster: Chromosome chr7 scaffold_31, whole genome shotgun sequence; n=1; Vitis vinifera|Rep: Chromosome chr7 scaffold_31, whole genome shotgun sequence - Vitis vinifera (Grape), partial (14%)	16,6542	217,4270	7,68835916969041e-142	-3,70657465876646
174	B2-T0 vs A2-T0	3	TC200155 homologue to UniRef100_Q9SM41 Cluster: Protein translation factor SUI1 homolog; n=1; Sporobolus stapfianus|Rep: Protein translation factor SUI1 homolog - Sporobolus stapfianus (Ressurection grass), partial (98%)	42,3042	20,2416	2,92708334640577e-07	1,06347529492468	chr07	50577442_50580373	PGSC0003DMG400019258	protein biosynthesis					T2:A2>A1andB2
174	B2-T1 vs A2-T1	2	TC200155 homologue to UniRef100_Q9SM41 Cluster: Protein translation factor SUI1 homolog; n=1; Sporobolus stapfianus|Rep: Protein translation factor SUI1 homolog - Sporobolus stapfianus (Ressurection grass), partial (98%)	97,5058	0,5632	3,93116397837413e-78	7,43575784946744
174	B2-T2 vs A2-T2	3	TC200155 homologue to UniRef100_Q9SM41 Cluster: Protein translation factor SUI1 homolog; n=1; Sporobolus stapfianus|Rep: Protein translation factor SUI1 homolog - Sporobolus stapfianus (Ressurection grass), partial (98%)	4,5539	74,3304	1,16547546025527e-27	-4,0287733875588
174	A1-T0 vs A2-T0	1	TC200155 homologue to UniRef100_Q9SM41 Cluster: Protein translation factor SUI1 homolog; n=1; Sporobolus stapfianus|Rep: Protein translation factor SUI1 homolog - Sporobolus stapfianus (Ressurection grass), partial (98%)	1,7666	20,0818	1,64401447649254e-11	-3,50681276424414
174	A1-T2 vs A2-T2	3	TC200155 homologue to UniRef100_Q9SM41 Cluster: Protein translation factor SUI1 homolog; n=1; Sporobolus stapfianus|Rep: Protein translation factor SUI1 homolog - Sporobolus stapfianus (Ressurection grass), partial (98%)	7,9605	73,9379	3,13249042108724e-43	-3,21539150809432
175	B2-T0 vs A2-T0	2	TC200278 homologue to UniRef100_O82151 Cluster: Beta-D-glucan exohydrolase; n=1; Nicotiana tabacum|Rep: Beta-D-glucan exohydrolase - Nicotiana tabacum (Common tobacco), partial (24%)	64,1745	36,2397	4,20527463152791e-07	0,824430925626209	chr11	40307133_40312493	PGSC0003DMG400003013	cell wall		T0:A2>A1andB2		T1:A2<A1andB2
175	B2-T1 vs A2-T1	2	TC200278 homologue to UniRef100_O82151 Cluster: Beta-D-glucan exohydrolase; n=1; Nicotiana tabacum|Rep: Beta-D-glucan exohydrolase - Nicotiana tabacum (Common tobacco), partial (24%)	139,5345	25,0614	3,80909306853451e-50	2,47708610468842
175	A1-T0 vs A2-T0	2	TC200278 homologue to UniRef100_O82151 Cluster: Beta-D-glucan exohydrolase; n=1; Nicotiana tabacum|Rep: Beta-D-glucan exohydrolase - Nicotiana tabacum (Common tobacco), partial (24%)	64,6557	36,2507	2,83509758266333e-07	0,834767657107857
175	A1-T1 vs A2-T1	2	TC200278 homologue to UniRef100_O82151 Cluster: Beta-D-glucan exohydrolase; n=1; Nicotiana tabacum|Rep: Beta-D-glucan exohydrolase - Nicotiana tabacum (Common tobacco), partial (24%)	55,4683	24,9467	4,20070864858082e-11	1,15281535755959
175	A1-T2 vs A2-T2	2	TC200278 homologue to UniRef100_O82151 Cluster: Beta-D-glucan exohydrolase; n=1; Nicotiana tabacum|Rep: Beta-D-glucan exohydrolase - Nicotiana tabacum (Common tobacco), partial (24%)	94,4839	35,3179	4,58035455519178e-17	1,41966997740747
176	B2-T0 vs A2-T0	2	TC200604 homologue to UniRef100_A7U629 Cluster: Chloroplast methionine sulfoxide reductase B2 precursor; n=1; Nicotiana tabacum|Rep: Chloroplast methionine sulfoxide reductase B2 precursor - Nicotiana tabacum (Common tobacco), partial (90%) or TC200668 homologue to UniRef100_A7U629 Cluster: Chloroplast methionine sulfoxide reductase B2 precursor; n=1; Nicotiana tabacum|Rep: Chloroplast methionine…	61,1896	151,6052	3,51592243869891e-26	-1,30895988209704	chr10	40340427_40345219	PGSC0003DMG400026788	Chloroplast, oxidative stress, protein oxidation	T0:A2>A1andB2		T1:A2>A1andB2
176	B2-T1 vs A2-T1	1	TC200604 homologue to UniRef100_A7U629 Cluster: Chloroplast methionine sulfoxide reductase B2 precursor; n=1; Nicotiana tabacum|Rep: Chloroplast methionine sulfoxide reductase B2 precursor - Nicotiana tabacum (Common tobacco), partial (90%) or TC200668 homologue to UniRef100_A7U629 Cluster: Chloroplast methionine sulfoxide reductase B2 precursor; n=1; Nicotiana tabacum|Rep: Chloroplast methionine…	80,4097	144,7363	1,55229425733245e-10	-0,847985221650551
176	A1-T0 vs A2-T0	1	TC200604 homologue to UniRef100_A7U629 Cluster: Chloroplast methionine sulfoxide reductase B2 precursor; n=1; Nicotiana tabacum|Rep: Chloroplast methionine sulfoxide reductase B2 precursor - Nicotiana tabacum (Common tobacco), partial (90%) or TC200668 homologue to UniRef100_A7U629 Cluster: Chloroplast methionine sulfoxide reductase B2 precursor; n=1; Nicotiana tabacum|Rep: Chloroplast methionine…	82,0630	151,6514	7,03215552348965e-15	-0,885955999314022
176	A1-T1 vs A2-T1	1	TC200604 homologue to UniRef100_A7U629 Cluster: Chloroplast methionine sulfoxide reductase B2 precursor; n=1; Nicotiana tabacum|Rep: Chloroplast methionine sulfoxide reductase B2 precursor - Nicotiana tabacum (Common tobacco), partial (90%) or TC200668 homologue to UniRef100_A7U629 Cluster: Chloroplast methionine sulfoxide reductase B2 precursor; n=1; Nicotiana tabacum|Rep: Chloroplast methionine…	70,3119	144,0740	1,08228008043993e-22	-1,03496978384289
176	A1-T2 vs A2-T2	1	TC200604 homologue to UniRef100_A7U629 Cluster: Chloroplast methionine sulfoxide reductase B2 precursor; n=1; Nicotiana tabacum|Rep: Chloroplast methionine sulfoxide reductase B2 precursor - Nicotiana tabacum (Common tobacco), partial (90%) or TC200668 homologue to UniRef100_A7U629 Cluster: Chloroplast methionine sulfoxide reductase B2 precursor; n=1; Nicotiana tabacum|Rep: Chloroplast methionine…	69,4799	34,2791	2,58983574219046e-08	1,0192671885705
177	B2-T0 vs A2-T0	4	TC200629 weakly similar to UniRef100_Q6R4Q7 Cluster: Splicing factor-like protein; n=1; Vitis riparia|Rep: Splicing factor-like protein - Vitis riparia (Frost grape) (Vitis vulpina), partial (17%) or TC195313 similar to UniRef100_Q6R4Q7 Cluster: Splicing factor-like protein; n=1; Vitis riparia|Rep: Splicing factor-like protein - Vitis riparia (Frost grape) (Vitis vulpina), partial (56%)	50,7459	85,4462	3,93410886574316e-07	-0,751724089929475	chr11	~41120354..41121336	not annotated	RNA processing (other)	T0:A2>A1andB2		T1:A2>A1andB2
177	B2-T1 vs A2-T1	3	TC200629 weakly similar to UniRef100_Q6R4Q7 Cluster: Splicing factor-like protein; n=1; Vitis riparia|Rep: Splicing factor-like protein - Vitis riparia (Frost grape) (Vitis vulpina), partial (17%) or TC195313 similar to UniRef100_Q6R4Q7 Cluster: Splicing factor-like protein; n=1; Vitis riparia|Rep: Splicing factor-like protein - Vitis riparia (Frost grape) (Vitis vulpina), partial (56%)	74,3226	149,0920	8,00164482507951e-14	-1,00432980023951
177	B2-T2 vs A2-T2	1	TC200629 weakly similar to UniRef100_Q6R4Q7 Cluster: Splicing factor-like protein; n=1; Vitis riparia|Rep: Splicing factor-like protein - Vitis riparia (Frost grape) (Vitis vulpina), partial (17%) or TC195313 similar to UniRef100_Q6R4Q7 Cluster: Splicing factor-like protein; n=1; Vitis riparia|Rep: Splicing factor-like protein - Vitis riparia (Frost grape) (Vitis vulpina), partial (56%)	112,3370	70,5590	5,15369794246578e-05	0,67093130753079
177	A1-T0 vs A2-T0	1	TC200629 weakly similar to UniRef100_Q6R4Q7 Cluster: Splicing factor-like protein; n=1; Vitis riparia|Rep: Splicing factor-like protein - Vitis riparia (Frost grape) (Vitis vulpina), partial (17%) or TC195313 similar to UniRef100_Q6R4Q7 Cluster: Splicing factor-like protein; n=1; Vitis riparia|Rep: Splicing factor-like protein - Vitis riparia (Frost grape) (Vitis vulpina), partial (56%)	38,8660	85,4723	1,08239314678372e-12	-1,13694653040284
177	A1-T1 vs A2-T1	3	TC200629 weakly similar to UniRef100_Q6R4Q7 Cluster: Splicing factor-like protein; n=1; Vitis riparia|Rep: Splicing factor-like protein - Vitis riparia (Frost grape) (Vitis vulpina), partial (17%) or TC195313 similar to UniRef100_Q6R4Q7 Cluster: Splicing factor-like protein; n=1; Vitis riparia|Rep: Splicing factor-like protein - Vitis riparia (Frost grape) (Vitis vulpina), partial (56%)	72,0395	148,4098	1,35190751467768e-23	-1,04272673531923
178	B2-T0 vs A2-T0	1	TC200652 homologue to UniRef100_Q8H9B6 Cluster: Caffeoyl-CoA O-methyltransferase; n=1; Solanum tuberosum|Rep: Caffeoyl-CoA O-methyltransferase - Solanum tuberosum (Potato), partial (98%)	1,2037	28,2056	2,01931721037931e-18	-4,55048747937135	chr02	~42055251..42055621	not annotated	phenylpropanoid biosynthesis, secondary metabolism	T0:A2>A1andB2
178	B2-T1 vs A2-T1	1	TC200652 homologue to UniRef100_Q8H9B6 Cluster: Caffeoyl-CoA O-methyltransferase; n=1; Solanum tuberosum|Rep: Caffeoyl-CoA O-methyltransferase - Solanum tuberosum (Potato), partial (98%)	198,4210	69,8660	5,74654243675051e-36	1,50590198573127
178	A1-T0 vs A2-T0	1	TC200652 homologue to UniRef100_Q8H9B6 Cluster: Caffeoyl-CoA O-methyltransferase; n=1; Solanum tuberosum|Rep: Caffeoyl-CoA O-methyltransferase - Solanum tuberosum (Potato), partial (98%)	1,1778	28,2142	1,71425553638958e-18	-4,58230296382841
178	A1-T1 vs A2-T1	1	TC200652 homologue to UniRef100_Q8H9B6 Cluster: Caffeoyl-CoA O-methyltransferase; n=1; Solanum tuberosum|Rep: Caffeoyl-CoA O-methyltransferase - Solanum tuberosum (Potato), partial (98%)	21,9351	69,5463	8,27168982830766e-23	-1,66473257801111
178	A1-T2 vs A2-T2	1	TC200652 homologue to UniRef100_Q8H9B6 Cluster: Caffeoyl-CoA O-methyltransferase; n=1; Solanum tuberosum|Rep: Caffeoyl-CoA O-methyltransferase - Solanum tuberosum (Potato), partial (98%)	33,9851	57,4651	3,22759494129282e-05	-0,757784949255809
179	B2-T0 vs A2-T0	14	TC200774 similar to UniRef100_A7PBC9 Cluster: Chromosome chr16 scaffold_10, whole genome shotgun sequence; n=1; Vitis vinifera|Rep: Chromosome chr16 scaffold_10, whole genome shotgun sequence - Vitis vinifera (Grape), complete	289,9510	36,3174	1,08815158801546e-179	2,99707672910911	chr03	22766422_22771632	PGSC0003DMG402000567	central metabolism, NADH:ubiquinone oxidoreductase 17.2 kD subunit family protein, respiration, oxidative phosphorylation, oxidation, reduction		T0:A2<A1andB2			T2:A2>A1andB2
179	B2-T2 vs A2-T2	16	TC200774 similar to UniRef100_A7PBC9 Cluster: Chromosome chr16 scaffold_10, whole genome shotgun sequence; n=1; Vitis vinifera|Rep: Chromosome chr16 scaffold_10, whole genome shotgun sequence - Vitis vinifera (Grape), complete	95,4967	165,8560	1,70411995775312e-08	-0,796407443037742
179	A1-T0 vs A2-T0	12	TC200774 similar to UniRef100_A7PBC9 Cluster: Chromosome chr16 scaffold_10, whole genome shotgun sequence; n=1; Vitis vinifera|Rep: Chromosome chr16 scaffold_10, whole genome shotgun sequence - Vitis vinifera (Grape), complete	256,1175	36,3285	5,62885690562668e-148	2,817633809157
179	A1-T1 vs A2-T1	12	TC200774 similar to UniRef100_A7PBC9 Cluster: Chromosome chr16 scaffold_10, whole genome shotgun sequence; n=1; Vitis vinifera|Rep: Chromosome chr16 scaffold_10, whole genome shotgun sequence - Vitis vinifera (Grape), complete	133,8815	7,8648	1,99694838259667e-109	4,08939809129992
179	A1-T2 vs A2-T2	14	TC200774 similar to UniRef100_A7PBC9 Cluster: Chromosome chr16 scaffold_10, whole genome shotgun sequence; n=1; Vitis vinifera|Rep: Chromosome chr16 scaffold_10, whole genome shotgun sequence - Vitis vinifera (Grape), complete	113,7377	164,5416	3,42411488720526e-07	-0,532741877318857
180	B2-T0 vs A2-T0	1	TC200788 homologue to UniRef100_P22302 Cluster: Superoxide dismutase [Fe], chloroplast; n=1; Nicotiana plumbaginifolia|Rep: Superoxide dismutase [Fe], chloroplast - Nicotiana plumbaginifolia (Leadwort-leaved tobacco), partial (94%) or TC200970 homologue to UniRef100_P22302 Cluster: Superoxide dismutase [Fe], chloroplast; n=1; Nicotiana plumbaginifolia|Rep: Superoxide dismutase [Fe], chloroplast -…	26,0792	58,8998	1,47627941700971e-09	-1,1753664453184	chr06	31466066_31474679	PGSC0003DMG400027577	Chloroplast, oxidative stress, ROS	T0:A2>A1andB2				T2:A2>A1andB2
180	B2-T1 vs A2-T1	1	TC200788 homologue to UniRef100_P22302 Cluster: Superoxide dismutase [Fe], chloroplast; n=1; Nicotiana plumbaginifolia|Rep: Superoxide dismutase [Fe], chloroplast - Nicotiana plumbaginifolia (Leadwort-leaved tobacco), partial (94%) or TC200970 homologue to UniRef100_P22302 Cluster: Superoxide dismutase [Fe], chloroplast; n=1; Nicotiana plumbaginifolia|Rep: Superoxide dismutase [Fe], chloroplast -…	14,3190	33,4287	4,46428897127721e-05	-1,22315299209209
180	B2-T2 vs A2-T2	1	TC200788 homologue to UniRef100_P22302 Cluster: Superoxide dismutase [Fe], chloroplast; n=1; Nicotiana plumbaginifolia|Rep: Superoxide dismutase [Fe], chloroplast - Nicotiana plumbaginifolia (Leadwort-leaved tobacco), partial (94%) or TC200970 homologue to UniRef100_P22302 Cluster: Superoxide dismutase [Fe], chloroplast; n=1; Nicotiana plumbaginifolia|Rep: Superoxide dismutase [Fe], chloroplast -…	9,1375	81,1428	7,17829088788902e-25	-3,15059884446941
180	A1-T0 vs A2-T0	1	TC200788 homologue to UniRef100_P22302 Cluster: Superoxide dismutase [Fe], chloroplast; n=1; Nicotiana plumbaginifolia|Rep: Superoxide dismutase [Fe], chloroplast - Nicotiana plumbaginifolia (Leadwort-leaved tobacco), partial (94%) or TC200970 homologue to UniRef100_P22302 Cluster: Superoxide dismutase [Fe], chloroplast; n=1; Nicotiana plumbaginifolia|Rep: Superoxide dismutase [Fe], chloroplast -…	25,3218	58,9178	5,05164922606202e-10	-1,21832248738066
180	A1-T2 vs A2-T2	1	TC200788 homologue to UniRef100_P22302 Cluster: Superoxide dismutase [Fe], chloroplast; n=1; Nicotiana plumbaginifolia|Rep: Superoxide dismutase [Fe], chloroplast - Nicotiana plumbaginifolia (Leadwort-leaved tobacco), partial (94%) or TC200970 homologue to UniRef100_P22302 Cluster: Superoxide dismutase [Fe], chloroplast; n=1; Nicotiana plumbaginifolia|Rep: Superoxide dismutase [Fe], chloroplast -…	9,7581	80,7144	1,59605930356746e-44	-3,04815439139961
181	B2-T0 vs A2-T0	1	TC200826 UniRef100_A7UGD3 Cluster: WRKY transcription factor 6; n=1; Solanum tuberosum|Rep: WRKY transcription factor 6 - Solanum tuberosum (Potato), complete or TC203853 UniRef100_A7UGD3 Cluster: WRKY transcription factor 6; n=1; Solanum tuberosum|Rep: WRKY transcription factor 6 - Solanum tuberosum (Potato), partial (66%)	169,3139	419,2672	1,40503204763378e-69	-1,3081698041924	chr09	18097627_18099365	PGSC0003DMG400029207	pathogenesis, biotic stress, defense, transcription, Zinc-finger family	T0:A2>A1andB2		T1:A2>A1andB2			T2:A2<A1andB2
181	B2-T1 vs A2-T1	1	TC200826 UniRef100_A7UGD3 Cluster: WRKY transcription factor 6; n=1; Solanum tuberosum|Rep: WRKY transcription factor 6 - Solanum tuberosum (Potato), complete or TC203853 UniRef100_A7UGD3 Cluster: WRKY transcription factor 6; n=1; Solanum tuberosum|Rep: WRKY transcription factor 6 - Solanum tuberosum (Potato), partial (66%)	97,5058	346,6557	5,7999188117796e-71	-1,82994306713096
181	B2-T2 vs A2-T2	3	TC200826 UniRef100_A7UGD3 Cluster: WRKY transcription factor 6; n=1; Solanum tuberosum|Rep: WRKY transcription factor 6 - Solanum tuberosum (Potato), complete or TC203853 UniRef100_A7UGD3 Cluster: WRKY transcription factor 6; n=1; Solanum tuberosum|Rep: WRKY transcription factor 6 - Solanum tuberosum (Potato), partial (66%)	408,7520	298,9937	7,20722444249683e-08	0,451110948465557
181	A1-T0 vs A2-T0	1	TC200826 UniRef100_A7UGD3 Cluster: WRKY transcription factor 6; n=1; Solanum tuberosum|Rep: WRKY transcription factor 6 - Solanum tuberosum (Potato), complete or TC203853 UniRef100_A7UGD3 Cluster: WRKY transcription factor 6; n=1; Solanum tuberosum|Rep: WRKY transcription factor 6 - Solanum tuberosum (Potato), partial (66%)	203,7523	419,3951	1,58546206623101e-49	-1,04149374899876
181	A1-T1 vs A2-T1	1	TC200826 UniRef100_A7UGD3 Cluster: WRKY transcription factor 6; n=1; Solanum tuberosum|Rep: WRKY transcription factor 6 - Solanum tuberosum (Potato), complete or TC203853 UniRef100_A7UGD3 Cluster: WRKY transcription factor 6; n=1; Solanum tuberosum|Rep: WRKY transcription factor 6 - Solanum tuberosum (Potato), partial (66%)	141,3082	345,0694	3,83610445657637e-73	-1,28804139038175
181	A1-T2 vs A2-T2	1	TC200826 UniRef100_A7UGD3 Cluster: WRKY transcription factor 6; n=1; Solanum tuberosum|Rep: WRKY transcription factor 6 - Solanum tuberosum (Potato), complete or TC203853 UniRef100_A7UGD3 Cluster: WRKY transcription factor 6; n=1; Solanum tuberosum|Rep: WRKY transcription factor 6 - Solanum tuberosum (Potato), partial (66%)	441,1332	297,4150	8,47715811186783e-18	0,568737076615257
182	B2-T0 vs A2-T0	3	TC200937	93,8849	0,1659	2,67807244032219e-115	9,14430567562859	chr10	43354448_43355305	PGSC0003DMG400007201	Photosystem II core complex proteins psbY, chloroplast, photosynthesis		T0:A2<A1andB2		T1:A2<A1andB2		T2:A2<A1andB2
182	B2-T1 vs A2-T1	3	TC200937	98,8696	1,6714	1,2980910207001e-73	5,88636677003144
182	B2-T2 vs A2-T2	3	TC200937	22,0374	0,4410	1,76093686574462e-11	5,64305227495536
182	A1-T0 vs A2-T0	3	TC200937	179,6082	0,1660	2,22362984716788e-221	10,0797534047595
182	A1-T1 vs A2-T1	3	TC200937	198,3395	1,3310	9,63158916080034e-208	7,21928526687729
182	A1-T2 vs A2-T2	2	TC200937	78,0648	0,4387	3,22270822795119e-53	7,47540756465741
183	B2-T0 vs A2-T0	12	TC200937 or TC203963	2384,5323	2876,2795	7,09629064084794e-32	-0,270497547046699	chr10	43354448_43355305	PGSC0003DMG400007201	Photosystem II core complex proteins psbY, chloroplast, photosynthesis	T0:A2>A1andB2				T2:A2>A1andB2
183	B2-T1 vs A2-T1	18	TC200937 or TC203963	1398,4928	1968,1244	3,34488346384659e-49	-0,492948519663883
183	B2-T2 vs A2-T2	9	TC200937 or TC203963	1192,8042	1605,8658	4,41492305871843e-24	-0,428994093218317
183	A1-T0 vs A2-T0	10	TC200937 or TC203963	2529,4115	2877,1567	2,17488708994637e-16	-0,185842076374103
183	A1-T1 vs A2-T1	15	TC200937 or TC203963	2835,8290	1959,3985	2,69854693054514e-131	0,533359692753173
183	A1-T2 vs A2-T2	8	TC200937 or TC203963	1301,1550	1596,9483	8,59720196616618e-20	-0,295524770157935
184	B2-T0 vs A2-T0	1	TC200987 homologue to UniRef100_O65157 Cluster: Basic PR-1 protein precursor; n=1; Capsicum annuum|Rep: Basic PR-1 protein precursor - Capsicum annuum (Bell pepper), complete or TC201018 homologue to UniRef100_O65157 Cluster: Basic PR-1 protein precursor; n=1; Capsicum annuum|Rep: Basic PR-1 protein precursor - Capsicum annuum (Bell pepper), partial (91%)	4,4773	19,6232	2,09989725630093e-07	-2,13186385064467	chr01	76111951_76112810	PGSC0003DMG400005111	pathogenesis, biotic stress, defense	T0:A2>A1andB2		T1:A2>A1andB2		T2:A2>A1andB2
184	B2-T1 vs A2-T1	1	TC200987 homologue to UniRef100_O65157 Cluster: Basic PR-1 protein precursor; n=1; Capsicum annuum|Rep: Basic PR-1 protein precursor - Capsicum annuum (Bell pepper), complete or TC201018 homologue to UniRef100_O65157 Cluster: Basic PR-1 protein precursor; n=1; Capsicum annuum|Rep: Basic PR-1 protein precursor - Capsicum annuum (Bell pepper), partial (91%)	1,1825	21,1191	9,18801567302219e-11	-4,1586422042029
184	B2-T2 vs A2-T2	1	TC200987 homologue to UniRef100_O65157 Cluster: Basic PR-1 protein precursor; n=1; Capsicum annuum|Rep: Basic PR-1 protein precursor - Capsicum annuum (Bell pepper), complete or TC201018 homologue to UniRef100_O65157 Cluster: Basic PR-1 protein precursor; n=1; Capsicum annuum|Rep: Basic PR-1 protein precursor - Capsicum annuum (Bell pepper), partial (91%)	23,2562	64,2229	1,14694126691826e-08	-1,46547119848333
184	A1-T0 vs A2-T0	1	TC200987 homologue to UniRef100_O65157 Cluster: Basic PR-1 protein precursor; n=1; Capsicum annuum|Rep: Basic PR-1 protein precursor - Capsicum annuum (Bell pepper), complete or TC201018 homologue to UniRef100_O65157 Cluster: Basic PR-1 protein precursor; n=1; Capsicum annuum|Rep: Basic PR-1 protein precursor - Capsicum annuum (Bell pepper), partial (91%)	0,0500	19,6292	1,99442668594188e-15	-8,6168580001265
184	A1-T1 vs A2-T1	2	TC200987 homologue to UniRef100_O65157 Cluster: Basic PR-1 protein precursor; n=1; Capsicum annuum|Rep: Basic PR-1 protein precursor - Capsicum annuum (Bell pepper), complete or TC201018 homologue to UniRef100_O65157 Cluster: Basic PR-1 protein precursor; n=1; Capsicum annuum|Rep: Basic PR-1 protein precursor - Capsicum annuum (Bell pepper), partial (91%)	3,1250	21,0225	1,38425662995141e-13	-2,75001702147457
184	A1-T2 vs A2-T2	2	TC200987 homologue to UniRef100_O65157 Cluster: Basic PR-1 protein precursor; n=1; Capsicum annuum|Rep: Basic PR-1 protein precursor - Capsicum annuum (Bell pepper), complete or TC201018 homologue to UniRef100_O65157 Cluster: Basic PR-1 protein precursor; n=1; Capsicum annuum|Rep: Basic PR-1 protein precursor - Capsicum annuum (Bell pepper), partial (91%)	2,6553	63,8838	1,29923020389155e-50	-4,58851144558077
185	B2-T0 vs A2-T0	5	TC201099 similar to UniRef100_A7QTI2 Cluster: Chromosome undetermined scaffold_168, whole genome shotgun sequence; n=1; Vitis vinifera|Rep: Chromosome undetermined scaffold_168, whole genome shotgun sequence - Vitis vinifera (Grape), partial (90%)	35,3872	78,3119	7,25181661354019e-12	-1,14600210578059	chr02	26789944_26796136	PGSC0003DMG400010339	Vesicle-associated membrane protein	T0:A2>A1andB2		T1:A2>A1andB2
185	B2-T1 vs A2-T1	6	TC201099 similar to UniRef100_A7QTI2 Cluster: Chromosome undetermined scaffold_168, whole genome shotgun sequence; n=1; Vitis vinifera|Rep: Chromosome undetermined scaffold_168, whole genome shotgun sequence - Vitis vinifera (Grape), partial (90%)	46,3664	139,2923	1,57701478068504e-24	-1,58696373170327
185	A1-T0 vs A2-T0	4	TC201099 similar to UniRef100_A7QTI2 Cluster: Chromosome undetermined scaffold_168, whole genome shotgun sequence; n=1; Vitis vinifera|Rep: Chromosome undetermined scaffold_168, whole genome shotgun sequence - Vitis vinifera (Grape), partial (90%)	32,5196	78,3358	1,28323544523949e-13	-1,26836131827875
185	A1-T1 vs A2-T1	8	TC201099 similar to UniRef100_A7QTI2 Cluster: Chromosome undetermined scaffold_168, whole genome shotgun sequence; n=1; Vitis vinifera|Rep: Chromosome undetermined scaffold_168, whole genome shotgun sequence - Vitis vinifera (Grape), partial (90%)	53,6321	138,6549	2,64990250012391e-33	-1,37032996471661
185	A1-T2 vs A2-T2	6	TC201099 similar to UniRef100_A7QTI2 Cluster: Chromosome undetermined scaffold_168, whole genome shotgun sequence; n=1; Vitis vinifera|Rep: Chromosome undetermined scaffold_168, whole genome shotgun sequence - Vitis vinifera (Grape), partial (90%)	86,9889	55,5140	2,09147621868548e-05	0,647981152342848
186	B2-T0 vs A2-T0	3	TC201306 UniRef100_Q2HXL0 Cluster: Respiratory burst oxidase homolog protein C; n=1; Solanum tuberosum|Rep: Respiratory burst oxidase homolog protein C - Solanum tuberosum (Potato), complete	6,2909	0,3165	5,18331968168455e-07	4,3129639455083	chr03	43257467_43263401	PGSC0003DMG400014168	oxidative stress		T0:A2<A1andB2		T1:A2<A1andB2		T2:A2<A1andB2
186	B2-T1 vs A2-T1	3	TC201306 UniRef100_Q2HXL0 Cluster: Respiratory burst oxidase homolog protein C; n=1; Solanum tuberosum|Rep: Respiratory burst oxidase homolog protein C - Solanum tuberosum (Potato), complete	26,5925	1,4079	1,81185719007515e-17	4,23936063666394
186	B2-T2 vs A2-T2	4	TC201306 UniRef100_Q2HXL0 Cluster: Respiratory burst oxidase homolog protein C; n=1; Solanum tuberosum|Rep: Respiratory burst oxidase homolog protein C - Solanum tuberosum (Potato), complete	12,6164	1,4853	4,20229638670273e-05	3,0865019726792
186	A1-T0 vs A2-T0	3	TC201306 UniRef100_Q2HXL0 Cluster: Respiratory burst oxidase homolog protein C; n=1; Solanum tuberosum|Rep: Respiratory burst oxidase homolog protein C - Solanum tuberosum (Potato), complete	28,5805	0,3166	1,72190781326747e-33	6,49622602627871
186	A1-T1 vs A2-T1	6	TC201306 UniRef100_Q2HXL0 Cluster: Respiratory burst oxidase homolog protein C; n=1; Solanum tuberosum|Rep: Respiratory burst oxidase homolog protein C - Solanum tuberosum (Potato), complete	58,7709	1,6818	1,10170940214499e-55	5,12702447623614
186	A1-T2 vs A2-T2	5	TC201306 UniRef100_Q2HXL0 Cluster: Respiratory burst oxidase homolog protein C; n=1; Solanum tuberosum|Rep: Respiratory burst oxidase homolog protein C - Solanum tuberosum (Potato), complete	41,8120	1,0388	1,765400329247e-26	5,33098272097756
187	B2-T0 vs A2-T0	7	TC201310 homologue to UniRef100_Q42886 Cluster: Clp-like energy-dependent protease precursor; n=1; Solanum lycopersicum|Rep: Clp-like energy-dependent protease precursor - Solanum lycopersicum (Tomato) (Lycopersicon esculentum), complete	171,2075	255,6750	2,15766484792478e-12	-0,578565109426803	chr10	26700364_26706234	PGSC0003DMG400033910	protein degradation	T0:A2>A1andB2		T1:A2>A1andB2
187	B2-T1 vs A2-T1	3	TC201310 homologue to UniRef100_Q42886 Cluster: Clp-like energy-dependent protease precursor; n=1; Solanum lycopersicum|Rep: Clp-like energy-dependent protease precursor - Solanum lycopersicum (Tomato) (Lycopersicon esculentum), complete	96,1421	220,9638	9,7883277822377e-26	-1,20056933420503
187	A1-T0 vs A2-T0	5	TC201310 homologue to UniRef100_Q42886 Cluster: Clp-like energy-dependent protease precursor; n=1; Solanum lycopersicum|Rep: Clp-like energy-dependent protease precursor - Solanum lycopersicum (Tomato) (Lycopersicon esculentum), complete	130,5879	255,9113	1,00605046112067e-27	-0,970622764440937
187	A1-T1 vs A2-T1	9	TC201310 homologue to UniRef100_Q42886 Cluster: Clp-like energy-dependent protease precursor; n=1; Solanum lycopersicum|Rep: Clp-like energy-dependent protease precursor - Solanum lycopersicum (Tomato) (Lycopersicon esculentum), complete	164,1721	220,6182	2,88632946826273e-08	-0,426342199854549
187	A1-T2 vs A2-T2	8	TC201310 homologue to UniRef100_Q42886 Cluster: Clp-like energy-dependent protease precursor; n=1; Solanum lycopersicum|Rep: Clp-like energy-dependent protease precursor - Solanum lycopersicum (Tomato) (Lycopersicon esculentum), complete	115,4056	154,6172	6,7585521218349e-05	-0,421987965108235
188	B2-T0 vs A2-T0	6	TC201354 homologue to UniRef100_O49074 Cluster: Ribulose bisphosphate carboxylase/oxygenase activase, chloroplast precursor; n=1; Solanum pennellii|Rep: Ribulose bisphosphate carboxylase/oxygenase activase, chloroplast precursor - Solanum pennellii (Tomato) (Lycopersicon pennellii), partial (95%)	663,1365	1434,2359	4,84460685021778e-183	-1,11290444606023	chr10	51027650_51030420	PGSC0003DMG400019149	Chloroplast, carbon fixation	T0:A2>A1andB2				T2:A2>A1andB2
188	B2-T1 vs A2-T1	13	TC201354 homologue to UniRef100_O49074 Cluster: Ribulose bisphosphate carboxylase/oxygenase activase, chloroplast precursor; n=1; Solanum pennellii|Rep: Ribulose bisphosphate carboxylase/oxygenase activase, chloroplast precursor - Solanum pennellii (Tomato) (Lycopersicon pennellii), partial (95%)	900,0607	1333,9707	3,54347587110425e-43	-0,567632742014648
188	B2-T2 vs A2-T2	1	TC201354 homologue to UniRef100_O49074 Cluster: Ribulose bisphosphate carboxylase/oxygenase activase, chloroplast precursor; n=1; Solanum pennellii|Rep: Ribulose bisphosphate carboxylase/oxygenase activase, chloroplast precursor - Solanum pennellii (Tomato) (Lycopersicon pennellii), partial (95%)	128,2414	229,7404	3,41156208917783e-12	-0,841142386345634
188	A1-T0 vs A2-T0	6	TC201354 homologue to UniRef100_O49074 Cluster: Ribulose bisphosphate carboxylase/oxygenase activase, chloroplast precursor; n=1; Solanum pennellii|Rep: Ribulose bisphosphate carboxylase/oxygenase activase, chloroplast precursor - Solanum pennellii (Tomato) (Lycopersicon pennellii), partial (95%)	462,9028	1434,6733	5,18077236229131e-320	-1,63194094444915
188	A1-T2 vs A2-T2	1	TC201354 homologue to UniRef100_O49074 Cluster: Ribulose bisphosphate carboxylase/oxygenase activase, chloroplast precursor; n=1; Solanum pennellii|Rep: Ribulose bisphosphate carboxylase/oxygenase activase, chloroplast precursor - Solanum pennellii (Tomato) (Lycopersicon pennellii), partial (95%)	86,7393	228,5274	1,883956449715e-43	-1,39760931037213
189	B2-T0 vs A2-T0	2	TC201364 similar to UniRef100_A7PNQ2 Cluster: Chromosome chr8 scaffold_23, whole genome shotgun sequence; n=1; Vitis vinifera|Rep: Chromosome chr8 scaffold_23, whole genome shotgun sequence - Vitis vinifera (Grape), partial (51%)	48,5473	88,5986	5,48631989253766e-09	-0,867891738367773	chr06	251631_253383	PGSC0003DMG400002153	Zinc finger protein, DNA binding, transcription					T2:A2>A1andB2
189	B2-T1 vs A2-T1	7	TC201364 similar to UniRef100_A7PNQ2 Cluster: Chromosome chr8 scaffold_23, whole genome shotgun sequence; n=1; Vitis vinifera|Rep: Chromosome chr8 scaffold_23, whole genome shotgun sequence - Vitis vinifera (Grape), partial (51%)	1508,2721	352,1805	0	2,09850978558367
189	B2-T2 vs A2-T2	3	TC201364 similar to UniRef100_A7PNQ2 Cluster: Chromosome chr8 scaffold_23, whole genome shotgun sequence; n=1; Vitis vinifera|Rep: Chromosome chr8 scaffold_23, whole genome shotgun sequence - Vitis vinifera (Grape), partial (51%)	108,8284	191,9945	5,06460455709914e-10	-0,819009618306661
189	A1-T1 vs A2-T1	11	TC201364 similar to UniRef100_A7PNQ2 Cluster: Chromosome chr8 scaffold_23, whole genome shotgun sequence; n=1; Vitis vinifera|Rep: Chromosome chr8 scaffold_23, whole genome shotgun sequence - Vitis vinifera (Grape), partial (51%)	238,1178	351,1295	2,45338449344105e-19	-0,560327713710762
189	A1-T2 vs A2-T2	6	TC201364 similar to UniRef100_A7PNQ2 Cluster: Chromosome chr8 scaffold_23, whole genome shotgun sequence; n=1; Vitis vinifera|Rep: Chromosome chr8 scaffold_23, whole genome shotgun sequence - Vitis vinifera (Grape), partial (51%)	147,9990	192,0195	6,92236161237908e-05	-0,375666091751369
190	B2-T0 vs A2-T0	1	TC201400 osmotin-like protein [Solanum tuberosum]	41,2906	66,7823	2,98430051039153e-05	-0,69365229906036	chr12	52169462_52170332	PGSC0003DMG400004259	pathogenesis, biotic stress, defense, thaumatin						T2:A2<A1andB2
190	B2-T1 vs A2-T1	2	TC201400 osmotin-like protein [Solanum tuberosum]	476,5459	57,8310	2,29466828258874e-211	3,04270068447351
190	B2-T2 vs A2-T2	2	TC201400 osmotin-like protein [Solanum tuberosum]	1069,1214	473,0564	4,51965599326823e-90	1,17634166058816
190	A1-T0 vs A2-T0	1	TC201400 osmotin-like protein [Solanum tuberosum]	95,4915	66,8026	5,49335265179922e-05	0,515466944190314
190	A1-T2 vs A2-T2	2	TC201400 osmotin-like protein [Solanum tuberosum]	1003,0338	470,5586	3,62996008192226e-112	1,09192376487708
191	B2-T0 vs A2-T0	1	TC201514	87,0642	0,0500	4,32252295737639e-109	10,7659365167174	chr09	45198606_45206070	PGSC0003DMG400031808	ATP binding protein (other)		T0:A2<A1andB2				T2:A2<A1andB2
191	B2-T1 vs A2-T1	2	TC201514	85,2324	2,3400	5,90534046991318e-60	5,18681513750835
191	B2-T2 vs A2-T2	1	TC201514	61,2747	0,0500	1,1678070450673e-33	10,2591479612057
191	A1-T0 vs A2-T0	1	TC201514	54,7658	0,0500	5,27007851707622e-69	10,0971310688188
191	A1-T2 vs A2-T2	2	TC201514	14,1324	0,4387	2,71127380775327e-09	5,0097439923086
192	B2-T0 vs A2-T0	6	TC201564 similar to UniRef100_A0N015 Cluster: Vegetative cell wall protein; n=1; Chlamydomonas incerta|Rep: Vegetative cell wall protein - Chlamydomonas incerta, partial (7%)	8,6982	31,5024	1,15590215336904e-09	-1,85668030587518	chr07	285536_286328	PGSC0003DMG400040677	cell wall				T1:A2<A1andB2
192	B2-T1 vs A2-T1	3	TC201564 similar to UniRef100_A0N015 Cluster: Vegetative cell wall protein; n=1; Chlamydomonas incerta|Rep: Vegetative cell wall protein - Chlamydomonas incerta, partial (7%)	76,6765	2,3054	2,44641422022392e-53	5,05569199206218
192	A1-T0 vs A2-T0	5	TC201564 similar to UniRef100_A0N015 Cluster: Vegetative cell wall protein; n=1; Chlamydomonas incerta|Rep: Vegetative cell wall protein - Chlamydomonas incerta, partial (7%)	99,0765	31,5121	6,32851600295533e-29	1,65263991886444
192	A1-T1 vs A2-T1	5	TC201564 similar to UniRef100_A0N015 Cluster: Vegetative cell wall protein; n=1; Chlamydomonas incerta|Rep: Vegetative cell wall protein - Chlamydomonas incerta, partial (7%)	79,3916	2,2949	1,14885302762452e-74	5,11251175762411
192	A1-T2 vs A2-T2	2	TC201564 similar to UniRef100_A0N015 Cluster: Vegetative cell wall protein; n=1; Chlamydomonas incerta|Rep: Vegetative cell wall protein - Chlamydomonas incerta, partial (7%)	28,3413	0,8773	8,32856908319411e-18	5,01364392597386
193	B2-T0 vs A2-T0	8	TC201617	199,8064	317,2295	7,46050403246684e-19	-0,666923919867478	chr07	51698272_51700146	PGSC0003DMG401022238	central metabolism, ATP synthase subunit alpha, mitochondrial, respiration, energy	T0:A2>A1andB2		T1:A2>A1andB2
193	B2-T1 vs A2-T1	12	TC201617	337,5202	444,2676	1,00816205395433e-08	-0,396454899405335
193	B2-T2 vs A2-T2	9	TC201617	241,3364	169,5038	3,63326527637311e-06	0,509727469253635
193	A1-T0 vs A2-T0	5	TC201617	98,9317	317,3262	4,35961442760787e-75	-1,6814614128927
193	A1-T1 vs A2-T1	14	TC201617	150,2003	442,2346	9,82947142869345e-124	-1,55792396739457
194	B2-T0 vs A2-T0	25	TC201657 weakly similar to UniRef100_A7P3T4 Cluster: Chromosome chr1 scaffold_5, whole genome shotgun sequence; n=1; Vitis vinifera|Rep: Chromosome chr1 scaffold_5, whole genome shotgun sequence - Vitis vinifera (Grape), partial (11%)	206,5524	61,6453	3,84886735794301e-63	1,74444457522612	chr04	2693249_2700202	PGSC0003DMG400029476	Glucan endo-1,3-beta-glucosidase, pathogenesis, biotic stress, defense		T0:A2<A1andB2
194	B2-T1 vs A2-T1	10	TC201657 weakly similar to UniRef100_A7P3T4 Cluster: Chromosome chr1 scaffold_5, whole genome shotgun sequence; n=1; Vitis vinifera|Rep: Chromosome chr1 scaffold_5, whole genome shotgun sequence - Vitis vinifera (Grape), partial (11%)	4,5918	38,5532	3,47504572254314e-15	-3,06972026966
194	A1-T0 vs A2-T0	21	TC201657 weakly similar to UniRef100_A7P3T4 Cluster: Chromosome chr1 scaffold_5, whole genome shotgun sequence; n=1; Vitis vinifera|Rep: Chromosome chr1 scaffold_5, whole genome shotgun sequence - Vitis vinifera (Grape), partial (11%)	227,2121	61,1892	6,10852269967245e-78	1,89268973310085
194	A1-T1 vs A2-T1	24	TC201657 weakly similar to UniRef100_A7P3T4 Cluster: Chromosome chr1 scaffold_5, whole genome shotgun sequence; n=1; Vitis vinifera|Rep: Chromosome chr1 scaffold_5, whole genome shotgun sequence - Vitis vinifera (Grape), partial (11%)	197,3151	39,0423	3,50921410511072e-94	2,33739272772039
194	A1-T2 vs A2-T2	14	TC201657 weakly similar to UniRef100_A7P3T4 Cluster: Chromosome chr1 scaffold_5, whole genome shotgun sequence; n=1; Vitis vinifera|Rep: Chromosome chr1 scaffold_5, whole genome shotgun sequence - Vitis vinifera (Grape), partial (11%)	242,6600	409,6118	3,52164227350526e-28	-0,75532088483608
195	B2-T0 vs A2-T0	3	TC201795 similar to UniRef100_A7NYK0 Cluster: Chromosome chr6 scaffold_3, whole genome shotgun sequence; n=1; Vitis vinifera|Rep: Chromosome chr6 scaffold_3, whole genome shotgun sequence - Vitis vinifera (Grape), partial (60%)	8,2646	98,0401	1,19126426677133e-52	-3,56835692801759	chr09	47025460_47026740	PGSC0003DMG400006079	unknown	T0:A2>A1andB2		T1:A2>A1andB2		T2:A2>A1andB2
195	B2-T1 vs A2-T1	3	TC201795 similar to UniRef100_A7NYK0 Cluster: Chromosome chr6 scaffold_3, whole genome shotgun sequence; n=1; Vitis vinifera|Rep: Chromosome chr6 scaffold_3, whole genome shotgun sequence - Vitis vinifera (Grape), partial (60%)	18,0999	117,3018	1,19654106871673e-38	-2,69617214232669
195	B2-T2 vs A2-T2	4	TC201795 similar to UniRef100_A7NYK0 Cluster: Chromosome chr6 scaffold_3, whole genome shotgun sequence; n=1; Vitis vinifera|Rep: Chromosome chr6 scaffold_3, whole genome shotgun sequence - Vitis vinifera (Grape), partial (60%)	10,5044	105,8138	1,29119139017394e-33	-3,33245551299877
195	A1-T0 vs A2-T0	3	TC201795 similar to UniRef100_A7NYK0 Cluster: Chromosome chr6 scaffold_3, whole genome shotgun sequence; n=1; Vitis vinifera|Rep: Chromosome chr6 scaffold_3, whole genome shotgun sequence - Vitis vinifera (Grape), partial (60%)	9,2269	98,0700	7,12170744107773e-51	-3,40989233945732
195	A1-T1 vs A2-T1	3	TC201795 similar to UniRef100_A7NYK0 Cluster: Chromosome chr6 scaffold_3, whole genome shotgun sequence; n=1; Vitis vinifera|Rep: Chromosome chr6 scaffold_3, whole genome shotgun sequence - Vitis vinifera (Grape), partial (60%)	5,7291	116,7650	2,58393539874615e-102	-4,34915108234408
195	A1-T2 vs A2-T2	5	TC201795 similar to UniRef100_A7NYK0 Cluster: Chromosome chr6 scaffold_3, whole genome shotgun sequence; n=1; Vitis vinifera|Rep: Chromosome chr6 scaffold_3, whole genome shotgun sequence - Vitis vinifera (Grape), partial (60%)	58,4479	105,7745	3,94897289324158e-10	-0,85576801433693
196	B2-T0 vs A2-T0	3	TC201810 similar to UniRef100_A7QQ47 Cluster: Chromosome chr2 scaffold_140, whole genome shotgun sequence; n=1; Vitis vinifera|Rep: Chromosome chr2 scaffold_140, whole genome shotgun sequence - Vitis vinifera (Grape), partial (12%)	43,7780	68,2065	8,43321625465506e-05	-0,6397049821519	chr09	45198606_45206070	PGSC0003DMG400031808	ATP binding protein (other)	T0:A2>A1andB2				T2:A2>A1andB2
196	B2-T2 vs A2-T2	1	TC201810 similar to UniRef100_A7QQ47 Cluster: Chromosome chr2 scaffold_140, whole genome shotgun sequence; n=1; Vitis vinifera|Rep: Chromosome chr2 scaffold_140, whole genome shotgun sequence - Vitis vinifera (Grape), partial (12%)	0,0500	60,0458	1,22556518832273e-29	-10,2299191493494
196	A1-T0 vs A2-T0	1	TC201810 similar to UniRef100_A7QQ47 Cluster: Chromosome chr2 scaffold_140, whole genome shotgun sequence; n=1; Vitis vinifera|Rep: Chromosome chr2 scaffold_140, whole genome shotgun sequence - Vitis vinifera (Grape), partial (12%)	0,4974	67,9107	5,21555696871843e-50	-7,0932302053232
196	A1-T1 vs A2-T1	3	TC201810 similar to UniRef100_A7QQ47 Cluster: Chromosome chr2 scaffold_140, whole genome shotgun sequence; n=1; Vitis vinifera|Rep: Chromosome chr2 scaffold_140, whole genome shotgun sequence - Vitis vinifera (Grape), partial (12%)	0,0500	65,3443	1,03088311335376e-74	-10,3519168989891
196	A1-T2 vs A2-T2	1	TC201810 similar to UniRef100_A7QQ47 Cluster: Chromosome chr2 scaffold_140, whole genome shotgun sequence; n=1; Vitis vinifera|Rep: Chromosome chr2 scaffold_140, whole genome shotgun sequence - Vitis vinifera (Grape), partial (12%)	0,0500	59,7287	2,73841999678888e-61	-10,2222816316742
197	B2-T0 vs A2-T0	6	TC202017 similar to UniRef100_Q0PN09 Cluster: Lateral organ boundaries domain protein; n=1; Caragana korshinskii|Rep: Lateral organ boundaries domain protein - Caragana korshinskii, partial (48%)	99,6410	200,6993	1,9976044858666e-23	-1,01022406882563	chr01	76614763_76616419	PGSC0003DMG400025752	development, LOB domain-containing protein	T0:A2>A1andB2				T2:A2>A1andB2
197	B2-T2 vs A2-T2	4	TC202017 similar to UniRef100_Q0PN09 Cluster: Lateral organ boundaries domain protein; n=1; Caragana korshinskii|Rep: Lateral organ boundaries domain protein - Caragana korshinskii, partial (48%)	37,2692	83,2068	5,5247711722805e-08	-1,15871706751422
197	A1-T0 vs A2-T0	4	TC202017 similar to UniRef100_Q0PN09 Cluster: Lateral organ boundaries domain protein; n=1; Caragana korshinskii|Rep: Lateral organ boundaries domain protein - Caragana korshinskii, partial (48%)	110,0701	200,7605	1,294684340379e-18	-0,867052719895915
197	A1-T1 vs A2-T1	6	TC202017 similar to UniRef100_Q0PN09 Cluster: Lateral organ boundaries domain protein; n=1; Caragana korshinskii|Rep: Lateral organ boundaries domain protein - Caragana korshinskii, partial (48%)	43,6991	78,5708	9,79979416762323e-10	-0,846390330547587
197	A1-T2 vs A2-T2	4	TC202017 similar to UniRef100_Q0PN09 Cluster: Lateral organ boundaries domain protein; n=1; Caragana korshinskii|Rep: Lateral organ boundaries domain protein - Caragana korshinskii, partial (48%)	32,1304	82,7675	2,95923867074273e-16	-1,365122849252
198	B2-T0 vs A2-T0	35	TC202183 similar to UniRef100_Q2VT56 Cluster: Probable glutathione-S-transferase; n=1; Capsicum annuum|Rep: Probable glutathione-S-transferase - Capsicum annuum (Bell pepper), partial (27%)	1801,6430	169,9556	0	3,406083457567	chr04	13923916_13932341	PGSC0003DMG401012699,PGSC0003DMG402012699	detoxification, pathogenesis, biotic stress, defense		T0:A2<A1andB2			T2:A2>A1andB2
198	B2-T1 vs A2-T1	15	TC202183 similar to UniRef100_Q2VT56 Cluster: Probable glutathione-S-transferase; n=1; Capsicum annuum|Rep: Probable glutathione-S-transferase - Capsicum annuum (Bell pepper), partial (27%)	23,7745	228,8994	1,35719489233486e-88	-3,26722929245553	chr09	10639600..10643400	PGSC0003DMG400002179, PGSC0003DMG400002180
198	B2-T2 vs A2-T2	42	TC202183 similar to UniRef100_Q2VT56 Cluster: Probable glutathione-S-transferase; n=1; Capsicum annuum|Rep: Probable glutathione-S-transferase - Capsicum annuum (Bell pepper), partial (27%)	1223,6743	2129,7062	7,69414276391141e-92	-0,799434845778155
198	A1-T0 vs A2-T0	35	TC202183 similar to UniRef100_Q2VT56 Cluster: Probable glutathione-S-transferase; n=1; Capsicum annuum|Rep: Probable glutathione-S-transferase - Capsicum annuum (Bell pepper), partial (27%)	677,0559	170,0151	8,19445074770461e-246	1,99361208974469
198	A1-T1 vs A2-T1	36	TC202183 similar to UniRef100_Q2VT56 Cluster: Probable glutathione-S-transferase; n=1; Capsicum annuum|Rep: Probable glutathione-S-transferase - Capsicum annuum (Bell pepper), partial (27%)	538,1905	229,0780	1,62812803890277e-104	1,2322778436951
198	A1-T2 vs A2-T2	26	TC202183 similar to UniRef100_Q2VT56 Cluster: Probable glutathione-S-transferase; n=1; Capsicum annuum|Rep: Probable glutathione-S-transferase - Capsicum annuum (Bell pepper), partial (27%)	1032,3629	2115,0680	1,43202749160726e-236	-1,0347538074829
199	B2-T0 vs A2-T0	2	TC202324 UniRef100_O49948 Cluster: High mobility group protein; n=1; Solanum tuberosum|Rep: High mobility group protein - Solanum tuberosum (Potato), complete	5,9697	35,4484	4,7318670135616e-15	-2,56998496303655	chr02	37754030..37755750	PGSC0003DMG400001567	DNA repair, recombination, transcription, replication, chromatin	T0:A2>A1andB2					T2:A2<A1andB2
199	B2-T1 vs A2-T1	1	TC202324 UniRef100_O49948 Cluster: High mobility group protein; n=1; Solanum tuberosum|Rep: High mobility group protein - Solanum tuberosum (Potato), complete	420,3773	582,8876	1,37297559687169e-14	-0,47153281647429
199	B2-T2 vs A2-T2	1	TC202324 UniRef100_O49948 Cluster: High mobility group protein; n=1; Solanum tuberosum|Rep: High mobility group protein - Solanum tuberosum (Potato), complete	9,3025	0,0500	8,97909025845857e-06	7,53954431037356
199	A1-T0 vs A2-T0	3	TC202324 UniRef100_O49948 Cluster: High mobility group protein; n=1; Solanum tuberosum|Rep: High mobility group protein - Solanum tuberosum (Potato), complete	5,9682	35,4592	4,61366944137e-15	-2,5707887891601
199	A1-T2 vs A2-T2	2	TC202324 UniRef100_O49948 Cluster: High mobility group protein; n=1; Solanum tuberosum|Rep: High mobility group protein - Solanum tuberosum (Potato), complete	123,6920	0,5194	1,63826224226579e-84	7,89574503188051
200	B2-T0 vs A2-T0	1	TC202396 homologue to UniRef100_Q93X18 Cluster: Fatty acid hydroperoxide lyase; n=1; Solanum tuberosum|Rep: Fatty acid hydroperoxide lyase - Solanum tuberosum (Potato), partial (43%)	6,9647	0,0500	1,09748240734761e-09	7,12198411292335	chr07	43755923_43764688	PGSC0003DMG400001078	lipid metabolism, lipid signaling, jasmonate		T0:A2<A1andB2		T1:A2<A1andB2
200	B2-T1 vs A2-T1	1	TC202396 homologue to UniRef100_Q93X18 Cluster: Fatty acid hydroperoxide lyase; n=1; Solanum tuberosum|Rep: Fatty acid hydroperoxide lyase - Solanum tuberosum (Potato), partial (43%)	14,1900	0,0500	1,04249194816086e-12	8,14872594367714
200	B2-T2 vs A2-T2	2	TC202396 homologue to UniRef100_Q93X18 Cluster: Fatty acid hydroperoxide lyase; n=1; Solanum tuberosum|Rep: Fatty acid hydroperoxide lyase - Solanum tuberosum (Potato), partial (43%)	9,3025	0,0500	8,97909025845857e-06	7,53954431037356
200	A1-T0 vs A2-T0	1	TC202396 homologue to UniRef100_Q93X18 Cluster: Fatty acid hydroperoxide lyase; n=1; Solanum tuberosum|Rep: Fatty acid hydroperoxide lyase - Solanum tuberosum (Potato), partial (43%)	14,4232	0,0500	6,0991892348458e-19	8,17224631704355
200	A1-T1 vs A2-T1	1	TC202396 homologue to UniRef100_Q93X18 Cluster: Fatty acid hydroperoxide lyase; n=1; Solanum tuberosum|Rep: Fatty acid hydroperoxide lyase - Solanum tuberosum (Potato), partial (43%)	11,1978	0,0500	5,56988687755632e-13	7,80707394852418
201	B2-T0 vs A2-T0	8	TC202666 similar to UniRef100_A9SZA5 Cluster: Predicted protein; n=1; Physcomitrella patens subsp. patens|Rep: Predicted protein - Physcomitrella patens subsp. patens, partial (93%)	186,6123	447,0962	3,50755488852751e-70	-1,26054116754792	chr08	41375784_41378599	PGSC0003DMG400012225	50S ribosomal protein L11 chloroplast precursor, protein biosynthesis	T0:A2>A1andB2		T1:A2>A1andB2		T2:A2>A1andB2
201	B2-T1 vs A2-T1	8	TC202666 similar to UniRef100_A9SZA5 Cluster: Predicted protein; n=1; Physcomitrella patens subsp. patens|Rep: Predicted protein - Physcomitrella patens subsp. patens, partial (93%)	325,7271	406,9045	6,7254123779961e-06	-0,321026470399276
201	B2-T2 vs A2-T2	12	TC202666 similar to UniRef100_A9SZA5 Cluster: Predicted protein; n=1; Physcomitrella patens subsp. patens|Rep: Predicted protein - Physcomitrella patens subsp. patens, partial (93%)	82,7830	147,5459	3,20581412351921e-08	-0,8337565637092
201	A1-T0 vs A2-T0	11	TC202666 similar to UniRef100_A9SZA5 Cluster: Predicted protein; n=1; Physcomitrella patens subsp. patens|Rep: Predicted protein - Physcomitrella patens subsp. patens, partial (93%)	266,7416	447,0666	4,74629240491791e-31	-0,74504705101272
201	A1-T1 vs A2-T1	8	TC202666 similar to UniRef100_A9SZA5 Cluster: Predicted protein; n=1; Physcomitrella patens subsp. patens|Rep: Predicted protein - Physcomitrella patens subsp. patens, partial (93%)	185,0033	405,6556	3,34479505209913e-70	-1,13270441002633
201	A1-T2 vs A2-T2	14	TC202666 similar to UniRef100_A9SZA5 Cluster: Predicted protein; n=1; Physcomitrella patens subsp. patens|Rep: Predicted protein - Physcomitrella patens subsp. patens, partial (93%)	68,0999	146,7668	4,51461443653495e-20	-1,10780054020316
202	B2-T0 vs A2-T0	3	TC202861 homologue to UniRef100_Q6EMC0 Cluster: Ferric-chelate reductase; n=1; Solanum lycopersicum|Rep: Ferric-chelate reductase - Solanum lycopersicum (Tomato) (Lycopersicon esculentum), partial (31%)	114,4197	61,4017	3,87303212947431e-13	0,897984667057149	chr01	65481812_65485084	PGSC0003DMG400000184	iron uptake (other)		T0:A2<A1andB2		T1:A2<A1andB2
202	B2-T1 vs A2-T1	2	TC202861 homologue to UniRef100_Q6EMC0 Cluster: Ferric-chelate reductase; n=1; Solanum lycopersicum|Rep: Ferric-chelate reductase - Solanum lycopersicum (Tomato) (Lycopersicon esculentum), partial (31%)	104,6509	59,6967	5,04068736529498e-08	0,809861581812782
202	A1-T0 vs A2-T0	3	TC202861 homologue to UniRef100_Q6EMC0 Cluster: Ferric-chelate reductase; n=1; Solanum lycopersicum|Rep: Ferric-chelate reductase - Solanum lycopersicum (Tomato) (Lycopersicon esculentum), partial (31%)	106,9305	61,4204	2,24645045151339e-10	0,799883639578675
202	A1-T1 vs A2-T1	4	TC202861 homologue to UniRef100_Q6EMC0 Cluster: Ferric-chelate reductase; n=1; Solanum lycopersicum|Rep: Ferric-chelate reductase - Solanum lycopersicum (Tomato) (Lycopersicon esculentum), partial (31%)	104,4262	59,7038	1,62341302802143e-11	0,806587974529233
202	A1-T2 vs A2-T2	6	TC202861 homologue to UniRef100_Q6EMC0 Cluster: Ferric-chelate reductase; n=1; Solanum lycopersicum|Rep: Ferric-chelate reductase - Solanum lycopersicum (Tomato) (Lycopersicon esculentum), partial (31%)	282,2392	85,6171	1,99421963246092e-62	1,72094837256019
203	B2-T0 vs A2-T0	1	TC202946 similar to UniRef100_A7PHN3 Cluster: Chromosome chr17 scaffold_16, whole genome shotgun sequence; n=1; Vitis vinifera|Rep: Chromosome chr17 scaffold_16, whole genome shotgun sequence - Vitis vinifera (Grape), partial (25%)	6,0183	27,5419	3,02084552122716e-10	-2,19420787969322	?	?	not annotated	unknown	T0:A2>A1andB2					T2:A2<A1andB2
203	B2-T2 vs A2-T2	1	TC202946 similar to UniRef100_A7PHN3 Cluster: Chromosome chr17 scaffold_16, whole genome shotgun sequence; n=1; Vitis vinifera|Rep: Chromosome chr17 scaffold_16, whole genome shotgun sequence - Vitis vinifera (Grape), partial (25%)	9,6750	0,0500	5,66738780887998e-06	7,59618294848327
203	A1-T0 vs A2-T0	1	TC202946 similar to UniRef100_A7PHN3 Cluster: Chromosome chr17 scaffold_16, whole genome shotgun sequence; n=1; Vitis vinifera|Rep: Chromosome chr17 scaffold_16, whole genome shotgun sequence - Vitis vinifera (Grape), partial (25%)	11,1887	27,5503	9,80080919803784e-06	-1,30002394559405
203	A1-T1 vs A2-T1	1	TC202946 similar to UniRef100_A7PHN3 Cluster: Chromosome chr17 scaffold_16, whole genome shotgun sequence; n=1; Vitis vinifera|Rep: Chromosome chr17 scaffold_16, whole genome shotgun sequence - Vitis vinifera (Grape), partial (25%)	22,3969	0,6655	7,87465437755658e-22	5,07268378792595
203	A1-T2 vs A2-T2	1	TC202946 similar to UniRef100_A7PHN3 Cluster: Chromosome chr17 scaffold_16, whole genome shotgun sequence; n=1; Vitis vinifera|Rep: Chromosome chr17 scaffold_16, whole genome shotgun sequence - Vitis vinifera (Grape), partial (25%)	20,1892	0,0500	1,21334808162761e-14	8,65743732416689
204	B2-T0 vs A2-T0	4	TC203169 homologue to UniRef100_Q5XUH3 Cluster: Osmotin-like protein; n=1; Solanum tuberosum|Rep: Osmotin-like protein - Solanum tuberosum (Potato), complete	29,0640	248,7269	5,60302647450829e-117	-3,09725678358418	chr08	41049470..41050210	PGSC0003DMG400003040	pathogenesis, biotic stress, defense	T0:A2>A1andB2		T1:A2>A1andB2
204	B2-T1 vs A2-T1	3	TC203169 homologue to UniRef100_Q5XUH3 Cluster: Osmotin-like protein; n=1; Solanum tuberosum|Rep: Osmotin-like protein - Solanum tuberosum (Potato), complete	97,3292	190,7576	1,92320934416435e-16	-0,970796444715358	chr08	41052160..41056050	PGSC0003DMG400003041
204	A1-T0 vs A2-T0	8	TC203169 homologue to UniRef100_Q5XUH3 Cluster: Osmotin-like protein; n=1; Solanum tuberosum|Rep: Osmotin-like protein - Solanum tuberosum (Potato), complete	113,0406	249,2930	1,82502846407298e-34	-1,14100084522656
204	A1-T1 vs A2-T1	5	TC203169 homologue to UniRef100_Q5XUH3 Cluster: Osmotin-like protein; n=1; Solanum tuberosum|Rep: Osmotin-like protein - Solanum tuberosum (Potato), complete	117,5955	189,8847	1,52671075794077e-15	-0,691290967291853
204	A1-T2 vs A2-T2	14	TC203169 homologue to UniRef100_Q5XUH3 Cluster: Osmotin-like protein; n=1; Solanum tuberosum|Rep: Osmotin-like protein - Solanum tuberosum (Potato), complete	645,2301	316,5057	2,9666099151763e-66	1,02758216297171
205	B2-T0 vs A2-T0	8	TC203340 homologue to UniRef100_P29790 Cluster: ATP synthase gamma chain, chloroplast precursor; n=1; Nicotiana tabacum|Rep: ATP synthase gamma chain, chloroplast precursor - Nicotiana tabacum (Common tobacco), complete	265,0435	162,6472	5,77985033816049e-19	0,704483331886297	chr02	34795636_34797245	PGSC0003DMG400016482	Chloroplast, photosynthesis, energy		T0:A2<A1andB2
205	B2-T1 vs A2-T1	4	TC203340 homologue to UniRef100_P29790 Cluster: ATP synthase gamma chain, chloroplast precursor; n=1; Nicotiana tabacum|Rep: ATP synthase gamma chain, chloroplast precursor - Nicotiana tabacum (Common tobacco), complete	20,7843	84,7038	7,83247561055331e-21	-2,02693262764679
205	A1-T0 vs A2-T0	16	TC203340 homologue to UniRef100_P29790 Cluster: ATP synthase gamma chain, chloroplast precursor; n=1; Nicotiana tabacum|Rep: ATP synthase gamma chain, chloroplast precursor - Nicotiana tabacum (Common tobacco), complete	406,4915	163,5036	4,30220565285259e-79	1,31390247201165
205	A1-T1 vs A2-T1	6	TC203340 homologue to UniRef100_P29790 Cluster: ATP synthase gamma chain, chloroplast precursor; n=1; Nicotiana tabacum|Rep: ATP synthase gamma chain, chloroplast precursor - Nicotiana tabacum (Common tobacco), complete	192,6424	84,3162	1,1513799468248e-36	1,19204379843531
205	A1-T2 vs A2-T2	9	TC203340 homologue to UniRef100_P29790 Cluster: ATP synthase gamma chain, chloroplast precursor; n=1; Nicotiana tabacum|Rep: ATP synthase gamma chain, chloroplast precursor - Nicotiana tabacum (Common tobacco), complete	109,9127	147,7006	8,40681734262492e-05	-0,426316698183321
206	B2-T0 vs A2-T0	3	TC203482 homologue to UniRef100_A7QD64 Cluster: Chromosome undetermined scaffold_80, whole genome shotgun sequence; n=1; Vitis vinifera|Rep: Chromosome undetermined scaffold_80, whole genome shotgun sequence - Vitis vinifera (Grape), partial (98%)	176,8291	237,8321	2,5305489264165e-07	-0,427587499324575	chr10	793886_799450	PGSC0003DMG400011242	NEDD8 RUB2, ubiquitin-like protein, protein degradation	T0:A2>A1andB2		T1:A2>A1andB2
206	B2-T1 vs A2-T1	2	TC203482 homologue to UniRef100_A7QD64 Cluster: Chromosome undetermined scaffold_80, whole genome shotgun sequence; n=1; Vitis vinifera|Rep: Chromosome undetermined scaffold_80, whole genome shotgun sequence - Vitis vinifera (Grape), partial (98%)	131,8483	259,7824	4,05012096682988e-22	-0,978424807227043
206	B2-T2 vs A2-T2	2	TC203482 homologue to UniRef100_A7QD64 Cluster: Chromosome undetermined scaffold_80, whole genome shotgun sequence; n=1; Vitis vinifera|Rep: Chromosome undetermined scaffold_80, whole genome shotgun sequence - Vitis vinifera (Grape), partial (98%)	191,1411	121,0900	2,06224376477072e-07	0,65855872208305
206	A1-T0 vs A2-T0	2	TC203482 homologue to UniRef100_A7QD64 Cluster: Chromosome undetermined scaffold_80, whole genome shotgun sequence; n=1; Vitis vinifera|Rep: Chromosome undetermined scaffold_80, whole genome shotgun sequence - Vitis vinifera (Grape), partial (98%)	150,7890	237,7464	3,69868567774828e-14	-0,656892207014741
206	A1-T1 vs A2-T1	3	TC203482 homologue to UniRef100_A7QD64 Cluster: Chromosome undetermined scaffold_80, whole genome shotgun sequence; n=1; Vitis vinifera|Rep: Chromosome undetermined scaffold_80, whole genome shotgun sequence - Vitis vinifera (Grape), partial (98%)	148,0229	258,8740	1,72295352686047e-26	-0,806429066925598
207	B2-T0 vs A2-T0	3	TC203569 homologue to UniRef100_Q38JI8 Cluster: Ribosomal protein S14-like; n=2; Solanum tuberosum|Rep: Ribosomal protein S14-like - Solanum tuberosum (Potato), complete	67,9021	110,4917	5,00852634398571e-08	-0,702411279859002	chr10	48666744_48669944	PGSC0003DMG400028162	protein biosynthesis	T0:A2>A1andB2		T1:A2>A1andB2
207	B2-T1 vs A2-T1	2	TC203569 homologue to UniRef100_Q38JI8 Cluster: Ribosomal protein S14-like; n=2; Solanum tuberosum|Rep: Ribosomal protein S14-like - Solanum tuberosum (Potato), complete	48,4120	82,9032	7,51875378793213e-06	-0,776063415978324
207	A1-T0 vs A2-T0	1	TC203569 homologue to UniRef100_Q38JI8 Cluster: Ribosomal protein S14-like; n=2; Solanum tuberosum|Rep: Ribosomal protein S14-like - Solanum tuberosum (Potato), complete	25,9107	110,3671	2,51299859282423e-35	-2,09069093944197
207	A1-T1 vs A2-T1	1	TC203569 homologue to UniRef100_Q38JI8 Cluster: Ribosomal protein S14-like; n=2; Solanum tuberosum|Rep: Ribosomal protein S14-like - Solanum tuberosum (Potato), complete	32,0945	82,5238	2,6771385019559e-20	-1,36248429192455
207	A1-T2 vs A2-T2	1	TC203569 homologue to UniRef100_Q38JI8 Cluster: Ribosomal protein S14-like; n=2; Solanum tuberosum|Rep: Ribosomal protein S14-like - Solanum tuberosum (Potato), complete	28,9378	90,3650	6,46410360159161e-23	-1,64280920295128
208	B2-T0 vs A2-T0	2	TC204068 homologue to UniRef100_A9TFL3 Cluster: Predicted protein; n=1; Physcomitrella patens subsp. patens|Rep: Predicted protein - Physcomitrella patens subsp. patens, complete	8,9546	37,8222	7,13029255424812e-13	-2,07853434823853	chr04	62920464_62924187	PGSC0003DMG400009862	Clathrin assembly protein AP17-like protein, protein transport, vesicle trafficking	T0:A2>A1andB2		T1:A2>A1andB2		T2:A2>A1andB2
208	B2-T1 vs A2-T1	1	TC204068 homologue to UniRef100_A9TFL3 Cluster: Predicted protein; n=1; Physcomitrella patens subsp. patens|Rep: Predicted protein - Physcomitrella patens subsp. patens, complete	0,0500	57,1624	6,19104608615759e-35	-10,1589228738482
208	B2-T2 vs A2-T2	2	TC204068 homologue to UniRef100_A9TFL3 Cluster: Predicted protein; n=1; Physcomitrella patens subsp. patens|Rep: Predicted protein - Physcomitrella patens subsp. patens, complete	2,6579	49,6030	2,06741510360486e-19	-4,22209531842
208	A1-T0 vs A2-T0	1	TC204068 homologue to UniRef100_A9TFL3 Cluster: Predicted protein; n=1; Physcomitrella patens subsp. patens|Rep: Predicted protein - Physcomitrella patens subsp. patens, complete	0,0500	37,8337	3,15284855994455e-29	-9,56352849772037
208	A1-T1 vs A2-T1	1	TC204068 homologue to UniRef100_A9TFL3 Cluster: Predicted protein; n=1; Physcomitrella patens subsp. patens|Rep: Predicted protein - Physcomitrella patens subsp. patens, complete	0,0500	56,9008	3,72635209779432e-65	-10,1523059427071
208	A1-T2 vs A2-T2	1	TC204068 homologue to UniRef100_A9TFL3 Cluster: Predicted protein; n=1; Physcomitrella patens subsp. patens|Rep: Predicted protein - Physcomitrella patens subsp. patens, complete	0,0500	49,3411	8,53516882404004e-51	-9,94664718906081
209	B2-T0 vs A2-T0	7	TC204355 UniRef100_Q0GA60 Cluster: DnaJ-like protein isoform; n=1; Solanum phureja|Rep: DnaJ-like protein isoform - Solanum phureja, complete	563,4972	57,2848	0	3,29818336870648	chr09	51034892_51037280	PGSC0003DMG400024357	protein conformation, chaperone		T0:A2<A1andB2		T1:A2<A1andB2		T2:A2<A1andB2
209	B2-T1 vs A2-T1	3	TC204355 UniRef100_Q0GA60 Cluster: DnaJ-like protein isoform; n=1; Solanum phureja|Rep: DnaJ-like protein isoform - Solanum phureja, complete	127,8002	36,7811	1,85628157786602e-30	1,79685431247176
209	B2-T2 vs A2-T2	4	TC204355 UniRef100_Q0GA60 Cluster: DnaJ-like protein isoform; n=1; Solanum phureja|Rep: DnaJ-like protein isoform - Solanum phureja, complete	75,0843	12,7289	3,32807235931559e-20	2,56040931908064
209	A1-T0 vs A2-T0	5	TC204355 UniRef100_Q0GA60 Cluster: DnaJ-like protein isoform; n=1; Solanum phureja|Rep: DnaJ-like protein isoform - Solanum phureja, complete	333,3687	57,3023	4,69815602517286e-169	2,54045372285446
209	A1-T1 vs A2-T1	10	TC204355 UniRef100_Q0GA60 Cluster: DnaJ-like protein isoform; n=1; Solanum phureja|Rep: DnaJ-like protein isoform - Solanum phureja, complete	65,1816	37,7864	1,94578509360275e-07	0,786597910281901
209	A1-T2 vs A2-T2	4	TC204355 UniRef100_Q0GA60 Cluster: DnaJ-like protein isoform; n=1; Solanum phureja|Rep: DnaJ-like protein isoform - Solanum phureja, complete	169,0714	12,6616	5,96721067948723e-85	3,73909563323656
210	B2-T0 vs A2-T0	8	TC204383 homologue to UniRef100_Q9STA8 Cluster: Hexose transporter; n=1; Solanum lycopersicum|Rep: Hexose transporter - Solanum lycopersicum (Tomato) (Lycopersicon esculentum), partial (39%)	39,5119	84,1189	8,31478969220641e-12	-1,09014454710597	chr09	45168437_45174710	PGSC0003DMG400031832	carbohydrate metabolism, transport	T0:A2>A1andB2		T1:A2>A1andB2			T2:A2<A1andB2
210	B2-T1 vs A2-T1	3	TC204383 homologue to UniRef100_Q9STA8 Cluster: Hexose transporter; n=1; Solanum lycopersicum|Rep: Hexose transporter - Solanum lycopersicum (Tomato) (Lycopersicon esculentum), partial (39%)	26,5925	102,9604	5,99295181560125e-24	-1,95299854692878
210	B2-T2 vs A2-T2	3	TC204383 homologue to UniRef100_Q9STA8 Cluster: Hexose transporter; n=1; Solanum lycopersicum|Rep: Hexose transporter - Solanum lycopersicum (Tomato) (Lycopersicon esculentum), partial (39%)	203,1740	103,6335	6,71160285065494e-14	0,971225747993344
210	A1-T0 vs A2-T0	6	TC204383 homologue to UniRef100_Q9STA8 Cluster: Hexose transporter; n=1; Solanum lycopersicum|Rep: Hexose transporter - Solanum lycopersicum (Tomato) (Lycopersicon esculentum), partial (39%)	38,2772	83,9786	1,9246747371345e-12	-1,13353778935657
210	A1-T1 vs A2-T1	5	TC204383 homologue to UniRef100_Q9STA8 Cluster: Hexose transporter; n=1; Solanum lycopersicum|Rep: Hexose transporter - Solanum lycopersicum (Tomato) (Lycopersicon esculentum), partial (39%)	64,0762	102,7696	6,94576893549762e-09	-0,681552758380544
210	A1-T2 vs A2-T2	7	TC204383 homologue to UniRef100_Q9STA8 Cluster: Hexose transporter; n=1; Solanum lycopersicum|Rep: Hexose transporter - Solanum lycopersicum (Tomato) (Lycopersicon esculentum), partial (39%)	332,9694	104,1251	6,9993619924844e-71	1,6770719741845
211	B2-T0 vs A2-T0	5	TC204489 homologue to UniRef100_Q5XUH0 Cluster: Osmotin-like protein; n=1; Solanum tuberosum|Rep: Osmotin-like protein - Solanum tuberosum (Potato), complete	63,3924	678,4111	0	-3,41977805078187	?	not anchored	PGSC0003DMG400013227	pathogenesis, biotic stress, defense	T0:A2>A1andB2		T1:A2>A1andB2		T2:A2>A1andB2
211	B2-T1 vs A2-T1	1	TC204489 homologue to UniRef100_Q5XUH0 Cluster: Osmotin-like protein; n=1; Solanum tuberosum|Rep: Osmotin-like protein - Solanum tuberosum (Potato), complete	44,3208	218,9581	6,52511125381696e-60	-2,30459750849249
211	B2-T2 vs A2-T2	5	TC204489 homologue to UniRef100_Q5XUH0 Cluster: Osmotin-like protein; n=1; Solanum tuberosum|Rep: Osmotin-like protein - Solanum tuberosum (Potato), complete	102,3784	307,0127	3,11693558992633e-40	-1,58438617910924
211	A1-T0 vs A2-T0	6	TC204489 homologue to UniRef100_Q5XUH0 Cluster: Osmotin-like protein; n=1; Solanum tuberosum|Rep: Osmotin-like protein - Solanum tuberosum (Potato), complete	174,7141	678,6180	5,29665836601141e-193	-1,9576034498322
211	A1-T1 vs A2-T1	3	TC204489 homologue to UniRef100_Q5XUH0 Cluster: Osmotin-like protein; n=1; Solanum tuberosum|Rep: Osmotin-like protein - Solanum tuberosum (Potato), complete	87,0477	218,2889	5,02308437928269e-49	-1,32636034561059
211	A1-T2 vs A2-T2	8	TC204489 homologue to UniRef100_Q5XUH0 Cluster: Osmotin-like protein; n=1; Solanum tuberosum|Rep: Osmotin-like protein - Solanum tuberosum (Potato), complete	131,3082	305,9111	1,3307965756372e-46	-1,22015554129821
212	B2-T0 vs A2-T0	2	TC204524 homologue to UniRef100_Q9ZT29 Cluster: Delta(7)-sterol-C5(6)-desaturase (Delta-7-C-5 sterol desaturase) (Delta(7)-sterol-C5-desaturase); n=1; Nicotiana tabacum|Rep: Delta(7)-sterol-C5(6)-desaturase (Delta-7-C-5 sterol desaturase) (Delta(7)-sterol-C5-desaturase) - Nicotiana tabacum (Common tobacco), partial (76%)	140,2885	92,7355	2,36380808812925e-08	0,597201956276449	chr02	39879640..39882390	PGSC0003DMG402026400	ambiguous annotation: Delta(7)-sterol-C5(6)-desaturase or U1 snRNP-interacting 70 kDa protein or PERK1 kinase			T1:A2>A1andB2
212	B2-T1 vs A2-T1	1	TC204524 homologue to UniRef100_Q9ZT29 Cluster: Delta(7)-sterol-C5(6)-desaturase (Delta-7-C-5 sterol desaturase) (Delta(7)-sterol-C5-desaturase); n=1; Nicotiana tabacum|Rep: Delta(7)-sterol-C5(6)-desaturase (Delta-7-C-5 sterol desaturase) (Delta(7)-sterol-C5-desaturase) - Nicotiana tabacum (Common tobacco), partial (76%)	39,6136	159,6605	1,19301161410478e-37	-2,01093924819148	chr02	39872403_39875113	PGSC0003DMG400026401
212	A1-T0 vs A2-T0	2	TC204524 homologue to UniRef100_Q9ZT29 Cluster: Delta(7)-sterol-C5(6)-desaturase (Delta-7-C-5 sterol desaturase) (Delta(7)-sterol-C5-desaturase); n=1; Nicotiana tabacum|Rep: Delta(7)-sterol-C5(6)-desaturase (Delta-7-C-5 sterol desaturase) (Delta(7)-sterol-C5-desaturase) - Nicotiana tabacum (Common tobacco), partial (76%)	1,9894	92,7638	1,25205469001888e-63	-5,5431532222459	chr02	39870886_39874826	PGSC0003DMG400014892
212	A1-T1 vs A2-T1	2	TC204524 homologue to UniRef100_Q9ZT29 Cluster: Delta(7)-sterol-C5(6)-desaturase (Delta-7-C-5 sterol desaturase) (Delta(7)-sterol-C5-desaturase); n=1; Nicotiana tabacum|Rep: Delta(7)-sterol-C5(6)-desaturase (Delta-7-C-5 sterol desaturase) (Delta(7)-sterol-C5-desaturase) - Nicotiana tabacum (Common tobacco), partial (76%)	0,5208	158,9299	5,17362134409859e-176	-8,25336575664207	chr02	21371000..21373330	PGSC0003DMG400010415
212	A1-T2 vs A2-T2	1	TC204524 homologue to UniRef100_Q9ZT29 Cluster: Delta(7)-sterol-C5(6)-desaturase (Delta-7-C-5 sterol desaturase) (Delta(7)-sterol-C5-desaturase); n=1; Nicotiana tabacum|Rep: Delta(7)-sterol-C5(6)-desaturase (Delta-7-C-5 sterol desaturase) (Delta(7)-sterol-C5-desaturase) - Nicotiana tabacum (Common tobacco), partial (76%)	0,0500	26,4884	1,04082722618334e-27	-9,04921692270135
213	B2-T0 vs A2-T0	4	TC204567 weakly similar to UniRef100_A7NVM4 Cluster: Chromosome chr18 scaffold_1, whole genome shotgun sequence; n=1; Vitis vinifera|Rep: Chromosome chr18 scaffold_1, whole genome shotgun sequence - Vitis vinifera (Grape), partial (69%)	109,1561	183,4368	1,01605526034451e-13	-0,748890172046715	chr12	55121335_55127457	PGSC0003DMG400029329	unknown	T0:A2>A1andB2		T1:A2>A1andB2
213	B2-T1 vs A2-T1	4	TC204567 weakly similar to UniRef100_A7NVM4 Cluster: Chromosome chr18 scaffold_1, whole genome shotgun sequence; n=1; Vitis vinifera|Rep: Chromosome chr18 scaffold_1, whole genome shotgun sequence - Vitis vinifera (Grape), partial (69%)	88,0960	220,0258	2,21636717289583e-29	-1,32052498342449
213	B2-T2 vs A2-T2	3	TC204567 weakly similar to UniRef100_A7NVM4 Cluster: Chromosome chr18 scaffold_1, whole genome shotgun sequence; n=1; Vitis vinifera|Rep: Chromosome chr18 scaffold_1, whole genome shotgun sequence - Vitis vinifera (Grape), partial (69%)	60,4662	104,9496	7,64939214852219e-06	-0,795496761069292
213	A1-T0 vs A2-T0	3	TC204567 weakly similar to UniRef100_A7NVM4 Cluster: Chromosome chr18 scaffold_1, whole genome shotgun sequence; n=1; Vitis vinifera|Rep: Chromosome chr18 scaffold_1, whole genome shotgun sequence - Vitis vinifera (Grape), partial (69%)	95,1772	183,4928	1,43626993458816e-19	-0,947035774473567
213	A1-T1 vs A2-T1	4	TC204567 weakly similar to UniRef100_A7NVM4 Cluster: Chromosome chr18 scaffold_1, whole genome shotgun sequence; n=1; Vitis vinifera|Rep: Chromosome chr18 scaffold_1, whole genome shotgun sequence - Vitis vinifera (Grape), partial (69%)	103,8168	219,0190	8,32688376249779e-36	-1,07701598231327
214	B2-T0 vs A2-T0	3	TC204701 UniRef100_Q3HRY7 Cluster: 60S ribosomal protein L13; n=1; Solanum tuberosum|Rep: 60S ribosomal protein L13 - Solanum tuberosum (Potato), partial (94%) or TC205646 UniRef100_Q3HRY7 Cluster: 60S ribosomal protein L13; n=1; Solanum tuberosum|Rep: 60S ribosomal protein L13 - Solanum tuberosum (Potato), complete or TC217890 homologue to UniRef100_Q3HRY7 Cluster: 60S ribosomal protein L13; n=1…	291,2841	577,8666	2,63460534460836e-62	-0,988309800242521	chr08	32053261_32054107	PGSC0003DMG400026852	protein biosynthesis	T0:A2>A1andB2
214	B2-T1 vs A2-T1	2	TC204701 UniRef100_Q3HRY7 Cluster: 60S ribosomal protein L13; n=1; Solanum tuberosum|Rep: 60S ribosomal protein L13 - Solanum tuberosum (Potato), partial (94%) or TC205646 UniRef100_Q3HRY7 Cluster: 60S ribosomal protein L13; n=1; Solanum tuberosum|Rep: 60S ribosomal protein L13 - Solanum tuberosum (Potato), complete or TC217890 homologue to UniRef100_Q3HRY7 Cluster: 60S ribosomal protein L13; n=1…	1496,6805	334,2871	0	2,1626067146645
214	A1-T0 vs A2-T0	3	TC204701 UniRef100_Q3HRY7 Cluster: 60S ribosomal protein L13; n=1; Solanum tuberosum|Rep: 60S ribosomal protein L13 - Solanum tuberosum (Potato), partial (94%) or TC205646 UniRef100_Q3HRY7 Cluster: 60S ribosomal protein L13; n=1; Solanum tuberosum|Rep: 60S ribosomal protein L13 - Solanum tuberosum (Potato), complete or TC217890 homologue to UniRef100_Q3HRY7 Cluster: 60S ribosomal protein L13; n=1…	342,0474	578,0429	1,03088974934471e-40	-0,756980166122029
214	A1-T1 vs A2-T1	2	TC204701 UniRef100_Q3HRY7 Cluster: 60S ribosomal protein L13; n=1; Solanum tuberosum|Rep: 60S ribosomal protein L13 - Solanum tuberosum (Potato), partial (94%) or TC205646 UniRef100_Q3HRY7 Cluster: 60S ribosomal protein L13; n=1; Solanum tuberosum|Rep: 60S ribosomal protein L13 - Solanum tuberosum (Potato), complete or TC217890 homologue to UniRef100_Q3HRY7 Cluster: 60S ribosomal protein L13; n=1…	233,8974	332,7574	1,10057255968991e-15	-0,508594880122134
214	A1-T2 vs A2-T2	1	TC204701 UniRef100_Q3HRY7 Cluster: 60S ribosomal protein L13; n=1; Solanum tuberosum|Rep: 60S ribosomal protein L13 - Solanum tuberosum (Potato), partial (94%) or TC205646 UniRef100_Q3HRY7 Cluster: 60S ribosomal protein L13; n=1; Solanum tuberosum|Rep: 60S ribosomal protein L13 - Solanum tuberosum (Potato), complete or TC217890 homologue to UniRef100_Q3HRY7 Cluster: 60S ribosomal protein L13; n=1…	265,1510	337,7722	8,74639359495927e-07	-0,349236246596043
215	B2-T0 vs A2-T0	5	TC204710 homologue to UniRef100_Q6DN26 Cluster: Calmodulin cam-210; n=1; Daucus carota|Rep: Calmodulin cam-210 - Daucus carota (Carrot), complete	1134,4188	1494,3811	7,25288889167574e-34	-0,397594752618711	chr10	~49589896_49590539	not annotated	Calcium binding (other)	T0:A2>A1andB2		T1:A2>A1andB2		T2:A2>A1andB2
215	B2-T1 vs A2-T1	3	TC204710 homologue to UniRef100_Q6DN26 Cluster: Calmodulin cam-210; n=1; Daucus carota|Rep: Calmodulin cam-210 - Daucus carota (Carrot), complete	329,3379	664,2285	5,04902846693627e-57	-1,01211100351003
215	B2-T2 vs A2-T2	3	TC204710 homologue to UniRef100_Q6DN26 Cluster: Calmodulin cam-210; n=1; Daucus carota|Rep: Calmodulin cam-210 - Daucus carota (Carrot), complete	748,9879	997,5275	1,28081616279906e-14	-0,413414197008225
215	A1-T0 vs A2-T0	3	TC204710 homologue to UniRef100_Q6DN26 Cluster: Calmodulin cam-210; n=1; Daucus carota|Rep: Calmodulin cam-210 - Daucus carota (Carrot), complete	816,0038	1494,5203	1,12435997181507e-129	-0,87303465345961
215	A1-T1 vs A2-T1	4	TC204710 homologue to UniRef100_Q6DN26 Cluster: Calmodulin cam-210; n=1; Daucus carota|Rep: Calmodulin cam-210 - Daucus carota (Carrot), complete	460,9565	661,4693	7,10201753972318e-31	-0,521043494697292
215	A1-T2 vs A2-T2	4	TC204710 homologue to UniRef100_Q6DN26 Cluster: Calmodulin cam-210; n=1; Daucus carota|Rep: Calmodulin cam-210 - Daucus carota (Carrot), complete	756,0842	992,6993	5,17199621858502e-21	-0,39280989055715
216	B2-T1 vs A2-T1	1	TC204757 similar to UniRef100_A7QJL8 Cluster: Chromosome chr8 scaffold_106, whole genome shotgun sequence; n=1; Vitis vinifera|Rep: Chromosome chr8 scaffold_106, whole genome shotgun sequence - Vitis vinifera (Grape), partial (93%)	34,7748	3,6772	5,16411819215454e-18	3,24137949823806	chr04	38249837_38251639	PGSC0003DMG400010638	S-adenosylmethionine-dependent methyltransferase, transmethylation (other)				T1:A2<A1andB2		T2:A2<A1andB2
216	B2-T2 vs A2-T2	1	TC204757 similar to UniRef100_A7QJL8 Cluster: Chromosome chr8 scaffold_106, whole genome shotgun sequence; n=1; Vitis vinifera|Rep: Chromosome chr8 scaffold_106, whole genome shotgun sequence - Vitis vinifera (Grape), partial (93%)	47,2998	0,4410	9,04085706256922e-25	6,74493188897457
216	A1-T0 vs A2-T0	2	TC204757 similar to UniRef100_A7QJL8 Cluster: Chromosome chr8 scaffold_106, whole genome shotgun sequence; n=1; Vitis vinifera|Rep: Chromosome chr8 scaffold_106, whole genome shotgun sequence - Vitis vinifera (Grape), partial (93%)	11,7776	0,9958	2,40560459071851e-10	3,5640535664755
216	A1-T1 vs A2-T1	1	TC204757 similar to UniRef100_A7QJL8 Cluster: Chromosome chr8 scaffold_106, whole genome shotgun sequence; n=1; Vitis vinifera|Rep: Chromosome chr8 scaffold_106, whole genome shotgun sequence - Vitis vinifera (Grape), partial (93%)	54,9532	3,6603	2,45687769429661e-44	3,90815709040946
216	A1-T2 vs A2-T2	3	TC204757 similar to UniRef100_A7QJL8 Cluster: Chromosome chr8 scaffold_106, whole genome shotgun sequence; n=1; Vitis vinifera|Rep: Chromosome chr8 scaffold_106, whole genome shotgun sequence - Vitis vinifera (Grape), partial (93%)	119,7799	0,4387	4,04336228796807e-82	8,09304978567354
217	B2-T0 vs A2-T0	11	TC204789 UniRef100_Q2XTC3 Cluster: ADP,ATP carrier protein-like; n=1; Solanum tuberosum|Rep: ADP,ATP carrier protein-like - Solanum tuberosum (Potato), partial (42%)	359,0898	426,7334	3,0304172569438e-05	-0,248990099131143	chr11	15191402_15194908	PGSC0003DMG400013596	transport	T0:A2>A1andB2		T1:A2>A1andB2
217	B2-T1 vs A2-T1	8	TC204789 UniRef100_Q2XTC3 Cluster: ADP,ATP carrier protein-like; n=1; Solanum tuberosum|Rep: ADP,ATP carrier protein-like - Solanum tuberosum (Potato), partial (42%)	827,7768	981,1326	5,75471034122506e-08	-0,245206306837863
217	B2-T2 vs A2-T2	6	TC204789 UniRef100_Q2XTC3 Cluster: ADP,ATP carrier protein-like; n=1; Solanum tuberosum|Rep: ADP,ATP carrier protein-like - Solanum tuberosum (Potato), partial (42%)	873,9709	573,7327	5,38386349667685e-25	0,607206565694501
217	A1-T0 vs A2-T0	9	TC204789 UniRef100_Q2XTC3 Cluster: ADP,ATP carrier protein-like; n=1; Solanum tuberosum|Rep: ADP,ATP carrier protein-like - Solanum tuberosum (Potato), partial (42%)	310,9283	426,8635	1,89735706154685e-13	-0,457192835660207
217	A1-T1 vs A2-T1	7	TC204789 UniRef100_Q2XTC3 Cluster: ADP,ATP carrier protein-like; n=1; Solanum tuberosum|Rep: ADP,ATP carrier protein-like - Solanum tuberosum (Potato), partial (42%)	446,3215	976,6430	1,22725362724242e-165	-1,12974792004736
218	B2-T0 vs A2-T0	3	TC204807 homologue to UniRef100_P93220 Cluster: Ethylene-responsive late embryogenesis-like protein; n=1; Solanum lycopersicum|Rep: Ethylene-responsive late embryogenesis-like protein - Solanum lycopersicum (Tomato) (Lycopersicon esculentum), complete or TC213366 similar to UniRef100_A7PSY5 Cluster: Chromosome chr8 scaffold_29, whole genome shotgun sequence; n=1; Vitis vinifera|Rep: Chromosome ch…	455,7833	275,0871	3,04576523066937e-33	0,728459784054112	chr01	65727213_65728201	PGSC0003DMG400000066	Ethylene-responsive late embryogenesis, ethylene signaling, hormone signaling		T0:A2<A1andB2
218	B2-T1 vs A2-T1	3	TC204807 homologue to UniRef100_P93220 Cluster: Ethylene-responsive late embryogenesis-like protein; n=1; Solanum lycopersicum|Rep: Ethylene-responsive late embryogenesis-like protein - Solanum lycopersicum (Tomato) (Lycopersicon esculentum), complete or TC213366 similar to UniRef100_A7PSY5 Cluster: Chromosome chr8 scaffold_29, whole genome shotgun sequence; n=1; Vitis vinifera|Rep: Chromosome ch…	61,3673	33,4287	7,5310791161565e-06	0,876382681458814
218	B2-T2 vs A2-T2	3	TC204807 homologue to UniRef100_P93220 Cluster: Ethylene-responsive late embryogenesis-like protein; n=1; Solanum lycopersicum|Rep: Ethylene-responsive late embryogenesis-like protein - Solanum lycopersicum (Tomato) (Lycopersicon esculentum), complete or TC213366 similar to UniRef100_A7PSY5 Cluster: Chromosome chr8 scaffold_29, whole genome shotgun sequence; n=1; Vitis vinifera|Rep: Chromosome ch…	389,1482	490,8259	9,04742303805335e-06	-0,334891719921482
218	A1-T0 vs A2-T0	3	TC204807 homologue to UniRef100_P93220 Cluster: Ethylene-responsive late embryogenesis-like protein; n=1; Solanum lycopersicum|Rep: Ethylene-responsive late embryogenesis-like protein - Solanum lycopersicum (Tomato) (Lycopersicon esculentum), complete or TC213366 similar to UniRef100_A7PSY5 Cluster: Chromosome chr8 scaffold_29, whole genome shotgun sequence; n=1; Vitis vinifera|Rep: Chromosome ch…	345,6722	275,1710	5,40063769876185e-07	0,329076373923585
218	A1-T2 vs A2-T2	3	TC204807 homologue to UniRef100_P93220 Cluster: Ethylene-responsive late embryogenesis-like protein; n=1; Solanum lycopersicum|Rep: Ethylene-responsive late embryogenesis-like protein - Solanum lycopersicum (Tomato) (Lycopersicon esculentum), complete or TC213366 similar to UniRef100_A7PSY5 Cluster: Chromosome chr8 scaffold_29, whole genome shotgun sequence; n=1; Vitis vinifera|Rep: Chromosome ch…	600,9641	488,2343	2,56601091182669e-08	0,299705057309105
219	B2-T0 vs A2-T0	3	TC204811 similar to UniRef100_A0PGT7 Cluster: Chloroplast stearoyl/oleoyl specific acyl-acyl carrier protein thioesterase precursor; n=1; Madhuca longifolia|Rep: Chloroplast stearoyl/oleoyl specific acyl-acyl carrier protein thioesterase precursor - Madhuca longifolia, partial (49%)	61,7543	109,7990	3,73553608006689e-10	-0,83025256327437	chr12	4941476_4946794	PGSC0003DMG400001070	Chloroplast, lipid metabolism	T0:A2>A1andB2		T1:A2>A1andB2
219	B2-T1 vs A2-T1	3	TC204811 similar to UniRef100_A0PGT7 Cluster: Chloroplast stearoyl/oleoyl specific acyl-acyl carrier protein thioesterase precursor; n=1; Madhuca longifolia|Rep: Chloroplast stearoyl/oleoyl specific acyl-acyl carrier protein thioesterase precursor - Madhuca longifolia, partial (49%)	79,1184	249,2194	3,59035838171365e-45	-1,65533098907668
219	B2-T2 vs A2-T2	2	TC204811 similar to UniRef100_A0PGT7 Cluster: Chloroplast stearoyl/oleoyl specific acyl-acyl carrier protein thioesterase precursor; n=1; Madhuca longifolia|Rep: Chloroplast stearoyl/oleoyl specific acyl-acyl carrier protein thioesterase precursor - Madhuca longifolia, partial (49%)	117,2294	68,9185	3,34589563691161e-06	0,766370476178277
219	A1-T0 vs A2-T0	3	TC204811 similar to UniRef100_A0PGT7 Cluster: Chloroplast stearoyl/oleoyl specific acyl-acyl carrier protein thioesterase precursor; n=1; Madhuca longifolia|Rep: Chloroplast stearoyl/oleoyl specific acyl-acyl carrier protein thioesterase precursor - Madhuca longifolia, partial (49%)	55,5411	109,8325	5,81035423813594e-13	-0,983676832175211
219	A1-T1 vs A2-T1	3	TC204811 similar to UniRef100_A0PGT7 Cluster: Chloroplast stearoyl/oleoyl specific acyl-acyl carrier protein thioesterase precursor; n=1; Madhuca longifolia|Rep: Chloroplast stearoyl/oleoyl specific acyl-acyl carrier protein thioesterase precursor - Madhuca longifolia, partial (49%)	85,4039	248,0790	5,72629072302862e-69	-1,53842530147092
220	B2-T0 vs A2-T0	4	TC204827 UniRef100_Q43178 Cluster: H(+)-transporting ATPase; n=1; Solanum tuberosum|Rep: H(+)-transporting ATPase - Solanum tuberosum (Potato), partial (19%) or TC206290 UniRef100_Q43178 Cluster: H(+)-transporting ATPase; n=1; Solanum tuberosum|Rep: H(+)-transporting ATPase - Solanum tuberosum (Potato), partial (20%) or TC214615 homologue to UniRef100_Q43178 Cluster: H(+)-transporting ATPase; n=1…	253,2157	339,4501	1,03552651850944e-09	-0,422832628011314	chr07	7728567_7735842	PGSC0003DMG400004101	proton transport	T0:A2>A1andB2		T1:A2>A1andB2
220	B2-T1 vs A2-T1	4	TC204827 UniRef100_Q43178 Cluster: H(+)-transporting ATPase; n=1; Solanum tuberosum|Rep: H(+)-transporting ATPase - Solanum tuberosum (Potato), partial (19%) or TC206290 UniRef100_Q43178 Cluster: H(+)-transporting ATPase; n=1; Solanum tuberosum|Rep: H(+)-transporting ATPase - Solanum tuberosum (Potato), partial (20%) or TC214615 homologue to UniRef100_Q43178 Cluster: H(+)-transporting ATPase; n=1…	76,8622	677,4124	4,39598777712695e-250	-3,13968733751091
220	A1-T0 vs A2-T0	3	TC204827 UniRef100_Q43178 Cluster: H(+)-transporting ATPase; n=1; Solanum tuberosum|Rep: H(+)-transporting ATPase - Solanum tuberosum (Potato), partial (19%) or TC206290 UniRef100_Q43178 Cluster: H(+)-transporting ATPase; n=1; Solanum tuberosum|Rep: H(+)-transporting ATPase - Solanum tuberosum (Potato), partial (20%) or TC214615 homologue to UniRef100_Q43178 Cluster: H(+)-transporting ATPase; n=1…	160,1471	339,3953	6,87850817012701e-43	-1,08356868016681
220	A1-T1 vs A2-T1	5	TC204827 UniRef100_Q43178 Cluster: H(+)-transporting ATPase; n=1; Solanum tuberosum|Rep: H(+)-transporting ATPase - Solanum tuberosum (Potato), partial (19%) or TC206290 UniRef100_Q43178 Cluster: H(+)-transporting ATPase; n=1; Solanum tuberosum|Rep: H(+)-transporting ATPase - Solanum tuberosum (Potato), partial (20%) or TC214615 homologue to UniRef100_Q43178 Cluster: H(+)-transporting ATPase; n=1…	188,5400	674,3125	5,22440056126004e-237	-1,83854658144899
220	A1-T2 vs A2-T2	4	TC204827 UniRef100_Q43178 Cluster: H(+)-transporting ATPase; n=1; Solanum tuberosum|Rep: H(+)-transporting ATPase - Solanum tuberosum (Potato), partial (19%) or TC206290 UniRef100_Q43178 Cluster: H(+)-transporting ATPase; n=1; Solanum tuberosum|Rep: H(+)-transporting ATPase - Solanum tuberosum (Potato), partial (20%) or TC214615 homologue to UniRef100_Q43178 Cluster: H(+)-transporting ATPase; n=1…	299,8259	194,2483	1,27275812190492e-14	0,62622323539092
221	B2-T0 vs A2-T0	4	TC204859 UniRef100_Q2V997 Cluster: Adenine phosphoribosyltransferase-like; n=1; Solanum tuberosum|Rep: Adenine phosphoribosyltransferase-like - Solanum tuberosum (Potato), partial (68%)	108,3288	58,0703	1,48357183542129e-12	0,899545441263687	chr04	59297461_59302755	PGSC0003DMG400021527	purine nucleotide salvage pathway (other)		T0:A2<A1andB2		T1:A2<A1andB2		T2:A2<A1andB2
221	B2-T1 vs A2-T1	8	TC204859 UniRef100_Q2V997 Cluster: Adenine phosphoribosyltransferase-like; n=1; Solanum tuberosum|Rep: Adenine phosphoribosyltransferase-like - Solanum tuberosum (Potato), partial (68%)	160,2369	87,9175	9,27130843019328e-13	0,865983732176568
221	B2-T2 vs A2-T2	5	TC204859 UniRef100_Q2V997 Cluster: Adenine phosphoribosyltransferase-like; n=1; Solanum tuberosum|Rep: Adenine phosphoribosyltransferase-like - Solanum tuberosum (Potato), partial (68%)	202,0990	109,3664	4,67927612437769e-12	0,885892811628033
221	A1-T0 vs A2-T0	5	TC204859 UniRef100_Q2V997 Cluster: Adenine phosphoribosyltransferase-like; n=1; Solanum tuberosum|Rep: Adenine phosphoribosyltransferase-like - Solanum tuberosum (Potato), partial (68%)	85,3875	58,0880	4,31110662441092e-05	0,555785950491893
221	A1-T1 vs A2-T1	7	TC204859 UniRef100_Q2V997 Cluster: Adenine phosphoribosyltransferase-like; n=1; Solanum tuberosum|Rep: Adenine phosphoribosyltransferase-like - Solanum tuberosum (Potato), partial (68%)	162,5506	87,5152	4,64480963018703e-20	0,893283575083816
221	A1-T2 vs A2-T2	7	TC204859 UniRef100_Q2V997 Cluster: Adenine phosphoribosyltransferase-like; n=1; Solanum tuberosum|Rep: Adenine phosphoribosyltransferase-like - Solanum tuberosum (Potato), partial (68%)	155,7930	110,1050	5,61492814619708e-06	0,500751398839309
222	B2-T0 vs A2-T0	1	TC204872 similar to UniRef100_A7QXF0 Cluster: Chromosome undetermined scaffold_222, whole genome shotgun sequence; n=1; Vitis vinifera|Rep: Chromosome undetermined scaffold_222, whole genome shotgun sequence - Vitis vinifera (Grape), partial (93%)	20,0609	79,1415	3,68326999392073e-24	-1,9800483101856	chr06	33163207_33168602	PGSC0003DMG400029915	Putative acyl-CoA synthetase, lipid metabolism	T0:A2>A1andB2					T2:A2<A1andB2
222	B2-T1 vs A2-T1	2	TC204872 similar to UniRef100_A7QXF0 Cluster: Chromosome undetermined scaffold_222, whole genome shotgun sequence; n=1; Vitis vinifera|Rep: Chromosome undetermined scaffold_222, whole genome shotgun sequence - Vitis vinifera (Grape), partial (93%)	522,9859	401,4788	9,65798510660509e-10	0,381448106701167	chr03	18517900..18523700	PGSC0003DMG400014296, PGSC0003DMG400014345
222	B2-T2 vs A2-T2	3	TC204872 similar to UniRef100_A7QXF0 Cluster: Chromosome undetermined scaffold_222, whole genome shotgun sequence; n=1; Vitis vinifera|Rep: Chromosome undetermined scaffold_222, whole genome shotgun sequence - Vitis vinifera (Grape), partial (93%)	434,9624	274,8201	3,42637326252574e-15	0,662402960268439
222	A1-T0 vs A2-T0	1	TC204872 similar to UniRef100_A7QXF0 Cluster: Chromosome undetermined scaffold_222, whole genome shotgun sequence; n=1; Vitis vinifera|Rep: Chromosome undetermined scaffold_222, whole genome shotgun sequence - Vitis vinifera (Grape), partial (93%)	45,9326	79,1656	4,08868574525642e-07	-0,785355264833977
222	A1-T1 vs A2-T1	5	TC204872 similar to UniRef100_A7QXF0 Cluster: Chromosome undetermined scaffold_222, whole genome shotgun sequence; n=1; Vitis vinifera|Rep: Chromosome undetermined scaffold_222, whole genome shotgun sequence - Vitis vinifera (Grape), partial (93%)	174,3853	399,6416	2,33238932883226e-75	-1,19642815607988
222	A1-T2 vs A2-T2	7	TC204872 similar to UniRef100_A7QXF0 Cluster: Chromosome undetermined scaffold_222, whole genome shotgun sequence; n=1; Vitis vinifera|Rep: Chromosome undetermined scaffold_222, whole genome shotgun sequence - Vitis vinifera (Grape), partial (93%)	344,2215	273,3691	3,4818932818931e-06	0,332486895148379
223	B2-T0 vs A2-T0	1	TC204903 homologue to UniRef100_P04777 Cluster: Chlorophyll a-b binding protein 165/180, chloroplast precursor; n=1; Arabidopsis thaliana|Rep: Chlorophyll a-b binding protein 165/180, chloroplast precursor - Arabidopsis thaliana (Mouse-ear cress), partial (88%) or TC222522 homologue to UniRef100_O64448 Cluster: Light harvesting chlorophyll a/b-binding protein precursor; n=1; Nicotiana sylvestris|…	91,5357	32,9164	8,7874316571081e-23	1,47552969621582	chr02	28753755_28754756	PGSC0003DMG400008297	Chloroplast, Photosynthesis		T0:A2<A1andB2
[truncated: 2,118 more rows]
