# Supplementary material for: Comparative transcript profiling by SuperSAGE identifies novel candidate genes for controlling potato quantitative resistance to late blight not compromised by late maturity
Source: Front Plant Sci. 2013 Nov 14;4:423. doi: 10.3389/fpls.2013.00423 (PMC3827546; doi:10.3389/fpls.2013.00423)
Supplement: Supplementary Table S11 — “No hit” tags differential between genotype pools. Tags showing the MCR conform expression pattern at all time points are highlighted green in columns M to R. (Sheet 11). [file DataSheet11.XLSX]

## Sheet: no hits_between GT pools
Tag number	Comparison	TAG sequence	Tags per million in B2-T0, B2-T1, B2-T2, A1-T0, A1-T1, A1-T2	Tags per million in A2-T0, A2-T1, A2-T2	p-value	Log-fold_change	Chromosome	Position (PGSC v2.1.11) [bp]	Potato locus	Annotation	Putative function	T0:A2>A1andB2	T0:A2<A1andB2	T1:A2>A1andB2	T1:A2<A1andB2	T2:A2>A1andB2	T2:A2<A1andB2
1	B2-T0 vs A2-T0	CATGAAAGGTAGACTGATAAAGGAAT	86.561	220.761	3.9183e-39	-1.3507	chr06	42829956	PGSC0003DMG400016504	PSI-H, photosystem I-H	Chloroplast, photosynthesis	T0:A2>A1andB2		T1:A2>A1andB2		T2:A2>A1andB2
1	B2-T1 vs A2-T1	CATGAAAGGTAGACTGATAAAGGAAT	34.8836	99.6822	6.58872e-17	-1.51479
1	B2-T2 vs A2-T2	CATGAAAGGTAGACTGATAAAGGAAT	23.9207	57.4351	1.42864e-06	-1.26367
1	A1-T0 vs A2-T0	CATGAAAGGTAGACTGATAAAGGAAT	76.0948	220.829	8.35902e-47	-1.53706
1	A1-T1 vs A2-T1	CATGAAAGGTAGACTGATAAAGGAAT	53.385	99.2261	6.02084e-13	-0.894286
1	A1-T2 vs A2-T2	CATGAAAGGTAGACTGATAAAGGAAT	21.9061	57.1318	6.49799e-12	-1.38296
2	B2-T0 vs A2-T0	CATGAACCAAACAACTTGGATTCTAC	18.9041	0	1.67258e-24	8.56256	chr11	41004233	PGSC0003DMG400027384	Calmodulin	Calcium binding (other)		T0:A2<A1andB2		T1:A2<A1andB2		T2:A2<A1andB2
2	B2-T1 vs A2-T1	CATGAACCAAACAACTTGGATTCTAC	12.4162	0	3.10476e-11	7.95608
2	B2-T2 vs A2-T2	CATGAACCAAACAACTTGGATTCTAC	25.2496	0	2.49319e-14	8.98012
2	A1-T0 vs A2-T0	CATGAACCAAACAACTTGGATTCTAC	6.4656	0	4.57449e-09	7.01471
2	A1-T1 vs A2-T1	CATGAACCAAACAACTTGGATTCTAC	6.7708	0	3.95105e-08	7.08125
2	A1-T2 vs A2-T2	CATGAACCAAACAACTTGGATTCTAC	8.8509	0	9.58748e-07	7.46776
3	B2-T0 vs A2-T0	CATGAAGACTGATAAACACAAAAAAA	55.2199	1.5825	1.2798e-56	5.1249	chr08	1160802	intergenic	none	unknown		T0:A2<A1andB2
3	B2-T1 vs A2-T1	CATGAAGACTGATAAACACAAAAAAA	2.9562	25.3429	1.94097e-10	-3.09975
3	B2-T2 vs A2-T2	CATGAAGACTGATAAACACAAAAAAA	9.9669	42.8153	2.64261e-09	-2.1029
3	A1-T0 vs A2-T0	CATGAAGACTGATAAACACAAAAAAA	122.348	1.583	1.32647e-136	6.27219
3	A1-T1 vs A2-T1	CATGAAGACTGATAAACACAAAAAAA	61.1974	25.227	5.50699e-14	1.2785
4	B2-T0 vs A2-T0	CATGAATAAGAGACATCATCACAAAT	3.4823	75.6444	4.24763e-47	-4.4411	chr08	41064143	PGSC0003DMG400003044	Osmotin	pathogenesis, biotic stress, defense	T0:A2>A1andB2		T1:A2>A1andB2
4	B2-T1 vs A2-T1	CATGAATAAGAGACATCATCACAAAT	1.7737	511.364	2.88823e-300	-8.17141
4	B2-T2 vs A2-T2	CATGAATAAGAGACATCATCACAAAT	12.6248	0	1.48127e-07	7.98012
4	A1-T0 vs A2-T0	CATGAATAAGAGACATCATCACAAAT	0	75.6674	6.55218e-58	-10.5635
4	A1-T1 vs A2-T1	CATGAATAAGAGACATCATCACAAAT	0	509.024	0	-13.3135
5	B2-T0 vs A2-T0	CATGAATGAATAAAGCATCAATTGTT	3.4823	30.3843	1.73286e-15	-3.1252	chr01	76112547	PGSC0003DMG400005111	PR1 protein	pathogenesis, biotic stress, defense	T0:A2>A1andB2		T1:A2>A1andB2		T2:A2>A1andB2
5	B2-T1 vs A2-T1	CATGAATGAATAAAGCATCAATTGTT	30.1536	183.032	2.2927e-57	-2.60169
5	B2-T2 vs A2-T2	CATGAATGAATAAAGCATCAATTGTT	104.985	238.617	5.78698e-21	-1.18451
5	A1-T0 vs A2-T0	CATGAATGAATAAAGCATCAATTGTT	2.4868	30.3936	2.95973e-17	-3.61143
5	A1-T1 vs A2-T1	CATGAATGAATAAAGCATCAATTGTT	99.2179	182.195	8.16984e-22	-0.87681
5	A1-T2 vs A2-T2	CATGAATGAATAAAGCATCAATTGTT	83.1989	237.357	9.47999e-51	-1.51242
6	B2-T0 vs A2-T0	CATGAATGAATCAAACTTTTACTTTT	58.2048	109.352	1.5302e-11	-0.90977	no match	none	none	none	unknown	T0:A2>A1andB2		T1:A2>A1andB2
6	B2-T1 vs A2-T1	CATGAATGAATCAAACTTTTACTTTT	30.1536	62.5126	5.90928e-07	-1.05181
6	A1-T0 vs A2-T0	CATGAATGAATCAAACTTTTACTTTT	0	109.385	1.79606e-83	-11.0952
6	A1-T1 vs A2-T1	CATGAATGAATCAAACTTTTACTTTT	0	62.2265	3.48765e-71	-10.2814
6	A1-T2 vs A2-T2	CATGAATGAATCAAACTTTTACTTTT	0	58.1706	1.02697e-59	-10.1841
7	B2-T0 vs A2-T0	CATGAATTATTGAAAGCCTGAAAAAA	101.983	58.8697	7.90144e-10	0.792729	no match	none	none	none	unknown		T0:A2<A1andB2
7	B2-T1 vs A2-T1	CATGAATTATTGAAAGCCTGAAAAAA	4.1387	21.4007	3.79894e-07	-2.3704
7	B2-T2 vs A2-T2	CATGAATTATTGAAAGCCTGAAAAAA	13.2893	44.3817	8.87024e-08	-1.7397
7	A1-T0 vs A2-T0	CATGAATTATTGAAAGCCTGAAAAAA	99.9676	58.8876	3.92137e-09	0.763497
7	A1-T1 vs A2-T1	CATGAATTATTGAAAGCCTGAAAAAA	79.4264	21.3028	3.07523e-30	1.89858
8	B2-T0 vs A2-T0	CATGACAAAAACCCTCTGGGGTTGTT	47.2603	16.1417	1.95173e-13	1.54984	chr08	16561251	PGSC0003DMG400015853	EIN3-binding F-box protein 1	protein degradation, hormone signaling, ethylene responsive		T0:A2<A1andB2				T2:A2<A1andB2
8	B2-T1 vs A2-T1	CATGACAAAAACCCTCTGGGGTTGTT	54.9861	26.7509	9.49112e-07	1.03948
8	B2-T2 vs A2-T2	CATGACAAAAACCCTCTGGGGTTGTT	84.3868	15.142	9.6272e-22	2.47846
8	A1-T0 vs A2-T0	CATGACAAAAACCCTCTGGGGTTGTT	31.8305	16.1466	3.20313e-05	0.979178
8	A1-T2 vs A2-T2	CATGACAAAAACCCTCTGGGGTTGTT	39.8293	15.062	7.99426e-08	1.40291
9	B2-T0 vs A2-T0	CATGACTGGTATGGAGCTTTATTTGT	0.995	24.8455	1.7204e-16	-4.64221	chr07	28436137	not annotated	none	unknown	T0:A2>A1andB2		T1:A2>A1andB2
9	B2-T1 vs A2-T1	CATGACTGGTATGGAGCTTTATTTGT	0.5912	26.7509	3.68239e-15	-5.49968
9	B2-T2 vs A2-T2	CATGACTGGTATGGAGCTTTATTTGT	15.9471	0	2.44362e-09	8.31715
9	A1-T0 vs A2-T0	CATGACTGGTATGGAGCTTTATTTGT	0.9947	24.8531	1.68561e-16	-4.64302
9	A1-T1 vs A2-T1	CATGACTGGTATGGAGCTTTATTTGT	0	26.6285	6.91788e-31	-9.05683
10	B2-T0 vs A2-T0	CATGAGAATTTGGCACAAATACACAG	3.9798	41.1455	7.67049e-22	-3.36996	chr03	420756	PGSC0003DMG400013426	Conserved gene of unknown function	unknown	T0:A2>A1andB2		T1:A2>A1andB2		T2:A2>A1andB2
10	B2-T1 vs A2-T1	CATGAGAATTTGGCACAAATACACAG	8.2775	62.5126	7.86378e-23	-2.91688
10	B2-T2 vs A2-T2	CATGAGAATTTGGCACAAATACACAG	2.6579	28.1954	5.27893e-10	-3.40713
10	A1-T0 vs A2-T0	CATGAGAATTTGGCACAAATACACAG	3.4815	41.158	9.03482e-23	-3.56341
10	A1-T1 vs A2-T1	CATGAGAATTTGGCACAAATACACAG	12.2395	62.2265	1.73009e-31	-2.34599
10	A1-T2 vs A2-T2	CATGAGAATTTGGCACAAATACACAG	9.2935	28.0465	7.33134e-08	-1.59353
11	B2-T0 vs A2-T0	CATGAGCATTGTTCAAAAAAAAAAAA	572.098	212.532	3.7065e-126	1.42858	no match	none	none	none	unknown		T0:A2<A1andB2
11	B2-T1 vs A2-T1	CATGAGCATTGTTCAAAAAAAAAAAA	34.2924	74.6209	8.83813e-09	-1.12169
11	A1-T0 vs A2-T0	CATGAGCATTGTTCAAAAAAAAAAAA	635.615	212.597	1.17481e-163	1.58003
11	A1-T1 vs A2-T1	CATGAGCATTGTTCAAAAAAAAAAAA	285.414	74.2794	1.74252e-107	1.94202
11	A1-T2 vs A2-T2	CATGAGCATTGTTCAAAAAAAAAAAA	215.521	307.473	1.85192e-11	-0.512635
12	B2-T0 vs A2-T0	CATGAGTCAGTAATTTCTTTTATGAA	8.9546	229.623	1.5711e-144	-4.6805	chr02	10993025	intergenic	none	unknown	T0:A2>A1andB2		T1:A2>A1andB2		T2:A2>A1andB2
12	B2-T1 vs A2-T1	CATGAGTCAGTAATTTCTTTTATGAA	2.9562	22.2455	7.68585e-09	-2.91168
12	B2-T2 vs A2-T2	CATGAGTCAGTAATTTCTTTTATGAA	1.3289	21.4076	1.02931e-08	-4.00979
12	A1-T0 vs A2-T0	CATGAGTCAGTAATTTCTTTTATGAA	78.0842	229.693	1.85806e-49	-1.55661
12	A1-T1 vs A2-T1	CATGAGTCAGTAATTTCTTTTATGAA	2.3437	22.1437	1.57962e-16	-3.24002
12	A1-T2 vs A2-T2	CATGAGTCAGTAATTTCTTTTATGAA	7.7446	21.2946	1.11947e-05	-1.45923
13	B2-T0 vs A2-T0	CATGAGTCAGTAATTTTTTTTTATGA	148.248	542.329	4.6214e-146	-1.87115	chr06	46546549	PGSC0003DMG400033084	Chlorophyll a/b-binding protein (cab-12)	Chloroplast, photosynthesis	T0:A2>A1andB2			T1:A2<A1andB2
13	B2-T1 vs A2-T1	CATGAGTCAGTAATTTTTTTTTATGA	40.2049	19.7112	3.17539e-05	1.02836
13	B2-T2 vs A2-T2	CATGAGTCAGTAATTTTTTTTTATGA	5.3157	30.284	3.04436e-08	-2.51022
13	A1-T0 vs A2-T0	CATGAGTCAGTAATTTTTTTTTATGA	289.459	542.494	3.87414e-51	-0.906252
13	A1-T1 vs A2-T1	CATGAGTCAGTAATTTTTTTTTATGA	46.8746	19.621	8.72261e-11	1.25641
14	B2-T0 vs A2-T0	CATGAGTCTTCCACAAGATGGTTCTG	7.4622	34.3406	1.5419e-12	-2.20225	chr02	25168752	PGSC0003DMG400006956	Carbonic anhydrase	central metabolism, beta-CA, interconversion of carbon dioxide and water to bicarbonate and protons, carbon fixation, chloroplast	T0:A2>A1andB2		T1:A2>A1andB2
14	B2-T1 vs A2-T1	CATGAGTCTTCCACAAGATGGTTCTG	38.4311	104.469	1.47879e-16	-1.44273
14	B2-T2 vs A2-T2	CATGAGTCTTCCACAAGATGGTTCTG	26.5785	64.2229	2.89159e-07	-1.27283
14	A1-T0 vs A2-T0	CATGAGTCTTCCACAAGATGGTTCTG	17.4073	34.3511	7.09714e-05	-0.980665
14	A1-T1 vs A2-T1	CATGAGTCTTCCACAAGATGGTTCTG	44.5309	103.991	1.54089e-21	-1.22358
15	B2-T0 vs A2-T0	CATGAGTGAATTTATGCTAAAAAAAA	381.565	94.9511	9.21226e-141	2.00667	no match	none	none	none	unknown		T0:A2<A1andB2
15	B2-T1 vs A2-T1	CATGAGTGAATTTATGCTAAAAAAAA	107.607	164.729	2.31513e-07	-0.614322
15	B2-T2 vs A2-T2	CATGAGTGAATTTATGCTAAAAAAAA	162.129	367.585	2.62138e-31	-1.18093
15	A1-T0 vs A2-T0	CATGAGTGAATTTATGCTAAAAAAAA	257.131	94.98	2.58041e-58	1.43681
15	A1-T1 vs A2-T1	CATGAGTGAATTTATGCTAAAAAAAA	1072.65	163.975	0	2.70962
15	A1-T2 vs A2-T2	CATGAGTGAATTTATGCTAAAAAAAA	460.692	365.644	7.2214e-08	0.333363
16	B2-T0 vs A2-T0	CATGAGTTAATGCTATAGCTCCATCC	10.447	25.795	1.84881e-05	-1.304	chr05	12581933	PGSC0003DMG400014914	Ubiquitin-protein ligase	protein degradation			T1:A2>A1andB2			T2:A2<A1andB2
16	B2-T1 vs A2-T1	CATGAGTTAATGCTATAGCTCCATCC	20.1024	44.4909	6.97e-06	-1.14614
16	B2-T2 vs A2-T2	CATGAGTTAATGCTATAGCTCCATCC	19.2694	4.1771	2.36956e-05	2.20574
16	A1-T1 vs A2-T1	CATGAGTTAATGCTATAGCTCCATCC	18.229	44.2873	1.19863e-10	-1.28066
16	A1-T2 vs A2-T2	CATGAGTTAATGCTATAGCTCCATCC	15.7104	4.155	3.90174e-05	1.91879
17	B2-T0 vs A2-T0	CATGATAGACTTTGAGGGGGAATGTT	3.4823	18.9902	3.3444e-08	-2.44713	chr01	50388817	PGSC0003DMG400011326	Ring finger protein	Ubiquitination, protein degradation			T1:A2>A1andB2			T2:A2<A1andB2
17	B2-T1 vs A2-T1	CATGATAGACTTTGAGGGGGAATGTT	89.8697	146.144	4.51598e-08	-0.701487
17	B2-T2 vs A2-T2	CATGATAGACTTTGAGGGGGAATGTT	17.9405	0	2.08197e-10	8.48708
17	A1-T1 vs A2-T1	CATGATAGACTTTGAGGGGGAATGTT	45.3121	145.476	1.21202e-46	-1.68281
17	A1-T2 vs A2-T2	CATGATAGACTTTGAGGGGGAATGTT	40.7144	0	6.12351e-29	9.66939
18	B2-T0 vs A2-T0	CATGATTTTATGCTAAAAAAAAAAAA	53.23	18.5155	1.40891e-14	1.52351	no match	none	none	none	unknown		T0:A2<A1andB2				T2:A2<A1andB2
18	B2-T2 vs A2-T2	CATGATTTTATGCTAAAAAAAAAAAA	68.4397	0	1.67096e-37	10.4187
18	A1-T0 vs A2-T0	CATGATTTTATGCTAAAAAAAAAAAA	56.6981	18.5211	1.0077e-16	1.61413
18	A1-T1 vs A2-T1	CATGATTTTATGCTAAAAAAAAAAAA	51.8225	3.0833	4.15634e-43	4.07103
18	A1-T2 vs A2-T2	CATGATTTTATGCTAAAAAAAAAAAA	80.7649	0	7.75338e-57	10.6576
19	B2-T1 vs A2-T1	CATGCAGCTTACAAACAAATTGTCAA	9.46	0	8.88421e-09	7.56376	chr10	43300541	PGSC0003DMG400007205	Calmodulin	Calcium binding (other)				T1:A2<A1andB2		T2:A2<A1andB2
19	B2-T2 vs A2-T2	CATGCAGCTTACAAACAAATTGTCAA	29.9008	0	7.96374e-17	9.22404
19	A1-T0 vs A2-T0	CATGCAGCTTACAAACAAATTGTCAA	8.455	0.6332	4.02957e-08	3.73907
19	A1-T1 vs A2-T1	CATGCAGCTTACAAACAAATTGTCAA	20.3123	0	5.73811e-23	8.66621
19	A1-T2 vs A2-T2	CATGCAGCTTACAAACAAATTGTCAA	46.2462	0	8.58526e-33	9.85319
20	B2-T0 vs A2-T0	CATGCATACACCAAAAAAAAAAAAAA	3.4823	0	2.30158e-05	6.12198	no match	none	none	none	unknown		T0:A2<A1andB2			T2:A2>A1andB2
20	B2-T1 vs A2-T1	CATGCATACATCAAAAAAAAAAAAAA	4.1387	35.7617	2.5216e-14	-3.11115
20	B2-T2 vs A2-T2	CATGCATACATCAAAAAAAAAAAAAA	39.8678	123.746	7.95723e-18	-1.63409
20	A1-T0 vs A2-T0	CATGCATACATCAAAAAAAAAAAAAA	223.311	111.918	1.54561e-28	0.996609
20	A1-T1 vs A2-T1	CATGCATACATCAAAAAAAAAAAAAA	103.124	35.5981	3.4577e-29	1.53451
20	A1-T2 vs A2-T2	CATGCATACATCAAAAAAAAAAAAAA	67.7098	123.093	1.11486e-11	-0.862315
21	B2-T0 vs A2-T0	CATGCCAAAGACAAAACAATCTAACA	6.9647	0.9495	1.28461e-05	2.8748	chr10	48367552	PGSC0003DMG400028264	Repressor of silencing 1	DNA demethylation, chromatin (other)		T0:A2<A1andB2				T2:A2<A1andB2
21	B2-T2 vs A2-T2	CATGCCAAAGACAAAACAATCTAACA	9.9669	0	3.95105e-06	7.63908
21	A1-T0 vs A2-T0	CATGCCAAAGACAAAACAATCTAACA	30.8358	0.9498	6.16171e-32	5.02084
21	A1-T1 vs A2-T1	CATGCCAAAGACAAAACAATCTAACA	10.4166	1.9621	2.14085e-06	2.40841
21	A1-T2 vs A2-T2	CATGCCAAAGACAAAACAATCTAACA	31.1996	0	2.59768e-22	9.28538
22	B2-T0 vs A2-T0	CATGCCATACTCCCAAAAAAAAAAAA	5.4722	0.633	5.20104e-05	3.11184	no match	none	none	none	unknown		T0:A2<A1andB2
22	B2-T2 vs A2-T2	CATGCCATACTCCCAAAAAAAAAAAA	1.3289	22.974	2.05736e-09	-4.11167
22	A1-T0 vs A2-T0	CATGCCATACTCCCAAAAAAAAAAAA	5.9682	0.6332	1.63782e-05	3.23657
22	A1-T1 vs A2-T1	CATGCCATACTCCCAAAAAAAAAAAA	8.0728	0.5606	2.05414e-07	3.84804
22	A1-T2 vs A2-T2	CATGCCATACTCCCAAAAAAAAAAAA	6.4169	22.8527	7.054e-08	-1.83241
23	B2-T1 vs A2-T1	CATGCGAAATTAATACTGAAGAGGTT	26.0149	0	1.55492e-22	9.0232	no match	none	none	none	unknown				T1:A2<A1andB2		T2:A2<A1andB2
23	B2-T2 vs A2-T2	CATGCGAAATTAATACTGAAGAGGTT	17.9405	0	2.08197e-10	8.48708
23	A1-T0 vs A2-T0	CATGCGAAATTAATACTGAAGAGGTT	30.8358	0.1583	1.27721e-37	7.6058
23	A1-T1 vs A2-T1	CATGCGAAATTAATACTGAAGAGGTT	31.7706	0	1.59803e-35	9.31155
23	A1-T2 vs A2-T2	CATGCGAAATTAATACTGAAGAGGTT	66.8247	0	3.97808e-47	10.3842
24	B2-T0 vs A2-T0	CATGCGAATCAAGTAAATGGCAGTTT	209.935	128.342	1.507e-15	0.709949	chr10	26604983	PGSC0003DMG400033903	SGRP-1 protein	nucleic acid binding (other)
24	B2-T1 vs A2-T1	CATGCGAATCAAGTAAATGGCAGTTT	293.259	101.372	1.11515e-53	1.53252
24	A1-T0 vs A2-T0	CATGCGAATCAAGTAAATGGCAGTTT	0	128.381	7.13111e-98	-11.3262
24	A1-T1 vs A2-T1	CATGCGAATCAAGTAAATGGCAGTTT	0	100.908	5.68543e-115	-10.9788
24	A1-T2 vs A2-T2	CATGCGAATCAAGTAAATGGCAGTTT	0	199.962	5.92089e-203	-11.9655
25	B2-T0 vs A2-T0	CATGCTCGATGGGGTCAATGGAAGGG	0	17.4077	9.69253e-14	-8.44358	no match	none	none	none	unknown	T0:A2>A1andB2		T1:A2>A1andB2		T2:A2>A1andB2
25	B2-T1 vs A2-T1	CATGCTCGATGGGGTCAATGGAAGGG	0	29.8484	1.58702e-18	-9.22151
25	B2-T2 vs A2-T2	CATGCTCGATGGGGTCAATGGAAGGG	0.6645	111.215	2.43853e-52	-7.38695
25	A1-T0 vs A2-T0	CATGCTCGATGGGGTCAATGGAAGGG	0	17.413	9.54891e-14	-8.44402
25	A1-T1 vs A2-T1	CATGCTCGATGGGGTCAATGGAAGGG	0	29.7118	2.23688e-34	-9.21489
25	A1-T2 vs A2-T2	CATGCTCGATGGGGTCAATGGAAGGG	0	110.628	1.04306e-112	-11.1115
26	B2-T0 vs A2-T0	CATGCTGATATTTTAACAAAAAAAAA	56.2149	122.803	2.00893e-17	-1.12733	chr03	37490894	intergenic	none	unknown			T1:A2>A1andB2
26	B2-T1 vs A2-T1	CATGCTGATATTTTAACAAAAAAAAA	5.3212	64.7653	4.31741e-28	-3.60539
26	B2-T2 vs A2-T2	CATGCTGATATTTTAACAAAAAAAAA	60.4662	150.375	6.64439e-16	-1.31437
26	A1-T0 vs A2-T0	CATGCTGATATTTTAACAAAAAAAAA	300.4	122.841	2.7993e-57	1.2901
26	A1-T1 vs A2-T1	CATGCTGATATTTTAACAAAAAAAAA	0	64.4689	1.00951e-73	-10.3325
27	B2-T0 vs A2-T0	CATGCTGCGGGTCAAAAAAAAAAAAA	0.995	12.0271	2.25775e-07	-3.59552	no match	none	none	none	unknown	T0:A2>A1andB2				T2:A2>A1andB2
27	B2-T2 vs A2-T2	CATGCTGCGGGTCAAAAAAAAAAAAA	0	25.0626	9.14503e-13	-8.96939
27	A1-T0 vs A2-T0	CATGCTGCGGGTCAAAAAAAAAAAAA	0	12.0308	1.1489e-09	-7.91059
27	A1-T1 vs A2-T1	CATGCTGCGGGTCAAAAAAAAAAAAA	18.7498	0	2.95692e-21	8.55073
27	A1-T2 vs A2-T2	CATGCTGCGGGTCAAAAAAAAAAAAA	0	24.9303	3.90333e-26	-8.96175
28	B2-T0 vs A2-T0	CATGCTGCTGGTAAAAAAAAAAAAAA	2616.73	208.259	0	3.65131	no match	none	none	none	unknown					T2:A2>A1andB2
28	B2-T1 vs A2-T1	CATGCTGCTGGTAAAAAAAAAAAAAA	0	127.559	3.16955e-77	-11.317
28	B2-T2 vs A2-T2	CATGCTGCTGGTAAAAAAAAAAAAAA	11.2959	1413.43	0	-6.96726
28	A1-T0 vs A2-T0	CATGCTGCTGGTAAAAAAAAAAAAAA	1.4921	208.323	9.60236e-152	-7.12538
28	A1-T1 vs A2-T1	CATGCTGCTGGTAAAAAAAAAAAAAA	1033.06	126.976	0	3.0243
28	A1-T2 vs A2-T2	CATGCTGCTGGTAAAAAAAAAAAAAA	2.434	1405.96	0	-9.17401
29	B2-T0 vs A2-T0	CATGCTGCTGGTAGAAAAAAAAAAAA	455.689	0	0	13.1538	no match	none	none	none	unknown		T0:A2<A1andB2	T1:A2>A1andB2
29	B2-T1 vs A2-T1	CATGCTGCTGGTAGAAAAAAAAAAAA	0.5912	148.96	7.58742e-88	-7.97695
29	B2-T2 vs A2-T2	CATGCTGCTGGTAGAAAAAAAAAAAA	2627.95	0	0	15.6817
29	A1-T0 vs A2-T0	CATGCTGCTGGTAGAAAAAAAAAAAA	2.9841	0	9.56503e-05	5.89923
29	A1-T1 vs A2-T1	CATGCTGCTGGTAGAAAAAAAAAAAA	0	148.279	1.35086e-168	-11.5341
30	B2-T0 vs A2-T0	CATGCTGCTGGTCCAAAAAAAAAAAA	0.4975	32.2834	2.59469e-23	-6.02002	chr02	11232674	intergenic	none	unknown	T0:A2>A1andB2				T2:A2>A1andB2
30	B2-T2 vs A2-T2	CATGCTGCTGGTCCAAAAAAAAAAAA	0.6645	217.209	3.56788e-103	-8.35268
30	A1-T0 vs A2-T0	CATGCTGCTGGTCCAAAAAAAAAAAA	0	32.2932	5.00083e-25	-9.33509
30	A1-T1 vs A2-T1	CATGCTGCTGGTCCAAAAAAAAAAAA	116.926	0	7.8658e-129	11.1914
30	A1-T2 vs A2-T2	CATGCTGCTGGTCCAAAAAAAAAAAA	0	216.062	3.21465e-219	-12.0772
31	B2-T0 vs A2-T0	CATGCTGCTGGTCCTGCTGGTCCGAC	0.4975	35.9232	5.01786e-26	-6.17414	chr07	49397822	PGSC0003DMG400007097	NHL repeat-containing protein	Malin, E3 ubiquitin-protein ligase NHLRC1, protein degradation	T0:A2>A1andB2				T2:A2>A1andB2
31	B2-T2 vs A2-T2	CATGCTGCTGGTCCTGCTGGTCCGAC	0	21.4076	5.29688e-11	-8.74198
31	A1-T0 vs A2-T0	CATGCTGCTGGTCCTGCTGGTCCGAC	0	35.9341	8.68599e-28	-9.48921
31	A1-T1 vs A2-T1	CATGCTGCTGGTCCTGCTGGTCCGAC	8.5937	0	3.97463e-10	7.4252
31	A1-T2 vs A2-T2	CATGCTGCTGGTCCTGCTGGTCCGAC	0	21.2946	1.83753e-22	-8.73434
32	B2-T0 vs A2-T0	CATGCTGCTGGTCGGACCAGCAGGAT	0.4975	13.2931	2.74085e-09	-4.73991	no match	none	none	none	unknown	T0:A2>A1andB2				T2:A2>A1andB2
32	B2-T2 vs A2-T2	CATGCTGCTGGTCGGACCAGCAGGAT	0	20.3634	1.68922e-10	-8.66983
32	A1-T0 vs A2-T0	CATGCTGCTGGTCGGACCAGCAGGAT	0	13.2972	1.25952e-10	-8.05498
32	A1-T1 vs A2-T1	CATGCTGCTGGTCGGACCAGCAGGAT	10.4166	0	3.99836e-12	7.70274
32	A1-T2 vs A2-T2	CATGCTGCTGGTCGGACCAGCAGGAT	0	20.2558	2.05876e-21	-8.66219
33	B2-T0 vs A2-T0	CATGCTTTGACCCAAAAAAAAAAAAA	11.442	3.4815	7.5852e-05	1.71654	no match	none	none	none	unknown		T0:A2<A1andB2				T2:A2<A1andB2
33	B2-T2 vs A2-T2	CATGCTTTGACCCAAAAAAAAAAAAA	7.9736	0	4.63737e-05	7.31715
33	A1-T0 vs A2-T0	CATGCTTTGACCCAAAAAAAAAAAAA	37.7987	3.4826	8.60934e-29	3.4401
33	A1-T1 vs A2-T1	CATGCTTTGACCCAAAAAAAAAAAAA	0	3.9242	3.47928e-05	-6.29432
33	A1-T2 vs A2-T2	CATGCTTTGACCCAAAAAAAAAAAAA	43.3696	0	8.65849e-31	9.76054
34	B2-T0 vs A2-T0	CATGCTTTGGAACTACTACCGTCATT	8.9546	0.4748	2.62672e-09	4.23737	chr06	53210906	PGSC0003DMG400030477	Cytochrome b-c1 complex subunit 8	central metabolism, respiration		T0:A2<A1andB2		T1:A2<A1andB2
34	B2-T1 vs A2-T1	CATGCTTTGGAACTACTACCGTCATT	46.7086	1.6895	4.65936e-32	4.78899
34	A1-T0 vs A2-T0	CATGCTTTGGAACTACTACCGTCATT	26.3596	0.4749	1.22031e-29	5.79456
34	A1-T1 vs A2-T1	CATGCTTTGGAACTACTACCGTCATT	34.3747	1.6818	2.63536e-30	4.35327
34	A1-T2 vs A2-T2	CATGCTTTGGAACTACTACCGTCATT	53.327	0	1.00368e-37	10.0587
35	B2-T0 vs A2-T0	CATGCTTTGTAGTGAAAAAAAAAAAA	7.4622	0	2.64863e-10	7.22152	chr09	20706233	intergenic	none	unknown		T0:A2<A1andB2
35	B2-T1 vs A2-T1	CATGCTTTGTAGTGAAAAAAAAAAAA	6.5037	0	2.5422e-06	7.0232
35	B2-T2 vs A2-T2	CATGCTTTGTAGTGAAAAAAAAAAAA	0	26.629	1.60577e-13	-9.05685
35	A1-T0 vs A2-T0	CATGCTTTGTAGTGAAAAAAAAAAAA	33.8199	0	5.18545e-43	9.40173
35	A1-T2 vs A2-T2	CATGCTTTGTAGTGAAAAAAAAAAAA	0	26.4884	1.04083e-27	-9.04922
36	B2-T0 vs A2-T0	CATGCTTTTAAGAAAAAAAAAAAAAA	4.9748	16.6164	2.9367e-05	-1.73991	no match	none	none	none	unknown
36	B2-T1 vs A2-T1	CATGCTTTTAAGAAAAAAAAAAAAAA	0	16.0505	3.08725e-10	-8.32648
36	B2-T2 vs A2-T2	CATGCTTTTAAGAAAAAAAAAAAAAA	27.243	66.8336	1.13209e-07	-1.29469
36	A1-T0 vs A2-T0	CATGCTTTTAAGAAAAAAAAAAAAAA	88.5285	16.6215	1.81338e-43	2.41309
36	A1-T1 vs A2-T1	CATGCTTTTAAGAAAAAAAAAAAAAA	71.3535	15.9771	5.40794e-32	2.15898
37	B2-T1 vs A2-T1	CATGCTTTTCCTCCAAAAAGTTCACA	6.5037	49.5595	1.99169e-18	-2.92982	no match	none	none	none	unknown			T1:A2>A1andB2		T2:A2>A1andB2
37	B2-T2 vs A2-T2	CATGCTTTTCCTCCAAAAAGTTCACA	9.3025	52.2137	3.21991e-13	-2.48874
37	A1-T0 vs A2-T0	CATGCTTTTCCTCCAAAAAGTTCACA	0	82.4743	4.52865e-63	-10.6878
37	A1-T1 vs A2-T1	CATGCTTTTCCTCCAAAAAGTTCACA	0	49.3327	1.37549e-56	-9.9464
37	A1-T2 vs A2-T2	CATGCTTTTCCTCCAAAAAGTTCACA	0	51.938	2.03135e-53	-10.0206
38	B2-T0 vs A2-T0	CATGGAAGAAGTTTGTTGCAAAAAAA	11.442	1.4243	1.10278e-08	3.00604	chr11	2448607	PGSC0003DMG400013331	Glutamate decarboxylase isoform2	Biosynthesis of GABA (γ-Aminobutyric acid) (other)		T0:A2<A1andB2				T2:A2<A1andB2
38	B2-T2 vs A2-T2	CATGGAAGAAGTTTGTTGCAAAAAAA	11.2959	0	7.6502e-07	7.81965
38	A1-T0 vs A2-T0	CATGGAAGAAGTTTGTTGCAAAAAAA	26.857	1.4247	5.47024e-25	4.23657
38	A1-T1 vs A2-T1	CATGGAAGAAGTTTGTTGCAAAAAAA	29.6872	0.2803	1.72787e-31	6.72673
38	A1-T2 vs A2-T2	CATGGAAGAAGTTTGTTGCAAAAAAA	45.3611	0	3.55037e-32	9.82531
39	B2-T0 vs A2-T0	CATGGAGATTGTTCTATCTATAAGTT	27.8587	71.6881	7.75537e-14	-1.3636	chr02	37197067	not annotated	none	unknown	T0:A2>A1andB2			T1:A2<A1andB2		T2:A2<A1andB2
39	B2-T1 vs A2-T1	CATGGAGATTGTTCTATCTATAAGTT	60.3073	27.3141	2.84707e-08	1.14269
39	B2-T2 vs A2-T2	CATGGAGATTGTTCTATCTATAAGTT	130.235	77.7985	1.83832e-06	0.743302
39	A1-T0 vs A2-T0	CATGGAGATTGTTCTATCTATAAGTT	37.3013	71.7099	2.03264e-08	-0.942945
39	A1-T1 vs A2-T1	CATGGAGATTGTTCTATCTATAAGTT	47.6558	27.1891	5.15174e-06	0.809626
39	A1-T2 vs A2-T2	CATGGAGATTGTTCTATCTATAAGTT	182.772	77.3877	3.67518e-26	1.23987
40	B2-T0 vs A2-T0	CATGGCATTAAGGAAATTGTATATGG	0.995	81.9744	8.88431e-59	-6.3644	no match	none	none	none	unknown	T0:A2>A1andB2				T2:A2>A1andB2
40	B2-T1 vs A2-T1	CATGGCATTAAGGAAATTGTATATGG	1.7737	293.697	3.19077e-170	-7.37138
40	B2-T2 vs A2-T2	CATGGCATTAAGGAAATTGTATATGG	0	344.089	1.23276e-166	-12.7486
40	A1-T0 vs A2-T0	CATGGCATTAAGGAAATTGTATATGG	51.7245	81.9994	7.93489e-06	-0.664765
40	A1-T2 vs A2-T2	CATGGCATTAAGGAAATTGTATATGG	196.491	342.272	3.13015e-26	-0.800678
41	B2-T1 vs A2-T1	CATGGCCAATTTAATTCCCTAGCTTT	15.9637	57.7256	3.35311e-13	-1.85442	chr12	4644946	PGSC0003DMG400000326	Ultraviolet-B-repressible protein	Chloroplast, photosynthesis			T1:A2>A1andB2		T2:A2>A1andB2
41	B2-T2 vs A2-T2	CATGGCCAATTTAATTCCCTAGCTTT	2.6579	29.2397	1.89183e-10	-3.45959
41	A1-T0 vs A2-T0	CATGGCCAATTTAATTCCCTAGCTTT	33.3225	1.7413	9.78103e-31	4.25826
41	A1-T1 vs A2-T1	CATGGCCAATTTAATTCCCTAGCTTT	0	57.4614	8.64328e-66	-10.1665
41	A1-T2 vs A2-T2	CATGGCCAATTTAATTCCCTAGCTTT	0	29.0853	2.47714e-30	-9.18415
42	B2-T0 vs A2-T0	CATGGCGACTTTTTTTTTTTGTTCTT	21.3915	49.6911	1.25886e-08	-1.21595	chr01	72518562	PGSC0003DMG400013099	Conserved gene of unknown function	unknown	T0:A2>A1andB2		T1:A2>A1andB2
42	B2-T1 vs A2-T1	CATGGCGACTTTTTTTTTTTGTTCTT	21.2849	61.9494	2.98898e-11	-1.54126
42	A1-T0 vs A2-T0	CATGGCGACTTTTTTTTTTTGTTCTT	8.455	49.7062	1.6308e-20	-2.55555
42	A1-T1 vs A2-T1	CATGGCGACTTTTTTTTTTTGTTCTT	1.8229	61.6659	9.02204e-60	-5.08017
42	A1-T2 vs A2-T2	CATGGCGACTTTTTTTTTTTGTTCTT	1.7702	12.4651	1.4221e-07	-2.81592
43	B2-T0 vs A2-T0	CATGGCTCTGTTTAGTCTGATGATTT	168.147	397.687	2.92596e-61	-1.24191	chr01	67993408	PGSC0003DMG400019435	Wound-induced protein WIN1	Pathogenesis, biotic stress, defense	T0:A2>A1andB2				T2:A2>A1andB2
43	B2-T1 vs A2-T1	CATGGCTCTGTTTAGTCTGATGATTT	1353.37	782.252	1.1822e-81	0.790847
43	B2-T2 vs A2-T2	CATGGCTCTGTTTAGTCTGATGATTT	1389.39	2118.83	1.84867e-57	-0.608816
43	A1-T0 vs A2-T0	CATGGCTCTGTTTAGTCTGATGATTT	192.972	397.808	3.26166e-47	-1.04368
43	A1-T2 vs A2-T2	CATGGCTCTGTTTAGTCTGATGATTT	1088	2107.65	1.57233e-205	-0.95395
44	B2-T0 vs A2-T0	CATGGCTGAATAAAATATTCAACGGC	57.2098	17.4077	2.32574e-18	1.71654	no match	none	none	none	unknown		T0:A2<A1andB2		T1:A2<A1andB2		T2:A2<A1andB2
44	B2-T1 vs A2-T1	CATGGCTGAATAAAATATTCAACGGC	37.2486	14.6426	6.07944e-07	1.34702
44	B2-T2 vs A2-T2	CATGGCTGAATAAAATATTCAACGGC	45.1835	2.0885	5.62776e-20	4.43522
44	A1-T0 vs A2-T0	CATGGCTGAATAAAATATTCAACGGC	64.1583	17.413	3.95262e-23	1.88147
44	A1-T1 vs A2-T1	CATGGCTGAATAAAATATTCAACGGC	36.9788	14.5756	1.34094e-09	1.34315
44	A1-T2 vs A2-T2	CATGGCTGAATAAAATATTCAACGGC	22.7912	2.0775	8.74042e-12	3.45554
45	B2-T0 vs A2-T0	CATGGGAAGCTTATAGAAATCTGGTT	7.9596	52.6978	4.59627e-23	-2.72697	chr09	38974239	PGSC0003DMG400019910	Histone H1	chromatin (other)	T0:A2>A1andB2		T1:A2>A1andB2
45	B2-T1 vs A2-T1	CATGGGAAGCTTATAGAAATCTGGTT	11.2337	59.4151	4.84515e-18	-2.403
45	B2-T2 vs A2-T2	CATGGGAAGCTTATAGAAATCTGGTT	3.3223	29.2397	1.05689e-09	-3.13767
45	A1-T0 vs A2-T0	CATGGGAAGCTTATAGAAATCTGGTT	12.9311	52.7139	5.58428e-17	-2.02734
45	A1-T1 vs A2-T1	CATGGGAAGCTTATAGAAATCTGGTT	14.0624	59.1432	6.4457e-26	-2.07237
46	B2-T0 vs A2-T0	CATGGGAATTGGTTTTCAAAAAAAAA	249.733	78.8094	8.24436e-71	1.66395	no match	none	none	none	unknown		T0:A2<A1andB2
46	B2-T1 vs A2-T1	CATGGGAATTGGTTTTCAAAAAAAAA	37.8399	67.5812	1.68508e-05	-0.836714
46	A1-T0 vs A2-T0	CATGGGAATTGGTTTTCAAAAAAAAA	289.956	78.8334	7.04399e-98	1.87895
46	A1-T1 vs A2-T1	CATGGGAATTGGTTTTCAAAAAAAAA	290.623	67.2719	9.3221e-122	2.11107
46	A1-T2 vs A2-T2	CATGGGAATTGGTTTTCAAAAAAAAA	458.258	309.551	2.75961e-18	0.565984
47	B2-T0 vs A2-T0	CATGGGCATTCGAATGAAACCGTCAA	28.3562	6.6466	1.03879e-12	2.09298	chr01	80533182	PGSC0003DMG400006184	Skp1	protein degradation, self-incompatibility, S locus		T0:A2<A1andB2				T2:A2<A1andB2
47	B2-T2 vs A2-T2	CATGGGCATTCGAATGAAACCGTCAA	47.8414	0	1.884e-26	9.90211
47	A1-T0 vs A2-T0	CATGGGCATTCGAATGAAACCGTCAA	90.0206	6.6486	5.54785e-72	3.75913
47	A1-T1 vs A2-T1	CATGGGCATTCGAATGAAACCGTCAA	61.9786	19.0604	8.4271e-21	1.70119
47	A1-T2 vs A2-T2	CATGGGCATTCGAATGAAACCGTCAA	120.594	0	1.39995e-84	11.2359
48	B2-T0 vs A2-T0	CATGGGGAGGGAAAAAAAAAAAAAAA	63.1796	2.2155	3.28785e-62	4.83374	no match	none	none	none	unknown		T0:A2<A1andB2			T2:A2>A1andB2
48	B2-T2 vs A2-T2	CATGGGGAGGGAAAAAAAAAAAAAAA	11.9603	46.9924	2.04377e-09	-1.97417
48	A1-T0 vs A2-T0	CATGGGGAGGGAAAAAAAAAAAAAAA	90.5179	2.2162	4.59364e-94	5.35204
48	A1-T1 vs A2-T1	CATGGGGAGGGAAAAAAAAAAAAAAA	24.2185	0.2803	1.39286e-25	6.433
48	A1-T2 vs A2-T2	CATGGGGAGGGAAAAAAAAAAAAAAA	0	46.7442	3.58625e-48	-9.86864
49	B2-T0 vs A2-T0	CATGGGGTTCATTGTATCTCTTGTAA	200.483	120.588	1.00928e-15	0.733396	chr04	60898083	PGSC0003DMG400007999	NBS-LRR resistance protein	Pathogenesis, biotic stress, defense, resistance		T0:A2<A1andB2		T1:A2<A1andB2
49	B2-T1 vs A2-T1	CATGGGGTTCATTGTATCTCTTGTAA	154.907	99.1191	6.41717e-08	0.644168
49	A1-T0 vs A2-T0	CATGGGGTTCATTGTATCTCTTGTAA	210.38	120.625	5.29139e-19	0.80247
49	A1-T1 vs A2-T1	CATGGGGTTCATTGTATCTCTTGTAA	238.8	98.6655	7.07668e-50	1.27519
49	A1-T2 vs A2-T2	CATGGGGTTCATTGTATCTCTTGTAA	303.809	145.427	9.38752e-34	1.06287
50	B2-T0 vs A2-T0	CATGGTTATTGTGTAAACAGTTTGTA	8.4571	0.633	4.00102e-08	3.73987	chr12	4185413	PGSC0003DMG400000289	Mitochondrial-processing peptidase subunit alpha	protein degradation, processing		T0:A2<A1andB2				T2:A2<A1andB2
50	B2-T2 vs A2-T2	CATGGTTATTGTGTAAACAGTTTGTA	13.9537	0	2.86809e-08	8.12451
50	A1-T0 vs A2-T0	CATGGTTATTGTGTAAACAGTTTGTA	14.4232	0.6332	9.76174e-15	4.50958
50	A1-T1 vs A2-T1	CATGGTTATTGTGTAAACAGTTTGTA	19.2707	6.4469	8.61856e-07	1.57973
50	A1-T2 vs A2-T2	CATGGTTATTGTGTAAACAGTTTGTA	32.7485	0	2.16609e-23	9.35529
51	B2-T0 vs A2-T0	CATGGTTTAAATTGGGCCAGCTACAT	32.336	77.8599	1.56188e-13	-1.26774	no match	none	none	none	unknown	T0:A2>A1andB2		T1:A2>A1andB2
51	B2-T1 vs A2-T1	CATGGTTTAAATTGGGCCAGCTACAT	86.9135	177.964	6.24513e-17	-1.03393
51	A1-T0 vs A2-T0	CATGGTTTAAATTGGGCCAGCTACAT	19.8941	77.8836	1.20315e-23	-1.96898
51	A1-T1 vs A2-T1	CATGGTTTAAATTGGGCCAGCTACAT	21.0936	177.149	5.33702e-116	-3.07009
51	A1-T2 vs A2-T2	CATGGTTTAAATTGGGCCAGCTACAT	41.5995	77.9071	1.68209e-08	-0.905189
52	B2-T0 vs A2-T0	CATGGTTTTTTTATTAATTATTTTAT	6.9647	29.2766	3.40586e-10	-2.07162	no match	none	none	none	unknown	T0:A2>A1andB2		T1:A2>A1andB2
52	B2-T1 vs A2-T1	CATGGTTTTTTTATTAATTATTTTAT	2.9562	49.2779	1.91852e-23	-4.05911
52	A1-T0 vs A2-T0	CATGGTTTTTTTATTAATTATTTTAT	8.455	29.2855	1.01416e-08	-1.79231
52	A1-T1 vs A2-T1	CATGGTTTTTTTATTAATTATTTTAT	17.7082	49.0524	4.99714e-14	-1.46991
52	A1-T2 vs A2-T2	CATGGTTTTTTTATTAATTATTTTAT	22.1274	6.7519	4.99e-06	1.71246
53	B2-T1 vs A2-T1	CATGTACAGCTACAGACTTGTCGAAT	14.19	3.6606	4.63888e-05	1.9547	no match	none	none	none	unknown				T1:A2<A1andB2		T2:A2<A1andB2
53	B2-T2 vs A2-T2	CATGTACAGCTACAGACTTGTCGAAT	34.5521	4.6992	3.20592e-11	2.87828
53	A1-T0 vs A2-T0	CATGTACAGCTACAGACTTGTCGAAT	68.6345	26.1195	4.01211e-16	1.39381
53	A1-T1 vs A2-T1	CATGTACAGCTACAGACTTGTCGAAT	22.6561	3.6439	1.12329e-13	2.63634
53	A1-T2 vs A2-T2	CATGTACAGCTACAGACTTGTCGAAT	79.216	4.6744	5.78569e-43	4.08293
54	B2-T0 vs A2-T0	CATGTACCTTAAAACTACACATTTCA	22.8839	3.798	1.60013e-13	2.59101	chr09	50784164	PGSC0003DMG400020582	Selenium-binding protein	metal ion binding (other)		T0:A2<A1andB2				T2:A2<A1andB2
54	B2-T1 vs A2-T1	CATGTACCTTAAAACTACACATTTCA	53.8036	9.8556	4.30516e-20	2.44869
54	B2-T2 vs A2-T2	CATGTACCTTAAAACTACACATTTCA	57.1438	22.4519	2.32144e-07	1.34776
54	A1-T0 vs A2-T0	CATGTACCTTAAAACTACACATTTCA	21.8835	3.7992	1.22401e-12	2.52607
54	A1-T2 vs A2-T2	CATGTACCTTAAAACTACACATTTCA	65.497	22.3334	1.01715e-13	1.55223
55	B2-T0 vs A2-T0	CATGTATTTTAATTAATGTGTGTTTA	76.6114	28.9601	5.50002e-18	1.40349	chr10	13584441	intergenic	none	unknown
55	B2-T1 vs A2-T1	CATGTATTTTAATTAATGTGTGTTTA	67.9935	27.0325	2.68359e-11	1.3307
55	A1-T0 vs A2-T0	CATGTATTTTAATTAATGTGTGTTTA	0	28.9689	1.65671e-22	-9.17836
55	A1-T1 vs A2-T1	CATGTATTTTAATTAATGTGTGTTTA	0.2604	26.9088	1.70863e-29	-6.69112
55	A1-T2 vs A2-T2	CATGTATTTTAATTAATGTGTGTTTA	0	78.9458	1.05714e-80	-10.6247
56	B2-T0 vs A2-T0	CATGTCAATTCCTGGCTCTCCATAAA	2.9849	0	9.53677e-05	5.89959	chr06	50347438	PGSC0003DMG400007147	Conserved gene of unknown function	unknown			T1:A2>A1andB2
56	B2-T1 vs A2-T1	CATGTCAATTCCTGGCTCTCCTTGAC	85.1397	154.029	2.89419e-11	-0.855296
56	B2-T2 vs A2-T2	CATGTCAATTCCTGGCTCTCCTTGAC	106.314	66.3114	6.58232e-05	0.681004
56	A1-T0 vs A2-T0	CATGTCAATTCCTGGCTCTCCTTGAC	0.4974	34.3511	7.38507e-25	-6.10995
56	A1-T1 vs A2-T1	CATGTCAATTCCTGGCTCTCCTTGAC	0	153.324	2.6252e-174	-11.5824
57	B2-T0 vs A2-T0	CATGTCATCTGTAATGCTAAAAAAAA	67.1594	33.7076	1.15075e-09	0.994513	chr10	2195142	PGSC0003DMG400021287	Chlorophyll a-b binding protein 8, chloroplastic	Chloroplast, photosynthesis		T0:A2<A1andB2
57	B2-T2 vs A2-T2	CATGTCATCTGTAATGCTAAAAAAAA	7.3091	24.5405	7.54535e-05	-1.7474
57	A1-T0 vs A2-T0	CATGTCATCTGTAATGCTAAAAAAAA	125.83	33.7179	2.97197e-44	1.89989
57	A1-T1 vs A2-T1	CATGTCATCTGTAATGCTAAAAAAAA	30.9893	13.4544	3.52922e-07	1.20369
57	A1-T2 vs A2-T2	CATGTCATCTGTAATGCTAAAAAAAA	56.6461	24.4109	8.29403e-09	1.21445
58	B2-T0 vs A2-T0	CATGTCCAAAAAGTTTCTGTACTACT	1.4924	31.4921	4.14063e-20	-4.39925	chr06	43359680	PGSC0003DMG400028531	Hydrolase	unknown	T0:A2>A1andB2				T2:A2>A1andB2
58	B2-T1 vs A2-T1	CATGTCCAAAAAGTTTCTGTACTACT	8.8687	1.1264	3.15025e-05	2.97707
58	B2-T2 vs A2-T2	CATGTCCAAAAAGTTTCTGTACTACT	0	36.5496	2.6354e-18	-9.51371
58	A1-T0 vs A2-T0	CATGTCCAAAAAGTTTCTGTACTACT	0	31.5017	1.99109e-24	-9.29929
58	A1-T2 vs A2-T2	CATGTCCAAAAAGTTTCTGTACTACT	0	36.3566	1.11777e-37	-9.50607
59	B2-T0 vs A2-T0	CATGTCCATTTGTGAAAAAAAAAAAA	108.947	0.3165	4.26073e-132	8.42719	no match	none	none	none	unknown		T0:A2<A1andB2
59	B2-T1 vs A2-T1	CATGTCCATTTGTGAAAAAAAAAAAA	2.9562	36.3249	2.68423e-16	-3.61912
59	A1-T0 vs A2-T0	CATGTCCATTTGTGAAAAAAAAAAAA	85.5444	0.3166	2.95769e-103	8.07787
59	A1-T1 vs A2-T1	CATGTCCATTTGTGAAAAAAAAAAAA	89.5826	36.1587	1.84192e-20	1.30888
59	A1-T2 vs A2-T2	CATGTCCATTTGTGAAAAAAAAAAAA	0	98.1629	4.08099e-100	-10.939
60	B2-T0 vs A2-T0	CATGTCTAGAAAGATGTAATATCAAA	25.8688	4.1145	1.76978e-15	2.65241	chr07	4017818	PGSC0003DMG400030896	ATP binding protein	nucleotide binding (other)		T0:A2<A1andB2		T1:A2<A1andB2		T2:A2<A1andB2
60	B2-T1 vs A2-T1	CATGTCTAGAAAGATGTAATATCAAA	23.0587	2.2527	8.19322e-13	3.35558
60	B2-T2 vs A2-T2	CATGTCTAGAAAGATGTAATATCAAA	9.9669	0.5221	3.93507e-05	4.25465
60	A1-T0 vs A2-T0	CATGTCTAGAAAGATGTAATATCAAA	16.9099	4.1158	5.96772e-08	2.03863
60	A1-T1 vs A2-T1	CATGTCTAGAAAGATGTAATATCAAA	22.3956	2.2424	1.1652e-16	3.3201
60	A1-T2 vs A2-T2	CATGTCTAGAAAGATGTAATATCAAA	12.8339	0.5194	3.0026e-08	4.62702
61	B2-T0 vs A2-T0	CATGTCTTTCCCTTTTAAATTTTTAT	18.4066	57.2871	2.96226e-14	-1.63799	chr01	72603821	PGSC0003DMG400020720	SAM (And some other nucleotide) binding motif	nucleotide binding (other)			T1:A2>A1andB2
61	B2-T1 vs A2-T1	CATGTCTTTCCCTTTTAAATTTTTAT	3.5475	41.3935	3.79939e-18	-3.54453
61	B2-T2 vs A2-T2	CATGTCTTTCCCTTTTAAATTTTTAT	0	27.6733	5.03521e-14	-9.11235
61	A1-T1 vs A2-T1	CATGTCTTTCCCTTTTAAATTTTTAT	0	41.2041	2.18894e-47	-9.68664
61	A1-T2 vs A2-T2	CATGTCTTTCCCTTTTAAATTTTTAT	57.0886	27.5272	2.35317e-07	1.05235
62	B2-T0 vs A2-T0	CATGTCTTTTTAGTGCAAAAAAAAAA	176.107	80.8667	1.25212e-27	1.12283	no match	none	none	none	unknown		T0:A2<A1andB2		T1:A2<A1andB2
62	B2-T1 vs A2-T1	CATGTCTTTTTAGTGCAAAAAAAAAA	54.9861	30.1299	2.60249e-05	0.867868
62	A1-T0 vs A2-T0	CATGTCTTTTTAGTGCAAAAAAAAAA	268.57	80.8913	1.31419e-80	1.73124
62	A1-T1 vs A2-T1	CATGTCTTTTTAGTGCAAAAAAAAAA	207.29	29.9921	2.40059e-120	2.789
62	A1-T2 vs A2-T2	CATGTCTTTTTAGTGCAAAAAAAAAA	257.12	204.636	7.15875e-05	0.329383
63	B2-T0 vs A2-T0	CATGTGAATCTTTCCAAAAAAAAAAA	145.761	64.8832	1.27099e-24	1.16768	no match	none	none	none	unknown		T0:A2<A1andB2	T1:A2>A1andB2		T2:A2>A1andB2
63	B2-T1 vs A2-T1	CATGTGAATCTTTCCAAAAAAAAAAA	0	28.4404	1.11275e-17	-9.1518
63	B2-T2 vs A2-T2	CATGTGAATCTTTCCAAAAAAAAAAA	128.906	203.633	1.11616e-07	-0.659657
63	A1-T0 vs A2-T0	CATGTGAATCTTTCCAAAAAAAAAAA	529.182	64.903	0	3.02741
63	A1-T1 vs A2-T1	CATGTGAATCTTTCCAAAAAAAAAAA	0	28.3103	8.6329e-33	-9.14518
63	A1-T2 vs A2-T2	CATGTGAATCTTTCCAAAAAAAAAAA	129.888	202.558	2.21724e-11	-0.641073
64	B2-T0 vs A2-T0	CATGTGAATCTTTTCGAAAAAAAAAA	75.6165	36.7144	1.83279e-11	1.04235	chr03	47377965	not annotated	none	unknown		T0:A2<A1andB2	T1:A2>A1andB2
64	B2-T1 vs A2-T1	CATGTGAATCTTTTCGAAAAAAAAAA	2.365	14.9242	7.89263e-06	-2.65774
64	B2-T2 vs A2-T2	CATGTGAATCTTTTCGAAAAAAAAAA	51.1637	98.1618	6.28054e-07	-0.940042
64	A1-T0 vs A2-T0	CATGTGAATCTTTTCGAAAAAAAAAA	268.57	36.7256	1.68572e-158	2.87044
64	A1-T1 vs A2-T1	CATGTGAATCTTTTCGAAAAAAAAAA	0	14.8559	1.46786e-17	-8.21489
64	A1-T2 vs A2-T2	CATGTGAATCTTTTCGAAAAAAAAAA	144.049	97.6435	1.33971e-06	0.560965
65	B2-T0 vs A2-T0	CATGTGCTTTGCTAAAAAAAAAAAAA	82.5811	38.2969	1.43021e-13	1.10858	no match	none	none	none	unknown		T0:A2<A1andB2			T2:A2>A1andB2
65	B2-T2 vs A2-T2	CATGTGCTTTGCTAAAAAAAAAAAAA	63.124	124.791	5.34135e-09	-0.983251
65	A1-T0 vs A2-T0	CATGTGCTTTGCTAAAAAAAAAAAAA	155.671	38.3086	2.86484e-59	2.02276
65	A1-T1 vs A2-T1	CATGTGCTTTGCTAAAAAAAAAAAAA	110.416	21.0225	6.46897e-55	2.39294
65	A1-T2 vs A2-T2	CATGTGCTTTGCTAAAAAAAAAAAAA	89.6159	124.132	7.8032e-05	-0.470048
66	B2-T0 vs A2-T0	CATGTGGATGGTGTGCAAGACGATGC	3.9798	0.1583	4.3481e-05	4.65241	chr03	43093203	PGSC0003DMG400014159	Membrane protein PB1A10.07c	membrane		T0:A2<A1andB2		T1:A2<A1andB2
66	B2-T1 vs A2-T1	CATGTGGATGGTGTGCAAGACGATGC	12.4162	0	3.10476e-11	7.95608
66	B2-T2 vs A2-T2	CATGTGGATGGTGTGCAAGACGATGC	21.2628	0	3.43459e-12	8.73219
66	A1-T0 vs A2-T0	CATGTGGATGGTGTGCAAGACGATGC	17.4073	0.1583	3.42005e-21	6.78089
66	A1-T1 vs A2-T1	CATGTGGATGGTGTGCAAGACGATGC	32.5518	0	2.22613e-36	9.34659
67	B2-T0 vs A2-T0	CATGTGTAAGGTTTTGCTAATTGTGA	4.9748	0.3165	1.53131e-05	3.97434	chr03	23844226	PGSC0003DMG400005252	Sec10	component of exocyst, a highly-conserved eight-protein membrane trafficking complex,		T0:A2<A1andB2		T1:A2<A1andB2		T2:A2<A1andB2
67	B2-T1 vs A2-T1	CATGTGTAAGGTTTTGCTAATTGTGA	5.9125	0.2816	6.65963e-05	4.3921
67	B2-T2 vs A2-T2	CATGTGTAAGGTTTTGCTAATTGTGA	25.2496	8.3542	9.95145e-05	1.59569
67	A1-T0 vs A2-T0	CATGTGTAAGGTTTTGCTAATTGTGA	7.9576	0.3166	6.56275e-09	4.6516
67	A1-T1 vs A2-T1	CATGTGTAAGGTTTTGCTAATTGTGA	13.802	0.2803	2.10801e-14	5.62176
67	A1-T2 vs A2-T2	CATGTGTAAGGTTTTGCTAATTGTGA	34.9612	8.3101	5.94208e-11	2.07282
68	B2-T1 vs A2-T1	CATGTGTTGCTAGAAAAAAAAAAAAA	10.6425	29.8484	8.24934e-06	-1.48782	no match	none	none	none	unknown					T2:A2>A1andB2
68	B2-T2 vs A2-T2	CATGTGTTGCTAGAAAAAAAAAAAAA	43.8546	128.446	3.21087e-17	-1.55036
68	A1-T0 vs A2-T0	CATGTGTTGCTAGAAAAAAAAAAAAA	219.829	92.2889	1.77589e-40	1.25215
68	A1-T1 vs A2-T1	CATGTGTTGCTAGAAAAAAAAAAAAA	106.77	29.7118	1.17792e-38	1.8454
68	A1-T2 vs A2-T2	CATGTGTTGCTAGAAAAAAAAAAAAA	58.195	127.768	2.4592e-18	-1.13455
69	B2-T0 vs A2-T0	CATGTTATTCCATCGAACAAATATGA	119.394	47.3173	4.00413e-25	1.3353	chr03	5402366	PGSC0003DMG400024083	Conserved gene of unknown function	unknown		T0:A2<A1andB2		T1:A2<A1andB2		T2:A2<A1andB2
69	B2-T1 vs A2-T1	CATGTTATTCCATCGAACAAATATGA	113.52	47.87	3.39539e-16	1.24575
69	B2-T2 vs A2-T2	CATGTTATTCCATCGAACAAATATGA	168.774	80.9313	2.05127e-13	1.06032
69	A1-T0 vs A2-T0	CATGTTATTCCATCGAACAAATATGA	126.327	47.3317	5.98849e-29	1.41629
69	A1-T1 vs A2-T1	CATGTTATTCCATCGAACAAATATGA	161.717	47.6509	2.75252e-54	1.7629
69	A1-T2 vs A2-T2	CATGTTATTCCATCGAACAAATATGA	204.899	80.504	7.93965e-33	1.34778
70	B2-T0 vs A2-T0	CATGTTCGGTCTTTAATGATGTTGGG	10.447	98.2744	7.8616e-49	-3.23372	chr11	39188898	PGSC0003DMG400019677	Elongation factor 1-alpha	protein biosynthesis	T0:A2>A1andB2		T1:A2>A1andB2
70	B2-T1 vs A2-T1	CATGTTCGGTCTTTAATGATGTTGGG	3.5475	70.3971	3.10455e-34	-4.31065
70	B2-T2 vs A2-T2	CATGTTCGGTCTTTAATGATGTTGGG	16.6116	41.771	1.99598e-05	-1.33031
70	A1-T0 vs A2-T0	CATGTTCGGTCTTTAATGATGTTGGG	35.8093	98.3043	3.50288e-20	-1.45692
70	A1-T1 vs A2-T1	CATGTTCGGTCTTTAATGATGTTGGG	28.1248	70.0749	1.17886e-16	-1.31706
71	B2-T0 vs A2-T0	CATGTTCTATGAAAAAAAAAAAAAAA	70.6417	20.731	3.17111e-23	1.76873	no match	none	none	none	unknown		T0:A2<A1andB2				T2:A2<A1andB2
71	B2-T1 vs A2-T1	CATGTTCTATGAAAAAAAAAAAAAAA	0.5912	78.5631	7.87031e-46	-7.05394
71	B2-T2 vs A2-T2	CATGTTCTATGAAAAAAAAAAAAAAA	1352.18	935.67	5.29287e-30	0.531218
71	A1-T0 vs A2-T0	CATGTTCTATGAAAAAAAAAAAAAAA	62.1689	20.7373	1.05944e-17	1.58396
71	A1-T1 vs A2-T1	CATGTTCTATGAAAAAAAAAAAAAAA	274.216	78.2036	3.93565e-94	1.81001
71	A1-T2 vs A2-T2	CATGTTCTATGAAAAAAAAAAAAAAA	1357.29	930.73	1.04759e-47	0.544298
72	B2-T0 vs A2-T0	CATGTTCTATTTTATTCAGTTAAAAA	0	24.6873	2.94224e-19	-8.94762	chr03	27484062	intergenic	none	unknown	T0:A2>A1andB2
72	B2-T2 vs A2-T2	CATGTTCTATTTTATTCAGTTAAAAA	89.0381	138.366	2.33008e-05	-0.635999
72	A1-T0 vs A2-T0	CATGTTCTATTTTATTCAGTTAAAAA	6.9629	24.6948	1.09651e-07	-1.82644
72	A1-T1 vs A2-T1	CATGTTCTATTTTATTCAGTTAAAAA	49.2183	0.5606	5.23671e-51	6.45608
72	A1-T2 vs A2-T2	CATGTTCTATTTTATTCAGTTAAAAA	209.768	137.636	3.49282e-10	0.607935
73	B2-T0 vs A2-T0	CATGTTCTTTACCTTTTCAAAAAAAA	32.336	10.9194	8.0873e-10	1.56625	no match	none	none	none	unknown		T0:A2<A1andB2			T2:A2>A1andB2
73	B2-T2 vs A2-T2	CATGTTCTTTACCTTTTCAAAAAAAA	5.9802	36.5496	4.47614e-10	-2.6116
73	A1-T0 vs A2-T0	CATGTTCTTTACCTTTTCAAAAAAAA	57.1954	10.9227	2.32874e-28	2.38857
73	A1-T1 vs A2-T1	CATGTTCTTTACCTTTTCAAAAAAAA	37.2393	4.4848	6.27185e-25	3.05371
73	A1-T2 vs A2-T2	CATGTTCTTTACCTTTTCAAAAAAAA	10.8424	36.3566	5.67527e-11	-1.74553
74	B2-T0 vs A2-T0	CATGTTGAAACACTCGCTTTTGTTTG	9.4521	0.633	3.36309e-09	3.90033	chr03	42714932	PGSC0003DMG400014133	F-box family protein	protein degradation				T1:A2<A1andB2		T2:A2<A1andB2
74	B2-T1 vs A2-T1	CATGTTGAAACACTCGCTTTTGTTTG	7.095	0	8.20148e-07	7.14873
74	B2-T2 vs A2-T2	CATGTTGAAACACTCGCTTTTGTTTG	11.9603	0	3.3663e-07	7.90211
74	A1-T1 vs A2-T1	CATGTTGAAACACTCGCTTTTGTTTG	11.4582	0	2.88736e-13	7.84024
74	A1-T2 vs A2-T2	CATGTTGAAACACTCGCTTTTGTTTG	10.6211	0	5.60616e-08	7.73079
75	B2-T0 vs A2-T0	CATGTTGAAACTTGAAAGTTGTAATA	4.4773	0	1.34053e-06	6.48455	no match	none	none	none	unknown		T0:A2<A1andB2		T1:A2<A1andB2		T2:A2<A1andB2
75	B2-T1 vs A2-T1	CATGTTGAAACTTGAAAGTTGTAATA	9.46	0	8.88421e-09	7.56376
75	B2-T2 vs A2-T2	CATGTTGAAACTTGAAAGTTGTAATA	11.9603	0	3.3663e-07	7.90211
75	A1-T0 vs A2-T0	CATGTTGAAACTTGAAAGTTGTAATA	2.9841	0	9.56503e-05	5.89923
75	A1-T1 vs A2-T1	CATGTTGAAACTTGAAAGTTGTAATA	7.0312	0	2.04818e-08	7.1357
75	A1-T2 vs A2-T2	CATGTTGAAACTTGAAAGTTGTAATA	9.736	0	2.31838e-07	7.60526
76	B2-T1 vs A2-T1	CATGTTGCGTTAAATAAGAGCTACAC	13.5987	0	3.2314e-12	8.08733	no match	none	none	none	unknown				T1:A2<A1andB2		T2:A2<A1andB2
76	B2-T2 vs A2-T2	CATGTTGCGTTAAATAAGAGCTACAC	7.9736	0	4.63737e-05	7.31715
76	A1-T0 vs A2-T0	CATGTTGCGTTAAATAAGAGCTACAC	5.9682	0	1.89468e-08	6.89923
76	A1-T1 vs A2-T1	CATGTTGCGTTAAATAAGAGCTACAC	5.4687	0	1.05545e-06	6.77313
76	A1-T2 vs A2-T2	CATGTTGCGTTAAATAAGAGCTACAC	5.9744	0	9.66926e-05	6.90072
77	B2-T0 vs A2-T0	CATGTTGCTATGTCAAAAAAAAAAAA	89.5458	0.1583	4.97673e-110	9.14426	no match	none	none	none	unknown		T0:A2<A1andB2				T2:A2<A1andB2
77	B2-T2 vs A2-T2	CATGTTGCTATGTCAAAAAAAAAAAA	117.61	0	6.92624e-64	11.1998
77	A1-T0 vs A2-T0	CATGTTGCTATGTCAAAAAAAAAAAA	108.92	0.1583	5.54387e-134	9.42639
77	A1-T1 vs A2-T1	CATGTTGCTATGTCAAAAAAAAAAAA	0	11.7726	4.53957e-14	-7.87929
77	A1-T2 vs A2-T2	CATGTTGCTATGTCAAAAAAAAAAAA	29.872	0	2.18457e-21	9.22265
78	B2-T0 vs A2-T0	CATGTTGCTATGTCATAAAAAAAAAA	9.9495	26.1115	6.06714e-06	-1.39199	no match	none	none	none	unknown	T0:A2>A1andB2				T2:A2>A1andB2
78	B2-T2 vs A2-T2	CATGTTGCTATGTCATAAAAAAAAAA	0	74.1435	1.9446e-36	-10.5342
78	A1-T0 vs A2-T0	CATGTTGCTATGTCATAAAAAAAAAA	0	26.1195	2.39563e-20	-9.02898
78	A1-T1 vs A2-T1	CATGTTGCTATGTCATAAAAAAAAAA	71.8744	10.6514	3.01158e-42	2.75444
78	A1-T2 vs A2-T2	CATGTTGCTATGTCATAAAAAAAAAA	45.8037	73.752	1.61544e-05	-0.68722
79	B2-T0 vs A2-T0	CATGTTGCTTCAAAAAAAAAAAAAAA	238.789	56.4959	2.22044e-93	2.07952	no match	none	none	none	unknown		T0:A2<A1andB2
79	B2-T1 vs A2-T1	CATGTTGCTTCAAAAAAAAAAAAAAA	1.7737	29.8484	1.21976e-14	-4.07278
79	A1-T0 vs A2-T0	CATGTTGCTTCAAAAAAAAAAAAAAA	90.0206	56.5131	6.19498e-07	0.671669
79	A1-T1 vs A2-T1	CATGTTGCTTCAAAAAAAAAAAAAAA	127.343	29.7118	5.76702e-54	2.09961
79	A1-T2 vs A2-T2	CATGTTGCTTCAAAAAAAAAAAAAAA	105.105	165.682	6.17287e-10	-0.656588
80	B2-T0 vs A2-T0	CATGTTGGTAGCCGAAAAAAAAAAAA	54.7224	16.4582	7.16968e-18	1.73333	chr12	30593006	intergenic	none	unknown		T0:A2<A1andB2
80	B2-T1 vs A2-T1	CATGTTGGTAGCCGAAAAAAAAAAAA	3.5475	19.9928	4.59471e-07	-2.49461
80	A1-T0 vs A2-T0	CATGTTGGTAGCCGAAAAAAAAAAAA	62.6663	16.4632	2.12497e-23	1.92844
80	A1-T1 vs A2-T1	CATGTTGGTAGCCGAAAAAAAAAAAA	70.8327	19.9013	6.36094e-26	1.83155
80	A1-T2 vs A2-T2	CATGTTGGTAGCCGAAAAAAAAAAAA	70.5863	106.473	5.90022e-06	-0.593027
81	B2-T0 vs A2-T0	CATGTTGTAAATGCCTTGACCGTGAT	35.3209	140.053	7.48669e-42	-1.98738	chr10	37691863	not annotated	none	unknown	T0:A2>A1andB2				T2:A2>A1andB2
81	B2-T1 vs A2-T1	CATGTTGTAAATGCCTTGACCGTGAT	61.4898	19.7112	9.36873e-14	1.64133
81	B2-T2 vs A2-T2	CATGTTGTAAATGCCTTGACCGTGAT	1.9934	17.2305	4.05159e-06	-3.11167
81	A1-T0 vs A2-T0	CATGTTGTAAATGCCTTGACCGTGAT	38.2961	140.095	6.41894e-39	-1.87114
81	A1-T1 vs A2-T1	CATGTTGTAAATGCCTTGACCGTGAT	4.9479	19.621	4.2412e-09	-1.98752
81	A1-T2 vs A2-T2	CATGTTGTAAATGCCTTGACCGTGAT	0.2213	17.1396	7.19303e-17	-6.27535
82	B2-T0 vs A2-T0	CATGTTTAATGCAACCAATTGTTCTG	228.839	420.317	5.52113e-38	-0.877142	chr01	66005988	PGSC0003DMG400000204	Thylakoid membrane phosphoprotein 14 kDa, chloroplast	Chloroplast, photosynthesis	T0:A2>A1andB2				T2:A2>A1andB2
82	B2-T1 vs A2-T1	CATGTTTAATGCAACCAATTGTTCTG	188.608	100.809	9.26982e-16	0.903773
82	B2-T2 vs A2-T2	CATGTTTAATGCAACCAATTGTTCTG	46.5124	131.579	7.46458e-17	-1.50024
82	A1-T0 vs A2-T0	CATGTTTAATGCAACCAATTGTTCTG	218.337	420.445	9.69896e-43	-0.945359
82	A1-T2 vs A2-T2	CATGTTTAATGCAACCAATTGTTCTG	60.8503	130.884	5.26828e-18	-1.10495
83	B2-T0 vs A2-T0	CATGTTTTAATTAGATATATATATAT	4.4773	26.7446	1.13961e-11	-2.57855	chr07	49699783	PGSC0003DMG400007054	60S ribosomal protein L18a, plant	protein biosynthesis	T0:A2>A1andB2		T1:A2>A1andB2
83	B2-T1 vs A2-T1	CATGTTTTAATTAGATATATATATAT	5.3212	20.5559	9.96659e-06	-1.94972
83	A1-T0 vs A2-T0	CATGTTTTAATTAGATATATATATAT	5.4709	26.7527	2.01613e-10	-2.28984
83	A1-T1 vs A2-T1	CATGTTTTAATTAGATATATATATAT	8.8541	20.4619	3.02068e-05	-1.20852
83	A1-T2 vs A2-T2	CATGTTTTAATTAGATATATATATGT	0	4.155	3.79192e-05	-6.37679
84	B2-T0 vs A2-T0	CATGTTTTCTCCTTAAAAAAAAAAAA	14.9243	0	1.45342e-19	8.22152	no match	none	none	none	unknown		T0:A2<A1andB2		T1:A2<A1andB2		T2:A2<A1andB2
84	B2-T1 vs A2-T1	CATGTTTTCTCCTTAAAAAAAAAAAA	4.73	0	7.57121e-05	6.56376
84	B2-T2 vs A2-T2	CATGTTTTCTCCTTAAAAAAAAAAAA	88.3736	0	3.36799e-48	10.7875
84	A1-T0 vs A2-T0	CATGTTTTCTCCTTAAAAAAAAAAAA	98.9729	0	7.2886e-124	10.9509
84	A1-T1 vs A2-T1	CATGTTTTCTCCTTAAAAAAAAAAAA	75.5202	0	1.84336e-83	10.5607
84	A1-T2 vs A2-T2	CATGTTTTCTCCTTAAAAAAAAAAAA	65.9396	0	1.6451e-46	10.365
85	B2-T0 vs A2-T0	GATCAAAAAAATCTATTTATATAAAA	445.352	100.379	1.94119e-180	2.14949	no match	none	none	none	unknown
85	B2-T1 vs A2-T1	GATCAAAAAAATCTATTTATATAAAA	48.412	24.7372	1.44264e-05	0.96868
85	B2-T2 vs A2-T2	GATCAAAAAAATCTATTTATATAAAA	240.261	85.9937	3.29623e-30	1.4823
85	A1-T0 vs A2-T0	GATCAAAAAAATCTATTTATATAAAA	4.1222	100.409	2.20908e-63	-4.60635
85	A1-T1 vs A2-T1	GATCAAAAAAATCTATTTATATAAAA	0	24.624	1.28529e-28	-8.94392
85	A1-T2 vs A2-T2	GATCAAAAAAATCTATTTATATAAAA	0	85.5397	2.30618e-87	-10.7405
86	B2-T0 vs A2-T0	GATCAAAATATGAGTGTCATAGGTTT	6.4195	0.6637	7.01587e-06	3.27394	chr05	13857031	PGSC0003DMG400034308 or PGSC0003DMG400034312	Nuclear transport factor 2 or Conserved gene of unknown function	ambiguous annotation		T0:A2<A1andB2			T2:A2>A1andB2
86	B2-T2 vs A2-T2	GATCAAAATATGAGTGTCATAGGTTT	0	30.8696	1.44681e-15	-9.27004
86	A1-T0 vs A2-T0	GATCAAAATATGAGTGTCATAGGTTT	5.2999	0.6639	9.43157e-05	2.99701
86	A1-T1 vs A2-T1	GATCAAAATATGAGTGTCATAGGTTT	0	4.3258	1.22128e-05	-6.43491
86	A1-T2 vs A2-T2	GATCAAAATATGAGTGTCATAGGTTT	0	30.7066	5.70336e-32	-9.2624
87	B2-T0 vs A2-T0	GATCAAAATATGAGTGTCATTGGTTT	12.0365	30.1965	2.50137e-06	-1.32696	chr05	13857031	PGSC0003DMG400034308 or PGSC0003DMG400034312	Nuclear transport factor 2 or Conserved gene of unknown function	ambiguous annotation	T0:A2>A1andB2					T2:A2<A1andB2
87	B2-T2 vs A2-T2	GATCAAAATATGAGTGTCATTGGTTT	31.1749	0	1.65023e-17	9.28424
87	A1-T0 vs A2-T0	GATCAAAATATGAGTGTCATTGGTTT	10.011	30.2057	7.70889e-08	-1.59324
87	A1-T1 vs A2-T1	GATCAAAATATGAGTGTCATTGGTTT	23.0896	6.9879	9.46718e-09	1.72431
87	A1-T2 vs A2-T2	GATCAAAATATGAGTGTCATTGGTTT	30.6202	0	6.57879e-22	9.25834
88	B2-T0 vs A2-T0	GATCAAATAGCAGCCGGAAGAAGAGT	932.831	0	0	14.1874	chr08	4678159	PGSC0003DMG400005805	Photosystem I reaction center subunit	Chloroplast, photosynthesis		T0:A2<A1andB2		T1:A2<A1andB2		T2:A2<A1andB2
88	B2-T1 vs A2-T1	GATCAAATAGCAGCCGGAAGAAGAGT	2741.07	197.229	0	3.79679
88	B2-T2 vs A2-T2	GATCAAATAGCAGCCGGAAGAAGAGT	376.786	0	6.01097e-203	12.8795
88	A1-T0 vs A2-T0	GATCAAATAGCAGCCGGAAGAAGAGT	1187.18	0	0	14.5353
88	A1-T1 vs A2-T1	GATCAAATAGCAGCCGGAAGAAGAGT	513.512	196.327	1.97326e-119	1.38714
88	A1-T2 vs A2-T2	GATCAAATAGCAGCCGGAAGAAGAGT	403.783	0	7.7376e-282	12.9794
89	B2-T0 vs A2-T0	GATCAAATGTATCAAGAAATTAATTT	9.228	34.3444	1.12496e-10	-1.89598	chr09	9073720	PGSC0003DMG400020365	Conserved gene of unknown function	unknown	T0:A2>A1andB2		T1:A2>A1andB2
89	B2-T1 vs A2-T1	GATCAAATGTATCAAGAAATTAATTT	4.0912	25.4058	3.97988e-09	-2.63458
89	A1-T0 vs A2-T0	GATCAAATGTATCAAGAAATTAATTT	4.711	34.3549	3.74778e-16	-2.8664
89	A1-T1 vs A2-T1	GATCAAATGTATCAAGAAATTAATTT	6.9269	25.2896	1.48177e-10	-1.86827
89	A1-T2 vs A2-T2	GATCAAATGTATCAAGAAATTAATTT	12.45	27.6359	3.56879e-05	-1.1504
90	B2-T0 vs A2-T0	GATCAAATTATTTTTATTTATTTTTT	10.8329	33.8467	5.8267e-09	-1.6436	no match	none	none	none	unknown	T0:A2>A1andB2		T1:A2>A1andB2
90	B2-T1 vs A2-T1	GATCAAATTATTTTTATTTATTTTTT	2.7274	20.3915	3.60666e-08	-2.90235
90	A1-T0 vs A2-T0	GATCAAATTATTTTTATTTATTTTTT	0.5889	33.857	3.2796e-24	-5.84534
90	A1-T1 vs A2-T1	GATCAAATTATTTTTATTTATTTTTT	0	20.2982	1.01371e-23	-8.66521
90	A1-T2 vs A2-T2	GATCAAATTATTTTTATTTATTTTTT	0	56.5878	4.07871e-58	-10.1443
91	B2-T0 vs A2-T0	GATCAAGTTTTCTAAAAAAAAAAAAA	300.512	119.791	6.75901e-60	1.32691	no match	none	none	none	unknown		T0:A2<A1andB2			T2:A2>A1andB2
91	B2-T1 vs A2-T1	GATCAAGTTTTCTAAAAAAAAAAAAA	4.773	114.326	8.61124e-57	-4.58211
91	B2-T2 vs A2-T2	GATCAAGTTTTCTAAAAAAAAAAAAA	382.161	488.18	3.25553e-06	-0.353233
91	A1-T0 vs A2-T0	GATCAAGTTTTCTAAAAAAAAAAAAA	261.462	119.827	2.52692e-40	1.12565
91	A1-T1 vs A2-T1	GATCAAGTTTTCTAAAAAAAAAAAAA	227.201	113.803	1.30253e-32	0.997433
91	A1-T2 vs A2-T2	GATCAAGTTTTCTAAAAAAAAAAAAA	222.081	485.602	2.58571e-64	-1.12869
92	B2-T1 vs A2-T1	GATCAATAAGTTCATTGAAAAAAAAA	33.4111	84.9089	1.62606e-12	-1.34559	chr07	2871774	intergenic	none	unknown						T2:A2<A1andB2
92	B2-T2 vs A2-T2	GATCAATAAGTTCATTGAAAAAAAAA	823.984	668.546	1.59604e-07	0.301588
92	A1-T0 vs A2-T0	GATCAATAAGTTCATTGAAAAAAAAA	167.242	92.1109	2.96433e-17	0.860491
92	A1-T1 vs A2-T1	GATCAATAAGTTCATTGAAAAAAAAA	441.473	84.5204	1.77384e-213	2.38495
92	A1-T2 vs A2-T2	GATCAATAAGTTCATTGAAAAAAAAA	903.465	665.016	1.07514e-22	0.442079
93	B2-T0 vs A2-T0	GATCAATTCGAATTTCAAAAAAAAAA	111.94	47.2858	3.08633e-21	1.24324	no match	none	none	none	unknown		T0:A2<A1andB2			T2:A2>A1andB2
93	B2-T2 vs A2-T2	GATCAATTCGAATTTCAAAAAAAAAA	43.5373	114.658	1.58087e-13	-1.39702
93	A1-T0 vs A2-T0	GATCAATTCGAATTTCAAAAAAAAAA	142.509	47.3002	1.3366e-38	1.59113
93	A1-T1 vs A2-T1	GATCAATTCGAATTTCAAAAAAAAAA	103.672	15.6396	1.17122e-59	2.72875
93	A1-T2 vs A2-T2	GATCAATTCGAATTTCAAAAAAAAAA	39.3689	114.053	7.77366e-26	-1.53458
94	B2-T1 vs A2-T1	GATCAATTTTAAGTAGCAAGCTTTTG	6.1367	0	5.13074e-06	6.9394	chr09	11514321	PGSC0003DMG400022055	Aspartyl-tRNA synthetase	protein biosynthesis				T1:A2<A1andB2		T2:A2<A1andB2
94	B2-T2 vs A2-T2	GATCAATTTTAAGTAGCAAGCTTTTG	29.5624	0	1.20985e-16	9.20762
94	A1-T0 vs A2-T0	GATCAATTTTAAGTAGCAAGCTTTTG	5.8888	0	2.37735e-08	6.8799
94	A1-T1 vs A2-T1	GATCAATTTTAAGTAGCAAGCTTTTG	48.4881	0	7.68388e-54	9.92149
94	A1-T2 vs A2-T2	GATCAATTTTAAGTAGCAAGCTTTTG	46.0986	0	1.08787e-32	9.84858
95	B2-T0 vs A2-T0	GATCACCAATTAGAAAGAGCTCGGAA	9.228	0	1.7044e-12	7.52795	chr02	25334968	PGSC0003DMG400038648	Gene of unknown function	unknown		T0:A2<A1andB2		T1:A2<A1andB2		T2:A2<A1andB2
95	B2-T1 vs A2-T1	GATCACCAATTAGAAAGAGCTCGGAA	16.3646	2.34	4.12715e-08	2.80599
95	B2-T2 vs A2-T2	GATCACCAATTAGAAAGAGCTCGGAA	8.0625	0	4.155e-05	7.33315
95	A1-T0 vs A2-T0	GATCACCAATTAGAAAGAGCTCGGAA	25.3218	0	1.82196e-32	8.98424
95	A1-T1 vs A2-T1	GATCACCAATTAGAAAGAGCTCGGAA	15.0082	2.3293	1.18299e-09	2.68778
95	A1-T2 vs A2-T2	GATCACCAATTAGAAAGAGCTCGGAA	18.8432	0	1.05078e-13	8.5579
96	B2-T1 vs A2-T1	GATCACTCACTGGAAGTTAGATGTTA	14.319	3.0086	7.02065e-06	2.25078	no match	none	none	none	unknown				T1:A2<A1andB2		T2:A2<A1andB2
96	B2-T2 vs A2-T2	GATCACTCACTGGAAGTTAGATGTTA	21.4999	0	2.56255e-12	8.74819
96	A1-T0 vs A2-T0	GATCACTCACTGGAAGTTAGATGTTA	5.8888	0.4979	7.2535e-06	3.56405
96	A1-T1 vs A2-T1	GATCACTCACTGGAAGTTAGATGTTA	30.94	2.9948	8.41618e-23	3.36894
96	A1-T2 vs A2-T2	GATCACTCACTGGAAGTTAGATGTTA	23.8905	0	3.20468e-17	8.90029
97	B2-T0 vs A2-T0	GATCACTTCCGTTGATTCCGACGGCG	161.691	97.558	7.38978e-13	0.728905	chr03	44007364	PGSC0003DMG400005745	Calcium-binding allergen Ole e 8	Calcium binding
97	B2-T1 vs A2-T1	GATCACTTCCGTTGATTCCGACGGCG	315.701	94.269	1.42133e-69	1.7437
97	A1-T0 vs A2-T0	GATCACTTCCGTTGATTCCGACGGCG	1.7666	97.5878	6.83553e-68	-5.78762
97	A1-T1 vs A2-T1	GATCACTTCCGTTGATTCCGACGGCG	0	93.8376	5.73352e-107	-10.874
97	A1-T2 vs A2-T2	GATCACTTCCGTTGATTCCGACGGCG	0	193.451	2.23357e-196	-11.9178
98	B2-T0 vs A2-T0	GATCAGAGTTTACTATCTAGTGATAG	0	19.7439	1.64308e-15	-8.62526	chr09	45168696	PGSC0003DMG400031832	Hexose transporter	sugar transport, carbohydrate metabolism	T0:A2>A1andB2				T2:A2>A1andB2
98	B2-T1 vs A2-T1	GATCAGAGTTTACTATCTAGTGATAG	0.6819	15.3772	2.17074e-08	-4.49518
98	B2-T2 vs A2-T2	GATCAGAGTTTACTATCTAGTGATAG	0	66.149	1.39527e-32	-10.3696
98	A1-T0 vs A2-T0	GATCAGAGTTTACTATCTAGTGATAG	7.0666	19.7499	4.22934e-05	-1.48277
98	A1-T2 vs A2-T2	GATCAGAGTTTACTATCTAGTGATAG	0	65.7998	2.01585e-67	-10.3619
99	B2-T0 vs A2-T0	GATCAGATGATACTTTTGGTATTATA	10.0304	28.5374	5.14425e-07	-1.50847	no match	none	none	none	unknown	T0:A2>A1andB2		T1:A2>A1andB2
99	B2-T1 vs A2-T1	GATCAGATGATACTTTTGGTATTATA	9.546	40.783	4.4293e-11	-2.095
99	A1-T0 vs A2-T0	GATCAGATGATACTTTTGGTATTATA	0	28.5461	3.46574e-22	-9.15715
99	A1-T1 vs A2-T1	GATCAGATGATACTTTTGGTATTATA	0	40.5964	1.06684e-46	-9.66521
99	A1-T2 vs A2-T2	GATCAGATGATACTTTTGGTATTATA	0	28.5132	9.37261e-30	-9.15549
100	B2-T0 vs A2-T0	GATCAGATTGTGTTGTTTTCAAAGCA	10.4317	1.6592	3.85153e-07	2.65245	chr07	4121682	PGSC0003DMG400030892	Calmodulin	Calcium binding (other)		T0:A2<A1andB2			T2:A2>A1andB2
100	B2-T1 vs A2-T1	GATCAGATTGTGTTGTTTTCAAAGCA	5.4549	22.3972	2.01724e-06	-2.0377
100	B2-T2 vs A2-T2	GATCAGATTGTGTTGTTTTCAAAGCA	0	33.5155	7.66003e-17	-9.38869
100	A1-T0 vs A2-T0	GATCAGATTGTGTTGTTTTCAAAGCA	11.1887	1.6597	7.74667e-08	2.75309
100	A1-T2 vs A2-T2	GATCAGATTGTGTTGTTTTCAAAGCA	15.8148	33.3386	1.78205e-05	-1.07591
101	B2-T1 vs A2-T1	GATCAGCTATATGAATCTTCGTTTCG	15.6828	63.8488	5.10943e-16	-2.02548	no match	none	none	none	unknown			T1:A2>A1andB2		T2:A2>A1andB2
101	B2-T2 vs A2-T2	GATCAGCTATATGAATCTTCGTTTCG	13.4374	37.0435	1.64395e-05	-1.46296
101	A1-T0 vs A2-T0	GATCAGCTATATGAATCTTCGTTTCG	0	26.8864	6.28068e-21	-9.07073
101	A1-T1 vs A2-T1	GATCAGCTATATGAATCTTCGTTTCG	0	63.5567	1.08843e-72	-10.3119
101	A1-T2 vs A2-T2	GATCAGCTATATGAATCTTCGTTTCG	0	36.8479	3.56524e-38	-9.52544
102	B2-T0 vs A2-T0	GATCAGCTGAAGTTCTTCTCTATGTA	4.8146	0	5.11275e-07	6.58935	chr11	41020621	PGSC0003DMG400027383	Cytoplasmic ribosomal protein S13	protein biosynthesis				T1:A2<A1andB2		T2:A2<A1andB2
102	B2-T1 vs A2-T1	GATCAGCTGAAGTTCTTCTCTATGTA	5.4549	0	1.89145e-05	6.76947
102	B2-T2 vs A2-T2	GATCAGCTGAAGTTCTTCTCTATGTA	9.1375	0	1.10098e-05	7.51372
102	A1-T1 vs A2-T1	GATCAGCTGAAGTTCTTCTCTATGTA	11.5448	0	2.32092e-13	7.8511
102	A1-T2 vs A2-T2	GATCAGCTGAAGTTCTTCTCTATGTA	8.0757	0	3.32456e-06	7.33551
103	B2-T0 vs A2-T0	GATCAGGCATCTAAAAAAAAAAAAAA	111.538	65.7023	5.1009e-10	0.763525	no match	none	none	none	unknown		T0:A2<A1andB2			T2:A2>A1andB2
103	B2-T1 vs A2-T1	GATCAGGCATCTAAAAAAAAAAAAAA	0.6819	27.0773	3.76333e-15	-5.31146
103	B2-T2 vs A2-T2	GATCAGGCATCTAAAAAAAAAAAAAA	28.4874	87.7577	6.11063e-13	-1.6232
103	A1-T0 vs A2-T0	GATCAGGCATCTAAAAAAAAAAAAAA	142.509	65.7224	1.72144e-22	1.11659
103	A1-T1 vs A2-T1	GATCAGGCATCTAAAAAAAAAAAAAA	62.111	26.9533	4.85282e-13	1.20438
103	A1-T2 vs A2-T2	GATCAGGCATCTAAAAAAAAAAAAAA	29.9473	87.2944	2.48683e-20	-1.54346
104	B2-T0 vs A2-T0	GATCAGTTCTAATGAAAAAAAAAAAA	151.66	69.0206	1.8202e-24	1.13574	no match	none	none	none	unknown		T0:A2<A1andB2			T2:A2>A1andB2
104	B2-T2 vs A2-T2	GATCAGTTCTAATGAAAAAAAAAAAA	31.7124	93.9316	3.81287e-13	-1.56657
104	A1-T0 vs A2-T0	GATCAGTTCTAATGAAAAAAAAAAAA	159.586	69.0417	2.77291e-28	1.2088
104	A1-T1 vs A2-T1	GATCAGTTCTAATGAAAAAAAAAAAA	63.2654	25.2896	4.15563e-15	1.32288
104	A1-T2 vs A2-T2	GATCAGTTCTAATGAAAAAAAAAAAA	30.9567	93.4357	1.19186e-22	-1.59372
105	B2-T0 vs A2-T0	GATCAGTTCTTAGGTTTTGTGTGACG	69.8119	43.6356	9.26037e-06	0.677965	no match	none	none	none	unknown			T1:A2>A1andB2
105	B2-T1 vs A2-T1	GATCAGTTCTTAGGTTTTGTGTGACG	25.2288	68.5289	2.60256e-11	-1.44164
105	A1-T0 vs A2-T0	GATCAGTTCTTAGGTTTTGTGTGACG	0	43.649	1.23049e-33	-9.7698
105	A1-T1 vs A2-T1	GATCAGTTCTTAGGTTTTGTGTGACG	0	68.2153	5.797e-78	-10.414
105	A1-T2 vs A2-T2	GATCAGTTCTTAGGTTTTGTGTGACG	0	29.3906	1.21778e-30	-9.19921
106	B2-T0 vs A2-T0	GATCAGTTTGTTTCCTCATCAAGTGT	97.0947	151.149	4.14637e-09	-0.638503	chr10	3142188	PGSC0003DMG402010558	Ribosomal protein L11	protein biosynthesis	T0:A2>A1andB2		T1:A2>A1andB2			T2:A2<A1andB2
106	B2-T1 vs A2-T1	GATCAGTTTGTTTCCTCATCAAGTGT	96.1421	199.569	2.43158e-19	-1.05365
106	B2-T2 vs A2-T2	GATCAGTTTGTTTCCTCATCAAGTGT	158.562	103.192	7.4365e-06	0.619707
106	A1-T0 vs A2-T0	GATCAGTTTGTTTCCTCATCAAGTGT	85.3875	151.195	2.49289e-13	-0.82431
106	A1-T1 vs A2-T1	GATCAGTTTGTTTCCTCATCAAGTGT	121.451	198.656	6.83386e-17	-0.709897
106	A1-T2 vs A2-T2	GATCAGTTTGTTTCCTCATCAAGTGT	155.793	102.648	8.58476e-08	0.60193
107	B2-T1 vs A2-T1	GATCATAGCAGGCGCTGTTGCAATTG	3.4093	57.1631	4.72537e-27	-4.06754	no match	none	none	none	unknown
107	B2-T2 vs A2-T2	GATCATAGCAGGCGCTGTTGCAATTG	0.5375	181.689	1.65394e-86	-8.401
107	A1-T0 vs A2-T0	GATCATAGCAGGCGCTGTTGCAATTG	249.685	103.397	7.20673e-47	1.27192
107	A1-T1 vs A2-T1	GATCATAGCAGGCGCTGTTGCAATTG	188.411	56.9015	2.99243e-61	1.72734
107	A1-T2 vs A2-T2	GATCATAGCAGGCGCTGTTGCAATTG	374.173	180.73	1.96952e-40	1.04987
108	B2-T0 vs A2-T0	GATCATCCATTAAAAAAAAAAAAAAA	26.4804	9.4572	9.14741e-08	1.48545	no match	none	none	none	unknown		T0:A2<A1andB2			T2:A2>A1andB2
108	B2-T2 vs A2-T2	GATCATCCATTAAAAAAAAAAAAAAA	38.6998	74.0869	1.63064e-05	-0.936892
108	A1-T0 vs A2-T0	GATCATCCATTAAAAAAAAAAAAAAA	46.5215	9.46	2.66998e-22	2.29798
108	A1-T1 vs A2-T1	GATCATCCATTAAAAAAAAAAAAAAA	0	4.6586	5.13016e-06	-6.54183
108	A1-T2 vs A2-T2	GATCATCCATTAAAAAAAAAAAAAAA	42.7337	73.6957	1.19959e-06	-0.786206
109	B2-T0 vs A2-T0	GATCATTGCAGCTCAAAAAAAAAAAA	33.7023	10.6186	4.90096e-11	1.66626	chr02	19689437	intergenic	none	unknown		T0:A2<A1andB2			T2:A2>A1andB2
109	B2-T2 vs A2-T2	GATCATTGCAGCTCAAAAAAAAAAAA	4.3	21.1677	1.22332e-05	-2.29946
109	A1-T0 vs A2-T0	GATCATTGCAGCTCAAAAAAAAAAAA	35.9216	10.6218	1.62725e-12	1.75783
109	A1-T1 vs A2-T1	GATCATTGCAGCTCAAAAAAAAAAAA	22.3969	1.6638	2.69905e-18	3.75076
109	A1-T2 vs A2-T2	GATCATTGCAGCTCAAAAAAAAAAAA	6.3932	21.0559	7.70753e-07	-1.71961
110	B2-T0 vs A2-T0	GATCATTGCTTCATTAAGAAGCCTTC	22.8694	0	2.00634e-29	8.83728	no match	none	none	none	unknown		T0:A2<A1andB2		T1:A2<A1andB2
110	B2-T1 vs A2-T1	GATCATTGCTTCATTAAGAAGCCTTC	45.6846	0	7.02309e-39	9.83556
110	B2-T2 vs A2-T2	GATCATTGCTTCATTAAGAAGCCTTC	29.5624	0	1.20985e-16	9.20762
110	A1-T0 vs A2-T0	GATCATTGCTTCATTAAGAAGCCTTC	10.011	0	1.82252e-13	7.64544
110	A1-T1 vs A2-T1	GATCATTGCTTCATTAAGAAGCCTTC	23.7823	0	9.04969e-27	8.89374
111	B2-T0 vs A2-T0	GATCATTGGTGTAAAAAAAAAAAAAA	302.117	112.325	1.73984e-67	1.42743	no match	none	none	none	unknown		T0:A2<A1andB2
111	B2-T1 vs A2-T1	GATCATTGGTGTAAAAAAAAAAAAAA	10.9097	65.8546	1.85957e-21	-2.59367
111	A1-T0 vs A2-T0	GATCATTGGTGTAAAAAAAAAAAAAA	371.583	112.359	3.27212e-110	1.72557
111	A1-T1 vs A2-T1	GATCATTGGTGTAAAAAAAAAAAAAA	347.267	65.5532	5.1708e-170	2.40531
111	A1-T2 vs A2-T2	GATCATTGGTGTAAAAAAAAAAAAAA	225.109	447	6.32033e-48	-0.989649
112	B2-T0 vs A2-T0	GATCATTTGATTGAAAAAAAAAAAAA	186.566	81.6302	4.49654e-32	1.19251	no match	none	none	none	unknown		T0:A2<A1andB2
112	B2-T1 vs A2-T1	GATCATTTGATTGAAAAAAAAAAAAA	8.1823	38.1087	4.39518e-11	-2.21954
112	A1-T0 vs A2-T0	GATCATTTGATTGAAAAAAAAAAAAA	220.241	81.6551	6.19099e-50	1.43147
112	A1-T1 vs A2-T1	GATCATTTGATTGAAAAAAAAAAAAA	273.15	37.9343	1.67157e-161	2.84812
112	A1-T2 vs A2-T2	GATCATTTGATTGAAAAAAAAAAAAA	138.969	243.898	1.37964e-19	-0.811517
113	B2-T0 vs A2-T0	GATCCAAATTTAATGGAAATCTGTTT	58.979	86.9395	7.70643e-05	-0.55981	no match	none	none	none	unknown	T0:A2>A1andB2					T2:A2<A1andB2
113	B2-T1 vs A2-T1	GATCCAAATTTAATGGAAATCTGTTT	114.552	319.244	3.30632e-49	-1.47865
113	B2-T2 vs A2-T2	GATCCAAATTTAATGGAAATCTGTTT	334.861	230.199	8.61709e-09	0.540683
113	A1-T0 vs A2-T0	GATCCAAATTTAATGGAAATCTGTTT	55.9435	86.966	9.39432e-06	-0.636479
113	A1-T2 vs A2-T2	GATCCAAATTTAATGGAAATCTGTTT	332.112	228.983	1.52432e-12	0.536427
114	B2-T0 vs A2-T0	GATCCAAGTTTTCTAAAAAAAAAAAA	1030.73	194.286	0	2.40741	no match	none	none	none	unknown		T0:A2<A1andB2
114	B2-T1 vs A2-T1	GATCCAAGTTTTCTAAAAAAAAAAAA	6.1367	142.072	7.33556e-70	-4.53301
114	B2-T2 vs A2-T2	GATCCAAGTTTTCTAAAAAAAAAAAA	1138.42	855.969	1.58696e-16	0.411403
114	A1-T0 vs A2-T0	GATCCAAGTTTTCTAAAAAAAAAAAA	307.395	194.346	1.43286e-19	0.661469
114	A1-T1 vs A2-T1	GATCCAAGTTTTCTAAAAAAAAAAAA	784.353	141.422	0	2.4715
114	A1-T2 vs A2-T2	GATCCAAGTTTTCTAAAAAAAAAAAA	267.843	851.449	2.85207e-205	-1.66853
115	B2-T0 vs A2-T0	GATCCAGAATGAAATGTACTTGCTGA	3.611	0	1.59369e-05	6.17431	chr09	40287407	PGSC0003DMG400019363	Ribosome-recycling factor, chloroplastic	Chloroplast, protein biosynthesis		T0:A2<A1andB2		T1:A2<A1andB2
115	B2-T1 vs A2-T1	GATCCAGAATGAAATGTACTTGCTGA	9.546	0	7.5354e-09	7.57683
115	A1-T0 vs A2-T0	GATCCAGAATGAAATGTACTTGCTGA	14.722	0	2.59703e-19	8.20183
115	A1-T1 vs A2-T1	GATCCAGAATGAAATGTACTTGCTGA	22.6278	0	1.66585e-25	8.82195
115	A1-T2 vs A2-T2	GATCCAGAATGAAATGTACTTGCTGA	10.0946	0	1.3045e-07	7.65744
116	B2-T1 vs A2-T1	GATCCCTTTTGGATAAAAAAAAAAAA	6.8186	0.3343	1.85421e-05	4.35031	no match	none	none	none	unknown				T1:A2<A1andB2		T2:A2<A1andB2
116	B2-T2 vs A2-T2	GATCCCTTTTGGATAAAAAAAAAAAA	170.924	0	1.71631e-92	11.7391
116	A1-T0 vs A2-T0	GATCCCTTTTGGATAAAAAAAAAAAA	109.532	33.691	3.87273e-33	1.70091
116	A1-T1 vs A2-T1	GATCCCTTTTGGATAAAAAAAAAAAA	30.0164	0.3328	1.48382e-31	6.49514
116	A1-T2 vs A2-T2	GATCCCTTTTGGATAAAAAAAAAAAA	103.638	0	9.06299e-73	11.0173
117	B2-T0 vs A2-T0	GATCCTATTAAATTTTAAAAAAAAAA	1130.23	362.026	5.59154e-307	1.64245	no match	none	none	none	unknown		T0:A2<A1andB2			T2:A2>A1andB2
117	B2-T2 vs A2-T2	GATCCTATTAAATTTTAAAAAAAAAA	410.648	874.049	1.13313e-63	-1.08981
117	A1-T0 vs A2-T0	GATCCTATTAAATTTTAAAAAAAAAA	637.168	362.137	1.64959e-55	0.815137
117	A1-T1 vs A2-T1	GATCCTATTAAATTTTAAAAAAAAAA	448.861	88.8462	7.50821e-212	2.33689
117	A1-T2 vs A2-T2	GATCCTATTAAATTTTAAAAAAAAAA	148.054	869.434	0	-2.55395
118	B2-T0 vs A2-T0	GATCCTATTAAATTTTTCTCTCCTAA	255.576	489.117	1.02984e-48	-0.93643	chr06	36585808	PGSC0003DMG400011816	photosystem I reaction centre PSI-D subunit	Chloroplast, photosynthesis				T1:A2<A1andB2	T2:A2>A1andB2
118	B2-T1 vs A2-T1	GATCCTATTAAATTTTTCTCTCCTAA	38.866	5.3486	1.16468e-17	2.86128
118	B2-T2 vs A2-T2	GATCCTATTAAATTTTTCTCTCCTAA	119.324	229.317	1.9995e-14	-0.942452
118	A1-T1 vs A2-T1	GATCCTATTAAATTTTTCTCTCCTAA	512.127	5.3241	0	6.58781
118	A1-T2 vs A2-T2	GATCCTATTAAATTTTTCTCTCCTAA	166.224	228.106	1.98123e-07	-0.456574
119	B2-T0 vs A2-T0	GATCCTGCTGCCCGTAATCGTATGCC	604.635	0.1659	0	11.8314	no match	none	none	none	unknown		T0:A2<A1andB2	T1:A2>A1andB2
119	B2-T1 vs A2-T1	GATCCTGCTGCCCGTAATCGTATGCC	21.1376	2402.86	0	-6.82879
119	B2-T2 vs A2-T2	GATCCTGCTGCCCGTAATCGTATGCC	793.884	0	0	13.9547
119	A1-T0 vs A2-T0	GATCCTGCTGCCCGTAATCGTATGCC	4.711	0.166	6.71397e-06	4.82709
119	A1-T1 vs A2-T1	GATCCTGCTGCCCGTAATCGTATGCC	0	2391.86	0	-15.5458
120	B2-T0 vs A2-T0	GATCCTGCTGGAAAAACTGCTGGGAT	29.6901	3.1524	1.20173e-21	3.23547	no match	none	none	none	unknown			T1:A2>A1andB2
120	B2-T1 vs A2-T1	GATCCTGCTGGAAAAACTGCTGGGAT	0.6819	21.0601	1.17606e-11	-4.94889
120	B2-T2 vs A2-T2	GATCCTGCTGGAAAAACTGCTGGGAT	48.9123	4.4099	4.2545e-18	3.47137
120	A1-T1 vs A2-T1	GATCCTGCTGGAAAAACTGCTGGGAT	6.696	20.9637	9.53659e-08	-1.64653
120	A1-T2 vs A2-T2	GATCCTGCTGGAAAAACTGCTGGGAT	0	4.3867	2.21251e-05	-6.45505
121	B2-T0 vs A2-T0	GATCCTGCTGGTAAAAAAAAAAAAAA	119.162	342.283	1.05261e-70	-1.52227	no match	none	none	none	unknown	T0:A2>A1andB2				T2:A2>A1andB2
121	B2-T2 vs A2-T2	GATCCTGCTGGTAAAAAAAAAAAAAA	0	2294.93	0	-15.4862
121	A1-T0 vs A2-T0	GATCCTGCTGGTAAAAAAAAAAAAAA	2.9444	342.387	8.29167e-247	-6.86151
121	A1-T1 vs A2-T1	GATCCTGCTGGTAAAAAAAAAAAAAA	1651.6	0	0	15.0116
121	A1-T2 vs A2-T2	GATCCTGCTGGTAAAAAAAAAAAAAA	19.8527	2282.81	0	-6.84534
122	B2-T0 vs A2-T0	GATCCTGCTGGTAAAAAAACTGCTGG	2.0061	10.7845	4.77162e-05	-2.4265	no match	none	none	none	unknown	T0:A2>A1andB2				T2:A2>A1andB2
122	B2-T2 vs A2-T2	GATCCTGCTGGTAAAAAAACTGCTGG	0	23.3727	5.97392e-12	-8.86868
122	A1-T0 vs A2-T0	GATCCTGCTGGTAAAAAAACTGCTGG	0	10.7878	1.00612e-08	-7.75325
122	A1-T1 vs A2-T1	GATCCTGCTGGTAAAAAAACTGCTGG	22.8587	1.9965	8.94344e-18	3.51717
122	A1-T2 vs A2-T2	GATCCTGCTGGTAAAAAAACTGCTGG	0	23.2493	1.9481e-24	-8.86104
123	B2-T0 vs A2-T0	GATCCTGCTGGTCCGAAAAAAAAAAA	2.8085	97.0603	2.09285e-64	-5.111	no match	none	none	none	unknown	T0:A2>A1andB2				T2:A2>A1andB2
123	B2-T2 vs A2-T2	GATCCTGCTGGTCCGAAAAAAAAAAA	0.5375	848.472	0	-10.6244
123	A1-T0 vs A2-T0	GATCCTGCTGGTCCGAAAAAAAAAAA	0.5889	97.0899	1.29314e-71	-7.3652
123	A1-T1 vs A2-T1	GATCCTGCTGGTCCGAAAAAAAAAAA	384.903	0	0	12.9103
123	A1-T2 vs A2-T2	GATCCTGCTGGTCCGAAAAAAAAAAA	1.0095	843.992	0	-9.7075
124	B2-T0 vs A2-T0	GATCCTGCTGGTCCGAAAAAAAACTG	0.4012	10.9504	8.35005e-08	-4.77045	no match	none	none	none	unknown	T0:A2>A1andB2				T2:A2>A1andB2
124	B2-T2 vs A2-T2	GATCCTGCTGGTCCGAAAAAAAACTG	0	13.2298	4.65896e-07	-8.04765
124	A1-T0 vs A2-T0	GATCCTGCTGGTCCGAAAAAAAACTG	0	10.9537	7.5306e-09	-7.77528
124	A1-T1 vs A2-T1	GATCCTGCTGGTCCGAAAAAAAACTG	16.8554	0	3.52086e-19	8.39707
124	A1-T2 vs A2-T2	GATCCTGCTGGTCCGAAAAAAAACTG	0	13.16	3.03366e-14	-8.04001
125	B2-T0 vs A2-T0	GATCCTGCTGGTCCGACTAAAAAAAA	8.0244	374.636	1.74822e-253	-5.54496	no match	none	none	none	unknown	T0:A2>A1andB2				T2:A2>A1andB2
125	B2-T2 vs A2-T2	GATCCTGCTGGTCCGACTAAAAAAAA	2.15	477.155	2.72053e-223	-7.79398
125	A1-T0 vs A2-T0	GATCCTGCTGGTCCGACTAAAAAAAA	0.5889	374.75	2.01498e-281	-9.31374
125	A1-T1 vs A2-T1	GATCCTGCTGGTCCGACTAAAAAAAA	197.647	0	2.80066e-217	11.9487
125	A1-T2 vs A2-T2	GATCCTGCTGGTCCGACTAAAAAAAA	1.3459	474.636	0	-8.46206
126	B2-T0 vs A2-T0	GATCCTGCTGGTCGGACCAGCAGGAT	0.4012	11.78	2.07394e-08	-4.87581	no match	none	none	none	unknown	T0:A2>A1andB2				T2:A2>A1andB2
126	B2-T2 vs A2-T2	GATCCTGCTGGTCGGACCAGCAGGAT	0	19.8447	3.00493e-10	-8.63261
126	A1-T0 vs A2-T0	GATCCTGCTGGTCGGACCAGCAGGAT	0	11.7836	1.76899e-09	-7.88063
126	A1-T1 vs A2-T1	GATCCTGCTGGTCGGACCAGCAGGAT	4.1561	0	2.89518e-05	6.37717
126	A1-T2 vs A2-T2	GATCCTGCTGGTCGGACCAGCAGGAT	0	19.7399	6.83563e-21	-8.62497
127	B2-T0 vs A2-T0	GATCGAATTATTTTTATTTATTTTTT	3.2097	0	5.01558e-05	6.00439	chr05	2524115	PGSC0003DMG400014558	Conserved gene of unknown function	unknown		T0:A2<A1andB2				T2:A2<A1andB2
127	B2-T2 vs A2-T2	GATCGAATTATTTTTATTTATTTTTT	15.5874	0	3.8109e-09	8.28424
127	A1-T0 vs A2-T0	GATCGAATTATTTTTATTTATTTTTT	21.7885	0	4.41758e-28	8.76743
127	A1-T1 vs A2-T1	GATCGAATTATTTTTATTTATTTTTT	19.6261	0	3.24073e-22	8.61663
127	A1-T2 vs A2-T2	GATCGAATTATTTTTATTTATTTTTT	75.7094	0	2.57614e-53	10.5643
128	B2-T0 vs A2-T0	GATCGAGAATTCGTGGATACAGTGTG	24.4743	160.772	2.33515e-67	-2.71567	chr03	37794781	PGSC0003DMG400018146	Pectinesterase	cell wall	T0:A2>A1andB2		T1:A2>A1andB2
128	B2-T1 vs A2-T1	GATCGAGAATTCGTGGATACAGTGTG	81.8231	172.158	2.43461e-17	-1.07315
128	A1-T0 vs A2-T0	GATCGAGAATTCGTGGATACAGTGTG	28.2662	160.821	3.59333e-62	-2.5083
128	A1-T1 vs A2-T1	GATCGAGAATTCGTGGATACAGTGTG	0	171.37	9.78823e-195	-11.7429
128	A1-T2 vs A2-T2	GATCGAGAATTCGTGGATACAGTGTG	0	103.086	4.33567e-105	-11.0096
129	B2-T0 vs A2-T0	GATCGCAAAATTGATACAAACCTGGG	13.2402	3.982	1.88e-05	1.73337	no match	none	none	none	unknown		T0:A2<A1andB2				T2:A2<A1andB2
129	B2-T2 vs A2-T2	GATCGCAAAATTGATACAAACCTGGG	17.1999	2.205	2.41207e-06	2.96357
129	A1-T0 vs A2-T0	GATCGCAAAATTGATACAAACCTGGG	16.4886	3.9832	7.75252e-08	2.04948
129	A1-T1 vs A2-T1	GATCGCAAAATTGATACAAACCTGGG	10.1594	2.3293	1.44406e-05	2.12485
129	A1-T2 vs A2-T2	GATCGCAAAATTGATACAAACCTGGG	17.8338	2.1933	1.46121e-08	3.02342
130	B2-T1 vs A2-T1	GATCGCCAAAGCTGAAATAAATAACA	167.055	237.01	1.89154e-07	-0.504618	no match	none	none	none	unknown					T2:A2>A1andB2
130	B2-T2 vs A2-T2	GATCGCCAAAGCTGAAATAAATAACA	578.885	1068.97	1.68623e-55	-0.884871
130	A1-T0 vs A2-T0	GATCGCCAAAGCTGAAATAAATAACA	20.6108	4.647	5.74259e-10	2.14902
130	A1-T1 vs A2-T1	GATCGCCAAAGCTGAAATAAATAACA	929.817	235.925	0	1.97862
130	A1-T2 vs A2-T2	GATCGCCAAAGCTGAAATAAATAACA	765.169	1063.32	3.27786e-31	-0.474731
131	B2-T0 vs A2-T0	GATCGGTTACGTTCGTTTATGAAATT	12.839	41.3128	5.33054e-11	-1.68606	chr10	42859527	intergenic	none	unknown	T0:A2>A1andB2				T2:A2>A1andB2
131	B2-T2 vs A2-T2	GATCGGTTACGTTCGTTTATGAAATT	11.8249	33.0745	3.98437e-05	-1.48389
131	A1-T0 vs A2-T0	GATCGGTTACGTTCGTTTATGAAATT	0	41.3254	7.10515e-32	-9.69089
131	A1-T1 vs A2-T1	GATCGGTTACGTTCGTTTATGAAATT	0	17.9689	4.3925e-21	-8.48936
131	A1-T2 vs A2-T2	GATCGGTTACGTTCGTTTATGAAATT	0	32.8999	3.47058e-34	-9.36194
132	B2-T1 vs A2-T1	GATCTAAGTAGAGCAGCCAGGGTCCA	109.779	57.1631	2.07127e-10	0.94145	chr07	51718478	not annotated	none	unknown				T1:A2<A1andB2		T2:A2<A1andB2
132	B2-T2 vs A2-T2	GATCTAAGTAGAGCAGCCAGGGTCCA	75.2496	41.4534	3.88528e-05	0.860194
132	A1-T0 vs A2-T0	GATCTAAGTAGAGCAGCCAGGGTCCA	76.5543	38.836	1.46679e-10	0.979091
132	A1-T1 vs A2-T1	GATCTAAGTAGAGCAGCCAGGGTCCA	117.295	56.9015	7.77529e-19	1.0436
132	A1-T2 vs A2-T2	GATCTAAGTAGAGCAGCCAGGGTCCA	94.8891	41.2345	1.10888e-13	1.20239
133	B2-T0 vs A2-T0	GATCTAGTACAATTGCAATTGTGACT	62.9912	99.549	9.58719e-07	-0.660257	chr01	1263322	not annotated	none	unknown	T0:A2>A1andB2		T1:A2>A1andB2		T2:A2>A1andB2
133	B2-T1 vs A2-T1	GATCTAGTACAATTGCAATTGTGACT	134.326	261.078	1.50519e-21	-0.958741
133	B2-T2 vs A2-T2	GATCTAGTACAATTGCAATTGTGACT	135.987	201.093	4.45063e-06	-0.564396
133	A1-T0 vs A2-T0	GATCTAGTACAATTGCAATTGTGACT	35.3328	99.5794	3.944e-21	-1.49484
133	A1-T1 vs A2-T1	GATCTAGTACAATTGCAATTGTGACT	140.846	259.884	8.17915e-31	-0.883742
133	A1-T2 vs A2-T2	GATCTAGTACAATTGCAATTGTGACT	132.912	200.031	7.03761e-10	-0.589755
134	B2-T0 vs A2-T0	GATCTAGTATTACGAAAGACGTTGTG	12.0365	2.6546	1.55585e-06	2.18083	chr07	47019590	PGSC0003DMG400020434	Ribosomal protein L11	protein biosynthesis		T0:A2<A1andB2				T2:A2<A1andB2
134	B2-T2 vs A2-T2	GATCTAGTATTACGAAAGACGTTGTG	17.7374	0	2.67574e-10	8.47065
134	A1-T0 vs A2-T0	GATCTAGTATTACGAAAGACGTTGTG	20.6108	2.6554	3.43935e-14	2.95637
134	A1-T1 vs A2-T1	GATCTAGTATTACGAAAGACGTTGTG	23.3205	2.6621	1.8366e-16	3.13098
134	A1-T2 vs A2-T2	GATCTAGTATTACGAAAGACGTTGTG	22.8811	0	1.61782e-16	8.83801
135	B2-T0 vs A2-T0	GATCTATACTTCTATTAAGATTGGTG	16.8511	56.7429	2.4947e-15	-1.75159	chr04	61802471	not annotated	none	unknown	T0:A2>A1andB2				T2:A2>A1andB2
135	B2-T1 vs A2-T1	GATCTATACTTCTATTAAGATTGGTG	5.4549	28.4144	3.613e-09	-2.38101
135	B2-T2 vs A2-T2	GATCTATACTTCTATTAAGATTGGTG	17.1999	64.3851	6.44413e-12	-1.90432
135	A1-T0 vs A2-T0	GATCTATACTTCTATTAAGATTGGTG	5.8888	56.7602	5.44001e-29	-3.26884
135	A1-T2 vs A2-T2	GATCTATACTTCTATTAAGATTGGTG	22.2081	64.0451	3.92667e-15	-1.528
136	B2-T0 vs A2-T0	GATCTATAGGAAACAATTTCTCTATA	5.2158	33.0171	1.436e-14	-2.66224	no match	none	none	none	unknown	T0:A2>A1andB2		T1:A2>A1andB2
136	B2-T1 vs A2-T1	GATCTATAGGAAACAATTTCTCTATA	21.8195	75.8832	2.51306e-16	-1.79816
136	B2-T2 vs A2-T2	GATCTATAGGAAACAATTTCTCTATA	49.4498	23.8137	7.69513e-05	1.05417
136	A1-T0 vs A2-T0	GATCTATAGGAAACAATTTCTCTATA	12.9553	33.0272	5.88048e-07	-1.35011
136	A1-T1 vs A2-T1	GATCTATAGGAAACAATTTCTCTATA	37.636	75.5359	4.34714e-12	-1.00505
137	B2-T0 vs A2-T0	GATCTATCGGCACTTAGTAGGCGTTT	47.7449	226.308	6.2051e-77	-2.24487	chr10	43355238	PGSC0003DMG400007201	Photosystem II core complex proteins psbY, chloroplast	Chloroplast, photosynthesis	T0:A2>A1andB2				T2:A2>A1andB2
137	B2-T1 vs A2-T1	GATCTATCGGCACTTAGTAGGCGTTT	216.831	65.8546	2.0938e-47	1.71922
137	B2-T2 vs A2-T2	GATCTATCGGCACTTAGTAGGCGTTT	68.2622	127.888	3.41536e-08	-0.905724
137	A1-T0 vs A2-T0	GATCTATCGGCACTTAGTAGGCGTTT	4.711	226.377	4.01376e-154	-5.58654
137	A1-T1 vs A2-T1	GATCTATCGGCACTTAGTAGGCGTTT	0	65.5532	5.97981e-75	-10.3565
137	A1-T2 vs A2-T2	GATCTATCGGCACTTAGTAGGCGTTT	0	127.213	1.83667e-129	-11.313
138	B2-T0 vs A2-T0	GATCTATCTTTCTCCTAAAAAAAAAA	185.363	25.2191	2.33457e-110	2.87776	chr08	14012377	PGSC0003DMG400037847	Conserved gene of unknown function	unknown		T0:A2<A1andB2				T2:A2<A1andB2
138	B2-T2 vs A2-T2	GATCTATCTTTCTCCTAAAAAAAAAA	497.185	80.2608	1.03364e-128	2.63102
138	A1-T0 vs A2-T0	GATCTATCTTTCTCCTAAAAAAAAAA	67.7211	25.2268	1.92755e-16	1.42465
138	A1-T1 vs A2-T1	GATCTATCTTTCTCCTAAAAAAAAAA	182.638	18.3017	8.50194e-126	3.31895
138	A1-T2 vs A2-T2	GATCTATCTTTCTCCTAAAAAAAAAA	170.935	79.8371	1.27356e-20	1.09832
139	B2-T1 vs A2-T1	GATCTATGCTTCTAAAAAAAAAAAAA	0.6819	17.7172	9.93263e-10	-4.69953	no match	none	none	none	unknown
139	B2-T2 vs A2-T2	GATCTATGCTTCTAAAAAAAAAAAAA	163.937	112.894	6.03243e-05	0.538166
139	A1-T0 vs A2-T0	GATCTATGCTTCTAAAAAAAAAAAAA	75.9654	30.0398	1.18199e-16	1.33847
139	A1-T1 vs A2-T1	GATCTATGCTTCTAAAAAAAAAAAAA	78.5046	17.6361	5.94809e-35	2.15424
139	A1-T2 vs A2-T2	GATCTATGCTTCTAAAAAAAAAAAAA	70.9986	112.298	2.85295e-07	-0.661474
140	B2-T0 vs A2-T0	GATCTCATAACTCTAAGTATATTGAG	8.4256	231.617	2.34011e-147	-4.78082	chr05	39543874	PGSC0003DMG400033882	Acidic endochitinase	Pathogenesis, biotic stress, defense	T0:A2>A1andB2				T2:A2>A1andB2
140	B2-T1 vs A2-T1	GATCTCATAACTCTAAGTATATTGAG	10.9097	65.5203	2.70176e-21	-2.58632
140	B2-T2 vs A2-T2	GATCTCATAACTCTAAGTATATTGAG	1.075	203.298	2.8527e-95	-7.56312
140	A1-T0 vs A2-T0	GATCTCATAACTCTAAGTATATTGAG	111.298	231.688	9.99421e-29	-1.05775
140	A1-T2 vs A2-T2	GATCTCATAACTCTAAGTATATTGAG	116.424	202.225	4.9413e-16	-0.796568
141	B2-T0 vs A2-T0	GATCTGAAGTTTTGGAAGAGTAGAGA	73.4228	156.624	7.16246e-21	-1.093	chr08	25476726	not annotated	none	unknown					T2:A2>A1andB2
141	B2-T1 vs A2-T1	GATCTGAAGTTTTGGAAGAGTAGAGA	14.319	60.8403	7.54519e-16	-2.08709
141	B2-T2 vs A2-T2	GATCTGAAGTTTTGGAAGAGTAGAGA	37.0873	119.95	3.89087e-18	-1.69344
141	A1-T0 vs A2-T0	GATCTGAAGTTTTGGAAGAGTAGAGA	221.419	156.672	2.889e-09	0.499034
141	A1-T1 vs A2-T1	GATCTGAAGTTTTGGAAGAGTAGAGA	117.526	60.5618	1.5023e-16	0.956498
141	A1-T2 vs A2-T2	GATCTGAAGTTTTGGAAGAGTAGAGA	55.8567	119.317	2.48969e-16	-1.095
142	B2-T0 vs A2-T0	GATCTGAGTGTAGGTTATACAGGTAG	19.6597	44.963	9.7605e-08	-1.1935	no match	none	none	none	unknown	T0:A2>A1andB2		T1:A2>A1andB2
142	B2-T1 vs A2-T1	GATCTGAGTGTAGGTTATACAGGTAG	5.4549	112.32	2.6218e-54	-4.36393
142	A1-T0 vs A2-T0	GATCTGAGTGTAGGTTATACAGGTAG	6.4777	44.9767	2.52009e-20	-2.79563
142	A1-T1 vs A2-T1	GATCTGAGTGTAGGTTATACAGGTAG	7.1578	111.806	6.26475e-92	-3.96535
142	A1-T2 vs A2-T2	GATCTGAGTGTAGGTTATACAGGTAG	21.5351	67.5544	1.21986e-17	-1.64936
143	B2-T0 vs A2-T0	GATCTGAGTTTTCTCTTCTTTATATT	34.1035	91.4192	2.81121e-18	-1.42258	chr02	26795983	PGSC0003DMG400010339	Vesicle-associated membrane protein	membrane	T0:A2>A1andB2		T1:A2>A1andB2
143	B2-T1 vs A2-T1	GATCTGAGTTTTCTCTTCTTTATATT	32.0474	211.269	4.55167e-69	-2.72081
143	B2-T2 vs A2-T2	GATCTGAGTTTTCTCTTCTTTATATT	80.0871	37.9254	2.91985e-07	1.0784
143	A1-T0 vs A2-T0	GATCTGAGTTTTCTCTTCTTTATATT	17.6664	91.447	6.31677e-34	-2.37193
143	A1-T1 vs A2-T1	GATCTGAGTTTTCTCTTCTTTATATT	52.8751	210.303	1.33198e-83	-1.99181
144	B2-T0 vs A2-T0	GATCTGATTTGTATTCAAAAAAAAAA	49.751	23.8918	3.16874e-08	1.05821	no match	none	none	none	unknown		T0:A2<A1andB2
144	B2-T1 vs A2-T1	GATCTGATTTGTATTCAAAAAAAAAA	2.7274	13.7058	7.14741e-05	-2.32917
144	A1-T0 vs A2-T0	GATCTGATTTGTATTCAAAAAAAAAA	57.1213	23.899	8.22142e-12	1.25708
144	A1-T1 vs A2-T1	GATCTGATTTGTATTCAAAAAAAAAA	49.8735	13.6431	3.47707e-19	1.87011
144	A1-T2 vs A2-T2	GATCTGATTTGTATTCAAAAAAAAAA	24.227	46.9372	4.39428e-06	-0.954115
145	B2-T0 vs A2-T0	GATCTGCAAATTAAGTAAAATCAATA	1.2037	101.208	1.94438e-72	-6.39376	chr10	51030541	PGSC0003DMG400019149	Ribulose bisphosphate carboxylase/oxygenase activase, chloroplastic	chloroplast, carbon fixation			T1:A2>A1andB2		T2:A2>A1andB2
145	B2-T1 vs A2-T1	GATCTGCAAATTAAGTAAAATCAATA	8.8642	98.2804	8.82881e-41	-3.47085
145	B2-T2 vs A2-T2	GATCTGCAAATTAAGTAAAATCAATA	6.9875	40.5714	9.45174e-11	-2.53762
145	A1-T1 vs A2-T1	GATCTGCAAATTAAGTAAAATCAATA	0	97.8307	1.7306e-111	-10.9341
145	A1-T2 vs A2-T2	GATCTGCAAATTAAGTAAAATCAATA	6.0567	40.3572	1.27815e-20	-2.73621
146	B2-T0 vs A2-T0	GATCTGCATACAGGAAAAAAAAAAAA	68.6082	160.772	2.64245e-25	-1.22856	no match	none	none	none	unknown					T2:A2>A1andB2
146	B2-T1 vs A2-T1	GATCTGCATACAGGAAAAAAAAAAAA	1.3637	384.096	1.13982e-225	-8.13778
146	B2-T2 vs A2-T2	GATCTGCATACAGGAAAAAAAAAAAA	4.3	1856.14	0	-8.75376
146	A1-T0 vs A2-T0	GATCTGCATACAGGAAAAAAAAAAAA	274.418	160.821	1.00515e-22	0.770921
146	A1-T1 vs A2-T1	GATCTGCATACAGGAAAAAAAAAAAA	758.031	382.338	5.29188e-103	0.987407
146	A1-T2 vs A2-T2	GATCTGCATACAGGAAAAAAAAAAAA	635.959	1846.34	0	-1.53766
147	B2-T0 vs A2-T0	GATCTGCTATTTGTCCAAAAAAAAAA	89.0703	26.2146	9.81266e-29	1.76458	no match	none	none	none	unknown		T0:A2<A1andB2
147	B2-T1 vs A2-T1	GATCTGCTATTTGTCCAAAAAAAAAA	5.4549	19.0544	5.44361e-05	-1.8045
147	A1-T0 vs A2-T0	GATCTGCTATTTGTCCAAAAAAAAAA	87.743	26.2226	7.78619e-28	1.74248
147	A1-T1 vs A2-T1	GATCTGCTATTTGTCCAAAAAAAAAA	87.9713	18.9672	2.90705e-40	2.21353
147	A1-T2 vs A2-T2	GATCTGCTATTTGTCCAAAAAAAAAA	92.8702	127.652	8.94266e-05	-0.458924
148	B2-T0 vs A2-T0	GATCTGCTGATAAAAAAAAAAAAAAA	59.7814	24.8873	2.17075e-12	1.26429	no match	none	none	none	unknown		T0:A2<A1andB2
148	B2-T1 vs A2-T1	GATCTGCTGATAAAAAAAAAAAAAAA	0.6819	27.0773	3.76333e-15	-5.31146
148	A1-T0 vs A2-T0	GATCTGCTGATAAAAAAAAAAAAAAA	53.588	24.8948	2.57943e-09	1.10606
148	A1-T1 vs A2-T1	GATCTGCTGATAAAAAAAAAAAAAAA	95.5908	26.9533	2.59306e-34	1.82641
148	A1-T2 vs A2-T2	GATCTGCTGATAAAAAAAAAAAAAAA	0	105.718	9.51002e-108	-11.046
149	B2-T0 vs A2-T0	GATCTGGTTCTTGTGCTAAAAAAAAA	130.396	28.7033	2.08493e-55	2.18361	no match	none	none	none	unknown		T0:A2<A1andB2
149	B2-T1 vs A2-T1	GATCTGGTTCTTGTGCTAAAAAAAAA	12.2735	32.0916	1.10378e-05	-1.38665
149	A1-T0 vs A2-T0	GATCTGGTTCTTGTGCTAAAAAAAAA	64.1879	28.712	1.20031e-11	1.16064
149	A1-T1 vs A2-T1	GATCTGGTTCTTGTGCTAAAAAAAAA	118.45	31.9447	4.52778e-44	1.89062
149	A1-T2 vs A2-T2	GATCTGGTTCTTGTGCTAAAAAAAAA	98.5904	135.548	5.37383e-05	-0.45928
150	B2-T0 vs A2-T0	GATCTGGTTTGGGCCCTCATTGGAGA	11.2341	0	5.52062e-15	7.81174	chr07	50569883	PGSC0003DMG400019257	chloroplast thiazole biosynthetic protein	Chloroplast, camalexin biosynthesis ?		T0:A2<A1andB2		T1:A2<A1andB2		T2:A2<A1andB2
150	B2-T1 vs A2-T1	GATCTGGTTTGGGCCCTCATTGGAGA	46.3664	0.6686	9.00618e-36	6.11585
150	B2-T2 vs A2-T2	GATCTGGTTTGGGCCCTCATTGGAGA	13.4374	0	5.42764e-08	8.07011
150	A1-T0 vs A2-T0	GATCTGGTTTGGGCCCTCATTGGAGA	76.5543	0	4.82129e-96	10.5803
150	A1-T1 vs A2-T1	GATCTGGTTTGGGCCCTCATTGGAGA	90.2802	0.6655	8.28527e-95	7.0838
150	A1-T2 vs A2-T2	GATCTGGTTTGGGCCCTCATTGGAGA	17.1608	0	1.56107e-12	8.42297
151	B2-T0 vs A2-T0	GATCTGGTTTTATCTTTAAAAAAAAA	359.09	182.175	1.67586e-43	0.979022	no match	none	none	none	unknown		T0:A2<A1andB2
151	B2-T1 vs A2-T1	GATCTGGTTTTATCTTTAAAAAAAAA	32.0474	80.5632	9.24723e-12	-1.32991
151	A1-T0 vs A2-T0	GATCTGGTTTTATCTTTAAAAAAAAA	336.25	182.23	1.72941e-34	0.883773
151	A1-T1 vs A2-T1	GATCTGGTTTTATCTTTAAAAAAAAA	432.699	80.1945	4.39255e-214	2.43179
151	A1-T2 vs A2-T2	GATCTGGTTTTATCTTTAAAAAAAAA	398.736	477.268	1.08339e-05	-0.259365
152	B2-T0 vs A2-T0	GATCTGTCATTACGTGCGACTATCTC	71.818	434.531	2.04677e-171	-2.59704	no match	none	none	none	unknown	T0:A2>A1andB2		T1:A2>A1andB2
152	B2-T1 vs A2-T1	GATCTGTCATTACGTGCGACTATCTC	160.237	371.059	1.01791e-42	-1.21144
152	A1-T0 vs A2-T0	GATCTGTCATTACGTGCGACTATCTC	48.877	434.664	1.74975e-206	-3.15267
152	A1-T1 vs A2-T1	GATCTGTCATTACGTGCGACTATCTC	46.8718	369.361	1.03195e-232	-2.97824
152	A1-T2 vs A2-T2	GATCTGTCATTACGTGCGACTATCTC	27.9283	51.7625	5.58216e-06	-0.890177
153	B2-T0 vs A2-T0	GATCTGTCTCAAATGAGATTAAGCAT	10.0304	32.0216	9.99241e-09	-1.67466	chr02	41872571	PGSC0003DMG400024961	WRKY domain class transcription factor, Zinc-finger family	pathogenesis, biotic stress, defense, transcription			T1:A2>A1andB2			T2:A2<A1andB2
153	B2-T1 vs A2-T1	GATCTGTCTCAAATGAGATTAAGCAT	34.7748	156.446	2.23771e-40	-2.16955
153	B2-T2 vs A2-T2	GATCTGTCTCAAATGAGATTAAGCAT	66.1122	35.2795	5.56857e-05	0.906087
153	A1-T1 vs A2-T1	GATCTGTCTCAAATGAGATTAAGCAT	59.1093	155.731	2.76947e-38	-1.39759
153	A1-T2 vs A2-T2	GATCTGTCTCAAATGAGATTAAGCAT	82.4391	35.0932	1.80769e-12	1.23214
154	B2-T0 vs A2-T0	GATCTGTGAAGATATGCTTTTCAGAG	73.4228	188.811	4.13266e-34	-1.36264	no match	none	none	none	unknown	T0:A2>A1andB2		T1:A2>A1andB2
154	B2-T1 vs A2-T1	GATCTGTGAAGATATGCTTTTCAGAG	100.233	253.055	4.00404e-34	-1.33609
154	B2-T2 vs A2-T2	GATCTGTGAAGATATGCTTTTCAGAG	110.725	56.8882	4.23076e-08	0.960774
154	A1-T0 vs A2-T0	GATCTGTGAAGATATGCTTTTCAGAG	23.5552	188.869	8.86971e-87	-3.00327
154	A1-T1 vs A2-T1	GATCTGTGAAGATATGCTTTTCAGAG	34.8653	251.897	2.00714e-152	-2.85297
155	B2-T0 vs A2-T0	GATCTGTGATTCGAGTGTCTTGTATC	35.3072	75.9891	5.26495e-11	-1.10583	no match	none	none	none	unknown	T0:A2>A1andB2		T1:A2>A1andB2
155	B2-T1 vs A2-T1	GATCTGTGATTCGAGTGTCTTGTATC	13.6372	86.2461	2.07605e-28	-2.66091
155	B2-T2 vs A2-T2	GATCTGTGATTCGAGTGTCTTGTATC	124.699	77.1739	1.15908e-05	0.69227
155	A1-T0 vs A2-T0	GATCTGTGATTCGAGTGTCTTGTATC	16.4886	76.0122	2.82862e-26	-2.20476
155	A1-T1 vs A2-T1	GATCTGTGATTCGAGTGTCTTGTATC	8.5431	85.8514	1.59543e-61	-3.329
156	B2-T0 vs A2-T0	GATCTGTGTATGCTAGCTATGCAGAG	60.1827	152.808	2.25425e-27	-1.3443	chr03	29426266	PGSC0003DMG400020601	Ubiquinol-cytochrome c reductase complex 6.7 kDa protein	central metabolism, respiration	T0:A2>A1andB2		T1:A2>A1andB2		T2:A2>A1andB2
156	B2-T1 vs A2-T1	GATCTGTGTATGCTAGCTATGCAGAG	51.8213	104.632	3.07455e-10	-1.01371
156	B2-T2 vs A2-T2	GATCTGTGTATGCTAGCTATGCAGAG	83.8496	142.882	3.84162e-07	-0.768948
156	A1-T0 vs A2-T0	GATCTGTGTATGCTAGCTATGCAGAG	38.866	152.854	3.18234e-45	-1.97558
156	A1-T1 vs A2-T1	GATCTGTGTATGCTAGCTATGCAGAG	59.5711	104.153	1.47612e-11	-0.806021
156	A1-T2 vs A2-T2	GATCTGTGTATGCTAGCTATGCAGAG	82.1026	142.127	1.29204e-11	-0.791686
157	B2-T0 vs A2-T0	GATCTGTTCAAGTATAGACAGTTCCG	6.8207	0	1.65604e-09	7.09185	chr09	44810427	PGSC0003DMG400031819	Ethylene receptor homolog	ethylene, hormone signaling		T0:A2<A1andB2		T1:A2<A1andB2		T2:A2<A1andB2
157	B2-T1 vs A2-T1	GATCTGTTCAAGTATAGACAGTTCCG	7.5004	0	3.77529e-07	7.22891
157	B2-T2 vs A2-T2	GATCTGTTCAAGTATAGACAGTTCCG	7.525	0	8.07173e-05	7.23361
157	A1-T0 vs A2-T0	GATCTGTTCAAGTATAGACAGTTCCG	8.8332	0	5.27499e-12	7.46486
157	A1-T1 vs A2-T1	GATCTGTTCAAGTATAGACAGTTCCG	10.1594	0	7.65003e-12	7.66667
157	A1-T2 vs A2-T2	GATCTGTTCAAGTATAGACAGTTCCG	9.7581	0	2.23782e-07	7.60853
158	B2-T0 vs A2-T0	GATCTGTTGGTTCTTTGCCACAATCA	193.788	131.737	7.85777e-10	0.556825	chr06	49552652	PGSC0003DMG402005911	40S ribosomal protein S11	protein biosynthesis		T0:A2<A1andB2		T1:A2<A1andB2
158	B2-T1 vs A2-T1	GATCTGTTGGTTCTTTGCCACAATCA	190.921	88.2518	5.24652e-22	1.11327
158	A1-T0 vs A2-T0	GATCTGTTGGTTCTTTGCCACAATCA	180.786	131.777	7.82398e-07	0.456188
158	A1-T1 vs A2-T1	GATCTGTTGGTTCTTTGCCACAATCA	207.344	87.848	1.07982e-41	1.23895
158	A1-T2 vs A2-T2	GATCTGTTGGTTCTTTGCCACAATCA	170.598	255.303	6.2442e-12	-0.581607
159	B2-T0 vs A2-T0	GATCTGTTTTGTTGAGTCTTGACTTT	68.207	121.782	3.10146e-11	-0.836304	chr01	81466069	PGSC0003DMG400014657	Glutathione S-transferase/peroxidase	detoxification, pathogenesis, biotic stress, defense, oxidative stress, ROS	T0:A2>A1andB2		T1:A2>A1andB2
159	B2-T1 vs A2-T1	GATCTGTTTTGTTGAGTCTTGACTTT	23.8651	105.635	2.16163e-27	-2.14611
159	A1-T0 vs A2-T0	GATCTGTTTTGTTGAGTCTTGACTTT	38.2772	121.819	1.62383e-29	-1.67018
159	A1-T1 vs A2-T1	GATCTGTTTTGTTGAGTCTTGACTTT	33.4799	105.151	2.65976e-33	-1.6511
159	A1-T2 vs A2-T2	GATCTGTTTTGTTGAGTCTTGACTTT	16.1513	40.7959	1.54515e-08	-1.33677
160	B2-T0 vs A2-T0	GATCTTAGACCTTGTGAGTCGTATTA	1.6049	26.5464	2.4664e-16	-4.04799	no match	none	none	none	unknown	T0:A2>A1andB2				T2:A2>A1andB2
160	B2-T1 vs A2-T1	GATCTTAGACCTTGTGAGTCGTATTA	242.742	38.1087	5.84448e-94	2.67123
160	B2-T2 vs A2-T2	GATCTTAGACCTTGTGAGTCGTATTA	1.075	12.3478	4.76723e-05	-3.52185
160	A1-T0 vs A2-T0	GATCTTAGACCTTGTGAGTCGTATTA	3.5333	26.5545	6.70837e-13	-2.90988
160	A1-T1 vs A2-T1	GATCTTAGACCTTGTGAGTCGTATTA	14.5464	37.9343	2.59718e-10	-1.38284
160	A1-T2 vs A2-T2	GATCTTAGACCTTGTGAGTCGTATTA	2.0189	12.2826	5.9362e-07	-2.60497
161	B2-T1 vs A2-T1	GATCTTAGGTGTAAAAAAAAAAAAAA	0	9.6943	2.03253e-06	-7.59907	no match	none	none	none	unknown
161	B2-T2 vs A2-T2	GATCTTAGGTGTAAAAAAAAAAAAAA	8.0625	29.5466	4.94073e-06	-1.8737
161	A1-T0 vs A2-T0	GATCTTAGGTGTAAAAAAAAAAAAAA	32.9772	14.1071	3.3654e-07	1.22505
161	A1-T1 vs A2-T1	GATCTTAGGTGTAAAAAAAAAAAAAA	24.475	9.65	8.6011e-07	1.34271
161	A1-T2 vs A2-T2	GATCTTAGGTGTAAAAAAAAAAAAAA	5.3838	29.3906	1.10504e-13	-2.44866
162	B2-T0 vs A2-T0	GATCTTCATCTACATCATTGTTGTTT	8.4256	25.385	9.27298e-07	-1.59113	chr06	48302765	PGSC0003DMG400027052	Kunitz trypsin inhibitor	biotic/abiotic stress response	T0:A2>A1andB2				T2:A2>A1andB2
162	B2-T1 vs A2-T1	GATCTTCATCTACATCATTGTTGTTT	6.1367	0	5.13074e-06	6.9394
162	B2-T2 vs A2-T2	GATCTTCATCTACATCATTGTTGTTT	0	12.7888	7.60301e-07	-7.99874
162	A1-T0 vs A2-T0	GATCTTCATCTACATCATTGTTGTTT	4.711	25.3927	1.54188e-10	-2.4303
162	A1-T2 vs A2-T2	GATCTTCATCTACATCATTGTTGTTT	0	12.7213	8.41614e-14	-7.9911
163	B2-T0 vs A2-T0	GATCTTCCCTTATGAGTCACTTCTAG	6.0183	28.0396	1.55284e-10	-2.22005	chr03	38460289	PGSC0003DMG400018180	Ribosomal protein L27a	protein biosynthesis	T0:A2>A1andB2
163	B2-T1 vs A2-T1	GATCTTCCCTTATGAGTCACTTCTAG	38.866	19.7229	8.67755e-05	0.978633
163	A1-T0 vs A2-T0	GATCTTCCCTTATGAGTCACTTCTAG	2.3555	28.0482	6.88349e-16	-3.57379
163	A1-T1 vs A2-T1	GATCTTCCCTTATGAGTCACTTCTAG	0	19.6327	5.74492e-23	-8.61711
163	A1-T2 vs A2-T2	GATCTTCCCTTATGAGTCACTTCTAG	4.3743	34.2159	2.73533e-19	-2.96754
164	B2-T0 vs A2-T0	GATCTTCCCTTTTGAAAAAAAAAAAA	76.6326	32.5193	6.12287e-15	1.23666	no match	none	none	none	unknown		T0:A2<A1andB2				T2:A2<A1andB2
164	B2-T1 vs A2-T1	GATCTTCCCTTTTGAAAAAAAAAAAA	0.6819	15.3772	2.17074e-08	-4.49518
164	B2-T2 vs A2-T2	GATCTTCCCTTTTGAAAAAAAAAAAA	116.637	0	2.30456e-63	11.1878
164	A1-T0 vs A2-T0	GATCTTCCCTTTTGAAAAAAAAAAAA	73.021	32.5293	3.91406e-13	1.16657
164	A1-T1 vs A2-T1	GATCTTCCCTTTTGAAAAAAAAAAAA	75.7338	15.3068	1.33459e-36	2.30676
164	A1-T2 vs A2-T2	GATCTTCCCTTTTGAAAAAAAAAAAA	53.5013	0	7.58885e-38	10.0634
165	B2-T0 vs A2-T0	GATCTTCCCTTTTGAGTCAAAAAAAA	40.9242	1.1614	1.88163e-42	5.13901	chr06	40123530	intergenic	none	unknown		T0:A2<A1andB2				T2:A2<A1andB2
165	B2-T2 vs A2-T2	GATCTTCCCTTTTGAGTCAAAAAAAA	60.1997	0	4.4072e-33	10.2336
165	A1-T0 vs A2-T0	GATCTTCCCTTTTGAGTCAAAAAAAA	34.7439	1.1618	2.88522e-35	4.90238
165	A1-T1 vs A2-T1	GATCTTCCCTTTTGAGTCAAAAAAAA	50.3353	3.6603	9.42403e-40	3.78152
165	A1-T2 vs A2-T2	GATCTTCCCTTTTGAGTCAAAAAAAA	28.2648	0	2.8762e-20	9.14286
166	B2-T0 vs A2-T0	GATCTTGATGTGCTGAAAAAAAAAAA	290.08	148.826	1.56303e-34	0.962829	no match	none	none	none	unknown		T0:A2<A1andB2
166	B2-T1 vs A2-T1	GATCTTGATGTGCTGAAAAAAAAAAA	4.0912	37.7744	1.93164e-15	-3.20683
166	A1-T0 vs A2-T0	GATCTTGATGTGCTGAAAAAAAAAAA	230.841	148.871	4.76423e-14	0.632834
166	A1-T1 vs A2-T1	GATCTTGATGTGCTGAAAAAAAAAAA	96.5144	37.6016	3.72683e-23	1.35995
166	A1-T2 vs A2-T2	GATCTTGATGTGCTGAAAAAAAAAAA	79.4107	287.764	1.72014e-82	-1.85748
167	B2-T0 vs A2-T0	GATCTTGCCCCTCAAAAAAAAAAAAA	33.3011	12.4436	7.74628e-09	1.42016	no match	none	none	none	unknown		T0:A2<A1andB2
167	B2-T1 vs A2-T1	GATCTTGCCCCTCAAAAAAAAAAAAA	0.6819	11.7	2.62949e-06	-4.1009
167	A1-T0 vs A2-T0	GATCTTGCCCCTCAAAAAAAAAAAAA	32.9772	12.4474	1.20044e-08	1.40562
167	A1-T1 vs A2-T1	GATCTTGCCCCTCAAAAAAAAAAAAA	42.7157	11.6465	1.08566e-16	1.87487
167	A1-T2 vs A2-T2	GATCTTGCCCCTCAAAAAAAAAAAAA	33.9851	73.6957	5.57541e-11	-1.11668
168	B2-T0 vs A2-T0	GATCTTGTGGCGGAAAAAAAAAAAAA	22.067	45.1289	1.8912e-06	-1.03216	chr04	47433556	intergenic	none	unknown			T1:A2>A1andB2		T2:A2>A1andB2
168	B2-T1 vs A2-T1	GATCTTGTGGCGGAAAAAAAAAAAAA	4.0912	19.3887	2.97501e-06	-2.24463
168	B2-T2 vs A2-T2	GATCTTGTGGCGGAAAAAAAAAAAAA	0	77.6149	4.11659e-38	-10.6002
168	A1-T0 vs A2-T0	GATCTTGTGGCGGAAAAAAAAAAAAA	123.665	45.1426	1.63743e-29	1.45387
168	A1-T1 vs A2-T1	GATCTTGTGGCGGAAAAAAAAAAAAA	0	19.2999	1.36763e-22	-8.59245
168	A1-T2 vs A2-T2	GATCTTGTGGCGGAAAAAAAAAAAAA	18.1702	77.2051	2.57595e-27	-2.08712
169	B2-T0 vs A2-T0	GATCTTTAGAGAAAAAAAAAAAAAAA	103.514	38.1605	1.26162e-24	1.43968	no match	none	none	none	unknown		T0:A2<A1andB2
169	B2-T1 vs A2-T1	GATCTTTAGAGAAAAAAAAAAAAAAA	2.0456	24.403	3.35777e-11	-3.57648
169	A1-T0 vs A2-T0	GATCTTTAGAGAAAAAAAAAAAAAAA	85.3875	38.1721	5.43742e-15	1.16151
169	A1-T1 vs A2-T1	GATCTTTAGAGAAAAAAAAAAAAAAA	98.5925	24.2913	3.28326e-40	2.02104
169	A1-T2 vs A2-T2	GATCTTTAGAGAAAAAAAAAAAAAAA	66.9607	169.763	8.42886e-31	-1.34214
170	B2-T0 vs A2-T0	GATCTTTAGTTTTGGACAAAAAAAAA	48.1461	20.2416	4.07008e-10	1.25009	no match	none	none	none	unknown		T0:A2<A1andB2			T2:A2>A1andB2
170	B2-T2 vs A2-T2	GATCTTTAGTTTTGGACAAAAAAAAA	61.8122	100.987	7.23634e-05	-0.708213
170	A1-T0 vs A2-T0	GATCTTTAGTTTTGGACAAAAAAAAA	43.5771	20.2478	7.572e-08	1.1058
170	A1-T1 vs A2-T1	GATCTTTAGTTTTGGACAAAAAAAAA	54.4914	3.6603	7.08806e-44	3.89598
170	A1-T2 vs A2-T2	GATCTTTAGTTTTGGACAAAAAAAAA	57.2026	100.454	5.63717e-09	-0.812386
171	B2-T0 vs A2-T0	GATCTTTCAGTTGTCATTAAACTCAC	2.4073	27.5419	1.92427e-15	-3.51614	no match	none	none	none	unknown	T0:A2>A1andB2		T1:A2>A1andB2		T2:A2>A1andB2
171	B2-T1 vs A2-T1	GATCTTTCAGTTGTCATTAAACTCAC	0	19.3887	3.04935e-12	-8.59907
171	B2-T2 vs A2-T2	GATCTTTCAGTTGTCATTAAACTCAC	3.225	20.2857	3.5295e-06	-2.6531
171	A1-T0 vs A2-T0	GATCTTTCAGTTGTCATTAAACTCAC	2.3555	27.5503	1.51321e-15	-3.54795
171	A1-T1 vs A2-T1	GATCTTTCAGTTGTCATTAAACTCAC	4.387	19.2999	1.01889e-09	-2.13728
171	A1-T2 vs A2-T2	GATCTTTCAGTTGTCATTAAACTCAC	1.0095	20.1786	2.40437e-16	-4.32117
172	B2-T0 vs A2-T0	GATCTTTCCTTTTACTTTAAAAAAAA	3.611	13.2732	9.64253e-05	-1.87806	no match	none	none	none	unknown	T0:A2>A1andB2					T2:A2<A1andB2
172	B2-T2 vs A2-T2	GATCTTTCCTTTTACTTTAAAAAAAA	31.7124	7.4969	1.55798e-07	2.08068
172	A1-T0 vs A2-T0	GATCTTTCCTTTTACTTTAAAAAAAA	0.5889	13.2772	4.51892e-09	-4.49484
172	A1-T1 vs A2-T1	GATCTTTCCTTTTACTTTAAAAAAAA	0	5.6569	3.80254e-07	-6.82193
172	A1-T2 vs A2-T2	GATCTTTCCTTTTACTTTAAAAAAAA	38.6959	7.4573	7.81992e-14	2.37545
173	B2-T0 vs A2-T0	GATCTTTCGAATCGATTAAATACAAA	60.9851	0	1.00074e-76	10.2523	chr12	52917343	PGSC0003DMG400016959	ATP synthase delta chain, chloroplastic	Chloroplast, photosynthesis, energy		T0:A2<A1andB2		T1:A2<A1andB2		T2:A2<A1andB2
173	B2-T1 vs A2-T1	GATCTTTCGAATCGATTAAATACAAA	16.3646	0.3343	5.35654e-13	5.61335
173	B2-T2 vs A2-T2	GATCTTTCGAATCGATTAAATACAAA	28.4874	0	4.56588e-16	9.15418
173	A1-T0 vs A2-T0	GATCTTTCGAATCGATTAAATACAAA	77.1432	0	8.96167e-97	10.5914
173	A1-T1 vs A2-T1	GATCTTTCGAATCGATTAAATACAAA	57.7239	0.3328	1.3861e-61	7.43856
173	A1-T2 vs A2-T2	GATCTTTCGAATCGATTAAATACAAA	16.1513	0	7.88076e-12	8.33551
174	B2-T0 vs A2-T0	GATCTTTGTCACAAAAAAAAAAAAAA	1.6049	33.0171	6.06601e-21	-4.36268	no match	none	none	none	unknown					T2:A2>A1andB2
174	B2-T1 vs A2-T1	GATCTTTGTCACAAAAAAAAAAAAAA	0	7.3543	5.17355e-05	-7.20052
174	B2-T2 vs A2-T2	GATCTTTGTCACAAAAAAAAAAAAAA	0	57.3292	2.50378e-28	-10.1631
174	A1-T0 vs A2-T0	GATCTTTGTCACAAAAAAAAAAAAAA	135.442	33.0272	2.79112e-52	2.03595
174	A1-T1 vs A2-T1	GATCTTTGTCACAAAAAAAAAAAAAA	103.903	7.3207	2.96414e-81	3.82712
174	A1-T2 vs A2-T2	GATCTTTGTCACAAAAAAAAAAAAAA	25.2365	57.0265	1.71187e-09	-1.17612
175	B2-T0 vs A2-T0	GATCTTTTAGATTCTGCAAAAAAAAA	58.979	18.9143	9.94978e-18	1.64072	chr07	15369929	intergenic	none	unknown		T0:A2<A1andB2			T2:A2>A1andB2
175	B2-T2 vs A2-T2	GATCTTTTAGATTCTGCAAAAAAAAA	10.2125	47.6273	7.93295e-11	-2.22146
175	A1-T0 vs A2-T0	GATCTTTTAGATTCTGCAAAAAAAAA	49.4659	18.9201	5.61836e-12	1.38652
175	A1-T1 vs A2-T1	GATCTTTTAGATTCTGCAAAAAAAAA	44.332	5.6569	1.17022e-28	2.97027
175	A1-T2 vs A2-T2	GATCTTTTAGATTCTGCAAAAAAAAA	22.8811	47.3758	5.69472e-07	-1.05
176	B2-T0 vs A2-T0	GATCTTTTGTCTACGAAAAAAAAAAA	81.4472	22.0667	6.04494e-29	1.88399	chr03	5989728	PGSC0003DMG400046044	Cellular nucleic acid-binding protein	nucleic acid binding					T2:A2>A1andB2
176	B2-T2 vs A2-T2	GATCTTTTGTCTACGAAAAAAAAAAA	4.8375	20.7267	4.28453e-05	-2.09916
176	A1-T0 vs A2-T0	GATCTTTTGTCTACGAAAAAAAAAAA	0	22.0734	2.79781e-17	-8.78617
176	A1-T1 vs A2-T1	GATCTTTTGTCTACGAAAAAAAAAAA	0	4.9914	2.15499e-06	-6.64136
176	A1-T2 vs A2-T2	GATCTTTTGTCTACGAAAAAAAAAAA	0	20.6173	8.88151e-22	-8.68771
177	B2-T0 vs A2-T0	GATCTTTTGTTATAAATATGTTGTAT	2.8085	16.5915	1.34327e-07	-2.56256	no match	none	none	none	unknown	T0:A2>A1andB2					T2:A2<A1andB2
177	B2-T2 vs A2-T2	GATCTTTTGTTATAAATATGTTGTAT	74.7121	24.2546	1.02454e-11	1.62308
177	A1-T0 vs A2-T0	GATCTTTTGTTATAAATATGTTGTAT	2.3555	16.5966	3.13392e-08	-2.81677
177	A1-T1 vs A2-T1	GATCTTTTGTTATAAATATGTTGTAT	24.7058	8.6517	6.29616e-08	1.5138
177	A1-T2 vs A2-T2	GATCTTTTGTTATAAATATGTTGTAT	68.9796	24.1266	6.00948e-14	1.51555
