# Supplementary material for: Comparative transcript profiling by SuperSAGE identifies novel candidate genes for controlling potato quantitative resistance to late blight not compromised by late maturity
Source: Front Plant Sci. 2013 Nov 14;4:423. doi: 10.3389/fpls.2013.00423 (PMC3827546; doi:10.3389/fpls.2013.00423)
Supplement: Supplementary Table S12 — Transcripts and “no hit” tags differential in response to infection and between genotype pools. (Sheet 12). [file DataSheet12.XLSX]

## Sheet: Sheet1
Putative function	Tag number (suppl. Table 11)	Tag sequence	Annotation	Chromosome	Position (PGSC v2.1.11) [bp]	Locus
protein conformation, chaperone, abiotic stress			AM909566 UniRef100_Q8H6E7 Cluster: Dehydrin-like protein; n=1; Solanum sogarandinum|Rep: Dehydrin-like protein - Solanum sogarandinum, partial (84%)	chr05	43481820..43482394	PGSC0003DMG400027197
transmembrane transporter, stress response			CK861784 similar to UniRef100_A0K0Q4 Cluster: Major facilitator superfamily MFS_1; n=1; Arthrobacter sp. FB24|Rep: Major facilitator superfamily MFS_1 - Arthrobacter sp. (strain FB24), partial (4%)	chr03	~3779007..3779734	not annotated
CBL-interacting protein kinase, regulation			CK863739 similar to UniRef100_A7PG25 Cluster: Chromosome chr6 scaffold_15, whole genome shotgun sequence; n=1; Vitis vinifera|Rep: Chromosome chr6 scaffold_15, whole genome shotgun sequence - Vitis vinifera (Grape), partial (38%)	chr01	4521932..4527367	PGSC0003DMG400022711
cell wall, multiple functions			CV475052 homologue to UniRef100_Q2VT58 Cluster: Proline-rich protein; n=1; Capsicum annuum|Rep: Proline-rich protein - Capsicum annuum (Bell pepper), partial (59%) or CK853407 similar to UniRef100_Q2VT58 Cluster: Proline-rich protein; n=1; Capsicum annuum|Rep: Proline-rich protein - Capsicum annuum (Bell pepper), partial (76%) or CX700066 homologue to UniRef100_Q2VT58 Cluster: Proline-rich protei…	chr08	30147894..30148604	PGSC0003DMG400029569
biotic/abiotic stress response			CV475336 UniRef100_P58519 Cluster: Aspartic protease inhibitor 5 precursor; n=1; Solanum tuberosum|Rep: Aspartic protease inhibitor 5 precursor - Solanum tuberosum (Potato), partial (19%)	chr03	16174065..16174890	PGSC0003DMG400009511, PGSC0003DMG400009513
transcription, pathogenesis, defense, ethylene responsive, AP2-EREBP family			CV500709 similar to UniRef100_Q4G3H5 Cluster: RAV transcription factor; n=1; Capsicum annuum|Rep: RAV transcription factor - Capsicum annuum (Bell pepper), partial (32%)	?	not anchored	PGSC0003DMG400007458
Rhodanese-like family protein, detoxification? (other)			CV501497 similar to UniRef100_A7PVU0 Cluster: Chromosome chr8 scaffold_34, whole genome shotgun sequence; n=1; Vitis vinifera|Rep: Chromosome chr8 scaffold_34, whole genome shotgun sequence - Vitis vinifera (Grape), partial (62%) or TC200599 similar to UniRef100_A7PVU0 Cluster: Chromosome chr8 scaffold_34, whole genome shotgun sequence; n=1; Vitis vinifera|Rep: Chromosome chr8 scaffold_34, whole …	chr03	9794664..9798761	PGSC0003DMG400011846
membrane transport			CX161842 UniRef100_Q9SM46 Cluster: Delta tonoplast intrinsic protein; n=1; Spinacia oleracea|Rep: Delta tonoplast intrinsic protein - Spinacia oleracea (Spinach), partial (9%)	chr12	48320137..48321557	PGSC0003DMG400026463
hormone metabolism, giberellic acid			NP252127 GB|AJ291455.1|CAC13038.1 Ga20 oxidase	chr11	41071040..41072933	not annotated
oxidation, monooxygenase (other)			NP627381 GB|AB061258.1|BAC23044.1 cytochrome P450 [Solanum tuberosum]	chr11	29386481..29388045	PGSC0003DMG400022059
carbohydrate metabolism, starch degradation/biosynthesis, chloroplast, amyloplast			TC194595 UniRef100_Q9AWA5 Cluster: Alpha-glucan water dikinase, chloroplast precursor; n=1; Solanum tuberosum|Rep: Alpha-glucan water dikinase, chloroplast precursor - Solanum tuberosum (Potato), complete or TC196915 UniRef100_Q9AWA5 Cluster: Alpha-glucan water dikinase, chloroplast precursor; n=1; Solanum tuberosum|Rep: Alpha-glucan water dikinase, chloroplast precursor - Solanum tuberosum (Pota…	chr05	9239495..9255014	PGSC0003DMG400007677
carbohydrate metabolism, UGPase			TC194680 UniRef100_P19595 Cluster: UTP--glucose-1-phosphate uridylyltransferase; n=2; Solanum tuberosum|Rep: UTP--glucose-1-phosphate uridylyltransferase - Solanum tuberosum (Potato), complete	chr11	2402051..2408593	PGSC0003DMG401013333
amino acid metabolism			TC194792 UniRef100_O49954 Cluster: Glycine dehydrogenase [decarboxylating], mitochondrial precursor; n=1; Solanum tuberosum|Rep: Glycine dehydrogenase [decarboxylating], mitochondrial precursor - Solanum tuberosum (Potato), complete	chr08	24393129..24400245	PGSC0003DMG400029938
hormone signaling, ethylene responsive, transcription factor, AP2-EREBP family			TC194984 homologue to UniRef100_Q84KS7 Cluster: AP2/ERF-domain protein; n=1; Solanum tuberosum|Rep: AP2/ERF-domain protein - Solanum tuberosum (Potato), complete or DV626183 similar to UniRef100_Q84KS7 Cluster: AP2/ERF-domain protein; n=1; Solanum tuberosum|Rep: AP2/ERF-domain protein - Solanum tuberosum (Potato), partial (24%) or EG012365 homologue to UniRef100_Q84KS7 Cluster: AP2/ERF-domain pro…	chr01	33977599..33980251	PGSC0003DMG400016812
Photosynthesis, chloroplast			TC195114 UniRef100_Q41449 Cluster: Chlorophyll a,b binding protein type I; n=1; Solanum tuberosum|Rep: Chlorophyll a,b binding protein type I - Solanum tuberosum (Potato), complete	chr12	6150230..6151928	PGSC0003DMG400004301
Pathogenesis, biotic stress, defense			TC195329 similar to UniRef100_P29060 Cluster: Acidic endochitinase precursor; n=1; Nicotiana tabacum|Rep: Acidic endochitinase precursor - Nicotiana tabacum (Common tobacco), complete	chr05	39543789..39545729	PGSC0003DMG400033882
hormone signaling, ethylene responsive, transcription factor, AP2-EREBP family			TC195330 homologue to UniRef100_Q6Q4I4 Cluster: Ethylene response factor 5; n=1; Solanum lycopersicum|Rep: Ethylene response factor 5 - Solanum lycopersicum (Tomato) (Lycopersicon esculentum), partial (85%)	chr12	35979750..35980784	PGSC0003DMG400010753
transcription, defense, pathogenesis, biotic stress			TC195401 homologue to UniRef100_Q0PY49 Cluster: CCR4 associated factor 1-related protein; n=1; Capsicum annuum|Rep: CCR4 associated factor 1-related protein - Capsicum annuum (Bell pepper), partial (95%)	chr06	49311534..49312663	PGSC0003DMG400005899
Photosynthesis, chloroplast			TC195561 homologue to UniRef100_P23322 Cluster: Oxygen-evolving enhancer protein 1, chloroplast precursor; n=2; Solanum lycopersicum|Rep: Oxygen-evolving enhancer protein 1, chloroplast precursor - Solanum lycopersicum (Tomato) (Lycopersicon esculentum), partial (98%)	chr02	23212517..23214860	PGSC0003DMG400002782
cell wall			TC195565 UniRef100_Q9SEE6 Cluster: Pectin methyl esterase; n=1; Solanum tuberosum|Rep: Pectin methyl esterase - Solanum tuberosum (Potato), complete	chr03	45802673..45806634	PGSC0003DMG400009178
Photosynthesis, chloroplast			TC195672 UniRef100_Q41421 Cluster: Chlorophyll a/b binding protein; n=1; Solanum tuberosum|Rep: Chlorophyll a/b binding protein - Solanum tuberosum (Potato), complete or TC198377 homologue to UniRef100_Q41421 Cluster: Chlorophyll a/b binding protein; n=1; Solanum tuberosum|Rep: Chlorophyll a/b binding protein - Solanum tuberosum (Potato), complete	chr02	28758752..28759701	PGSC0003DMG400008299, PGSC0003DMG400008298, PGSC0003DMG400008299, PGSC0003DMG400008300, PGSC0003DMG400008301, PGSC0003DMG400008309
Photosynthesis, chloroplast			TC195764 homologue to UniRef100_P14278 Cluster: Chlorophyll a-b binding protein 4, chloroplast precursor; n=1; Solanum lycopersicum|Rep: Chlorophyll a-b binding protein 4, chloroplast precursor - Solanum lycopersicum (Tomato) (Lycopersicon esculentum), complete or TC196073 homologue to UniRef100_P14278 Cluster: Chlorophyll a-b binding protein 4, chloroplast precursor; n=1; Solanum lycopersicum|Re…	chr07 ?	41809200..41810202	PGSC0003DMG400006149
protein conformation, chaperone			TC195822 homologue to UniRef100_Q5QHT4 Cluster: 70 kDa heat shock cognate protein 1; n=1; Vigna radiata|Rep: 70 kDa heat shock cognate protein 1 - Vigna radiata, partial (38%) or TC208728 homologue to UniRef100_P27322 Cluster: Heat shock cognate 70 kDa protein 2; n=1; Solanum lycopersicum|Rep: Heat shock cognate 70 kDa protein 2 - Solanum lycopersicum (Tomato) (Lycopersicon esculentum), partial (…	chr09	6277193..6280662	PGSC0003DMG400008917
ambiguous annotation			TC195824 UniRef100_Q7EUR6 Cluster: AT4g05320/C17L7_240; n=8; core eudicotyledons|Rep: AT4g05320/C17L7_240 - Arabidopsis thaliana (Mouse-ear cress), partial (75%) or TC209808 UniRef100_P93135 Cluster: Polyubiquitin; n=1; Fragaria x ananassa|Rep: Polyubiquitin - Fragaria ananassa (Strawberry), partial (49%) or TC213625 UniRef100_P93135 Cluster: Polyubiquitin; n=1; Fragaria x ananassa|Rep: Polyubiqu…	?	?	?
ambiguous annotation			TC195824 UniRef100_Q7EUR6 Cluster: AT4g05320/C17L7_240; n=8; core eudicotyledons|Rep: AT4g05320/C17L7_240 - Arabidopsis thaliana (Mouse-ear cress), partial (75%) or TC213625 UniRef100_P93135 Cluster: Polyubiquitin; n=1; Fragaria x ananassa|Rep: Polyubiquitin - Fragaria ananassa (Strawberry), partial (57%) or CV651486 similar to UniRef100_A0C654 Cluster: Chromosome undetermined scaffold_151, whole…	?	?	?
ambiguous annotation			TC195879 homologue to UniRef100_P07369 Cluster: Chlorophyll a-b binding protein 3C, chloroplast precursor; n=1; Solanum lycopersicum|Rep: Chlorophyll a-b binding protein 3C, chloroplast precursor - Solanum lycopersicum (Tomato) (Lycopersicon esculentum), complete or TC213006 homologue to UniRef100_P26575 Cluster: Ribulose bisphosphate carboxylase small chain 2A, chloroplast precursor; n=1; Solanu…	?	?	?
Photosynthesis, chloroplast			TC195952 homologue to UniRef100_Q0PWS7 Cluster: Chloroplast pigment-binding protein CP29; n=1; Nicotiana tabacum|Rep: Chloroplast pigment-binding protein CP29 - Nicotiana tabacum (Common tobacco), complete or TC222613 homologue to UniRef100_O24561 Cluster: Chlorophyll a/b-binding protein CP29 precursor; n=1; Zea mays|Rep: Chlorophyll a/b-binding protein CP29 precursor - Zea mays (Maize), partial …	chr09	128542..130405	PGSC0003DMG400008488
oxidative stress, ROS			TC196005 homologue to UniRef100_Q2WEC9 Cluster: Cationic peroxidase precursor; n=1; Solanum lycopersicum|Rep: Cationic peroxidase precursor - Solanum lycopersicum (Tomato) (Lycopersicon esculentum), partial (86%)	chr01	74724083..74725745	PGSC0003DMG400012589
Glutathione reductase, regeneration of glutathione, oxidative burst, biotic stress, defense			TC196009 similar to UniRef100_A7NXU6 Cluster: Chromosome chr5 scaffold_2, whole genome shotgun sequence; n=1; Vitis vinifera|Rep: Chromosome chr5 scaffold_2, whole genome shotgun sequence - Vitis vinifera (Grape), partial (48%) or TC215801 homologue to UniRef100_A7NXU6 Cluster: Chromosome chr5 scaffold_2, whole genome shotgun sequence; n=1; Vitis vinifera|Rep: Chromosome chr5 scaffold_2, whole ge…	chr09	50385830..50394950	PGSC0003DMG400029663
embryogenesis (other)			TC196110 homologue to UniRef100_P37707 Cluster: B2 protein; n=1; Daucus carota|Rep: B2 protein - Daucus carota (Carrot), partial (74%) or TC197484 similar to UniRef100_Q5JZR1 Cluster: N-rich protein; n=1; Glycine max|Rep: N-rich protein - Glycine max (Soybean), partial (51%) or GH638256 homologue to UniRef100_P37707 Cluster: B2 protein; n=1; Daucus carota|Rep: B2 protein - Daucus carota (Carrot),…	chr08	41983233..41986581	PGSC0003DMG400012138
Photosynthesis, chloroplast			TC196189 UniRef100_P26320 Cluster: Oxygen-evolving enhancer protein 1, chloroplast precursor; n=1; Solanum tuberosum|Rep: Oxygen-evolving enhancer protein 1, chloroplast precursor - Solanum tuberosum (Potato), partial (68%) or TC194950 UniRef100_P26320 Cluster: Oxygen-evolving enhancer protein 1, chloroplast precursor; n=1; Solanum tuberosum|Rep: Oxygen-evolving enhancer protein 1, chloroplast pr…	chr02	43146803..43148358	PGSC0003DMG400010035
acyl transferase (other)			TC196226 similar to UniRef100_Q8LLM2 Cluster: AER; n=1; Nicotiana tabacum|Rep: AER - Nicotiana tabacum (Common tobacco), partial (98%) or TC196953 similar to UniRef100_Q8LLM2 Cluster: AER; n=1; Nicotiana tabacum|Rep: AER - Nicotiana tabacum (Common tobacco), partial (98%)	chr09	8632894..8634666	PGSC0003DMG400020343
chlorophyll biosynthesis, photosynthesis, chloroplast			TC196433 homologue to UniRef100_Q9FES7 Cluster: Sulfur; n=1; Nicotiana tabacum|Rep: Sulfur - Nicotiana tabacum (Common tobacco), complete	chr10	4497357..4500533	PGSC0003DMG400026627
Photosynthesis, chloroplast			TC196506 homologue to UniRef100_P27522 Cluster: Chlorophyll a-b binding protein 8, chloroplast precursor; n=3; Solanum|Rep: Chlorophyll a-b binding protein 8, chloroplast precursor - Solanum lycopersicum (Tomato) (Lycopersicon esculentum), partial (85%) or TC195161 homologue to UniRef100_P27522 Cluster: Chlorophyll a-b binding protein 8, chloroplast precursor; n=3; Solanum|Rep: Chlorophyll a-b bi…	chr10	2195099..2197113	PGSC0003DMG400021287
polyamine biosynthesis, amino acid metabolism			TC196589 homologue to UniRef100_Q5F307 Cluster: Arginine decarboxylase; n=2; Lycopersicon|Rep: Arginine decarboxylase - Solanum lycopersicum (Tomato) (Lycopersicon esculentum), partial (37%) or TC223232 homologue to UniRef100_Q5F307 Cluster: Arginine decarboxylase; n=2; Lycopersicon|Rep: Arginine decarboxylase - Solanum lycopersicum (Tomato) (Lycopersicon esculentum), partial (95%) or TC223469 ho…	chr10	40518037..40520823	PGSC0003DMG400026671
nucleic acid binding (other)			TC196602 UniRef100_Q8W214 Cluster: Single-stranded DNA binding protein precursor; n=1; Solanum tuberosum|Rep: Single-stranded DNA binding protein precursor - Solanum tuberosum (Potato), complete	chr09	4000057..4004811	PGSC0003DMG400021562
Photosynthesis, chloroplast			TC196626 homologue to UniRef100_P27489 Cluster: Chlorophyll a-b binding protein 13, chloroplast precursor; n=1; Solanum lycopersicum|Rep: Chlorophyll a-b binding protein 13, chloroplast precursor - Solanum lycopersicum (Tomato) (Lycopersicon esculentum), partial (98%) or TC217362 UniRef100_P27489 Cluster: Chlorophyll a-b binding protein 13, chloroplast precursor; n=1; Solanum lycopersicum|Rep: Ch…	chr07	51164911..51166234	PGSC0003DMG400019248
development, flowering, transcription, Zinc-finger family			TC196665 similar to UniRef100_Q0MQL9 Cluster: CONSTANS-like protein; n=1; Solanum tuberosum|Rep: CONSTANS-like protein - Solanum tuberosum (Potato), partial (61%)	chr08	2986924..2988867	PGSC0003DMG400026311
central metabolism, glyoxylate cycle			TC196671 homologue to UniRef100_P49297 Cluster: Isocitrate lyase; n=1; Solanum lycopersicum|Rep: Isocitrate lyase - Solanum lycopersicum (Tomato) (Lycopersicon esculentum), complete	?	not anchored	PGSC0003DMG400025487
allergen like (other)			TC196714 weakly similar to UniRef100_Q9SES4 Cluster: Allergen-like protein BRSn20; n=1; Sambucus nigra|Rep: Allergen-like protein BRSn20 - Sambucus nigra (European elder), partial (85%) or TC203703 weakly similar to UniRef100_Q9SES4 Cluster: Allergen-like protein BRSn20; n=1; Sambucus nigra|Rep: Allergen-like protein BRSn20 - Sambucus nigra (European elder), partial (85%)	chr04	44582879..44584103	PGSC0003DMG400020630
Photosynthesis, chloroplast			TC196732 homologue to UniRef100_P27522 Cluster: Chlorophyll a-b binding protein 8, chloroplast precursor; n=3; Solanum|Rep: Chlorophyll a-b binding protein 8, chloroplast precursor - Solanum lycopersicum (Tomato) (Lycopersicon esculentum), complete	chr12	1137096..1139573	PGSC0003DMG400007787
central metabolism, respiration, oxidative phosphorylation, oxidation, reduction			TC196747 UniRef100_Q38JG6 Cluster: NADH-ubiquinone oxidoreductase subunit-like; n=1; Solanum tuberosum|Rep: NADH-ubiquinone oxidoreductase subunit-like - Solanum tuberosum (Potato), complete or TC194888 UniRef100_Q38JG6 Cluster: NADH-ubiquinone oxidoreductase subunit-like; n=1; Solanum tuberosum|Rep: NADH-ubiquinone oxidoreductase subunit-like - Solanum tuberosum (Potato), complete	chr11	39546647..39553305	not annotated
protein biosynthesis, chloroplast			TC196776 homologue to UniRef100_Q9XJ27 Cluster: 30S ribosomal protein S9 chloroplast precursor; n=2; Arabidopsis thaliana|Rep: 30S	chr04	61249138..61251943	PGSC0003DMG400016883
Pathogenesis, biotic stress, defense			TC196798 UniRef100_P09762 Cluster: Wound-induced protein WIN2 precursor; n=1; Solanum tuberosum|Rep: Wound-induced protein WIN2 precursor - Solanum tuberosum (Potato), partial (96%)	chr01	67993151..67997644	PGSC0003DMG400019435
amino acid biosynthesis			TC196848 UniRef100_Q76MX2 Cluster: Cysteine synthase; n=1; Solanum tuberosum|Rep: Cysteine synthase - Solanum tuberosum (Potato), complete	chr10	16902571..16911341	PGSC0003DMG400006506
Chaperone			TC197240 homologue to UniRef100_Q40401 Cluster: Calreticulin precursor; n=1; Nicotiana plumbaginifolia|Rep: Calreticulin precursor - Nicotiana plumbaginifolia (Leadwort-leaved tobacco), partial (86%) or TC224520	chr05	70988230..70991590	PGSC0003DMG400002776
cell wall			TC197251 UniRef100_O82066 Cluster: Proline-rich protein; n=1; Solanum tuberosum|Rep: Proline-rich protein - Solanum tuberosum (Potato), complete	chr01	80120841..80123580	PGSC0003DMG400001631
ambiguous annotation			TC197260 similar to UniRef100_A7QDG1 Cluster: Chromosome chr10 scaffold_81, whole genome shotgun sequence; n=1; Vitis vinifera|Rep: Chromosome chr10 scaffold_81, whole genome shotgun sequence - Vitis vinifera (Grape), partial (9%) or TC221321 homologue to UniRef100_Q7Y1A0 Cluster: 25 kDa protein dehydrin; n=1; Solanum sogarandinum|Rep: 25 kDa protein dehydrin - Solanum sogarandinum, partial (24%)…	?	?	?
central metabolism, glycolysis, Calvin cycle, carbon fixation, Gpdh C superfamily			TC197647 homologue to UniRef100_Q9XG67 Cluster: Glyceraldehyde-3-phosphate dehydrogenase; n=1; Nicotiana tabacum|Rep: Glyceraldehyde-3-phosphate dehydrogenase - Nicotiana tabacum (Common tobacco), partial (58%)	chr03	36988604..36991964	PGSC0003DMG400015253
Photosynthesis, chloroplast			TC197880 similar to UniRef100_Q8LFE2 Cluster: Photosystem II; n=1; Arabidopsis thaliana|Rep: Photosystem II - Arabidopsis thaliana (Mouse-ear cress), partial (42%)	chr09	49124022..49127051	PGSC0003DMG402001493
ambiguous annotation			TC197944 similar to UniRef100_A7Q3K3 Cluster: Chromosome chr13 scaffold_48, whole genome shotgun sequence; n=1; Vitis vinifera|Rep: Chromosome chr13 scaffold_48, whole genome shotgun sequence - Vitis vinifera (Grape), partial (44%) or CK719625 or CK863115 UniRef100_A1X8W3 Cluster: Expansin-like protein precursor; n=1; Solanum tuberosum|Rep: Expansin-like protein precursor - Solanum tuberosum (Pot…	?	?	?
membrane, nodulin family protein, transmembrane region			TC197971 weakly similar to UniRef100_Q501F8 Cluster: At4g08300; n=2; Arabidopsis thaliana|Rep: At4g08300 - Arabidopsis thaliana (Mouse-ear cress), partial (49%)	chr11	10249856..10253310	PGSC0003DMG400000919
ambiguous annotation: plastocyanin or Phospholipase D delta			TC198430 homologue to UniRef100_P17340 Cluster: Plastocyanin, chloroplast precursor; n=1; Solanum lycopersicum|Rep: Plastocyanin, chloroplast precursor - Solanum lycopersicum (Tomato) (Lycopersicon esculentum), complete or TC200918 homologue to UniRef100_Q0W9E5 Cluster: Plastocyanin; n=1; Solanum commersonii|Rep: Plastocyanin - Solanum commersonii (Commerson's wild potato), partial (98%)	chr04	63371107..63380091	PGSC0003DMG400041620 and PGSC0003DMG400009887
amino acid metabolism, glycine, serine and threonine metabolism			TC198553 homologue to UniRef100_Q93XV7 Cluster: Hydroxypyruvate reductase; n=1; Bruguiera gymnorhiza|Rep: Hydroxypyruvate reductase - Bruguiera gymnorhiza, partial (58%)	chr01	80522544..80526640	PGSC0003DMG400006186
Photosynthesis, chloroplast			TC198651 homologue to UniRef100_Q84UU0 Cluster: Photosystem I subunit XI; n=1; Nicotiana attenuata|Rep: Photosystem I subunit XI - Nicotiana attenuata, complete	chr06	54917996..54919696	PGSC0003DMG400027671
ambiguous annotation			TC198651 homologue to UniRef100_Q84UU0 Cluster: Photosystem I subunit XI; n=1; Nicotiana attenuata|Rep: Photosystem I subunit XI - Nicotiana attenuata, complete or TC199088 homologue to UniRef100_Q84UU0 Cluster: Photosystem I subunit XI; n=1; Nicotiana attenuata|Rep: Photosystem I subunit XI - Nicotiana attenuata, partial (74%) or TC199243 homologue to UniRef100_Q84UU0 Cluster: Photosystem I subu…	?	?	?
pathogenesis, biotic stress, defense			TC198791 homologue to UniRef100_Q8GUR3 Cluster: Acidic class II 1,3-beta-glucanase precursor; n=1; Solanum tuberosum|Rep: Acidic class II 1,3-beta-glucanase precursor - Solanum tuberosum (Potato), partial (37%)	chr01	4237717..4239369	PGSC0003DMG402010492, PGSC0003DMG401010492
protein biosynthesis			TC198860 similar to UniRef100_A7PVT5 Cluster: 60S ribosomal protein L6; n=1; Vitis vinifera|Rep: 60S ribosomal protein L6 - Vitis vinifera (Grape), partial (97%)	chr04	7020825..7023223	PGSC0003DMG400023609
Chloroplast, pentose phosphate pathway, Calvin cycle, carbon fixation			TC199035 homologue to UniRef100_O78327 Cluster: Transketolase 1; n=1; Capsicum annuum|Rep: Transketolase 1 - Capsicum annuum (Bell pepper), partial (27%)	chr05	40781502..40785812	PGSC0003DMG400007019
Chloroplast, carbon fixation			TC199053 UniRef100_P26575 Cluster: Ribulose bisphosphate carboxylase small chain 2A, chloroplast precursor; n=1; Solanum tuberosum|Rep: Ribulose bisphosphate carboxylase small chain 2A, chloroplast precursor - Solanum tuberosum (Potato), complete	chr02	39643802..39645532	PGSC0003DMG400012666
detoxification, pathogenesis, biotic stress, defense, oxidative stress, ROS			TC199374 similar to UniRef100_Q5GMM5 Cluster: Glutathione S-transferase/peroxidase; n=1; Capsicum chinense|Rep: Glutathione S-transferase/peroxidase - Capsicum chinense (Scotch bonnet) (Bonnet pepper), complete or TC200120 homologue to UniRef100_Q03666 Cluster: Probable glutathione S-transferase; n=1; Nicotiana tabacum|Rep: Probable glutathione S-transferase - Nicotiana tabacum (Common tobacco), …	chr01	81466000..81477300	PGSC0003DMG400014657, PGSC0003DMG400014656, PGSC0003DMG400014655
detoxification, pathogenesis, biotic stress, defense			TC199598 UniRef100_P32111 Cluster: Probable glutathione S-transferase; n=1; Solanum tuberosum|Rep: Probable glutathione S-transferase - Solanum tuberosum (Potato), partial (93%)	chr09	10664140..10665417	PGSC0003DMG400002167
Protein degradation			TC199650 homologue to UniRef100_Q40143 Cluster: Cysteine proteinase 3 precursor; n=1; Solanum lycopersicum|Rep: Cysteine proteinase 3 precursor - Solanum lycopersicum (Tomato) (Lycopersicon esculentum), partial (43%) or TC204070 homologue to UniRef100_Q40143 Cluster: Cysteine proteinase 3 precursor; n=1; Solanum lycopersicum|Rep: Cysteine proteinase 3 precursor - Solanum lycopersicum (Tomato) (Ly…	chr07	35202217..35204536	PGSC0003DMG400019033
central metabolism, carbohydrate metabolism, Calvin cycle,glycolysis, gluconeogenesis			TC199800 homologue to UniRef100_Q9SXX4 Cluster: Fructose-bisphosphate aldolase; n=1; Nicotiana paniculata|Rep: Fructose-bisphosphate aldolase - Nicotiana paniculata, complete	chr02	38963810..38966150	PGSC0003DMG400003548
pectinesterase inhibitor? (other)			TC199973 similar to UniRef100_Q2VT54 Cluster: DC1.2-like; n=1; Capsicum annuum|Rep: DC1.2-like - Capsicum annuum (Bell pepper), partial (96%)	?	not anchored	PGSC0003DMG400012020
phenylpropanoid biosynthesis, secondary metabolism			TC200652 homologue to UniRef100_Q8H9B6 Cluster: Caffeoyl-CoA O-methyltransferase; n=1; Solanum tuberosum|Rep: Caffeoyl-CoA O-methyltransferase - Solanum tuberosum (Potato), partial (98%)	chr02	~42055251..42055621	not annotated
central metabolism, NADH:ubiquinone oxidoreductase 17.2 kD subunit family protein, respiration, oxidative phosphorylation, oxidation, reduction			TC200774 similar to UniRef100_A7PBC9 Cluster: Chromosome chr16 scaffold_10, whole genome shotgun sequence; n=1; Vitis vinifera|Rep: Chromosome chr16 scaffold_10, whole genome shotgun sequence - Vitis vinifera (Grape), complete	chr03	22766422..22771632	PGSC0003DMG402000567
pathogenesis, biotic stress, defense, transcription, Zinc-finger family			TC200826 UniRef100_A7UGD3 Cluster: WRKY transcription factor 6; n=1; Solanum tuberosum|Rep: WRKY transcription factor 6 - Solanum tuberosum (Potato), complete or TC203853 UniRef100_A7UGD3 Cluster: WRKY transcription factor 6; n=1; Solanum tuberosum|Rep: WRKY transcription factor 6 - Solanum tuberosum (Potato), partial (66%)	chr09	18097627..18099365	PGSC0003DMG400029207
Photosystem II core complex proteins psbY, chloroplast, photosynthesis			TC200937 or TC203963	chr10	43354448..43355305	PGSC0003DMG400007201
Chloroplast, carbon fixation			TC201354 homologue to UniRef100_O49074 Cluster: Ribulose bisphosphate carboxylase/oxygenase activase, chloroplast precursor; n=1; Solanum pennellii|Rep: Ribulose bisphosphate carboxylase/oxygenase activase, chloroplast precursor - Solanum pennellii (Tomato) (Lycopersicon pennellii), partial (95%)	chr10	51027650..51030420	PGSC0003DMG400019149
Zinc finger protein, DNA binding, transcription			TC201364 similar to UniRef100_A7PNQ2 Cluster: Chromosome chr8 scaffold_23, whole genome shotgun sequence; n=1; Vitis vinifera|Rep: Chromosome chr8 scaffold_23, whole genome shotgun sequence - Vitis vinifera (Grape), partial (51%)	chr06	251631..253383	PGSC0003DMG400002153
pathogenesis, biotic stress, defense, thaumatin			TC201400 osmotin-like protein [Solanum tuberosum]	chr12	52169462..52170332	PGSC0003DMG400004259
central metabolism, ATP synthase subunit alpha, mitochondrial, respiration, energy			TC201617	chr07	51698272..51700146	PGSC0003DMG401022238
development			TC202017 similar to UniRef100_Q0PN09 Cluster: Lateral organ boundaries domain protein; n=1; Caragana korshinskii|Rep: Lateral organ boundaries domain protein - Caragana korshinskii, partial (48%)	chr01	76614763..76616419	PGSC0003DMG400025752
50S ribosomal protein L11 chloroplast precursor, protein biosynthesis			TC202666 similar to UniRef100_A9SZA5 Cluster: Predicted protein; n=1; Physcomitrella patens subsp. patens|Rep: Predicted protein - Physcomitrella patens subsp. patens, partial (93%)	chr08	41375784..41378599	PGSC0003DMG400012225
pathogenesis, biotic stress, defense			TC203169 homologue to UniRef100_Q5XUH3 Cluster: Osmotin-like protein; n=1; Solanum tuberosum|Rep: Osmotin-like protein - Solanum tuberosum (Potato), complete	chr08	41049470..41050210	PGSC0003DMG400003040
photosynthesis, energy, chloroplast			TC203340 homologue to UniRef100_P29790 Cluster: ATP synthase gamma chain, chloroplast precursor; n=1; Nicotiana tabacum|Rep: ATP synthase gamma chain, chloroplast precursor - Nicotiana tabacum (Common tobacco), complete	chr02	34795636..34797245	PGSC0003DMG400016482
protein conformation, chaperone			TC204355 UniRef100_Q0GA60 Cluster: DnaJ-like protein isoform; n=1; Solanum phureja|Rep: DnaJ-like protein isoform - Solanum phureja, complete	chr09	51034892..51037280	PGSC0003DMG400024357
transport			TC204789 UniRef100_Q2XTC3 Cluster: ADP,ATP carrier protein-like; n=1; Solanum tuberosum|Rep: ADP,ATP carrier protein-like - Solanum tuberosum (Potato), partial (42%)	chr11	15191402..15194908	PGSC0003DMG400013596
purine nucleotide salvage pathway (other)			TC204859 UniRef100_Q2V997 Cluster: Adenine phosphoribosyltransferase-like; n=1; Solanum tuberosum|Rep: Adenine phosphoribosyltransferase-like - Solanum tuberosum (Potato), partial (68%)	chr04	59297461..59302755	PGSC0003DMG400021527
Putative acyl-CoA synthetase, carbohydrate metabolism			TC204872 similar to UniRef100_A7QXF0 Cluster: Chromosome undetermined scaffold_222, whole genome shotgun sequence; n=1; Vitis vinifera|Rep: Chromosome undetermined scaffold_222, whole genome shotgun sequence - Vitis vinifera (Grape), partial (93%)	chr06	33163207..33168602	PGSC0003DMG400029915
Pathogenesis, biotic stress, defense			TC204904 homologue to UniRef100_P32045 Cluster: Pathogenesis-related protein P2 precursor; n=1; Solanum lycopersicum|Rep: Pathogenesis-related protein P2 precursor - Solanum lycopersicum (Tomato) (Lycopersicon esculentum), complete or TC207324 homologue to UniRef100_P32045 Cluster: Pathogenesis-related protein P2 precursor; n=1; Solanum lycopersicum|Rep: Pathogenesis-related protein P2 precursor …	chr01	67971094..67972118	PGSC0003DMG400019437
Pathogenesis, biotic stress, defense			TC204904 homologue to UniRef100_P32045 Cluster: Pathogenesis-related protein P2 precursor; n=1; Solanum lycopersicum|Rep: Pathogenesis-related protein P2 precursor - Solanum lycopersicum (Tomato) (Lycopersicon esculentum), complete or TC207324 homologue to UniRef100_P32045 Cluster: Pathogenesis-related protein P2 precursor; n=1; Solanum lycopersicum|Rep: Pathogenesis-related protein P2 precursor …	chr01	67971094..67972118	PGSC0003DMG400019437
protein degradation, chloroplast			TC204922 homologue to UniRef100_O99018 Cluster: Chloroplast protease precursor; n=1; Capsicum annuum|Rep: Chloroplast protease precursor - Capsicum annuum (Bell pepper), partial (38%)	chr07	47089724..47094801	PGSC0003DMG400017311
lipid metabolism			TC204989 UniRef100_Q43191 Cluster: Lipoxygenase; n=1; Solanum tuberosum|Rep: Lipoxygenase - Solanum tuberosum (Potato), complete	chr08	9156217..9160397	PGSC0003DMG400010859
central metabolism, hydrogen peroxide, reactive oxygen, ROS detoxification			TC205014 homologue to UniRef100_P55312 Cluster: Catalase isozyme 2; n=1; Solanum tuberosum|Rep: Catalase isozyme 2 - Solanum tuberosum (Potato), partial (36%)	chr12	55389558..55393285	PGSC0003DMG400029408
Photosynthesis, chloroplast			TC205044 homologue to UniRef100_Q672Q6 Cluster: Photosystem II oxygen-evolving complex protein 3 precursor; n=1; Solanum lycopersicum|Rep: Photosystem II oxygen-evolving complex protein 3 precursor - Solanum lycopersicum (Tomato) (Lycopersicon esculentum), partial (93%) or TC197212 homologue to UniRef100_Q672Q6 Cluster: Photosystem II oxygen-evolving complex protein 3 precursor; n=1; Solanum lyco…	chr02	34114833..34116639	PGSC0003DMG400021727
ambiguous annotation			TC205145 homologue to UniRef100_A0MKC8 Cluster: Ubiquitin extension protein; n=2; core eudicotyledons|Rep: Ubiquitin extension protein - Capsicum annuum (Bell pepper), partial (89%) or TC205598 UniRef100_O04829 Cluster: Ubiquitin extension protein; n=2; core eudicotyledons|Rep: Ubiquitin extension protein - Solanum tuberosum (Potato), complete or TC205754 UniRef100_O04829 Cluster: Ubiquitin exten…	?	?	?
protein degradation			TC205158 UniRef100_P35135 Cluster: Ubiquitin-conjugating enzyme E2-17 kDa; n=3; Solanoideae|Rep: Ubiquitin-conjugating enzyme E2-17 kDa - Solanum lycopersicum (Tomato) (Lycopersicon esculentum), complete or TC197837 UniRef100_P35135 Cluster: Ubiquitin-conjugating enzyme E2-17 kDa; n=3; Solanoideae|Rep: Ubiquitin-conjugating enzyme E2-17 kDa - Solanum lycopersicum (Tomato) (Lycopersicon esculentum…	chr06	2175284..2179488	PGSC0003DMG400020569
storage protein, phospholipase? (other)			TC205195 similar to UniRef100_Q9FZ08 Cluster: Patatin-like protein 3; n=1; Nicotiana tabacum|Rep: Patatin-like protein 3 - Nicotiana tabacum (Common tobacco), partial (50%)	chr02	42716358..42718428	PGSC0003DMG400010022
unknown			TC205220 similar to UniRef100_A7Q383 Cluster: Chromosome chr12 scaffold_47, whole genome shotgun sequence; n=1; Vitis vinifera|Rep: Chromosome chr12 scaffold_47, whole genome shotgun sequence - Vitis vinifera (Grape), partial (25%) or TC207016 similar to UniRef100_A7Q383 Cluster: Chromosome chr12 scaffold_47, whole genome shotgun sequence; n=1; Vitis vinifera|Rep: Chromosome chr12 scaffold_47, wh…	chr07	44995078..44995793	PGSC0003DMG400018373
photosystem I reaction center subunit, photosynthesis, chloroplast			TC205283 similar to UniRef100_A7QB42 Cluster: Chromosome chr4 scaffold_73, whole genome shotgun sequence; n=1; Vitis vinifera|Rep: Chromosome chr4 scaffold_73, whole genome shotgun sequence - Vitis vinifera (Grape), partial (67%)	chr08	4677496..4678459	PGSC0003DMG400005805
Ubiquitin carrier protein, protein ubiquitination, protein degradation			TC205337 homologue to UniRef100_A9SDW9 Cluster: Predicted protein; n=2; Embryophyta|Rep: Predicted protein - Physcomitrella patens subsp. patens, complete	chr03	17854860..17858789	PGSC0003DMG400009069
biotic/abiotic stress response			TC205351 homologue to UniRef100_Q0PWM4 Cluster: Germin-like protein; n=1; Capsicum chinense|Rep: Germin-like protein - Capsicum chinense (Scotch bonnet) (Bonnet pepper), partial (97%) or TC212871 homologue to UniRef100_Q0PWM4 Cluster: Germin-like protein; n=1; Capsicum chinense|Rep: Germin-like protein - Capsicum chinense (Scotch bonnet) (Bonnet pepper), partial (97%)	chr03	45993995..45994919	PGSC0003DMG400014027
biotic/abiotic stress response			TC205638 similar to UniRef100_Q43710 Cluster: Proteinase inhibitor type-2 TR8 precursor; n=1; Solanum lycopersicum|Rep: Proteinase inhibitor type-2 TR8 precursor - Solanum lycopersicum (Tomato) (Lycopersicon esculentum), partial (44%) or TC206220 similar to UniRef100_Q43710 Cluster: Proteinase inhibitor type-2 TR8 precursor; n=1; Solanum lycopersicum|Rep: Proteinase inhibitor type-2 TR8 precursor…	chr11	11363542..11364975	PGSC0003DMG400009268
lipid metabolism, oxidation reduction			TC205679 weakly similar to UniRef100_Q9M3C0 Cluster: Beta-ketoacyl-ACP reductase-like protein; n=1; Arabidopsis thaliana|Rep: Beta-ketoacyl-ACP reductase-like protein - Arabidopsis thaliana (Mouse-ear cress), partial (74%) or TC208698	?	not anchored	PGSC0003DMG400014095
Pathogenesis, biotic stress, defense			TC206024 homologue to UniRef100_Q5MJX0 Cluster: Avr9/Cf-9 rapidly elicited protein 20; n=1; Nicotiana tabacum|Rep: Avr9/Cf-9 rapidly elicited protein 20 - Nicotiana tabacum (Common tobacco), complete	chr10	1633457..1634676	PGSC0003DMG400025022
Photosynthesis, chloroplast			TC206054 homologue to UniRef100_Q41423 Cluster: Chlorophyll a/b binding protein; n=2; Solanaceae|Rep: Chlorophyll a/b binding protein - Solanum tuberosum (Potato), complete	?	not anchored	not annotated
ambiguous annotation			TC206073 weakly similar to UniRef100_A4FUC2 Cluster: MGC138009 protein; n=1; Bos taurus|Rep: MGC138009 protein - Bos taurus (Bovine), partial (3%) or TC219498 UniRef100_P14675 Cluster: Alcohol dehydrogenase 3; n=7; Solanum|Rep: Alcohol dehydrogenase 3 - Solanum tuberosum (Potato), complete or TC219646 similar to UniRef100_A7R062 Cluster: Chromosome chr10 scaffold_297, whole genome shotgun sequenc…	?	?	?
protein biosynthesis, chloroplast			TC206097 similar to UniRef100_Q9SWI6 Cluster: 50S ribosomal protein L29, chloroplast precursor; n=1; Zea mays|Rep: 50S ribosomal protein L29, chloroplast precursor - Zea mays (Maize), partial (60%)	chr03	35419746..35423827	PGSC0003DMG400033691
unknown			TC206110 similar to UniRef100_A7PZR1 Cluster: Chromosome chr15 scaffold_40, whole genome shotgun sequence; n=1; Vitis vinifera|Rep: Chromosome chr15 scaffold_40, whole genome shotgun sequence - Vitis vinifera (Grape), partial (79%)	chr10	~4992871..4970954	not annotated
unknown			TC206143 similar to UniRef100_A7PTM6 Cluster: Chromosome undetermined scaffold_30, whole genome shotgun sequence; n=1; Vitis vinifera|Rep: Chromosome undetermined scaffold_30, whole genome shotgun sequence - Vitis vinifera (Grape), partial (20%) or TC208165 similar to UniRef100_A7PTM6 Cluster: Chromosome undetermined scaffold_30, whole genome shotgun sequence; n=1; Vitis vinifera|Rep: Chromosome …	chr03	5402306..5403360	PGSC0003DMG400024083
central metabolism, glyoxylate cycle, citric acid cycle, TCA			TC206316 UniRef100_P50217 Cluster: Isocitrate dehydrogenase [NADP] (Oxalosuccinate decarboxylase) (IDH) (NADP(+)-specific ICDH); n=1; Solanum tuberosum|Rep: Isocitrate dehydrogenase [NADP] (Oxalosuccinate decarboxylase) (IDH) (NADP(+)-specific ICDH) - Solanum tuberosum (Potato), partial (35%) or TC195966 UniRef100_P50217 Cluster: Isocitrate dehydrogenase [NADP] (Oxalosuccinate decarboxylase) (IDH…	chr01	617799..623915	PGSC0003DMG400032124
reactive oxygen, ROS, multiple functions, oxidative stress			TC206391 similar to UniRef100_A7LNX7 Cluster: Thioredoxin; n=1; Limonium bicolor|Rep: Thioredoxin - Limonium bicolor, partial (64%) or TC224817 similar to UniRef100_A7LNX7 Cluster: Thioredoxin; n=1; Limonium bicolor|Rep: Thioredoxin - Limonium bicolor, partial (64%)	chr12	624725..627236	PGSC0003DMG400015360
Pathogenesis, biotic stress, defense, senescence			TC206431 homologue to UniRef100_Q45TE3 Cluster: Senescence-associated protein; n=1; Nicotiana tabacum|Rep: Senescence-associated protein - Nicotiana tabacum (Common tobacco), partial (83%)	chr02	38158870..38162000	PGSC0003DMG400003666
cell wall			TC206452 homologue to UniRef100_Q09082 Cluster: Extensin; n=1; Solanum lycopersicum|Rep: Extensin - Solanum lycopersicum (Tomato) (Lycopersicon esculentum), partial (36%) or TC218968 homologue to UniRef100_Q41707 Cluster: Extensin class 1 protein precursor; n=2; Vigna unguiculata|Rep: Extensin class 1 protein precursor - Vigna unguiculata (Cowpea), partial (75%) or TC220613 homologue to UniRef100…	chr09	52765771..52772176	PGSC0003DMG400021603
unknown			TC206645 similar to UniRef100_A7PW44 Cluster: Chromosome chr8 scaffold_34, whole genome shotgun sequence; n=1; Vitis vinifera|Rep: Chromosome chr8 scaffold_34, whole genome shotgun sequence - Vitis vinifera (Grape), partial (48%)	chr10	43980869..43982682	PGSC0003DMG400008354
Photosynthesis, chloroplast			TC206944 homologue to UniRef100_Q40431 Cluster: PSI-H precursor; n=1; Nicotiana sylvestris|Rep: PSI-H precursor - Nicotiana sylvestris (Wood tobacco), partial (97%)	chr12	48217813..48221455	PGSC0003DMG400007571
lipid metabolism, lipid transport			TC207021 homologue to UniRef100_Q0PHA6 Cluster: Non-specific lipid-transfer protein; n=1; Solanum sogarandinum|Rep: Non-specific lipid-transfer protein - Solanum sogarandinum, complete	?	not anchored	PGSC0003DMG400011953
protein degradation			TC207258 homologue to UniRef100_Q07491 Cluster: Pre-pro-cysteine proteinase precursor; n=1; Solanum lycopersicum|Rep: Pre-pro-cysteine proteinase precursor - Solanum lycopersicum (Tomato) (Lycopersicon esculentum), partial (40%) or TC196661 homologue to UniRef100_Q07491 Cluster: Pre-pro-cysteine proteinase precursor; n=1; Solanum lycopersicum|Rep: Pre-pro-cysteine proteinase precursor - Solanum l…	chr04	62494616..62496955	PGSC0003DMG400003707
unknown			TC207445 homologue to UniRef100_A7P4K6 Cluster: Chromosome chr4 scaffold_6, whole genome shotgun sequence; n=1; Vitis vinifera|Rep: Chromosome chr4 scaffold_6, whole genome shotgun sequence - Vitis vinifera (Grape), partial (29%)	chr08	18349003..18358438	PGSC0003DMG400008202
ambiguous annotation: ATP-dependent Clp protease proteolytic subunit or 'Photosystem II CP47 chlorophyll apoprotein'			TC207462 UniRef100_Q2MIG3 Cluster: ATP-dependent Clp protease proteolytic subunit; n=2; Solanum|Rep: ATP-dependent Clp protease proteolytic subunit - Solanum bulbocastanum (Wild potato), partial (61%)	?	?	?
Chloroplast sedoheptulose-1,7-bisphosphatase, carbon fixation, Calvin cycle			TC207501 homologue to UniRef100_A7R8H8 Cluster: Chromosome undetermined scaffold_2569, whole genome shotgun sequence; n=1; Vitis vinifera|Rep: Chromosome undetermined scaffold_2569, whole genome shotgun sequence - Vitis vinifera (Grape), partial (38%)	chr05	43037807..43040994	PGSC0003DMG400027125
amino acid metabolism			TC207514 similar to UniRef100_Q6UJ35 Cluster: Mitochondrial glycine decarboxylase complex H-protein; n=1; Populus tremuloides|Rep: Mitochondrial glycine decarboxylase complex H-protein - Populus tremuloides (Quaking aspen), partial (95%)	chr06	40859114..40861032	PGSC0003DMG400002103
protein degradation			TC207534 similar to UniRef100_O82777 Cluster: Subtilisin-like protease; n=1; Solanum lycopersicum|Rep: Subtilisin-like protease - Solanum lycopersicum (Tomato) (Lycopersicon esculentum), partial (20%)	chr01	58091596..58094140	PGSC0003DMG400006781, PGSC0003DMG400006780
unknown			TC207592 similar to UniRef100_A7P6N1 Cluster: Chromosome chr9 scaffold_7, whole genome shotgun sequence; n=1; Vitis vinifera|Rep: Chromosome chr9 scaffold_7, whole genome shotgun sequence - Vitis vinifera (Grape), partial (61%)	chr03	46436981..46437752	PGSC0003DMG400002645
globulin (other)			TC207606	chr01	73713846..73715421	PGSC0003DMG400023762
Photosynthesis, chloroplast			TC207691 homologue to UniRef100_Q40430 Cluster: PSI-H precursor; n=1; Nicotiana sylvestris|Rep: PSI-H precursor - Nicotiana sylvestris (Wood tobacco), complete	chr06	42828217..42830000	PGSC0003DMG400016504
Photosynthesis, chloroplast			TC207922 UniRef100_P93566 Cluster: Oxygen-evolving enhancer protein 2, chloroplast precursor; n=1; Solanum tuberosum|Rep: Oxygen-evolving enhancer protein 2, chloroplast precursor - Solanum tuberosum (Potato), partial (68%) or TC194903 UniRef100_P93566 Cluster: Oxygen-evolving enhancer protein 2, chloroplast precursor; n=1; Solanum tuberosum|Rep: Oxygen-evolving enhancer protein 2, chloroplast pr…	chr07	40402764..40404674	PGSC0003DMG400000926
cucumber peeling cupredoxin, copper ion binding			TC208093 weakly similar to UniRef100_A7PF66 Cluster: Chromosome chr11 scaffold_13, whole genome shotgun sequence; n=1; Vitis vinifera|Rep: Chromosome chr11 scaffold_13, whole genome shotgun sequence - Vitis vinifera (Grape), partial (38%) or TC199551 weakly similar to UniRef100_A7PF66 Cluster: Chromosome chr11 scaffold_13, whole genome shotgun sequence; n=1; Vitis vinifera|Rep: Chromosome chr11 s…	chr07	3868755..3869799	PGSC0003DMG402030920
Photosynthesis, chloroplast			TC208116 homologue to UniRef100_Q40433 Cluster: Photosystem I psaH protein precursor; n=2; Nicotiana sylvestris|Rep: Photosystem I psaH protein precursor - Nicotiana sylvestris (Wood tobacco), complete or TC210929 homologue to UniRef100_Q40433 Cluster: Photosystem I psaH protein precursor; n=2; Nicotiana sylvestris|Rep: Photosystem I psaH protein precursor - Nicotiana sylvestris (Wood tobacco), c…	chr03	47471089..47472757	PGSC0003DMG400002626
Pathogenesis, biotic stress, defense			TC208120 UniRef100_P09762 Cluster: Wound-induced protein WIN2 precursor; n=1; Solanum tuberosum|Rep: Wound-induced protein WIN2 precursor - Solanum tuberosum (Potato), partial (96%)	chr01	67993151..67997644	PGSC0003DMG400019435
ambiguous annotation, D-3-phosphoglycerate dehydrogenase or Chlorophyll a/b binding protein			TC208172 homologue to UniRef100_Q1H8L9 Cluster: Chlorophyll a/b binding protein; n=1; Solanum tuberosum|Rep: Chlorophyll a/b binding protein - Solanum tuberosum (Potato), complete or TC196622 UniRef100_Q1H8L9 Cluster: Chlorophyll a/b binding protein; n=1; Solanum tuberosum|Rep: Chlorophyll a/b binding protein - Solanum tuberosum (Potato), complete	?	?	?
cytoplasmic membrane-bound vesicle, 14 kDa proline-rich protein DC2.15			TC208333 weakly similar to UniRef100_A7PYB7 Cluster: Chromosome chr15 scaffold_37, whole genome shotgun sequence; n=1; Vitis vinifera|Rep: Chromosome chr15 scaffold_37, whole genome shotgun sequence - Vitis vinifera (Grape), partial (56%) or CV505288 weakly similar to UniRef100_A7PYB7 Cluster: Chromosome chr15 scaffold_37, whole genome shotgun sequence; n=1; Vitis vinifera|Rep: Chromosome chr15 s…	chr01	63262683..63263352	PGSC0003DMG400025972
unknown			TC208476 or TC210437 similar to UniRef100_Q294Q9 Cluster: GA11523-PA; n=1; Drosophila pseudoobscura|Rep: GA11523-PA - Drosophila pseudoobscura (Fruit fly), partial (5%) or TC223034 similar to UniRef100_A7NV91 Cluster: Chromosome chr18 scaffold_1, whole genome shotgun sequence; n=1; Vitis vinifera|Rep: Chromosome chr18 scaffold_1, whole genome shotgun sequence - Vitis vinifera (Grape), partial (89…	chr12	54576270..54576913	PGSC0003DMG400015414
signaling, development			TC208530 homologue to UniRef100_A1IKU3 Cluster: SNF1-related kinase; n=1; Solanum lycopersicum|Rep: SNF1-related kinase - Solanum lycopersicum (Tomato) (Lycopersicon esculentum), partial (60%)	chr04	6332105..6336032	PGSC0003DMG400023636
ambiguous annotation			TC208545 homologue to UniRef100_Q9FYW7 Cluster: BAC19.9; n=1; Solanum lycopersicum|Rep: BAC19.9 - Solanum lycopersicum (Tomato) (Lycopersicon esculentum), partial (40%) or TC212637 UniRef100_Q9FYW7 Cluster: BAC19.9; n=1; Solanum lycopersicum|Rep: BAC19.9 - Solanum lycopersicum (Tomato) (Lycopersicon esculentum), partial (34%) or TC215722 UniRef100_Q9FYW7 Cluster: BAC19.9; n=1; Solanum lycopersicu…	?	?	?
Photosynthesis, chloroplast			TC208589 UniRef100_Q00321 Cluster: Type I (26 kD) CP29 polypeptide; n=1; Solanum lycopersicum|Rep: Type I (26 kD) CP29 polypeptide - Solanum lycopersicum (Tomato) (Lycopersicon esculentum), partial (49%) or TC221591 UniRef100_Q00321 Cluster: Type I (26 kD) CP29 polypeptide; n=1; Solanum lycopersicum|Rep: Type I (26 kD) CP29 polypeptide - Solanum lycopersicum (Tomato) (Lycopersicon esculentum), pa…	chr06	42161285..42163165	PGSC0003DMG400026500
detoxification, anoxic/hypoxic stress			TC208619 similar to UniRef100_Q2Z1Y6 Cluster: Alcohol dehydrogenase; n=1; Prunus mume|Rep: Alcohol dehydrogenase - Prunus mume (Japanese flowering apricot), partial (57%)	chr07	41747269..41752417	PGSC0003DMG402006147
hormone signaling, auxin repressed, dormancy associated			TC208714 homologue to UniRef100_Q0PY39 Cluster: Auxin repressed/dormancy associated protein; n=1; Solanum lycopersicum|Rep: Auxin repressed/dormancy associated protein - Solanum lycopersicum (Tomato) (Lycopersicon esculentum), complete or TC221974 homologue to UniRef100_A7QY00 Cluster: Chromosome undetermined scaffold_235, whole genome shotgun sequence; n=1; Vitis vinifera|Rep: Chromosome undeter…	chr02	32118855..32119901	PGSC0003DMG400029732
nucleic acid binding (other)			TC208850 homologue to UniRef100_O04070 Cluster: SGRP-1 protein; n=1; Solanum commersonii|Rep: SGRP-1 protein - Solanum commersonii (Commerson's wild potato), partial (90%) or TC214480 homologue to UniRef100_O04070 Cluster: SGRP-1 protein; n=1; Solanum commersonii|Rep: SGRP-1 protein - Solanum commersonii (Commerson's wild potato), partial (84%) or TC223253 similar to UniRef100_O04070 Cluster: SGR…	chr10	26604924..26605988	PGSC0003DMG400033903
ambiguous annotation			TC208859 UniRef100_A9YTZ5 Cluster: Cell wall protein; n=1; Solanum tuberosum|Rep: Cell wall protein - Solanum tuberosum (Potato), complete or TC214467 UniRef100_A9YTZ5 Cluster: Cell wall protein; n=1; Solanum tuberosum|Rep: Cell wall protein - Solanum tuberosum (Potato), complete or TC218148 UniRef100_A9YTZ5 Cluster: Cell wall protein; n=1; Solanum tuberosum|Rep: Cell wall protein - Solanum tuber…	?	?	?
ambiguous annotation			TC208881 homologue to UniRef100_A9CTP9 Cluster: Tonoplast intrinsic protein; n=1; Nicotiana tabacum|Rep: Tonoplast intrinsic protein - Nicotiana tabacum (Common tobacco), complete or CV302843 similar to UniRef100_A9CTP9 Cluster: Tonoplast intrinsic protein; n=1; Nicotiana tabacum|Rep: Tonoplast intrinsic protein - Nicotiana tabacum (Common tobacco), partial (47%) or CV471196 homologue to UniRef10…	?	?	?
Photosynthesis, chloroplast			TC208934 homologue to UniRef100_P27524 Cluster: Chlorophyll a-b binding protein CP24 10A, chloroplast precursor; n=1; Solanum lycopersicum|Rep: Chlorophyll a-b binding protein CP24 10A, chloroplast precursor - Solanum lycopersicum (Tomato) (Lycopersicon esculentum), complete or TC210836 homologue to UniRef100_P27524 Cluster: Chlorophyll a-b binding protein CP24 10A, chloroplast precursor; n=1; So…	chr01	74694180..74695574	PGSC0003DMG400012591
Photosynthesis, chloroplast			TC209094 homologue to UniRef100_P46486 Cluster: Photosystem I reaction center subunit III, chloroplast precursor; n=1; Flaveria trinervia|Rep: Photosystem I reaction center subunit III, chloroplast precursor - Flaveria trinervia (Clustered yellowtops) (Oedera trinervia), partial (77%) or TC201341 homologue to UniRef100_Q9XQB4 Cluster: Photosystem I reaction center subunit III; n=1; Vigna radiata …	chr02	27225026..27229075	PGSC0003DMG400021144
Glutamyl-tRNA reductase (porphyrin and chlorophyll metabolism, photosynthesis, chloroplast) or Aspartyl protease family protein ?			TC209102 homologue to UniRef100_A6Q0F0 Cluster: Glutamyl-tRNA reductase; n=1; Nicotiana tabacum|Rep: Glutamyl-tRNA reductase - Nicotiana tabacum (Common tobacco), partial (62%)	chr06	45901903..45906987	PGSC0003DMG400004069
protein biosynthesis			TC209200 UniRef100_P17786 Cluster: Elongation factor 1-alpha; n=4; Solanoideae|Rep: Elongation factor 1-alpha - Solanum lycopersicum (Tomato) (Lycopersicon esculentum), partial (26%)	chr06	9471395..9473150	PGSC0003DMG400023270
UPF0497 membrane protein			TC209234	chr06	48185695..48187123	PGSC0003DMG400027047
cell wall			TC209373 similar to UniRef100_Q2VT58 Cluster: Proline-rich protein; n=1; Capsicum annuum|Rep: Proline-rich protein - Capsicum annuum (Bell pepper), partial (93%) or TC222691 similar to UniRef100_Q9SAP3 Cluster: Hybrid proline-rich protein; n=1; Catharanthus roseus|Rep: Hybrid proline-rich protein - Catharanthus roseus (Rosy periwinkle) (Madagascar periwinkle), partial (90%) or TC204572 similar to…	chr08	2305383..2306123	PGSC0003DMG400014850
stress			TC209381 weakly similar to UniRef100_Q6ZHE6 Cluster: Universal stress protein / early nodulin ENOD18-like; n=1; Oryza sativa Japonica Group|Rep: Universal stress protein / early nodulin ENOD18-like - Oryza sativa subsp. japonica (Rice), partial (83%)	chr04	6824115..6825943	PGSC0003DMG400023615
ambiguous annotation			TC209397 homologue to UniRef100_P32045 Cluster: Pathogenesis-related protein P2 precursor; n=1; Solanum lycopersicum|Rep: Pathogenesis-related protein P2 precursor - Solanum lycopersicum (Tomato) (Lycopersicon esculentum), complete or CV497685 similar to UniRef100_A8MQY7 Cluster: Uncharacterized protein At2g39470.3; n=1; Arabidopsis thaliana|Rep: Uncharacterized protein At2g39470.3 - Arabidopsis …	?	?	?
central metabolism, beta-CA, interconversion of carbon dioxide and water to bicarbonate and protons, carbon fixation, chloroplast			TC209461 homologue to UniRef100_Q5NE20 Cluster: Carbonic anhydrase; n=1; Solanum lycopersicum|Rep: Carbonic anhydrase - Solanum lycopersicum (Tomato) (Lycopersicon esculentum), partial (48%) or TC215788 homologue to UniRef100_Q5NE20 Cluster: Carbonic anhydrase; n=1; Solanum lycopersicum|Rep: Carbonic anhydrase - Solanum lycopersicum (Tomato) (Lycopersicon esculentum), complete or TC218369 homolog…	chr02	45499771..45503276	PGSC0003DMG400000493
cell adhesion, abiotic stress, cell wall			TC209481 similar to UniRef100_Q52QJ6 Cluster: Methionine rich arabinogalactan; n=1; Solanum lycopersicum|Rep: Methionine rich arabinogalactan - Solanum lycopersicum (Tomato) (Lycopersicon esculentum), partial (97%) or TC224791 similar to UniRef100_Q52QJ6 Cluster: Methionine rich arabinogalactan; n=1; Solanum lycopersicum|Rep: Methionine rich arabinogalactan - Solanum lycopersicum (Tomato) (Lycope…	chr08	38029839..38030673	PGSC0003DMG400026224
protein biosynthesis			TC209585 homologue to UniRef100_Q9SM41 Cluster: Protein translation factor SUI1 homolog; n=1; Sporobolus stapfianus|Rep: Protein translation factor SUI1 homolog - Sporobolus stapfianus (Ressurection grass), partial (98%) or TC210916 homologue to UniRef100_Q9SM41 Cluster: Protein translation factor SUI1 homolog; n=1; Sporobolus stapfianus|Rep: Protein translation factor SUI1 homolog - Sporobolus s…	chr07	50577442..50580373	PGSC0003DMG400019258
Photosynthesis, chloroplast			TC209684 homologue to UniRef100_Q41229 Cluster: Photosystem I reaction center subunit IV B, chloroplast precursor (PSI-E B) [Contains: Photosystem I reaction center subunit IV B isoform 2]; n=3; Nicotiana sylvestris|Rep: Photosystem I reaction center subunit IV B, chloroplast precursor (PSI-E B) [Contains: Photosystem I reaction center subunit IV B isoform 2] - Nicotiana sylvestris (Wood tobacco)…	chr09	36504672..36506233	PGSC0003DMG400022022
oxidation, reduction, peroxidase			TC209835 homologue to UniRef100_Q9LDD7 Cluster: Whitefly-induced gp91-phox; n=1; Solanum lycopersicum|Rep: Whitefly-induced gp91-phox - Solanum lycopersicum (Tomato) (Lycopersicon esculentum), partial (33%)	chr03	43257467..43263401	PGSC0003DMG400014168
ambiguous annotation			TC209876 emb|Y18934.1|CPY18934 Solanum nigrum chloroplast tRNA-Ala, tRNA-Ile, 16S rRNA, tRNA-Val, rps12, rps7, ndhB genes, partial (24%) or TC210784 emb|Y18934.1|CPY18934 Solanum nigrum chloroplast tRNA-Ala, tRNA-Ile, 16S rRNA, tRNA-Val, rps12, rps7, ndhB genes, partial (11%) or TC220650 emb|Y18934.1|CPY18934 Solanum nigrum chloroplast tRNA-Ala, tRNA-Ile, 16S rRNA, tRNA-Val, rps12, rps7, ndhB gen…	?	?	?
nitrogen metabolism, amino acid biosynthesis			TC209959 homologue to UniRef100_Q69B32 Cluster: Glutamine synthetase; n=8; Nicotiana|Rep: Glutamine synthetase - Nicotiana attenuata, complete or TC219655 homologue to UniRef100_Q9FPU0 Cluster: Glutamine synthetase GS2; n=1; Solanum tuberosum|Rep: Glutamine synthetase GS2 - Solanum tuberosum (Potato), partial (31%)	chr01	57535700..57541000	PGSC0003DMG400004355
lipid metabolism, lipid transport			TC210168 homologue to UniRef100_Q9SDS4 Cluster: Non-specific lipid-transfer protein; n=1; Capsicum annuum|Rep: Non-specific lipid-transfer protein - Capsicum annuum (Bell pepper), partial (90%) or TC222629 homologue to UniRef100_Q9SDS4 Cluster: Non-specific lipid-transfer protein; n=1; Capsicum annuum|Rep: Non-specific lipid-transfer protein - Capsicum annuum (Bell pepper), partial (58%)	?	not anchored	PGSC0003DMG400011949
major latex (other)			TC210217 weakly similar to UniRef100_A7P3P5 Cluster: Chromosome chr1 scaffold_5, whole genome shotgun sequence; n=1; Vitis vinifera|Rep: Chromosome chr1 scaffold_5, whole genome shotgun sequence - Vitis vinifera (Grape), partial (18%) or TC218670 weakly similar to UniRef100_A8MRH3 Cluster: Uncharacterized protein At1g70830.3; n=1; Arabidopsis thaliana|Rep: Uncharacterized protein At1g70830.3 - Ar…	chr07	5912520..5911490	PGSC0003DMG400012100
DNA repair, recombination, transcription, replication, chromatin			TC210308 similar to UniRef100_Q40094 Cluster: High mobility group protein 2 HMG2; n=1; Ipomoea nil|Rep: High mobility group protein 2 HMG2 - Ipomoea nil (Japanese morning glory) (Pharbitis nil), partial (86%) or TC201634 similar to UniRef100_O04692 Cluster: DNA-binding protein; n=1; Nicotiana tabacum|Rep: DNA-binding protein - Nicotiana tabacum (Common tobacco), partial (97%)	chr03	5620883..5626390	PGSC0003DMG400018685
Photosynthesis, chloroplast			TC210567 similar to UniRef100_Q6Q8B8 Cluster: Chloroplast ferredoxin I; n=1; Nicotiana tabacum|Rep: Chloroplast ferredoxin I - Nicotiana tabacum (Common tobacco), complete	?	not anchored	PGSC0003DMG400011950
Putative 16kDa membrane protein			TC210616 similar to UniRef100_A7QF68 Cluster: Chromosome undetermined scaffold_87, whole genome shotgun sequence; n=1; Vitis vinifera|Rep: Chromosome undetermined scaffold_87, whole genome shotgun sequence - Vitis vinifera (Grape), partial (84%) or TC213085 similar to UniRef100_A7QF68 Cluster: Chromosome undetermined scaffold_87, whole genome shotgun sequence; n=1; Vitis vinifera|Rep: Chromosome …	chr06	49189806..49190983	PGSC0003DMG400005890
Adhesive/proline-rich protein, cell wall			TC210804 similar to UniRef100_A7QL85 Cluster: Chromosome chr3 scaffold_117, whole genome shotgun sequence; n=1; Vitis vinifera|Rep: Chromosome chr3 scaffold_117, whole genome shotgun sequence - Vitis vinifera (Grape), complete or TC210811 similar to UniRef100_A7QL85 Cluster: Chromosome chr3 scaffold_117, whole genome shotgun sequence; n=1; Vitis vinifera|Rep: Chromosome chr3 scaffold_117, whole g…	chr09	52935823..52937896	PGSC0003DMG400021628
actin binding, cytosceleton (other)			TC210809 homologue to UniRef100_Q8VWR0 Cluster: Profilin; n=1; Solanum lycopersicum|Rep: Profilin - Solanum lycopersicum (Tomato) (Lycopersicon esculentum), complete	chr02	42322802..42324107	PGSC0003DMG400004022
protein conformation, chaperone			TC210857 UniRef100_P93570 Cluster: Chaperonin-60 beta subunit precursor; n=1; Solanum tuberosum|Rep: Chaperonin-60 beta subunit precursor - Solanum tuberosum (Potato), partial (39%) or TC214699 UniRef100_P93570 Cluster: Chaperonin-60 beta subunit precursor; n=1; Solanum tuberosum|Rep: Chaperonin-60 beta subunit precursor - Solanum tuberosum (Potato), complete or TC222773 UniRef100_P93570 Cluster:…	chr01	29801729..29806817	PGSC0003DMG400024011
stress			TC211201 similar to UniRef100_A8IXP9 Cluster: Stress enhanced protein 1; n=1; Brassica rapa|Rep: Stress enhanced protein 1 - Brassica campestris (Field mustard), partial (55%) or TC221195 similar to UniRef100_A8IXP9 Cluster: Stress enhanced protein 1; n=1; Brassica rapa|Rep: Stress enhanced protein 1 - Brassica campestris (Field mustard), partial (55%) or EG011115 similar to UniRef100_A8IXP9 Clus…	chr01	76972841..76975131	PGSC0003DMG400025866
ambiguous annotation			TC211276 UniRef100_P55312 Cluster: Catalase isozyme 2; n=1; Solanum tuberosum|Rep: Catalase isozyme 2 - Solanum tuberosum (Potato), partial (24%) or TC212149 similar to UniRef100_A9XG40 Cluster: Subtilisin-like protease; n=1; Nicotiana tabacum|Rep: Subtilisin-like protease - Nicotiana tabacum (Common tobacco), partial (24%) or TC223033 UniRef100_A8QID6 Cluster: Catalase; n=1; Capsicum annuum|Rep:…	?	?	?
Chloroplast			TC211369 similar to UniRef100_Q9SA52 Cluster: Uncharacterized protein At1g09340, chloroplast precursor; n=1; Arabidopsis thaliana|Rep: Uncharacterized protein At1g09340, chloroplast precursor - Arabidopsis thaliana (Mouse-ear cress), partial (97%) or TC213167 similar to UniRef100_Q9SA52 Cluster: Uncharacterized protein At1g09340, chloroplast precursor; n=1; Arabidopsis thaliana|Rep: Uncharacteriz…	chr06	47483425..47487517	PGSC0003DMG400026913
ambiguous annotation			TC211389 homologue to UniRef100_Q41228 Cluster: Photosystem I reaction center subunit IV A, chloroplast precursor (PSI-E A) [Contains: Photosystem I reaction center subunit IV A isoform 2]; n=3; Nicotiana sylvestris|Rep: Photosystem I reaction center subunit IV A, chloroplast precursor (PSI-E A) [Contains: Photosystem I reaction center subunit IV A isoform 2] - Nicotiana sylvestris (Wood tobacco)…	?	?	?
unknown			TC211407 similar to UniRef100_A7QEZ0 Cluster: Chromosome chr16 scaffold_86, whole genome shotgun sequence; n=1; Vitis vinifera|Rep: Chromosome chr16 scaffold_86, whole genome shotgun sequence - Vitis vinifera (Grape), partial (95%) or TC223338 similar to UniRef100_A7QEZ0 Cluster: Chromosome chr16 scaffold_86, whole genome shotgun sequence; n=1; Vitis vinifera|Rep: Chromosome chr16 scaffold_86, wh…	chr03	16774637..16778805	PGSC0003DMG400018515
central metabolism, respiration, energy			TC211534 similar to UniRef100_A4WGE9 Cluster: ATP synthase A chain; n=1; Enterobacter sp. 638|Rep: ATP synthase A chain - Enterobacter sp. (strain 638), partial (6%) or TC212642	?	not anchored	PGSC0003DMG400026883
Photosynthesis, chloroplast			TC211540 similar to UniRef100_Q6Q9W1 Cluster: Ultraviolet-B-repressible protein; n=1; Gossypium hirsutum|Rep: Ultraviolet-B-repressible protein - Gossypium hirsutum (Upland cotton) (Gossypium mexicanum), partial (85%) or TC217018 similar to UniRef100_Q6Q9W1 Cluster: Ultraviolet-B-repressible protein; n=1; Gossypium hirsutum|Rep: Ultraviolet-B-repressible protein - Gossypium hirsutum (Upland cotto…	chr12	4642030..4642606	PGSC0003DMG400000327
secondary metabolism, glucosinolates, biotic/abiotic stress			TC212020 homologue to UniRef100_Q9ZSH4 Cluster: 2-oxoglutarate-dependent dioxygenase; n=1; Solanum chacoense|Rep: 2-oxoglutarate-dependent dioxygenase - Solanum chacoense (Chaco potato), complete	chr07	39619066..39620684	PGSC0003DMG400011751
Serin/threonine-protein kinase PBS1, signaling, regulation, biotic stress, defense			TC212056 homologue to UniRef100_Q84P43 Cluster: Protein kinase Pti1; n=1; Glycine max|Rep: Protein kinase Pti1 - Glycine max (Soybean), partial (40%) or TC219897 homologue to UniRef100_A7QS56 Cluster: Chromosome chr5 scaffold_156, whole genome shotgun sequence; n=1; Vitis vinifera|Rep: Chromosome chr5 scaffold_156, whole genome shotgun sequence - Vitis vinifera (Grape), partial (79%)	chr12	57562024..57570786	PGSC0003DMG400004594
Mitogen-activated protein (MAP) kinase, signaling, regulation			TC212657 similar to UniRef100_A7PJX1 Cluster: Chromosome chr12 scaffold_18, whole genome shotgun sequence; n=1; Vitis vinifera|Rep: Chromosome chr12 scaffold_18, whole genome shotgun sequence - Vitis vinifera (Grape), partial (29%)	chr07	43266550..43268366	PGSC0003DMG400029182
transmethylation, polyamine synthesis (other)			TC212731 UniRef100_Q307Z0 Cluster: S-adenosylmethionine synthetase; n=1; Solanum tuberosum|Rep: S-adenosylmethionine synthetase - Solanum tuberosum (Potato), partial (5%) or EG010819	chr11	6712043..6713376	PGSC0003DMG400023980
chloroplast photosystem I reaction center V, photosynthesis, chloroplast			TC213160 homologue to UniRef100_A7QQE7 Cluster: Chromosome undetermined scaffold_142, whole genome shotgun sequence; n=1; Vitis vinifera|Rep: Chromosome undetermined scaffold_142, whole genome shotgun sequence - Vitis vinifera (Grape), partial (73%) or TC217868 similar to UniRef100_A7QQE7 Cluster: Chromosome undetermined scaffold_142, whole genome shotgun sequence; n=1; Vitis vinifera|Rep: Chromo…	chr07	52092279..52092957	PGSC0003DMG400022249
pectinesterase inhibitor? (other)			TC213175 similar to UniRef100_Q2VT54 Cluster: DC1.2-like; n=1; Capsicum annuum|Rep: DC1.2-like - Capsicum annuum (Bell pepper), partial (84%)	?	not anchored	PGSC0003DMG400012019
biotic/abiotic stress response			TC213340 homologue to UniRef100_Q41480 Cluster: Aspartic protease inhibitor 1 precursor; n=1; Solanum tuberosum|Rep: Aspartic protease inhibitor 1 precursor - Solanum tuberosum (Potato), complete or TC220109 similar to UniRef100_Q3S481 Cluster: Kunitz-type protease inhibitor; n=1; Solanum tuberosum|Rep: Kunitz-type protease inhibitor - Solanum tuberosum (Potato), partial (70%) or TC223829 homolog…	chr03	16174070..16174890	PGSC0003DMG400009511
central metabolism, carbohydrate metabolism, Calvin cycle, plastidic aldolase			TC213422 homologue to UniRef100_P93565 Cluster: Fructose-bisphosphate aldolase; n=1; Solanum tuberosum|Rep: Fructose-bisphosphate aldolase - Solanum tuberosum (Potato), partial (44%) or TC224220 homologue to UniRef100_Q9SXX5 Cluster: Fructose-bisphosphate aldolase; n=1; Nicotiana paniculata|Rep: Fructose-bisphosphate aldolase - Nicotiana paniculata, complete or CK270816 homologue to UniRef100_Q9S…	chr01	79573725..79576615	PGSC0003DMG400003123
protein biosynthesis			TC213474 homologue to UniRef100_A5ATP3 Cluster: 60S ribosomal protein L36; n=1; Vitis vinifera|Rep: 60S ribosomal protein L36 - Vitis vinifera (Grape), partial (95%) or TC216337 homologue to UniRef100_A5ATP3 Cluster: 60S ribosomal protein L36; n=1; Vitis vinifera|Rep: 60S ribosomal protein L36 - Vitis vinifera (Grape), partial (95%)	chr10	27516826..27517274	PGSC0003DMG400008256
Photosynthesis, chloroplast			TC213489 homologue to UniRef100_P07369 Cluster: Chlorophyll a-b binding protein 3C, chloroplast precursor; n=1; Solanum lycopersicum|Rep: Chlorophyll a-b binding protein 3C, chloroplast precursor - Solanum lycopersicum (Tomato) (Lycopersicon esculentum), complete	chr03	995627..996600	PGSC0003DMG401013418
ambiguous annotation, Photosystem I reaction center subunit X psaK or Arginine/serine-rich protein			TC213698 homologue to UniRef100_Q84QE6 Cluster: Photosystem I reaction center subunit X psaK; n=1; Nicotiana tabacum|Rep: Photosystem I reaction center subunit X psaK - Nicotiana tabacum (Common tobacco), complete or TC215866 similar to UniRef100_Q5EEQ1 Cluster: Photosystem I reaction center subunit X PSI-K; n=1; Nicotiana benthamiana|Rep: Photosystem I reaction center subunit X PSI-K - Nicotiana…	?	?	?
Chloroplast, Calvin cycle, carbon fixation, photosynthesis			TC213763 homologue to UniRef100_O24136 Cluster: CP12 precursor; n=1; Nicotiana tabacum|Rep: CP12 precursor - Nicotiana tabacum (Common tobacco), partial (68%) or EG011253 similar to UniRef100_O24292 Cluster: CP12 precursor; n=1; Pisum sativum|Rep: CP12 precursor - Pisum sativum (Garden pea), partial (21%)	chr06	3481349..3481994	PGSC0003DMG400007286
50S ribosomal protein L15 chloroplast precursor, protein biosynthesis			TC214074 similar to UniRef100_A7P386 Cluster: Chromosome chr1 scaffold_5, whole genome shotgun sequence; n=1; Vitis vinifera|Rep: Chromosome chr1 scaffold_5, whole genome shotgun sequence - Vitis vinifera (Grape), partial (71%)	chr05	2672154..2678637	PGSC0003DMG400014544
Pathogenesis, biotic stress, defense			TC214234 homologue to UniRef100_Q5MJX0 Cluster: Avr9/Cf-9 rapidly elicited protein 20; n=1; Nicotiana tabacum|Rep: Avr9/Cf-9 rapidly elicited protein 20 - Nicotiana tabacum (Common tobacco), partial (95%)	chr10	1635882..1639231	PGSC0003DMG400025023
ambiguous annotation			TC214320 homologue to UniRef100_P20346 Cluster: Probable protease inhibitor P322 precursor; n=1; Solanum tuberosum|Rep: Probable protease inhibitor P322 precursor - Solanum tuberosum (Potato), complete or TC196767 homologue to UniRef100_P20346 Cluster: Probable protease inhibitor P322 precursor; n=1; Solanum tuberosum|Rep: Probable protease inhibitor P322 precursor - Solanum tuberosum (Potato), c…	?	?	?
ambiguous annotation			TC214621 UniRef100_Q41421 Cluster: Chlorophyll a/b binding protein; n=1; Solanum tuberosum|Rep: Chlorophyll a/b binding protein - Solanum tuberosum (Potato), complete or TC221469 UniRef100_O64448 Cluster: Light harvesting chlorophyll a/b-binding protein precursor; n=1; Nicotiana sylvestris|Rep: Light harvesting chlorophyll a/b-binding protein precursor - Nicotiana sylvestris (Wood tobacco), parti…	?	?	?
Photosynthesis, chloroplast			TC214621 UniRef100_Q41421 Cluster: Chlorophyll a/b binding protein; n=1; Solanum tuberosum|Rep: Chlorophyll a/b binding protein - Solanum tuberosum (Potato), complete or TC221469 UniRef100_O64448 Cluster: Light harvesting chlorophyll a/b-binding protein precursor; n=1; Nicotiana sylvestris|Rep: Light harvesting chlorophyll a/b-binding protein precursor - Nicotiana sylvestris (Wood tobacco), parti…	chr02	28775286..28776321	PGSC0003DMG400008301, PGSC0003DMG400008309, PGSC0003DMG400008298, PGSC0003DMG400008299, PGSC0003DMG400008300, PGSC0003DMG400042498
Photosynthesis, chloroplast			TC214820 similar to UniRef100_Q41387 Cluster: Photosystem II reaction center W protein, chloroplast precursor; n=1; Spinacia oleracea|Rep: Photosystem II reaction center W protein, chloroplast precursor - Spinacia oleracea (Spinach), partial (80%) or TC225087 similar to UniRef100_A7QVP6 Cluster: Chromosome chr14 scaffold_190, whole genome shotgun sequence; n=2; Vitis vinifera|Rep: Chromosome chr1…	chr09	41375320..41376724	PGSC0003DMG400007536
central metabolism, beta-CA, interconversion of carbon dioxide and water to bicarbonate and protons, carbon fixation, chloroplast			TC214909 similar to UniRef100_Q8W183 Cluster: Beta-carbonic anhydrase; n=1; Nicotiana tabacum|Rep: Beta-carbonic anhydrase - Nicotiana tabacum (Common tobacco), partial (60%) or TC217618 similar to UniRef100_Q5NE20 Cluster: Carbonic anhydrase; n=1; Solanum lycopersicum|Rep: Carbonic anhydrase - Solanum lycopersicum (Tomato) (Lycopersicon esculentum), partial (41%)	chr02	25167958..25169580	PGSC0003DMG400006956
proline-rich protein, cell wall			TC214960 similar to UniRef100_A7PF96 Cluster: Chromosome chr11 scaffold_13, whole genome shotgun sequence; n=1; Vitis vinifera|Rep: Chromosome chr11 scaffold_13, whole genome shotgun sequence - Vitis vinifera (Grape), partial (72%)	chr12	2714289..2715753	PGSC0003DMG400002880
detoxification, pathogenesis, biotic stress, defense			TC215050 similar to UniRef100_Q03663 Cluster: Probable glutathione S-transferase; n=1; Nicotiana tabacum|Rep: Probable glutathione S-transferase - Nicotiana tabacum (Common tobacco), partial (62%) or TC219261 similar to UniRef100_Q2VT56 Cluster: Probable glutathione-S-transferase; n=1; Capsicum annuum|Rep: Probable glutathione-S-transferase - Capsicum annuum (Bell pepper), partial (98%) or TC2211…	chr09	10669048..10670371	PGSC0003DMG400002169
heavy metal detoxification			TC215327 UniRef100_Q43513 Cluster: Metallothionein-like protein type 2; n=1; Solanum lycopersicum|Rep: Metallothionein-like protein type 2 - Solanum lycopersicum (Tomato) (Lycopersicon esculentum), complete or TC215408 UniRef100_Q43513 Cluster: Metallothionein-like protein type 2; n=1; Solanum lycopersicum|Rep: Metallothionein-like protein type 2 - Solanum lycopersicum (Tomato) (Lycopersicon escu…	chr06	52139122..52140124	PGSC0003DMG400030321
ambiguous annotation			TC215456 homologue to UniRef100_A7PDU6 Cluster: Chromosome chr11 scaffold_13, whole genome shotgun sequence; n=1; Vitis vinifera|Rep: Chromosome chr11 scaffold_13, whole genome shotgun sequence - Vitis vinifera (Grape), partial (65%) or CV651722 homologue to UniRef100_Q5CZ54 Cluster: Pom14 protein; n=1; Solanum tuberosum|Rep: Pom14 protein - Solanum tuberosum (Potato), partial (50%)	?	?	?
ambiguous annotation			TC215456 homologue to UniRef100_A7PDU6 Cluster: Chromosome chr11 scaffold_13, whole genome shotgun sequence; n=1; Vitis vinifera|Rep: Chromosome chr11 scaffold_13, whole genome shotgun sequence - Vitis vinifera (Grape), partial (65%) or TC219083 similar to UniRef100_A7PI36 Cluster: Chromosome chr13 scaffold_17, whole genome shotgun sequence; n=1; Vitis vinifera|Rep: Chromosome chr13 scaffold_17, …	?	?	?
(S)-N-methylcoclaurine 3'-hydroxylase, alkaloid biosynthesis, secondary metabolism			TC215758 weakly similar to UniRef100_A7QKJ1 Cluster: Chromosome chr2 scaffold_112, whole genome shotgun sequence; n=1; Vitis vinifera|Rep: Chromosome chr2 scaffold_112, whole genome shotgun sequence - Vitis vinifera (Grape), partial (28%)	chr03	19186570..19191712	PGSC0003DMG400014272, PGSC0003DMG400014274, PGSC0003DMG400014271, PGSC0003DMG400014273, PGSC0003DMG400014270
protein biosynthesis			TC215764 similar to UniRef100_A2Q3Y9 Cluster: Ribosomal protein L18; n=1; Medicago truncatula|Rep: Ribosomal protein L18 - Medicago truncatula (Barrel medic), partial (73%)	chr12	57642660..57646301	PGSC0003DMG400004682
ambiguous annotation: ubiquitin carrier protein or DNA binding protein			TC215990 UniRef100_A7PMP6 Cluster: Ubiquitin carrier protein; n=1; Vitis vinifera|Rep: Ubiquitin carrier protein - Vitis vinifera (Grape), partial (55%) or TC224680 homologue to UniRef100_A1BYA8 Cluster: Hydroxyproline-rich glycoprotein; n=1; Cryptosporidium hominis|Rep: Hydroxyproline-rich glycoprotein - Cryptosporidium hominis, partial (13%)	?	?	?
ambiguous annotation			TC216042 homologue to UniRef100_P10647 Cluster: Ribulose bisphosphate carboxylase small chain C, chloroplast precursor; n=1; Solanum tuberosum|Rep: Ribulose bisphosphate carboxylase small chain C, chloroplast precursor - Solanum tuberosum (Potato), partial (58%) or TC224127 homologue to UniRef100_P10647 Cluster: Ribulose bisphosphate carboxylase small chain C, chloroplast precursor; n=1; Solanum …	?	?	?
Ultraviolet-B-repressible protein, chloroplast, photosynthesis			TC216044 similar to UniRef100_A7PE00 Cluster: Chromosome chr11 scaffold_13, whole genome shotgun sequence; n=1; Vitis vinifera|Rep: Chromosome chr11 scaffold_13, whole genome shotgun sequence - Vitis vinifera (Grape), partial (76%) or TC221071 similar to UniRef100_Q6Q9W1 Cluster: Ultraviolet-B-repressible protein; n=1; Gossypium hirsutum|Rep: Ultraviolet-B-repressible protein - Gossypium hirsutum…	chr05	17844446..17844808	PGSC0003DMG400042093
Photosynthesis, chloroplast			TC216234 similar to UniRef100_Q8LFE2 Cluster: Photosystem II; n=1; Arabidopsis thaliana|Rep: Photosystem II - Arabidopsis thaliana (Mouse-ear cress), partial (49%)	chr12	58209641..58210223	PGSC0003DMG400004639
unknown			TC216305 similar to UniRef100_A7Q303 Cluster: Chromosome chr12 scaffold_47, whole genome shotgun sequence; n=1; Vitis vinifera|Rep: Chromosome chr12 scaffold_47, whole genome shotgun sequence - Vitis vinifera (Grape), partial (63%)	chr05	27345137..27346825	PGSC0003DMG400018833
ambiguous annotation			TC216360 UniRef100_Q3S492 Cluster: Proteinase inhibitor I; n=1; Solanum tuberosum|Rep: Proteinase inhibitor I - Solanum tuberosum (Potato), complete or TC223231 similar to UniRef100_Q3S492 Cluster: Proteinase inhibitor I; n=1; Solanum tuberosum|Rep: Proteinase inhibitor I - Solanum tuberosum (Potato), complete or TC224021 similar to UniRef100_A7Q3B6 Cluster: Chromosome chr12 scaffold_47, whole ge…	?	?	?
Chloroplast, photosynthesis, oxidation, reduction, oxidoreductase			TC216418 UniRef100_O04977 Cluster: Ferredoxin--NADP reductase, leaf-type isozyme, chloroplast precursor; n=1; Nicotiana tabacum|Rep: Ferredoxin--NADP reductase, leaf-type isozyme, chloroplast precursor - Nicotiana tabacum (Common tobacco), partial (32%) or TC224157 UniRef100_O04977 Cluster: Ferredoxin--NADP reductase, leaf-type isozyme, chloroplast precursor; n=1; Nicotiana tabacum|Rep: Ferredoxi…	chr02	38557060..38553690	PGSC0003DMG402003567, PGSC0003DMG401003567
biotic/abiotic stress response			TC216657 similar to UniRef100_P16231 Cluster: Wound-induced proteinase inhibitor 1 precursor; n=1; Solanum peruvianum|Rep: Wound-induced proteinase inhibitor 1 precursor - Solanum peruvianum (Peruvian tomato) (Lycopersicon peruvianum), partial (98%)	chr09	~47520000..48800000	not annotated
signaling, regulation			TC216708 similar to UniRef100_Q8LP72 Cluster: Receptor-like protein kinase; n=1; Nicotiana tabacum|Rep: Receptor-like protein kinase - Nicotiana tabacum (Common tobacco), partial (20%)	chr03	36142250..36144510	PGSC0003DMG400015157
oxidative stress, ROS			TC216764 homologue to UniRef100_Q43779 Cluster: Superoxide dismutase [Cu-Zn] 2; n=1; Solanum lycopersicum|Rep: Superoxide dismutase [Cu-Zn] 2 - Solanum lycopersicum (Tomato) (Lycopersicon esculentum), complete	chr01	52578216..52583668	PGSC0003DMG400010660
biotic/abiotic stress response			TC217121 similar to UniRef100_A9UF61 Cluster: Sexual organ expressed protein; n=1; Nicotiana alata|Rep: Sexual organ expressed protein - Nicotiana alata (Winged tobacco) (Persian tobacco), partial (25%) or TC199575 similar to UniRef100_Q8RUR7 Cluster: Trypsin inhibitor; n=1; Theobroma obovatum|Rep: Trypsin inhibitor - Theobroma obovatum, partial (14%) or TC199668 similar to UniRef100_A9UF60 Clust…	chr03	20742510..20741830	PGSC0003DMG400010144
40S ribosomal protein S29, protein biosynthesis			TC217465 homologue to UniRef100_A7PDU6 Cluster: Chromosome chr11 scaffold_13, whole genome shotgun sequence; n=1; Vitis vinifera|Rep: Chromosome chr11 scaffold_13, whole genome shotgun sequence - Vitis vinifera (Grape), partial (65%) or TC218181 homologue to UniRef100_A7PDU6 Cluster: Chromosome chr11 scaffold_13, whole genome shotgun sequence; n=1; Vitis vinifera|Rep: Chromosome chr11 scaffold_13…	chr06	47339241..47340946	PGSC0003DMG401027007
protein degradation, hormone signaling, ethylene responsive			TC217823 similar to UniRef100_Q2PQJ1 Cluster: EIN3-binding F-box protein 1; n=1; Solanum lycopersicum|Rep: EIN3-binding F-box protein 1 - Solanum lycopersicum (Tomato) (Lycopersicon esculentum), partial (51%) or TC226148	chr07	3656635..3660164	PGSC0003DMG400030928
heavy metal detoxification (other)			TC217979 homologue to UniRef100_Q40157 Cluster: Metallothionein-like protein type 2 A (LeMT(A)); n=2; Solanum lycopersicum|Rep: Metallothionein-like protein type 2 A (LeMT(A)) - Solanum lycopersicum (Tomato) (Lycopersicon esculentum), complete	?	not anchored	not annotated
cell wall, glycine-rich protein			TC218148 UniRef100_A9YTZ5 Cluster: Cell wall protein; n=1; Solanum tuberosum|Rep: Cell wall protein - Solanum tuberosum (Potato), complete or TC220303 homologue to UniRef100_A9YTZ5 Cluster: Cell wall protein; n=1; Solanum tuberosum|Rep: Cell wall protein - Solanum tuberosum (Potato), partial (86%) or TC221288 UniRef100_A9YTZ5 Cluster: Cell wall protein; n=1; Solanum tuberosum|Rep: Cell wall prote…	chr09	~51825763..51826106	not annotated
lipid metabolism			TC218213 similar to UniRef100_Q43500 Cluster: Lipid desaturase-like protein; n=1; Solanum lycopersicum|Rep: Lipid desaturase-like protein - Solanum lycopersicum (Tomato) (Lycopersicon esculentum), partial (95%)	?	not anchored	PGSC0003DMG400035878
unknown			TC218349 or TC197383 or BI432513	no match	none	none
proton transport			TC218359 homologue to UniRef100_A2Q5A3 Cluster: H+-transporting two-sector ATPase, alpha/beta subunit, central region; H+-transporting two-sector ATPase, delta/epsilon subunit; n=1; Medicago truncatula|Rep: H+-transporting two-sector ATPase, alpha/beta subunit, central region; H+-transporting two-sector ATPase, delta/epsilon subunit - Medicago truncatula (Barrel medic), complete	chr01	10453705..10455044	PGSC0003DMG400001014
ambiguous annotation			TC218427 similar to UniRef100_A7PET4 Cluster: Chromosome chr11 scaffold_13, whole genome shotgun sequence; n=1; Vitis vinifera|Rep: Chromosome chr11 scaffold_13, whole genome shotgun sequence - Vitis vinifera (Grape), partial (56%)	?	?	?
hormone signaling, auxin regulated protein			TC218608 similar to UniRef100_A7QD67 Cluster: Chromosome undetermined scaffold_80, whole genome shotgun sequence; n=1; Vitis vinifera|Rep: Chromosome undetermined scaffold_80, whole genome shotgun sequence - Vitis vinifera (Grape), partial (70%) or TC219069 similar to UniRef100_A7QD67 Cluster: Chromosome undetermined scaffold_80, whole genome shotgun sequence; n=1; Vitis vinifera|Rep: Chromosome …	chr07	51572708..51573516	PGSC0003DMG400022233
biotic/abiotic stress response			TC218729 homologue to UniRef100_Q41489 Cluster: Proteinase inhibitor type-2 precursor; n=1; Solanum tuberosum|Rep: Proteinase inhibitor type-2 precursor - Solanum tuberosum (Potato), partial (37%)	chr03	16332046..16332897	PGSC0003DMG400004547
Thylakoid membrane phosphoprotein 14 kDa chloroplast putative, photosynthesis			TC219034 similar to UniRef100_A7PXU4 Cluster: Chromosome chr15 scaffold_37, whole genome shotgun sequence; n=1; Vitis vinifera|Rep: Chromosome chr15 scaffold_37, whole genome shotgun sequence - Vitis vinifera (Grape), partial (79%) or TC224842 similar to UniRef100_A7PXU4 Cluster: Chromosome chr15 scaffold_37, whole genome shotgun sequence; n=1; Vitis vinifera|Rep: Chromosome chr15 scaffold_37, wh…	chr10	1300806..1302916	PGSC0003DMG400011295
Photosynthesis, chloroplast			TC219363 similar to UniRef100_P42044 Cluster: Ferrochelatase-2, chloroplast precursor; n=1; Cucumis sativus|Rep: Ferrochelatase-2, chloroplast precursor - Cucumis sativus (Cucumber), partial (51%)	chr08	25948917..25956690	PGSC0003DMG400002201
cell adhesion, abiotic stress, cell wall			TC219691 weakly similar to UniRef100_A9XTK9 Cluster: Fasciclin-like arabinogalactan protein 4; n=1; Gossypium hirsutum|Rep: Fasciclin-like arabinogalactan protein 4 - Gossypium hirsutum (Upland cotton) (Gossypium mexicanum), partial (55%)	chr07	46474726..46475905	PGSC0003DMG400009400
C4 photosynthesis, carbon fixation, stress response			TC219797 UniRef100_O04936 Cluster: Cytosolic NADP-malic enzyme; n=1; Solanum lycopersicum|Rep: Cytosolic NADP-malic enzyme - Solanum lycopersicum (Tomato) (Lycopersicon esculentum), partial (21%) or TC226177 UniRef100_O04936 Cluster: Cytosolic NADP-malic enzyme; n=1; Solanum lycopersicum|Rep: Cytosolic NADP-malic enzyme - Solanum lycopersicum (Tomato) (Lycopersicon esculentum), complete or TC2035…	chr05	39537778..39543175	PGSC0003DMG400033874
Photosynthesis, chloroplast			TC219799 similar to UniRef100_Q9XQB4 Cluster: Photosystem I reaction center subunit III; n=1; Vigna radiata var. radiata|Rep: Photosystem I reaction center subunit III - Phaseolus aureus (Mung bean) (Vigna radiata), partial (84%)	chr02	27225026..27229075	PGSC0003DMG400021144
carbohydrate metabolism, Calvin cycle, photosynthesis, gluconeogenesis			TC219825 UniRef100_Q9XF82 Cluster: Fructose-1,6-bisphosphatase; n=1; Solanum tuberosum|Rep: Fructose-1,6-bisphosphatase - Solanum tuberosum (Potato), partial (37%) or TC197470 UniRef100_Q9XF82 Cluster: Fructose-1,6-bisphosphatase; n=1; Solanum tuberosum|Rep: Fructose-1,6-bisphosphatase - Solanum tuberosum (Potato), complete or TC198320 UniRef100_Q9XF82 Cluster: Fructose-1,6-bisphosphatase; n=1; S…	chr09	9021594..9024234	PGSC0003DMG400020363
detoxification, oxidative stress, ROS, abiotic stress			TC220024 homologue to UniRef100_Q5Y2F1 Cluster: Aldehyde dehydrogenase; n=1; Pinus halepensis|Rep: Aldehyde dehydrogenase - Pinus halepensis (Aleppo pine), partial (89%)	chr10	26984201..26992068	PGSC0003DMG400008270
eucaryotic translation initiation factor 2 family protein, eIF-2 family protein, protein biosynthesis			TC220093 similar to UniRef100_A7QN07 Cluster: Chromosome undetermined scaffold_129, whole genome shotgun sequence; n=1; Vitis vinifera|Rep: Chromosome undetermined scaffold_129, whole genome shotgun sequence - Vitis vinifera (Grape), partial (26%)	chr03	10013974..10023549	PGSC0003DMG400005489
Pathogenesis, biotic stress, defense			TC220354 homologue to UniRef100_Q8L687 Cluster: Pathogenesis related protein isoform b2 precursor; n=1; Solanum phureja|Rep: Pathogenesis related protein isoform b2 precursor - Solanum phureja, partial (48%) or TC199385 homologue to UniRef100_Q9SC15 Cluster: Pathogenesis related protein PR-1 precursor; n=1; Solanum tuberosum|Rep: Pathogenesis related protein PR-1 precursor - Solanum tuberosum (Po…	chr09	1442800..1450600	PGSC0003DMG400002027, PGSC0003DMG400002028, PGSC0003DMG400002029
Pathogenesis, biotic stress, defense			TC220862 similar to UniRef100_Q05538 Cluster: Basic 30 kDa endochitinase precursor; n=1; Solanum lycopersicum|Rep: Basic 30 kDa endochitinase precursor - Solanum lycopersicum (Tomato) (Lycopersicon esculentum), partial (95%)	?	not anchored	PGSC0003DMG400008796
biotic/abiotic stress response			TC221091 similar to UniRef100_Q3S492 Cluster: Proteinase inhibitor I; n=1; Solanum tuberosum|Rep: Proteinase inhibitor I - Solanum tuberosum (Potato), complete	chr09	~48754818..48755192	not annotated
nucleoredoxin, Thioredoxin family protein, oxidation, reduction, oxidoreductase			TC221605 weakly similar to UniRef100_A7QNX7 Cluster: Chromosome chr1 scaffold_135, whole genome shotgun sequence; n=1; Vitis vinifera|Rep: Chromosome chr1 scaffold_135, whole genome shotgun sequence - Vitis vinifera (Grape), partial (28%) or TC198711 similar to UniRef100_A7QNY2 Cluster: Chromosome chr1 scaffold_135, whole genome shotgun sequence; n=1; Vitis vinifera|Rep: Chromosome chr1 scaffold_…	chr05	7707921..7711850	PGSC0003DMG400031000
stem 28 kDa glycoprotein			TC221698 weakly similar to UniRef100_A7P712 Cluster: Chromosome chr9 scaffold_7, whole genome shotgun sequence; n=1; Vitis vinifera|Rep: Chromosome chr9 scaffold_7, whole genome shotgun sequence - Vitis vinifera (Grape), partial (60%)	chr06	42623237..42624728	PGSC0003DMG402016495
cell wall biosynthesis			TC221793 homologue to UniRef100_Q6RHX9 Cluster: Xyloglucan endotransglucosylase-hydrolase XTH6; n=1; Solanum lycopersicum|Rep: Xyloglucan endotransglucosylase-hydrolase XTH6 - Solanum lycopersicum (Tomato) (Lycopersicon esculentum), partial (55%)	chr11	36198632..36201107	PGSC0003DMG400000408
transcription			TC221893 homologue to UniRef100_Q6PHG8 Cluster: DNA-directed RNA polymerase I subunit RPA43; n=1; Danio rerio|Rep: DNA-directed RNA polymerase I subunit RPA43 - Danio rerio (Zebrafish) (Brachydanio rerio), partial (7%)	chr08	35484903..35486143	PGSC0003DMG400017517
ambiguous annotation			TC221893 homologue to UniRef100_Q6PHG8 Cluster: DNA-directed RNA polymerase I subunit RPA43; n=1; Danio rerio|Rep: DNA-directed RNA polymerase I subunit RPA43 - Danio rerio (Zebrafish) (Brachydanio rerio), partial (7%) or CK862557	?	?	?
hormone signaling, salicylic acid signaling, lipase, pathogenesis, defense			TC222167 similar to UniRef100_Q6RYA0 Cluster: Salicylic acid-binding protein 2; n=1; Nicotiana tabacum|Rep: Salicylic acid-binding protein 2 - Nicotiana tabacum (Common tobacco), partial (97%) or TC201627 similar to UniRef100_Q6RYA0 Cluster: Salicylic acid-binding protein 2; n=1; Nicotiana tabacum|Rep: Salicylic acid-binding protein 2 - Nicotiana tabacum (Common tobacco), partial (98%)	?	?	multiple hits
nitrogen metabolism, amino acid biosynthesis			TC222385 homologue to UniRef100_P12424 Cluster: Glutamine synthetase; n=1; Nicotiana plumbaginifolia|Rep: Glutamine synthetase - Nicotiana plumbaginifolia (Leadwort-leaved tobacco), complete	chr11	2874791..2879305	PGSC0003DMG400013235
unknown			TC222481 similar to UniRef100_A7NX52 Cluster: Chromosome chr5 scaffold_2, whole genome shotgun sequence; n=1; Vitis vinifera|Rep: Chromosome chr5 scaffold_2, whole genome shotgun sequence - Vitis vinifera (Grape), partial (78%) or TC204451 similar to UniRef100_A7NX52 Cluster: Chromosome chr5 scaffold_2, whole genome shotgun sequence; n=1; Vitis vinifera|Rep: Chromosome chr5 scaffold_2, whole geno…	chr03	767518..773044	PGSC0003DMG400013399
cell wall			TC222646 UniRef100_Q8H9E1 Cluster: Extensin; n=1; Solanum tuberosum|Rep: Extensin - Solanum tuberosum (Potato), complete or TC197606 hydroxyproline-rich glycoprotein [Solanum tuberosum]	chr04	48493570..48495588	PGSC0003DMG400000783
Glutaredoxin, oxidation, reduction, ROS, redox homeostasis, signaling, regulation			TC222791 similar to UniRef100_A7PTY4 Cluster: Chromosome chr7 scaffold_31, whole genome shotgun sequence; n=1; Vitis vinifera|Rep: Chromosome chr7 scaffold_31, whole genome shotgun sequence - Vitis vinifera (Grape), partial (89%)	chr09	44337361..44338106	PGSC0003DMG400011406
YTH domain-containing protein, putative splicing factor (other)			TC222834 similar to UniRef100_A7QCG6 Cluster: Chromosome chr12 scaffold_78, whole genome shotgun sequence; n=1; Vitis vinifera|Rep: Chromosome chr12 scaffold_78, whole genome shotgun sequence - Vitis vinifera (Grape), partial (68%)	chr01	73143891..73151454	PGSC0003DMG400024891
ambiguous annotation			TC223341 homologue to UniRef100_A5BE19 Cluster: Phosphoribulokinase; n=1; Vitis vinifera|Rep: Phosphoribulokinase - Vitis vinifera (Grape), partial (93%) or BI433965 similar to UniRef100_Q283L3 Cluster: Cyclin-dependent kinase inhibitor 2; n=1; Oryza sativa Japonica Group|Rep: Cyclin-dependent kinase inhibitor 2 - Oryza sativa subsp. japonica (Rice), partial (8%)	?	?	?
polyamine biosynthesis, amino acid metabolism			TC223469 homologue to UniRef100_Q5F307 Cluster: Arginine decarboxylase; n=2; Lycopersicon|Rep: Arginine decarboxylase - Solanum lycopersicum (Tomato) (Lycopersicon esculentum), partial (15%)	chr10	40518037..40520823	PGSC0003DMG400026671
ambiguous annotation			TC223547 similar to UniRef100_Q0KIW2 Cluster: Glycine-rich RNA-binding protein; n=1; Triticum aestivum|Rep: Glycine-rich RNA-binding protein - Triticum aestivum (Wheat), partial (86%) or CV498480 similar to UniRef100_Q04130 Cluster: Glycine-rich protein; n=1; Solanum lycopersicum|Rep: Glycine-rich protein - Solanum lycopersicum (Tomato) (Lycopersicon esculentum), partial (24%) or CV492678 homolog…	?	?	?
carbohydrate metabolism			TC223578 similar to UniRef100_Q589Y2 Cluster: Glycosyltransferase; n=1; Nicotiana tabacum|Rep: Glycosyltransferase - Nicotiana tabacum (Common tobacco), partial (46%)	chr12	53261345..53263177	PGSC0003DMG400008557
RNA processing, protein biosynthesis			TC223999 weakly similar to UniRef100_UPI0000DC1854 Cluster: Splicing factor, arginine/serine-rich 15 (CTD-binding SR-like protein RA4); n=1; Rattus norvegicus|Rep: Splicing factor, arginine/serine-rich 15 (CTD-binding SR-like protein RA4) - Rattus norvegicus, partial (4%)	chr06	31950036..31950681	PGSC0003DMG400032534
ambiguous annotation			TC224326 similar to UniRef100_A7PTG4 Cluster: Chromosome chr8 scaffold_29, whole genome shotgun sequence; n=2; Vitis vinifera|Rep: Chromosome chr8 scaffold_29, whole genome shotgun sequence - Vitis vinifera (Grape), partial (22%) or TC201915 homologue to UniRef100_P32980 Cluster: ATP synthase delta chain, chloroplast precursor; n=1; Nicotiana tabacum|Rep: ATP synthase delta chain, chloroplast pre…	?	?	?
TIR-NBS-LRR resistance protein, pathogenesis, biotic stress, defense			TC224349 or CV475428 similar to UniRef100_Q3LFD9 Cluster: Cytochrome oxidase subunit 3; n=1; Uvularia perfoliata|Rep: Cytochrome oxidase subunit 3 - Uvularia perfoliata (Perfoliate bellwort), partial (6%)	chr09	51071341..51078917	PGSC0003DMG400007743
unknown			TC224572 homologue to UniRef100_A6RPQ1 Cluster: Predicted protein; n=1; Botryotinia fuckeliana B05.10|Rep: Predicted protein - Botryotinia fuckeliana (strain B05.10) (Noble rot fungus) (Botrytiscinerea), partial (24%)	chr02	~26675337..26675544	not annotated
ambiguous annotation			TC225243	?	?	?
amino acid transporter, transport			TC226400 similar to UniRef100_A7PLU1 Cluster: Chromosome chr14 scaffold_21, whole genome shotgun sequence; n=1; Vitis vinifera|Rep: Chromosome chr14 scaffold_21, whole genome shotgun sequence - Vitis vinifera (Grape), partial (74%)	chr02	46215235..46218473	PGSC0003DMG400020266
Photosynthesis, chloroplast	1	CATGAAAGGTAGACTGATAAAGGAAT	PSI-H, photosystem I-H	chr06	42828220..42830000	PGSC0003DMG400016504
pathogenesis, biotic stress, defense	5	CATGAATGAATAAAGCATCAATTGTT	PR1 protein	chr01	76111950..76112810	PGSC0003DMG400005111
unknown	11	CATGAGCATTGTTCAAAAAAAAAAAA	none	no match	none	none
Photosynthesis, chloroplast	13	CATGAGTCAGTAATTTTTTTTTATGA	Chlorophyll a/b-binding protein (cab-12)	chr06	46545480..46546700	PGSC0003DMG400033084
central metabolism, beta-CA, interconversion of carbon dioxide and water to bicarbonate and protons, carbon fixation, chloroplast	14	CATGAGTCTTCCACAAGATGGTTCTG	Carbonic anhydrase	chr02	25167960..25169590	PGSC0003DMG400006956
Ubiquitination, protein degradation	17	CATGATAGACTTTGAGGGGGAATGTT	Ring finger protein	chr01	50388630..50390220	PGSC0003DMG400011326
unknown	20	CATGCATACACCAAAAAAAAAAAAAA	none	no match	none	none
unknown	26	CATGCTGATATTTTAACAAAAAAAAA	none	chr03	37490894	intergenic
Pathogenesis, biotic stress, defense	43	CATGGCTCTGTTTAGTCTGATGATTT	Wound-induced protein WIN1	chr01	67993160..67997650	PGSC0003DMG400019435
metal ion binding	54	CATGTACCTTAAAACTACACATTTCA	Selenium-binding protein	chr09	50784080..50788920	PGSC0003DMG400020582
unknown	56	CATGTCAATTCCTGGCTCTCCATAAA	Conserved gene of unknown function	chr06	50344860..50347540	PGSC0003DMG400007147
unknown	59	CATGTCCATTTGTGAAAAAAAAAAAA	none	no match	none	none
unknown	62	CATGTCTTTTTAGTGCAAAAAAAAAA	none	no match	none	none
unknown	63	CATGTGAATCTTTCCAAAAAAAAAAA	none	no match	none	none
unknown	64	CATGTGAATCTTTTCGAAAAAAAAAA	none	chr03	47377965	not annotated
unknown	65	CATGTGCTTTGCTAAAAAAAAAAAAA	none	no match	none	none
component of exocyst, a highly-conserved eight-protein membrane trafficking complex,	67	CATGTGTAAGGTTTTGCTAATTGTGA	Sec10	chr03	23844000..23864200	PGSC0003DMG400005252
unknown	68	CATGTGTTGCTAGAAAAAAAAAAAAA	none	no match	none	none
unknown	72	CATGTTCTATTTTATTCAGTTAAAAA	none	chr03	27484062	intergenic
unknown	81	CATGTTGTAAATGCCTTGACCGTGAT	none	chr10	37691863	not annotated
Photosynthesis, chloroplast	82	CATGTTTAATGCAACCAATTGTTCTG	Thylakoid membrane phosphoprotein 14 kDa, chloroplast	chr01	66005990..66009900	PGSC0003DMG400000204
unknown	85	GATCAAAAAAATCTATTTATATAAAA	none	no match	none	none
unknown	93	GATCAATTCGAATTTCAAAAAAAAAA	none	no match	none	none
unknown	103	GATCAGGCATCTAAAAAAAAAAAAAA	none	no match	none	none
unknown	104	GATCAGTTCTAATGAAAAAAAAAAAA	none	no match	none	none
unknown	107	GATCATAGCAGGCGCTGTTGCAATTG	none	no match	none	none
unknown	113	GATCCAAATTTAATGGAAATCTGTTT	none	no match	none	none
unknown	116	GATCCCTTTTGGATAAAAAAAAAAAA	none	no match	none	none
unknown	117	GATCCTATTAAATTTTAAAAAAAAAA	none	no match	none	none
unknown	118	GATCCTATTAAATTTTTCTCTCCTAA	photosystem I reaction centre PSI-D subunit	chr06	36585870..36586640	PGSC0003DMG400011816
unknown	130	GATCGCCAAAGCTGAAATAAATAACA	none	no match	none	none
unknown	132	GATCTAAGTAGAGCAGCCAGGGTCCA	none	chr07	51718478	not annotated
unknown	133	GATCTAGTACAATTGCAATTGTGACT	none	chr01	1263322	not annotated
unknown	136	GATCTATAGGAAACAATTTCTCTATA	none	no match	none	none
unknown	138	GATCTATCTTTCTCCTAAAAAAAAAA	Conserved gene of unknown function	chr08	14011120..14012260	PGSC0003DMG400037847
unknown	141	GATCTGAAGTTTTGGAAGAGTAGAGA	none	chr08	25476726	not annotated
pathogenesis, biotic stress, defense, transcription, Zinc-finger family	153	GATCTGTCTCAAATGAGATTAAGCAT	WRKY domain class transcription factor	chr02	41871110..41872640	PGSC0003DMG400024961
unknown	166	GATCTTGATGTGCTGAAAAAAAAAAA	none	no match	none	none
unknown	168	GATCTTGTGGCGGAAAAAAAAAAAAA	none	chr04	47433556	intergenic
